# Supplementary material for: Characterization of Klebsiella Phages Isolated Against a Clinical Host with High Genome and Proteome Identity but Variable Tail Fibers
Source: Viruses. 2026 Apr 1;18(4):430. doi: 10.3390/v18040430 (PMC13119998; doi:10.3390/v18040430)
Supplement: Supplementary file 1 [file viruses-18-00430-s001.zip]

Archive with 4 entries (4 files):
- Supplementary Data S2.xlsx
- Supplementary Data S1.xlsx
- Supplementary Figure S1.pdf
- Supplementary Tables.pdf
