# Supplementary material for: Characterization of Klebsiella Phages Isolated Against a Clinical Host with High Genome and Proteome Identity but Variable Tail Fibers
Source: Viruses. 2026 Apr 1;18(4):430. doi: 10.3390/v18040430 (PMC13119998; doi:10.3390/v18040430)
Supplement: Supplementary file 1 [file viruses-18-00430-s001.zip › Supplementary Data S2.xlsx]

## Sheet: BLAST results
Peptide Spectra ID	Peptide Spectral Matches	Protein ID	Protein Name (ValerieMcCarty04)	eValue	-10lgP	Protein Sequence
2066	RFIKSPVANQSLRD	WKM80531.1	DNA topoisomerase II large subunit	0.61	17.8	MIKNEIKILSDREHIIKRSGMYIGSSACEAHDRFLFGKFQSVKYVPGIIKLIDEIIDNSVDEAIRTNFKHANKISVDIKGNKIIVTDNGRGLPQAPVVTPEGETIPGPVAAWTRPRAGGNFGDDAERKTGGMNGVGSALTNIFSVSFTGATCDGKNEIIVRCSNGSENISWEEHPAKDKEFIKDKTGTVVSFIPDFSHFESTGLTDVDQSIIHDRLMTLAVVYPDIEFKFMGKRVQGKFKAYAQMYDENAVVQDSDTCAIAIGRSDDGFRQLSYVNNIHTKNGGTHVDLVLDELSNELIPALKRKYKLEVNKARIKECLTVIMFIRDMSNMRFDSQTKERLTSPWGEIRSHIDIDYKKLANAIMKSEDIHMPIIEAMLARKLAAEKAAETKAAKKAQKA…
2186	KTPGITTLTLSAPITNPNLNSSPATSSPLSTLSKL	WKM80531.1	DNA topoisomerase II large subunit	1.8	15.08	MIKNEIKILSDREHIIKRSGMYIGSSACEAHDRFLFGKFQSVKYVPGIIKLIDEIIDNSVDEAIRTNFKHANKISVDIKGNKIIVTDNGRGLPQAPVVTPEGETIPGPVAAWTRPRAGGNFGDDAERKTGGMNGVGSALTNIFSVSFTGATCDGKNEIIVRCSNGSENISWEEHPAKDKEFIKDKTGTVVSFIPDFSHFESTGLTDVDQSIIHDRLMTLAVVYPDIEFKFMGKRVQGKFKAYAQMYDENAVVQDSDTCAIAIGRSDDGFRQLSYVNNIHTKNGGTHVDLVLDELSNELIPALKRKYKLEVNKARIKECLTVIMFIRDMSNMRFDSQTKERLTSPWGEIRSHIDIDYKKLANAIMKSEDIHMPIIEAMLARKLAAEKAAETKAAKKAQKA…
5035	RGKFMNTWGMSAADAMKNKE	WKM80531.1	DNA topoisomerase II large subunit	1e-10	24.01	MIKNEIKILSDREHIIKRSGMYIGSSACEAHDRFLFGKFQSVKYVPGIIKLIDEIIDNSVDEAIRTNFKHANKISVDIKGNKIIVTDNGRGLPQAPVVTPEGETIPGPVAAWTRPRAGGNFGDDAERKTGGMNGVGSALTNIFSVSFTGATCDGKNEIIVRCSNGSENISWEEHPAKDKEFIKDKTGTVVSFIPDFSHFESTGLTDVDQSIIHDRLMTLAVVYPDIEFKFMGKRVQGKFKAYAQMYDENAVVQDSDTCAIAIGRSDDGFRQLSYVNNIHTKNGGTHVDLVLDELSNELIPALKRKYKLEVNKARIKECLTVIMFIRDMSNMRFDSQTKERLTSPWGEIRSHIDIDYKKLANAIMKSEDIHMPIIEAMLARKLAAEKAAETKAAKKAQKA…
5087	RQLSYVNNIHTKN	WKM80531.1	DNA topoisomerase II large subunit	4e-06	17.38	MIKNEIKILSDREHIIKRSGMYIGSSACEAHDRFLFGKFQSVKYVPGIIKLIDEIIDNSVDEAIRTNFKHANKISVDIKGNKIIVTDNGRGLPQAPVVTPEGETIPGPVAAWTRPRAGGNFGDDAERKTGGMNGVGSALTNIFSVSFTGATCDGKNEIIVRCSNGSENISWEEHPAKDKEFIKDKTGTVVSFIPDFSHFESTGLTDVDQSIIHDRLMTLAVVYPDIEFKFMGKRVQGKFKAYAQMYDENAVVQDSDTCAIAIGRSDDGFRQLSYVNNIHTKNGGTHVDLVLDELSNELIPALKRKYKLEVNKARIKECLTVIMFIRDMSNMRFDSQTKERLTSPWGEIRSHIDIDYKKLANAIMKSEDIHMPIIEAMLARKLAAEKAAETKAAKKAQKA…
5100	RKTGGMNGVGSALTNI	WKM80531.1	DNA topoisomerase II large subunit	1e-07	16.47	MIKNEIKILSDREHIIKRSGMYIGSSACEAHDRFLFGKFQSVKYVPGIIKLIDEIIDNSVDEAIRTNFKHANKISVDIKGNKIIVTDNGRGLPQAPVVTPEGETIPGPVAAWTRPRAGGNFGDDAERKTGGMNGVGSALTNIFSVSFTGATCDGKNEIIVRCSNGSENISWEEHPAKDKEFIKDKTGTVVSFIPDFSHFESTGLTDVDQSIIHDRLMTLAVVYPDIEFKFMGKRVQGKFKAYAQMYDENAVVQDSDTCAIAIGRSDDGFRQLSYVNNIHTKNGGTHVDLVLDELSNELIPALKRKYKLEVNKARIKECLTVIMFIRDMSNMRFDSQTKERLTSPWGEIRSHIDIDYKKLANAIMKSEDIHMPIIEAMLARKLAAEKAAETKAAKKAQKA…
2146	RLHSPSGLMISNSTNPVF	WKM80533.1	lipoprotein	1.5	15.81	MKKILITALAFMMIGCTDADNATRVLDNAGFTDIKITGYKFFSCSEDDFQHTGFTAIGPTGKPVNGTVCSGLFLKNSTIRYE
4156	RLWGVNGKPQTTFNALGSTGRC	WKM80533.1	lipoprotein	1.3	30.26	MKKILITALAFMMIGCTDADNATRVLDNAGFTDIKITGYKFFSCSEDDFQHTGFTAIGPTGKPVNGTVCSGLFLKNSTIRYE
2134	RVVSASAVSASPSA	WKM80534.1	FmdB-like transcriptional regulator	1.5	16.11	MPMYDYKCEVCGKKIEIMRKISHRDYTVNCFNPKCEGQMKRVVSAPAVHYDGLKSGDY
2183	KSELGASGINESPAFEAPKI	WKM80535.1	MazG-like pyrophosphatase	0.65	15.1	MLNLAPIFEASKLSYPIPNRSIGNVMLQLSSETGEMCDWINRPWRQKEEFEGECADVINCVVDALWLHFRNRHKNDTHVSDDEISMMVTRALNEQIMVKTQKWKDAVNANV
4798	RGQAIAAIAALQSAY	WKM80536.1	FRD2 protein	2e-06	19.14	MNFKEGVQYKFVNREAEEEFSSRYEFNEDFVYELHENGGSFTVTKVDRQNNRVSGITWANGTECDEIDGEDLVIFDSEFKYFTEVGTSANVIPTDLVMNLSVHNRGQAIAAIAALQSAYQC
5109	RTSFNLVPAALVSLGKI	WKM80536.1	FRD2 protein	1.5	15.82	MNFKEGVQYKFVNREAEEEFSSRYEFNEDFVYELHENGGSFTVTKVDRQNNRVSGITWANGTECDEIDGEDLVIFDSEFKYFTEVGTSANVIPTDLVMNLSVHNRGQAIAAIAALQSAYQC
5121	RISSLSTKSANFCCVVNHAKITSDIIKS	WKM80537.1	modifier of supressor tRNAs	8.7	15.29	MFTLPQGCGTIILSTTEENNMKTENTVKITAEAFEDILFNPDLIVVQKEKTFGKEEHWTWLYVFANHGDIVPVRTFARVITVDGPEYMEIV
4703	KNLIVGDAVEVTGGKX	WKM80538.1	MotB-like transcriptional regulator	8e-06	27.63	MKNLIVGDAVEVTGGKWVGHTGVIVKVANRNDGKAGYKIHSDSGDYIHCLEKFVVPAKYLKFKDTNNVKESFERKWVRVKTLKNVVTQSKDPKNPAKNLSQGKNVLVTDEWEEDGKTLVNVVFQGNFAVLPKEDVEVSESQNPGLV
4773	KNLIVGDAVEVTGGKX	WKM80538.1	MotB-like transcriptional regulator	8e-06	20.64	MKNLIVGDAVEVTGGKWVGHTGVIVKVANRNDGKAGYKIHSDSGDYIHCLEKFVVPAKYLKFKDTNNVKESFERKWVRVKTLKNVVTQSKDPKNPAKNLSQGKNVLVTDEWEEDGKTLVNVVFQGNFAVLPKEDVEVSESQNPGLV
4932	RANLASTPDDLSVIAGIKE	WKM80540.1	exonuclease A	1e-08	78.98	MAKDFIIDFETFGNVSSSSVIDLALITFDSDPEVLESFDELVKRGHRIKFDLKSQKGHRLFGKSTLEWWKNQSAEARANLASTPDDLSVIAGIKEAQQYLIDNGIHPWDSFGWCRGQSFDFPIFVDCLRDVQRAQGISEEEIDTFKEEPCKFWNQRDIRTAIESLLLTRGLTTTPLPKGTLDGFIAHDSIHDCAKDILMLKYAQRYALGLSEAPSPEDTDPLSLPKGRG
5001	RGLTTTPLPKG	WKM80540.1	exonuclease A	9e-05	34.55	MAKDFIIDFETFGNVSSSSVIDLALITFDSDPEVLESFDELVKRGHRIKFDLKSQKGHRLFGKSTLEWWKNQSAEARANLASTPDDLSVIAGIKEAQQYLIDNGIHPWDSFGWCRGQSFDFPIFVDCLRDVQRAQGISEEEIDTFKEEPCKFWNQRDIRTAIESLLLTRGLTTTPLPKGTLDGFIAHDSIHDCAKDILMLKYAQRYALGLSEAPSPEDTDPLSLPKGRG
5347	RDTNQKSSSKGRG	WKM80540.1	exonuclease A	2.1	16.66	MAKDFIIDFETFGNVSSSSVIDLALITFDSDPEVLESFDELVKRGHRIKFDLKSQKGHRLFGKSTLEWWKNQSAEARANLASTPDDLSVIAGIKEAQQYLIDNGIHPWDSFGWCRGQSFDFPIFVDCLRDVQRAQGISEEEIDTFKEEPCKFWNQRDIRTAIESLLLTRGLTTTPLPKGTLDGFIAHDSIHDCAKDILMLKYAQRYALGLSEAPSPEDTDPLSLPKGRG
4780	KIDTVLNELRD	WKM80541.1	hypothetical protein	0.001	20.21	MFELKLEDLQTMIVGLQESKFEAPDNVKRAINIKIDTVLNELRDIADNANAITWFTGYDPKVYLSEYIGCQLREIKFMLEAQNG
4799	HWKPVSWHSSFDITLGLYAYSTCCRD	WKM80541.1	hypothetical protein	1.7	19.13	MFELKLEDLQTMIVGLQESKFEAPDNVKRAINIKIDTVLNELRDIADNANAITWFTGYDPKVYLSEYIGCQLREIKFMLEAQNG
3344	ALLSSGSSGSLNISNRS	WKM80542.1	Dda-like helicase	4.0	22.09	MITFDQLKESQKAIFNKVIEMVKQGAKGQHITINGPAGTGKTTLTKFIIDALISQGISGIALAAPTHGAKKVLSKLSGMQASTIHSLLKINPTTYEENVLFEQKKVPDMASIRVLICDEASMYDRKLFKILMATIPAWCIVIAIGDKAQIRPVEPGSNEPALSPFFTHKDFLQLHLTEVMRSNAPIIEVATEIRNGGWIRDCVVDGHGVRGFTKGTALKDFMLNYFNLVKTPEDLFENRMLAFTNKSVDKLNEIIRRRIYETDRPFVVGEIVVMQEPLTKELKFEGKKFSEILFNNGQFVRILDAVETTTFLGARGVPGEYLVRHWVLDIETYGDDEEYAREKICVISSEEEMNKFQFFLAKTADTYKNWNKGGKAPWSEFWDAKRKFHKVKALPASTF…
3352	KSADRLNGLEASVNVNITACSKC	WKM80542.1	Dda-like helicase	9.1	21.74	MITFDQLKESQKAIFNKVIEMVKQGAKGQHITINGPAGTGKTTLTKFIIDALISQGISGIALAAPTHGAKKVLSKLSGMQASTIHSLLKINPTTYEENVLFEQKKVPDMASIRVLICDEASMYDRKLFKILMATIPAWCIVIAIGDKAQIRPVEPGSNEPALSPFFTHKDFLQLHLTEVMRSNAPIIEVATEIRNGGWIRDCVVDGHGVRGFTKGTALKDFMLNYFNLVKTPEDLFENRMLAFTNKSVDKLNEIIRRRIYETDRPFVVGEIVVMQEPLTKELKFEGKKFSEILFNNGQFVRILDAVETTTFLGARGVPGEYLVRHWVLDIETYGDDEEYAREKICVISSEEEMNKFQFFLAKTADTYKNWNKGGKAPWSEFWDAKRKFHKVKALPASTF…
3501	WNSLALLSSGSSGSLNISNRS	WKM80542.1	Dda-like helicase	5.5	16.16	MITFDQLKESQKAIFNKVIEMVKQGAKGQHITINGPAGTGKTTLTKFIIDALISQGISGIALAAPTHGAKKVLSKLSGMQASTIHSLLKINPTTYEENVLFEQKKVPDMASIRVLICDEASMYDRKLFKILMATIPAWCIVIAIGDKAQIRPVEPGSNEPALSPFFTHKDFLQLHLTEVMRSNAPIIEVATEIRNGGWIRDCVVDGHGVRGFTKGTALKDFMLNYFNLVKTPEDLFENRMLAFTNKSVDKLNEIIRRRIYETDRPFVVGEIVVMQEPLTKELKFEGKKFSEILFNNGQFVRILDAVETTTFLGARGVPGEYLVRHWVLDIETYGDDEEYAREKICVISSEEEMNKFQFFLAKTADTYKNWNKGGKAPWSEFWDAKRKFHKVKALPASTF…
4275	KNPTTNPSTIPPTITNKL	WKM80542.1	Dda-like helicase	5.9	22.01	MITFDQLKESQKAIFNKVIEMVKQGAKGQHITINGPAGTGKTTLTKFIIDALISQGISGIALAAPTHGAKKVLSKLSGMQASTIHSLLKINPTTYEENVLFEQKKVPDMASIRVLICDEASMYDRKLFKILMATIPAWCIVIAIGDKAQIRPVEPGSNEPALSPFFTHKDFLQLHLTEVMRSNAPIIEVATEIRNGGWIRDCVVDGHGVRGFTKGTALKDFMLNYFNLVKTPEDLFENRMLAFTNKSVDKLNEIIRRRIYETDRPFVVGEIVVMQEPLTKELKFEGKKFSEILFNNGQFVRILDAVETTTFLGARGVPGEYLVRHWVLDIETYGDDEEYAREKICVISSEEEMNKFQFFLAKTADTYKNWNKGGKAPWSEFWDAKRKFHKVKALPASTF…
4400	RDLIASIASLQNSKRIPQYCNLVSTPKI	WKM80542.1	Dda-like helicase	1.9	15.28	MITFDQLKESQKAIFNKVIEMVKQGAKGQHITINGPAGTGKTTLTKFIIDALISQGISGIALAAPTHGAKKVLSKLSGMQASTIHSLLKINPTTYEENVLFEQKKVPDMASIRVLICDEASMYDRKLFKILMATIPAWCIVIAIGDKAQIRPVEPGSNEPALSPFFTHKDFLQLHLTEVMRSNAPIIEVATEIRNGGWIRDCVVDGHGVRGFTKGTALKDFMLNYFNLVKTPEDLFENRMLAFTNKSVDKLNEIIRRRIYETDRPFVVGEIVVMQEPLTKELKFEGKKFSEILFNNGQFVRILDAVETTTFLGARGVPGEYLVRHWVLDIETYGDDEEYAREKICVISSEEEMNKFQFFLAKTADTYKNWNKGGKAPWSEFWDAKRKFHKVKALPASTF…
4520	KICVISSEEEMNKF	WKM80542.1	Dda-like helicase	3e-06	62.66	MITFDQLKESQKAIFNKVIEMVKQGAKGQHITINGPAGTGKTTLTKFIIDALISQGISGIALAAPTHGAKKVLSKLSGMQASTIHSLLKINPTTYEENVLFEQKKVPDMASIRVLICDEASMYDRKLFKILMATIPAWCIVIAIGDKAQIRPVEPGSNEPALSPFFTHKDFLQLHLTEVMRSNAPIIEVATEIRNGGWIRDCVVDGHGVRGFTKGTALKDFMLNYFNLVKTPEDLFENRMLAFTNKSVDKLNEIIRRRIYETDRPFVVGEIVVMQEPLTKELKFEGKKFSEILFNNGQFVRILDAVETTTFLGARGVPGEYLVRHWVLDIETYGDDEEYAREKICVISSEEEMNKFQFFLAKTADTYKNWNKGGKAPWSEFWDAKRKFHKVKALPASTF…
4713	KLSGMQASTIHSLLKI	WKM80542.1	Dda-like helicase	5e-07	26.86	MITFDQLKESQKAIFNKVIEMVKQGAKGQHITINGPAGTGKTTLTKFIIDALISQGISGIALAAPTHGAKKVLSKLSGMQASTIHSLLKINPTTYEENVLFEQKKVPDMASIRVLICDEASMYDRKLFKILMATIPAWCIVIAIGDKAQIRPVEPGSNEPALSPFFTHKDFLQLHLTEVMRSNAPIIEVATEIRNGGWIRDCVVDGHGVRGFTKGTALKDFMLNYFNLVKTPEDLFENRMLAFTNKSVDKLNEIIRRRIYETDRPFVVGEIVVMQEPLTKELKFEGKKFSEILFNNGQFVRILDAVETTTFLGARGVPGEYLVRHWVLDIETYGDDEEYAREKICVISSEEEMNKFQFFLAKTADTYKNWNKGGKAPWSEFWDAKRKFHKVKALPASTF…
4741	RAISADSLSIWNSRA	WKM80542.1	Dda-like helicase	3.9	24.23	MITFDQLKESQKAIFNKVIEMVKQGAKGQHITINGPAGTGKTTLTKFIIDALISQGISGIALAAPTHGAKKVLSKLSGMQASTIHSLLKINPTTYEENVLFEQKKVPDMASIRVLICDEASMYDRKLFKILMATIPAWCIVIAIGDKAQIRPVEPGSNEPALSPFFTHKDFLQLHLTEVMRSNAPIIEVATEIRNGGWIRDCVVDGHGVRGFTKGTALKDFMLNYFNLVKTPEDLFENRMLAFTNKSVDKLNEIIRRRIYETDRPFVVGEIVVMQEPLTKELKFEGKKFSEILFNNGQFVRILDAVETTTFLGARGVPGEYLVRHWVLDIETYGDDEEYAREKICVISSEEEMNKFQFFLAKTADTYKNWNKGGKAPWSEFWDAKRKFHKVKALPASTF…
4855	RGVPGEYLVRH	WKM80542.1	Dda-like helicase	2e-05	16.49	MITFDQLKESQKAIFNKVIEMVKQGAKGQHITINGPAGTGKTTLTKFIIDALISQGISGIALAAPTHGAKKVLSKLSGMQASTIHSLLKINPTTYEENVLFEQKKVPDMASIRVLICDEASMYDRKLFKILMATIPAWCIVIAIGDKAQIRPVEPGSNEPALSPFFTHKDFLQLHLTEVMRSNAPIIEVATEIRNGGWIRDCVVDGHGVRGFTKGTALKDFMLNYFNLVKTPEDLFENRMLAFTNKSVDKLNEIIRRRIYETDRPFVVGEIVVMQEPLTKELKFEGKKFSEILFNNGQFVRILDAVETTTFLGARGVPGEYLVRHWVLDIETYGDDEEYAREKICVISSEEEMNKFQFFLAKTADTYKNWNKGGKAPWSEFWDAKRKFHKVKALPASTF…
4891	RFSTILFISSLESAADNLSKR	WKM80542.1	Dda-like helicase	9.8	15.11	MITFDQLKESQKAIFNKVIEMVKQGAKGQHITINGPAGTGKTTLTKFIIDALISQGISGIALAAPTHGAKKVLSKLSGMQASTIHSLLKINPTTYEENVLFEQKKVPDMASIRVLICDEASMYDRKLFKILMATIPAWCIVIAIGDKAQIRPVEPGSNEPALSPFFTHKDFLQLHLTEVMRSNAPIIEVATEIRNGGWIRDCVVDGHGVRGFTKGTALKDFMLNYFNLVKTPEDLFENRMLAFTNKSVDKLNEIIRRRIYETDRPFVVGEIVVMQEPLTKELKFEGKKFSEILFNNGQFVRILDAVETTTFLGARGVPGEYLVRHWVLDIETYGDDEEYAREKICVISSEEEMNKFQFFLAKTADTYKNWNKGGKAPWSEFWDAKRKFHKVKALPASTF…
4897	RMLAFTNKSVDKL	WKM80542.1	Dda-like helicase	4e-05	15	MITFDQLKESQKAIFNKVIEMVKQGAKGQHITINGPAGTGKTTLTKFIIDALISQGISGIALAAPTHGAKKVLSKLSGMQASTIHSLLKINPTTYEENVLFEQKKVPDMASIRVLICDEASMYDRKLFKILMATIPAWCIVIAIGDKAQIRPVEPGSNEPALSPFFTHKDFLQLHLTEVMRSNAPIIEVATEIRNGGWIRDCVVDGHGVRGFTKGTALKDFMLNYFNLVKTPEDLFENRMLAFTNKSVDKLNEIIRRRIYETDRPFVVGEIVVMQEPLTKELKFEGKKFSEILFNNGQFVRILDAVETTTFLGARGVPGEYLVRHWVLDIETYGDDEEYAREKICVISSEEEMNKFQFFLAKTADTYKNWNKGGKAPWSEFWDAKRKFHKVKALPASTF…
3285	RIGATDAVTPSSDLILVKRA	WKM80544.1	anti-sigma factor	1.4	25.22	MMKFTAETAKVYTRLITTLGSAQRRHKEFNLTPEYLFNIMQQTHCAYSGEKFGTVKGNHPDSMTLERWNNDLGYVMGNVIPVKQKYNALRGNNTIEDLERKANEIAARIVRSSDSVKPTSDKEASRWEKIREYEKTIASIKTNLHNRENHLSQFVQKEKNGTATSADLELINALRTRISGGKSELAKVERKLSAILASVPNRPSDAEIRVQSIRLIVSSLRRLEKCSMLDKLKLKKGLPLTASFFQLLRGKM
3409	KYSWTSAVVVSIPGVPLKV	WKM80544.1	anti-sigma factor	1.3	18.96	MMKFTAETAKVYTRLITTLGSAQRRHKEFNLTPEYLFNIMQQTHCAYSGEKFGTVKGNHPDSMTLERWNNDLGYVMGNVIPVKQKYNALRGNNTIEDLERKANEIAARIVRSSDSVKPTSDKEASRWEKIREYEKTIASIKTNLHNRENHLSQFVQKEKNGTATSADLELINALRTRISGGKSELAKVERKLSAILASVPNRPSDAEIRVQSIRLIVSSLRRLEKCSMLDKLKLKKGLPLTASFFQLLRGKM
4360	RLYYALSYHQLMESYFQIIRL	WKM80544.1	anti-sigma factor	4.3	16.97	MMKFTAETAKVYTRLITTLGSAQRRHKEFNLTPEYLFNIMQQTHCAYSGEKFGTVKGNHPDSMTLERWNNDLGYVMGNVIPVKQKYNALRGNNTIEDLERKANEIAARIVRSSDSVKPTSDKEASRWEKIREYEKTIASIKTNLHNRENHLSQFVQKEKNGTATSADLELINALRTRISGGKSELAKVERKLSAILASVPNRPSDAEIRVQSIRLIVSSLRRLEKCSMLDKLKLKKGLPLTASFFQLLRGKM
5072	KKLLILQKYNAMQLKTQKL	WKM80544.1	anti-sigma factor	8.7	18.44	MMKFTAETAKVYTRLITTLGSAQRRHKEFNLTPEYLFNIMQQTHCAYSGEKFGTVKGNHPDSMTLERWNNDLGYVMGNVIPVKQKYNALRGNNTIEDLERKANEIAARIVRSSDSVKPTSDKEASRWEKIREYEKTIASIKTNLHNRENHLSQFVQKEKNGTATSADLELINALRTRISGGKSELAKVERKLSAILASVPNRPSDAEIRVQSIRLIVSSLRRLEKCSMLDKLKLKKGLPLTASFFQLLRGKM
5282	RTRISGGKSELAKVERK	WKM80544.1	anti-sigma factor	4e-07	21.91	MMKFTAETAKVYTRLITTLGSAQRRHKEFNLTPEYLFNIMQQTHCAYSGEKFGTVKGNHPDSMTLERWNNDLGYVMGNVIPVKQKYNALRGNNTIEDLERKANEIAARIVRSSDSVKPTSDKEASRWEKIREYEKTIASIKTNLHNRENHLSQFVQKEKNGTATSADLELINALRTRISGGKSELAKVERKLSAILASVPNRPSDAEIRVQSIRLIVSSLRRLEKCSMLDKLKLKKGLPLTASFFQLLRGKM
5330	RLIVSSLRR	WKM80544.1	anti-sigma factor	0.29	17.46	MMKFTAETAKVYTRLITTLGSAQRRHKEFNLTPEYLFNIMQQTHCAYSGEKFGTVKGNHPDSMTLERWNNDLGYVMGNVIPVKQKYNALRGNNTIEDLERKANEIAARIVRSSDSVKPTSDKEASRWEKIREYEKTIASIKTNLHNRENHLSQFVQKEKNGTATSADLELINALRTRISGGKSELAKVERKLSAILASVPNRPSDAEIRVQSIRLIVSSLRRLEKCSMLDKLKLKKGLPLTASFFQLLRGKM
4810	RGLSCREAKA	WKM80545.1	RNA polymerase ADP-ribosylase	6e-04	18.54	MAISLNPQAMLVESVHSIDILNSARRHRGLPVYDLSAWEALANRFDCKEQSILWQCMNDKIGEEFHKKLDSIVRRHQIDNSDILYRGLSCREAKAFYDALIKGEKFDFGKVASFTTDETIAREFAGKWHYSTFVVIEVNDCHQSFDYHTNMKALLITAPDSEFIRPNDLIDNVAQRRSANIEMIDKEQERMLPMGTKFKVVGHNKVEKSGLLMDYFSVTIV
3204	RLTAGSSANSLVEITRF	WKM80547.1	transcription modulator under heat shock	2.3	30.41	MANAKIYKVSLQRNVQSRNDAKGALRLDQDRIFTVALYSTFDKDFKDLVNKFEAFGWCPSEDYGIIKTAHVFDVDTVPGSPVSILHALHLKGYTNVCHETSLYEYENDIISRGKKIIIDSTDSLIEFTKLVWLYMGADFIKLTPSPLLQKAADGYNNSGCLYRNTEWFM
3266	KTAISTRRLTAGSSANSLVEITRF	WKM80547.1	transcription modulator under heat shock	3.9	26.28	MANAKIYKVSLQRNVQSRNDAKGALRLDQDRIFTVALYSTFDKDFKDLVNKFEAFGWCPSEDYGIIKTAHVFDVDTVPGSPVSILHALHLKGYTNVCHETSLYEYENDIISRGKKIIIDSTDSLIEFTKLVWLYMGADFIKLTPSPLLQKAADGYNNSGCLYRNTEWFM
3486	RLTAGSSANSLVEITRF	WKM80547.1	transcription modulator under heat shock	2.3	16.46	MANAKIYKVSLQRNVQSRNDAKGALRLDQDRIFTVALYSTFDKDFKDLVNKFEAFGWCPSEDYGIIKTAHVFDVDTVPGSPVSILHALHLKGYTNVCHETSLYEYENDIISRGKKIIIDSTDSLIEFTKLVWLYMGADFIKLTPSPLLQKAADGYNNSGCLYRNTEWFM
3519	RRLTAGSSANSLVEITRF	WKM80547.1	transcription modulator under heat shock	2.4	15.82	MANAKIYKVSLQRNVQSRNDAKGALRLDQDRIFTVALYSTFDKDFKDLVNKFEAFGWCPSEDYGIIKTAHVFDVDTVPGSPVSILHALHLKGYTNVCHETSLYEYENDIISRGKKIIIDSTDSLIEFTKLVWLYMGADFIKLTPSPLLQKAADGYNNSGCLYRNTEWFM
3520	RKKFYVSAVYIQLGCCYKN	WKM80547.1	transcription modulator under heat shock	2.5	15.8	MANAKIYKVSLQRNVQSRNDAKGALRLDQDRIFTVALYSTFDKDFKDLVNKFEAFGWCPSEDYGIIKTAHVFDVDTVPGSPVSILHALHLKGYTNVCHETSLYEYENDIISRGKKIIIDSTDSLIEFTKLVWLYMGADFIKLTPSPLLQKAADGYNNSGCLYRNTEWFM
4270	RCITLTESPLLTKS	WKM80547.1	transcription modulator under heat shock	0.16	22.21	MANAKIYKVSLQRNVQSRNDAKGALRLDQDRIFTVALYSTFDKDFKDLVNKFEAFGWCPSEDYGIIKTAHVFDVDTVPGSPVSILHALHLKGYTNVCHETSLYEYENDIISRGKKIIIDSTDSLIEFTKLVWLYMGADFIKLTPSPLLQKAADGYNNSGCLYRNTEWFM
4319	RGFYINFYIIILSSLHFPGDTSDNHMTEMRI	WKM80547.1	transcription modulator under heat shock	1.4	19	MANAKIYKVSLQRNVQSRNDAKGALRLDQDRIFTVALYSTFDKDFKDLVNKFEAFGWCPSEDYGIIKTAHVFDVDTVPGSPVSILHALHLKGYTNVCHETSLYEYENDIISRGKKIIIDSTDSLIEFTKLVWLYMGADFIKLTPSPLLQKAADGYNNSGCLYRNTEWFM
4764	RVLTVDTELGAPISAAVG	WKM80547.1	transcription modulator under heat shock	0.42	22.09	MANAKIYKVSLQRNVQSRNDAKGALRLDQDRIFTVALYSTFDKDFKDLVNKFEAFGWCPSEDYGIIKTAHVFDVDTVPGSPVSILHALHLKGYTNVCHETSLYEYENDIISRGKKIIIDSTDSLIEFTKLVWLYMGADFIKLTPSPLLQKAADGYNNSGCLYRNTEWFM
4827	KTSRVLTVDTELGAPI	WKM80547.1	transcription modulator under heat shock	0.047	17.72	MANAKIYKVSLQRNVQSRNDAKGALRLDQDRIFTVALYSTFDKDFKDLVNKFEAFGWCPSEDYGIIKTAHVFDVDTVPGSPVSILHALHLKGYTNVCHETSLYEYENDIISRGKKIIIDSTDSLIEFTKLVWLYMGADFIKLTPSPLLQKAADGYNNSGCLYRNTEWFM
4899	KAAYSTVVDDAATWATTNAKM	WKM80549.1	capsid and scaffold protein	2e-10	122.66	MAYVNIKTFDHTTADGEVKGTEVSVAFKVYSDSHRIANAQYQIFPSEKAAYSTVVDDAATWATTNAKMFEAVPADSEV
4900	RIANAQYQIFPSEKAAYSTVVDDAATWATTNAKM	WKM80549.1	capsid and scaffold protein	2e-21	117.06	MAYVNIKTFDHTTADGEVKGTEVSVAFKVYSDSHRIANAQYQIFPSEKAAYSTVVDDAATWATTNAKMFEAVPADSEV
4901	KAAYSTVVDDAATWATTNAKM	WKM80549.1	capsid and scaffold protein	2e-10	115.32	MAYVNIKTFDHTTADGEVKGTEVSVAFKVYSDSHRIANAQYQIFPSEKAAYSTVVDDAATWATTNAKMFEAVPADSEV
4903	YSTVVDDAATWATTNAKM	WKM80549.1	capsid and scaffold protein	1e-08	108.92	MAYVNIKTFDHTTADGEVKGTEVSVAFKVYSDSHRIANAQYQIFPSEKAAYSTVVDDAATWATTNAKMFEAVPADSEV
4905	KAAYSTVVDDAATWATTNAKM	WKM80549.1	capsid and scaffold protein	2e-10	107.28	MAYVNIKTFDHTTADGEVKGTEVSVAFKVYSDSHRIANAQYQIFPSEKAAYSTVVDDAATWATTNAKMFEAVPADSEV
4908	AYSTVVDDAATWATTNAKM	WKM80549.1	capsid and scaffold protein	3e-09	100.42	MAYVNIKTFDHTTADGEVKGTEVSVAFKVYSDSHRIANAQYQIFPSEKAAYSTVVDDAATWATTNAKMFEAVPADSEV
4909	KAAYSTVVDDAATWATTNAKM	WKM80549.1	capsid and scaffold protein	2e-10	94.73	MAYVNIKTFDHTTADGEVKGTEVSVAFKVYSDSHRIANAQYQIFPSEKAAYSTVVDDAATWATTNAKMFEAVPADSEV
4910	KAAYSTVVDDAATWATTNAKM	WKM80549.1	capsid and scaffold protein	2e-10	93.23	MAYVNIKTFDHTTADGEVKGTEVSVAFKVYSDSHRIANAQYQIFPSEKAAYSTVVDDAATWATTNAKMFEAVPADSEV
4912	RIANAQYQIFPSEKA	WKM80549.1	capsid and scaffold protein	2e-07	93.03	MAYVNIKTFDHTTADGEVKGTEVSVAFKVYSDSHRIANAQYQIFPSEKAAYSTVVDDAATWATTNAKMFEAVPADSEV
4918	YSTVVDDAATWATTNAKM	WKM80549.1	capsid and scaffold protein	1e-08	88.57	MAYVNIKTFDHTTADGEVKGTEVSVAFKVYSDSHRIANAQYQIFPSEKAAYSTVVDDAATWATTNAKMFEAVPADSEV
4923	RIANAQYQIFPSEKA	WKM80549.1	capsid and scaffold protein	2e-07	84.23	MAYVNIKTFDHTTADGEVKGTEVSVAFKVYSDSHRIANAQYQIFPSEKAAYSTVVDDAATWATTNAKMFEAVPADSEV
4924	RIANAQYQIFPSEKAAYSTVVDDAATWATTNAKM	WKM80549.1	capsid and scaffold protein	2e-21	83.56	MAYVNIKTFDHTTADGEVKGTEVSVAFKVYSDSHRIANAQYQIFPSEKAAYSTVVDDAATWATTNAKMFEAVPADSEV
4926	KAAYSTVVDDAATWATTNA	WKM80549.1	capsid and scaffold protein	1e-08	82.59	MAYVNIKTFDHTTADGEVKGTEVSVAFKVYSDSHRIANAQYQIFPSEKAAYSTVVDDAATWATTNAKMFEAVPADSEV
4928	STVVDDAATWATTNAKM	WKM80549.1	capsid and scaffold protein	1e-07	82.04	MAYVNIKTFDHTTADGEVKGTEVSVAFKVYSDSHRIANAQYQIFPSEKAAYSTVVDDAATWATTNAKMFEAVPADSEV
4929	KAAYSTVVDDAATWATTNAKM	WKM80549.1	capsid and scaffold protein	2e-10	81.77	MAYVNIKTFDHTTADGEVKGTEVSVAFKVYSDSHRIANAQYQIFPSEKAAYSTVVDDAATWATTNAKMFEAVPADSEV
4933	YSTVVDDAATWATTNAKM	WKM80549.1	capsid and scaffold protein	1e-08	77.89	MAYVNIKTFDHTTADGEVKGTEVSVAFKVYSDSHRIANAQYQIFPSEKAAYSTVVDDAATWATTNAKMFEAVPADSEV
4935	TVVDDAATWATTNAKM	WKM80549.1	capsid and scaffold protein	4e-07	74.72	MAYVNIKTFDHTTADGEVKGTEVSVAFKVYSDSHRIANAQYQIFPSEKAAYSTVVDDAATWATTNAKMFEAVPADSEV
4936	RIANAQYQIFPSEKAAYSTVVDDAATWATTNAKM	WKM80549.1	capsid and scaffold protein	2e-21	73.75	MAYVNIKTFDHTTADGEVKGTEVSVAFKVYSDSHRIANAQYQIFPSEKAAYSTVVDDAATWATTNAKMFEAVPADSEV
4938	KTFDHTTADGEVKG	WKM80549.1	capsid and scaffold protein	1e-06	72	MAYVNIKTFDHTTADGEVKGTEVSVAFKVYSDSHRIANAQYQIFPSEKAAYSTVVDDAATWATTNAKMFEAVPADSEV
4940	YSTVVDDAATWATTNAKM	WKM80549.1	capsid and scaffold protein	1e-08	71.28	MAYVNIKTFDHTTADGEVKGTEVSVAFKVYSDSHRIANAQYQIFPSEKAAYSTVVDDAATWATTNAKMFEAVPADSEV
4941	YSTVVDDAATWATTNAKM	WKM80549.1	capsid and scaffold protein	1e-08	70.78	MAYVNIKTFDHTTADGEVKGTEVSVAFKVYSDSHRIANAQYQIFPSEKAAYSTVVDDAATWATTNAKMFEAVPADSEV
4945	KAAYSTVVDDAATWATTNAKM	WKM80549.1	capsid and scaffold protein	2e-10	69.27	MAYVNIKTFDHTTADGEVKGTEVSVAFKVYSDSHRIANAQYQIFPSEKAAYSTVVDDAATWATTNAKMFEAVPADSEV
4946	KGTEVSVAFKV	WKM80549.1	capsid and scaffold protein	0.002	68.81	MAYVNIKTFDHTTADGEVKGTEVSVAFKVYSDSHRIANAQYQIFPSEKAAYSTVVDDAATWATTNAKMFEAVPADSEV
4954	KAAYSTVVDDAATWATTNAKM	WKM80549.1	capsid and scaffold protein	2e-10	62.14	MAYVNIKTFDHTTADGEVKGTEVSVAFKVYSDSHRIANAQYQIFPSEKAAYSTVVDDAATWATTNAKMFEAVPADSEV
4955	KAAYSTVVDDAATW	WKM80549.1	capsid and scaffold protein	1e-05	61.89	MAYVNIKTFDHTTADGEVKGTEVSVAFKVYSDSHRIANAQYQIFPSEKAAYSTVVDDAATWATTNAKMFEAVPADSEV
4956	KAAYSTVVDDAATWATTNAKM	WKM80549.1	capsid and scaffold protein	2e-10	61.35	MAYVNIKTFDHTTADGEVKGTEVSVAFKVYSDSHRIANAQYQIFPSEKAAYSTVVDDAATWATTNAKMFEAVPADSEV
4957	KTFDHTTADGEVKG	WKM80549.1	capsid and scaffold protein	1e-06	60.93	MAYVNIKTFDHTTADGEVKGTEVSVAFKVYSDSHRIANAQYQIFPSEKAAYSTVVDDAATWATTNAKMFEAVPADSEV
4959	KAAYSTVVDDAATWATTNAKM	WKM80549.1	capsid and scaffold protein	2e-10	58.6	MAYVNIKTFDHTTADGEVKGTEVSVAFKVYSDSHRIANAQYQIFPSEKAAYSTVVDDAATWATTNAKMFEAVPADSEV
4963	RIANAQYQIFPSEKA	WKM80549.1	capsid and scaffold protein	2e-07	55	MAYVNIKTFDHTTADGEVKGTEVSVAFKVYSDSHRIANAQYQIFPSEKAAYSTVVDDAATWATTNAKMFEAVPADSEV
4965	RIANAQYQIFPSEKAAYSTVVDDAATWATTNAKM	WKM80549.1	capsid and scaffold protein	2e-21	54	MAYVNIKTFDHTTADGEVKGTEVSVAFKVYSDSHRIANAQYQIFPSEKAAYSTVVDDAATWATTNAKMFEAVPADSEV
4968	KAAYSTVVDDAATWATTNAKM	WKM80549.1	capsid and scaffold protein	2e-10	53.27	MAYVNIKTFDHTTADGEVKGTEVSVAFKVYSDSHRIANAQYQIFPSEKAAYSTVVDDAATWATTNAKMFEAVPADSEV
4972	IANAQYQIFPSEKA	WKM80549.1	capsid and scaffold protein	2e-06	51.74	MAYVNIKTFDHTTADGEVKGTEVSVAFKVYSDSHRIANAQYQIFPSEKAAYSTVVDDAATWATTNAKMFEAVPADSEV
4973	RIANAQYQIFPSEKA	WKM80549.1	capsid and scaffold protein	2e-07	51.29	MAYVNIKTFDHTTADGEVKGTEVSVAFKVYSDSHRIANAQYQIFPSEKAAYSTVVDDAATWATTNAKMFEAVPADSEV
4980	RIANAQYQIFPSEKAAYS	WKM80549.1	capsid and scaffold protein	2e-09	46.97	MAYVNIKTFDHTTADGEVKGTEVSVAFKVYSDSHRIANAQYQIFPSEKAAYSTVVDDAATWATTNAKMFEAVPADSEV
4985	KMFEAVPADSEVN	WKM80549.1	capsid and scaffold protein	9e-05	44.57	MAYVNIKTFDHTTADGEVKGTEVSVAFKVYSDSHRIANAQYQIFPSEKAAYSTVVDDAATWATTNAKMFEAVPADSEV
4987	KGTEVSVAFKV	WKM80549.1	capsid and scaffold protein	0.002	42.83	MAYVNIKTFDHTTADGEVKGTEVSVAFKVYSDSHRIANAQYQIFPSEKAAYSTVVDDAATWATTNAKMFEAVPADSEV
4992	KTFDHTTADGEVKGTEVSVAFKV	WKM80549.1	capsid and scaffold protein	1e-12	38.23	MAYVNIKTFDHTTADGEVKGTEVSVAFKVYSDSHRIANAQYQIFPSEKAAYSTVVDDAATWATTNAKMFEAVPADSEV
4994	QYQIFPSEKA	WKM80549.1	capsid and scaffold protein	8e-04	37.07	MAYVNIKTFDHTTADGEVKGTEVSVAFKVYSDSHRIANAQYQIFPSEKAAYSTVVDDAATWATTNAKMFEAVPADSEV
4995	NAQYQIFPSEKA	WKM80549.1	capsid and scaffold protein	3e-05	36.92	MAYVNIKTFDHTTADGEVKGTEVSVAFKVYSDSHRIANAQYQIFPSEKAAYSTVVDDAATWATTNAKMFEAVPADSEV
4997	ANAQYQIFPSEKA	WKM80549.1	capsid and scaffold protein	9e-06	36.33	MAYVNIKTFDHTTADGEVKGTEVSVAFKVYSDSHRIANAQYQIFPSEKAAYSTVVDDAATWATTNAKMFEAVPADSEV
4999	KAAYSTVVDDAATWATTNAKM	WKM80549.1	capsid and scaffold protein	2e-10	34.96	MAYVNIKTFDHTTADGEVKGTEVSVAFKVYSDSHRIANAQYQIFPSEKAAYSTVVDDAATWATTNAKMFEAVPADSEV
5012	TFDHTTADGEVKG	WKM80549.1	capsid and scaffold protein	7e-06	30.71	MAYVNIKTFDHTTADGEVKGTEVSVAFKVYSDSHRIANAQYQIFPSEKAAYSTVVDDAATWATTNAKMFEAVPADSEV
5027	KAAYSTVVDDAATWATTNAKM	WKM80549.1	capsid and scaffold protein	2e-10	25.2	MAYVNIKTFDHTTADGEVKGTEVSVAFKVYSDSHRIANAQYQIFPSEKAAYSTVVDDAATWATTNAKMFEAVPADSEV
5032	YQIFPSEKA	WKM80549.1	capsid and scaffold protein	0.004	24.39	MAYVNIKTFDHTTADGEVKGTEVSVAFKVYSDSHRIANAQYQIFPSEKAAYSTVVDDAATWATTNAKMFEAVPADSEV
5039	KAAYSTVVDDAATWATTNAKM	WKM80549.1	capsid and scaffold protein	2e-10	23.08	MAYVNIKTFDHTTADGEVKGTEVSVAFKVYSDSHRIANAQYQIFPSEKAAYSTVVDDAATWATTNAKMFEAVPADSEV
5044	KAAYSTVVDDAATWATTNAKM	WKM80549.1	capsid and scaffold protein	2e-10	22.18	MAYVNIKTFDHTTADGEVKGTEVSVAFKVYSDSHRIANAQYQIFPSEKAAYSTVVDDAATWATTNAKMFEAVPADSEV
5058	RIANAQYQIFPSEKA	WKM80549.1	capsid and scaffold protein	2e-07	19.84	MAYVNIKTFDHTTADGEVKGTEVSVAFKVYSDSHRIANAQYQIFPSEKAAYSTVVDDAATWATTNAKMFEAVPADSEV
5063	TVVDDAATWATTNAKM	WKM80549.1	capsid and scaffold protein	4e-07	19.47	MAYVNIKTFDHTTADGEVKGTEVSVAFKVYSDSHRIANAQYQIFPSEKAAYSTVVDDAATWATTNAKMFEAVPADSEV
5094	YSTVVDDAATWATTNAKM	WKM80549.1	capsid and scaffold protein	1e-08	16.95	MAYVNIKTFDHTTADGEVKGTEVSVAFKVYSDSHRIANAQYQIFPSEKAAYSTVVDDAATWATTNAKMFEAVPADSEV
5098	ATWATTNAKM	WKM80549.1	capsid and scaffold protein	0.003	16.57	MAYVNIKTFDHTTADGEVKGTEVSVAFKVYSDSHRIANAQYQIFPSEKAAYSTVVDDAATWATTNAKMFEAVPADSEV
5111	YSTVVDDAATWATTNAKM	WKM80549.1	capsid and scaffold protein	1e-08	15.77	MAYVNIKTFDHTTADGEVKGTEVSVAFKVYSDSHRIANAQYQIFPSEKAAYSTVVDDAATWATTNAKMFEAVPADSEV
5120	KGTEVSVAFKV	WKM80549.1	capsid and scaffold protein	0.002	15.35	MAYVNIKTFDHTTADGEVKGTEVSVAFKVYSDSHRIANAQYQIFPSEKAAYSTVVDDAATWATTNAKMFEAVPADSEV
5368	VKMQETYIKDLSDKD	WKM80551.1	dCTP pyrophosphatase	3e-06	15.8	MPHFNECSQLIAGADKAEARYAGIVRKVGGDPLQVMLDMQKSLQVRLANDKPGTNMHPDELAQAGDIVQWLRNQKDYIDDEFRELLTSLGGMSNGEKAASAVWKPWKADHVKMQETYIKDLSDKDQLEIKFEMIDILHFVLNMFMALGLDSEEIFKLYYLKNAENFARQDSGY
5386	TSLGGMSNGEKA	WKM80551.1	dCTP pyrophosphatase	9e-05	15.13	MPHFNECSQLIAGADKAEARYAGIVRKVGGDPLQVMLDMQKSLQVRLANDKPGTNMHPDELAQAGDIVQWLRNQKDYIDDEFRELLTSLGGMSNGEKAASAVWKPWKADHVKMQETYIKDLSDKDQLEIKFEMIDILHFVLNMFMALGLDSEEIFKLYYLKNAENFARQDSGY
3462	YLWNYVICSCSACIYRSIRKKL	WKM80552.1	hypothetical protein	1.4	17.19	MSEVKRECKDKGGFGRYLYVGIATAALAAWNYVVVPLASTHGLVLPPMPLEKVVSFIMTGGLL
3359	KVYSTLIAESNSTRLYALASSSLRK	WKM80553.1	DNA primase	0.83	21.53	MSWVDNEFAIRAISHLPKFRHVTTSSTFKLNCRCPICGDSQKDINKARFWIFDAGQGLRCHCFNCEYNKWLSQYLKDNEPDLYREYLLEKRKEQVFDKPKAVEPSEKINAKLPVIEKLNFCERLDRLPKEHPIVKYVTARCIPSTSWKRLWFTNQWPSLVNSVNPGTYKNETNEPRLVIPIFNKKGEIESFQGRALRKNAPQKYITIKAHEHATKIYGLDTIDESKLVFVMEGPIDSLFIDNAIAITGGSLDLAQVPCHDNRAWIMDHEPRHPDTIKRMKRLVDAGEKVVFWDKSPWKSKDINDMIMKEGATASEITDYINQNISQGLMAKLRLDKYAKI
2034	KILRCSGSFSNPRSIITLTSSGRQ	WKM80554.1	putative capsid protein	2.1	18.26	MKTFKEFVKLNEEMVAGDAGGNPQNIASGTTSGAVVNKGPETLPKKKRDKSKPET
4917	EEMVAGDAGGNPQNIASGTTSGAVVNKG	WKM80554.1	putative capsid protein	3e-16	89.88	MKTFKEFVKLNEEMVAGDAGGNPQNIASGTTSGAVVNKGPETLPKKKRDKSKPET
4950	EEMVAGDAGGNPQNIASGTTSGAVVNKG	WKM80554.1	putative capsid protein	3e-16	65.16	MKTFKEFVKLNEEMVAGDAGGNPQNIASGTTSGAVVNKGPETLPKKKRDKSKPET
4964	EMVAGDAGGNPQNIASGTTSGAVVNKG	WKM80554.1	putative capsid protein	2e-15	54.36	MKTFKEFVKLNEEMVAGDAGGNPQNIASGTTSGAVVNKGPETLPKKKRDKSKPET
5084	RMITYVLVMAIMTGAGGVSTEKL	WKM80555.1	hypothetical protein	4e-11	17.69	MITYVLVMAIMTGAGGVSTEKLSFTGMNESSLAQKCEDAGKQFTGIKADSGFGSPSVYTTYKCIRIDGGNNK
5348	KEVQAEISNDGAAIK	WKM80556.1	spackle periplasmic protein	4e-06	16.63	MKKIVLALIFAVSSCSAVPALANYDKDLCEWSMTADEKDVAEQIRADVGHIIDNTDPSKMKEVQAEISNDGAAIKLNYALYCDANFDNFTIASWILG
5198	KNLTSDEVLEKL	WKM80557.1	hypothetical protein	5e-04	40.73	MIFVFSVIRDQSGRSFVVTASDSVHRGVIAYNKADLSSYDYGEVKAYNDEGIWVNSAIYLPTKNLTSDEVLEKLFKR
2031	YRNDSTDFQPENTNRH	WKM80558.1	AAA family ATPase	0.93	18.3	MVETILANLIYNQAFFTKVWPYMDKEYFEQGPAQTVFNIIKKHVNEYTAIPSKTALCVALDNSSITETEHEGAKKLIDKLSDAPEDLNWLVKETEKYVQEKAMYNATSRIIEIQTNAQLEPNKRDKRLPDIGAIPDIMREALSVSFDSYIGHDWMEDYEARWLSYQNKARKVPFKLSILNKITKGGAETGTLNVLMAGVNVGKSLGLCSLAADYLQMGHNVLYISMEMAEEVCAKRIDANLLDVSLDDIDDGCVSYAEYKGKMEKWRSSSTLGRLIIKQYPTGGANANTFRALLNELKLKKNFKPTVIIIDYLGICASCRIRQYTENSYTLVKAIAEELRALAVESETVLWTAAQVGRSAWDASDMDMSDIAESAGLPATADFMLAVIETPELAQMKQQ…
3476	RNNSNSSRALIRF	WKM80558.1	AAA family ATPase	5.9	16.68	MVETILANLIYNQAFFTKVWPYMDKEYFEQGPAQTVFNIIKKHVNEYTAIPSKTALCVALDNSSITETEHEGAKKLIDKLSDAPEDLNWLVKETEKYVQEKAMYNATSRIIEIQTNAQLEPNKRDKRLPDIGAIPDIMREALSVSFDSYIGHDWMEDYEARWLSYQNKARKVPFKLSILNKITKGGAETGTLNVLMAGVNVGKSLGLCSLAADYLQMGHNVLYISMEMAEEVCAKRIDANLLDVSLDDIDDGCVSYAEYKGKMEKWRSSSTLGRLIIKQYPTGGANANTFRALLNELKLKKNFKPTVIIIDYLGICASCRIRQYTENSYTLVKAIAEELRALAVESETVLWTAAQVGRSAWDASDMDMSDIAESAGLPATADFMLAVIETPELAQMKQQ…
4298	KIGAKFNIDMHSAVLQQRLP	WKM80558.1	AAA family ATPase	8.5	20.59	MVETILANLIYNQAFFTKVWPYMDKEYFEQGPAQTVFNIIKKHVNEYTAIPSKTALCVALDNSSITETEHEGAKKLIDKLSDAPEDLNWLVKETEKYVQEKAMYNATSRIIEIQTNAQLEPNKRDKRLPDIGAIPDIMREALSVSFDSYIGHDWMEDYEARWLSYQNKARKVPFKLSILNKITKGGAETGTLNVLMAGVNVGKSLGLCSLAADYLQMGHNVLYISMEMAEEVCAKRIDANLLDVSLDDIDDGCVSYAEYKGKMEKWRSSSTLGRLIIKQYPTGGANANTFRALLNELKLKKNFKPTVIIIDYLGICASCRIRQYTENSYTLVKAIAEELRALAVESETVLWTAAQVGRSAWDASDMDMSDIAESAGLPATADFMLAVIETPELAQMKQQ…
4693	RFEGYVAKW	WKM80558.1	AAA family ATPase	4.9	28.77	MVETILANLIYNQAFFTKVWPYMDKEYFEQGPAQTVFNIIKKHVNEYTAIPSKTALCVALDNSSITETEHEGAKKLIDKLSDAPEDLNWLVKETEKYVQEKAMYNATSRIIEIQTNAQLEPNKRDKRLPDIGAIPDIMREALSVSFDSYIGHDWMEDYEARWLSYQNKARKVPFKLSILNKITKGGAETGTLNVLMAGVNVGKSLGLCSLAADYLQMGHNVLYISMEMAEEVCAKRIDANLLDVSLDDIDDGCVSYAEYKGKMEKWRSSSTLGRLIIKQYPTGGANANTFRALLNELKLKKNFKPTVIIIDYLGICASCRIRQYTENSYTLVKAIAEELRALAVESETVLWTAAQVGRSAWDASDMDMSDIAESAGLPATADFMLAVIETPELAQMKQQ…
4790	RVLCLGNPSSSSSVGRLSTVCRM	WKM80558.1	AAA family ATPase	2.1	19.62	MVETILANLIYNQAFFTKVWPYMDKEYFEQGPAQTVFNIIKKHVNEYTAIPSKTALCVALDNSSITETEHEGAKKLIDKLSDAPEDLNWLVKETEKYVQEKAMYNATSRIIEIQTNAQLEPNKRDKRLPDIGAIPDIMREALSVSFDSYIGHDWMEDYEARWLSYQNKARKVPFKLSILNKITKGGAETGTLNVLMAGVNVGKSLGLCSLAADYLQMGHNVLYISMEMAEEVCAKRIDANLLDVSLDDIDDGCVSYAEYKGKMEKWRSSSTLGRLIIKQYPTGGANANTFRALLNELKLKKNFKPTVIIIDYLGICASCRIRQYTENSYTLVKAIAEELRALAVESETVLWTAAQVGRSAWDASDMDMSDIAESAGLPATADFMLAVIETPELAQMKQQ…
5033	RRSTLCIALSRN	WKM80558.1	AAA family ATPase	2.2	24.34	MVETILANLIYNQAFFTKVWPYMDKEYFEQGPAQTVFNIIKKHVNEYTAIPSKTALCVALDNSSITETEHEGAKKLIDKLSDAPEDLNWLVKETEKYVQEKAMYNATSRIIEIQTNAQLEPNKRDKRLPDIGAIPDIMREALSVSFDSYIGHDWMEDYEARWLSYQNKARKVPFKLSILNKITKGGAETGTLNVLMAGVNVGKSLGLCSLAADYLQMGHNVLYISMEMAEEVCAKRIDANLLDVSLDDIDDGCVSYAEYKGKMEKWRSSSTLGRLIIKQYPTGGANANTFRALLNELKLKKNFKPTVIIIDYLGICASCRIRQYTENSYTLVKAIAEELRALAVESETVLWTAAQVGRSAWDASDMDMSDIAESAGLPATADFMLAVIETPELAQMKQQ…
5068	RIDANLLDVSLDDID	WKM80558.1	AAA family ATPase	2e-06	19.01	MVETILANLIYNQAFFTKVWPYMDKEYFEQGPAQTVFNIIKKHVNEYTAIPSKTALCVALDNSSITETEHEGAKKLIDKLSDAPEDLNWLVKETEKYVQEKAMYNATSRIIEIQTNAQLEPNKRDKRLPDIGAIPDIMREALSVSFDSYIGHDWMEDYEARWLSYQNKARKVPFKLSILNKITKGGAETGTLNVLMAGVNVGKSLGLCSLAADYLQMGHNVLYISMEMAEEVCAKRIDANLLDVSLDDIDDGCVSYAEYKGKMEKWRSSSTLGRLIIKQYPTGGANANTFRALLNELKLKKNFKPTVIIIDYLGICASCRIRQYTENSYTLVKAIAEELRALAVESETVLWTAAQVGRSAWDASDMDMSDIAESAGLPATADFMLAVIETPELAQMKQQ…
5086	KWRSSSTLGRLIIKQYPTGGANANTFRA	WKM80558.1	AAA family ATPase	2e-16	17.42	MVETILANLIYNQAFFTKVWPYMDKEYFEQGPAQTVFNIIKKHVNEYTAIPSKTALCVALDNSSITETEHEGAKKLIDKLSDAPEDLNWLVKETEKYVQEKAMYNATSRIIEIQTNAQLEPNKRDKRLPDIGAIPDIMREALSVSFDSYIGHDWMEDYEARWLSYQNKARKVPFKLSILNKITKGGAETGTLNVLMAGVNVGKSLGLCSLAADYLQMGHNVLYISMEMAEEVCAKRIDANLLDVSLDDIDDGCVSYAEYKGKMEKWRSSSTLGRLIIKQYPTGGANANTFRALLNELKLKKNFKPTVIIIDYLGICASCRIRQYTENSYTLVKAIAEELRALAVESETVLWTAAQVGRSAWDASDMDMSDIAESAGLPATADFMLAVIETPELAQMKQQ…
5305	NVITSPSTHGTFKR	WKM80559.1	head vertex assembly chaperone	0.74	19.07	MKTEFDLESELEKFEQESPSEEGDFERQERVFKKSHEIIQEAMKTVIQEIVIKLNGQSHLVYVHKLNISPSGEVTIEFSTPSEAHKDELYPHVEACVKQQIQSALKTKKKSLWKIF
3435	RSSPDGKFGVSPNSLAKD	WKM80560.1	recombination protein	1.1	18.14	MSDLKSRLIKASTSKMTAELTKSKFFNEKDVVRTKIPMLNIAISGALDGGMQSGLTIFAGPSKHFKSNMSLTMVSAYLNKYPDAVCLFYDSEFGITPAYLKSMGVDPDRVIHTPVQSVEQLKIDMVNQLEAIERGEKVIVFIDSIGNMASKKETEDALNEKSVADMTRAKSLKSLFRIVTPYFSIKNIPCVAVNHTIETIEMFSKTVMTGGTGPMYSADTVFIIGKRQIKDGSELEGYQFVLNAEKSRTVKEKSKFFIDVKFDGGIDPYSGLLDMALDIGFVVKPKNGWYAREFLDVETGEMIREEKSWRAKDTSSTEFWGPLFKHEPFRDAIKARYQLGAIDSNAAVDEAVAEMINSKVSTKVDGVKLPESGSVSAAEVEDELENFMNED
4589	KIDMVNQLEAIERG	WKM80560.1	recombination protein	1e-05	49.26	MSDLKSRLIKASTSKMTAELTKSKFFNEKDVVRTKIPMLNIAISGALDGGMQSGLTIFAGPSKHFKSNMSLTMVSAYLNKYPDAVCLFYDSEFGITPAYLKSMGVDPDRVIHTPVQSVEQLKIDMVNQLEAIERGEKVIVFIDSIGNMASKKETEDALNEKSVADMTRAKSLKSLFRIVTPYFSIKNIPCVAVNHTIETIEMFSKTVMTGGTGPMYSADTVFIIGKRQIKDGSELEGYQFVLNAEKSRTVKEKSKFFIDVKFDGGIDPYSGLLDMALDIGFVVKPKNGWYAREFLDVETGEMIREEKSWRAKDTSSTEFWGPLFKHEPFRDAIKARYQLGAIDSNAAVDEAVAEMINSKVSTKVDGVKLPESGSVSAAEVEDELENFMNED
4730	KSNMSLTMVSAYLNKY	WKM80560.1	recombination protein	5e-07	25.01	MSDLKSRLIKASTSKMTAELTKSKFFNEKDVVRTKIPMLNIAISGALDGGMQSGLTIFAGPSKHFKSNMSLTMVSAYLNKYPDAVCLFYDSEFGITPAYLKSMGVDPDRVIHTPVQSVEQLKIDMVNQLEAIERGEKVIVFIDSIGNMASKKETEDALNEKSVADMTRAKSLKSLFRIVTPYFSIKNIPCVAVNHTIETIEMFSKTVMTGGTGPMYSADTVFIIGKRQIKDGSELEGYQFVLNAEKSRTVKEKSKFFIDVKFDGGIDPYSGLLDMALDIGFVVKPKNGWYAREFLDVETGEMIREEKSWRAKDTSSTEFWGPLFKHEPFRDAIKARYQLGAIDSNAAVDEAVAEMINSKVSTKVDGVKLPESGSVSAAEVEDELENFMNED
4837	RVCIFFESNSRPSLVPRN	WKM80560.1	recombination protein	1.7	17.29	MSDLKSRLIKASTSKMTAELTKSKFFNEKDVVRTKIPMLNIAISGALDGGMQSGLTIFAGPSKHFKSNMSLTMVSAYLNKYPDAVCLFYDSEFGITPAYLKSMGVDPDRVIHTPVQSVEQLKIDMVNQLEAIERGEKVIVFIDSIGNMASKKETEDALNEKSVADMTRAKSLKSLFRIVTPYFSIKNIPCVAVNHTIETIEMFSKTVMTGGTGPMYSADTVFIIGKRQIKDGSELEGYQFVLNAEKSRTVKEKSKFFIDVKFDGGIDPYSGLLDMALDIGFVVKPKNGWYAREFLDVETGEMIREEKSWRAKDTSSTEFWGPLFKHEPFRDAIKARYQLGAIDSNAAVDEAVAEMINSKVSTKVDGVKLPESGSVSAAEVEDELENFMNED
4846	KIPMLNIAISGALDGGMQSGLTIFAGPSKH	WKM80560.1	recombination protein	1e-17	16.83	MSDLKSRLIKASTSKMTAELTKSKFFNEKDVVRTKIPMLNIAISGALDGGMQSGLTIFAGPSKHFKSNMSLTMVSAYLNKYPDAVCLFYDSEFGITPAYLKSMGVDPDRVIHTPVQSVEQLKIDMVNQLEAIERGEKVIVFIDSIGNMASKKETEDALNEKSVADMTRAKSLKSLFRIVTPYFSIKNIPCVAVNHTIETIEMFSKTVMTGGTGPMYSADTVFIIGKRQIKDGSELEGYQFVLNAEKSRTVKEKSKFFIDVKFDGGIDPYSGLLDMALDIGFVVKPKNGWYAREFLDVETGEMIREEKSWRAKDTSSTEFWGPLFKHEPFRDAIKARYQLGAIDSNAAVDEAVAEMINSKVSTKVDGVKLPESGSVSAAEVEDELENFMNED
4858	KTVMTGGTGPMYSADTVFIIGKRQ	WKM80560.1	recombination protein	3e-13	16.38	MSDLKSRLIKASTSKMTAELTKSKFFNEKDVVRTKIPMLNIAISGALDGGMQSGLTIFAGPSKHFKSNMSLTMVSAYLNKYPDAVCLFYDSEFGITPAYLKSMGVDPDRVIHTPVQSVEQLKIDMVNQLEAIERGEKVIVFIDSIGNMASKKETEDALNEKSVADMTRAKSLKSLFRIVTPYFSIKNIPCVAVNHTIETIEMFSKTVMTGGTGPMYSADTVFIIGKRQIKDGSELEGYQFVLNAEKSRTVKEKSKFFIDVKFDGGIDPYSGLLDMALDIGFVVKPKNGWYAREFLDVETGEMIREEKSWRAKDTSSTEFWGPLFKHEPFRDAIKARYQLGAIDSNAAVDEAVAEMINSKVSTKVDGVKLPESGSVSAAEVEDELENFMNED
4860	RTKIPMLNIAISGALDGGMQSGLTIFAGPSKH	WKM80560.1	recombination protein	4e-19	16.28	MSDLKSRLIKASTSKMTAELTKSKFFNEKDVVRTKIPMLNIAISGALDGGMQSGLTIFAGPSKHFKSNMSLTMVSAYLNKYPDAVCLFYDSEFGITPAYLKSMGVDPDRVIHTPVQSVEQLKIDMVNQLEAIERGEKVIVFIDSIGNMASKKETEDALNEKSVADMTRAKSLKSLFRIVTPYFSIKNIPCVAVNHTIETIEMFSKTVMTGGTGPMYSADTVFIIGKRQIKDGSELEGYQFVLNAEKSRTVKEKSKFFIDVKFDGGIDPYSGLLDMALDIGFVVKPKNGWYAREFLDVETGEMIREEKSWRAKDTSSTEFWGPLFKHEPFRDAIKARYQLGAIDSNAAVDEAVAEMINSKVSTKVDGVKLPESGSVSAAEVEDELENFMNED
4888	RTKIPMLNIAISGALDGGMQSGLTIFAGPSKH	WKM80560.1	recombination protein	4e-19	15.18	MSDLKSRLIKASTSKMTAELTKSKFFNEKDVVRTKIPMLNIAISGALDGGMQSGLTIFAGPSKHFKSNMSLTMVSAYLNKYPDAVCLFYDSEFGITPAYLKSMGVDPDRVIHTPVQSVEQLKIDMVNQLEAIERGEKVIVFIDSIGNMASKKETEDALNEKSVADMTRAKSLKSLFRIVTPYFSIKNIPCVAVNHTIETIEMFSKTVMTGGTGPMYSADTVFIIGKRQIKDGSELEGYQFVLNAEKSRTVKEKSKFFIDVKFDGGIDPYSGLLDMALDIGFVVKPKNGWYAREFLDVETGEMIREEKSWRAKDTSSTEFWGPLFKHEPFRDAIKARYQLGAIDSNAAVDEAVAEMINSKVSTKVDGVKLPESGSVSAAEVEDELENFMNED
5367	RGATDCSVSEMTRQ	WKM80560.1	recombination protein	4.6	15.8	MSDLKSRLIKASTSKMTAELTKSKFFNEKDVVRTKIPMLNIAISGALDGGMQSGLTIFAGPSKHFKSNMSLTMVSAYLNKYPDAVCLFYDSEFGITPAYLKSMGVDPDRVIHTPVQSVEQLKIDMVNQLEAIERGEKVIVFIDSIGNMASKKETEDALNEKSVADMTRAKSLKSLFRIVTPYFSIKNIPCVAVNHTIETIEMFSKTVMTGGTGPMYSADTVFIIGKRQIKDGSELEGYQFVLNAEKSRTVKEKSKFFIDVKFDGGIDPYSGLLDMALDIGFVVKPKNGWYAREFLDVETGEMIREEKSWRAKDTSSTEFWGPLFKHEPFRDAIKARYQLGAIDSNAAVDEAVAEMINSKVSTKVDGVKLPESGSVSAAEVEDELENFMNED
5346	SDVAGNIFKA	WKM80561.1	glucosyl-transferase	0.001	16.69	MRAKALQGPLMNIYDKSDVAGNIFKAEEFRCFVCKSDEFVHEGTTSSDGMHCWWHGMCVGCKIHYEIDMETVVYNTKKKWNFC
2092	KYRSIGAVLGSKPFPRV	WKM80562.1	beta-glucosyl-HMC-alpha-glucosyl-transferase	3.0	17	MIQFVIPSYKRAGAVTALTMFPEGYVPHLVVRESEKEAYETWHGHAAKIVTVPDDVDGIAGTRRLITEMYAGQRIWMLDDDTTIHLTEIRERDDRRVPLGVGEAMSQEVFDDMVKYVETAMDCGYYHGHARLPIFKITSSWGHYRENSFGFTNTFYDLTKLTAEDIGYGIIDLNEDAYAFLKLINMGHPHLALFKYLVKSGKVQSPGGCSTQRDTARQNRALEQLHAAFPNQARWKSKDGERRGLFGDNEPLKSIRMCINTRVKSQAFHEFGKVEPYL
3478	RNNTFCFTVNRF	WKM80562.1	beta-glucosyl-HMC-alpha-glucosyl-transferase	1.8	16.63	MIQFVIPSYKRAGAVTALTMFPEGYVPHLVVRESEKEAYETWHGHAAKIVTVPDDVDGIAGTRRLITEMYAGQRIWMLDDDTTIHLTEIRERDDRRVPLGVGEAMSQEVFDDMVKYVETAMDCGYYHGHARLPIFKITSSWGHYRENSFGFTNTFYDLTKLTAEDIGYGIIDLNEDAYAFLKLINMGHPHLALFKYLVKSGKVQSPGGCSTQRDTARQNRALEQLHAAFPNQARWKSKDGERRGLFGDNEPLKSIRMCINTRVKSQAFHEFGKVEPYL
4605	KIVTVPDDVDGIAGTRR	WKM80562.1	beta-glucosyl-HMC-alpha-glucosyl-transferase	2e-08	45.53	MIQFVIPSYKRAGAVTALTMFPEGYVPHLVVRESEKEAYETWHGHAAKIVTVPDDVDGIAGTRRLITEMYAGQRIWMLDDDTTIHLTEIRERDDRRVPLGVGEAMSQEVFDDMVKYVETAMDCGYYHGHARLPIFKITSSWGHYRENSFGFTNTFYDLTKLTAEDIGYGIIDLNEDAYAFLKLINMGHPHLALFKYLVKSGKVQSPGGCSTQRDTARQNRALEQLHAAFPNQARWKSKDGERRGLFGDNEPLKSIRMCINTRVKSQAFHEFGKVEPYL
4659	KNLDAMAFRK	WKM80562.1	beta-glucosyl-HMC-alpha-glucosyl-transferase	5.9	35.56	MIQFVIPSYKRAGAVTALTMFPEGYVPHLVVRESEKEAYETWHGHAAKIVTVPDDVDGIAGTRRLITEMYAGQRIWMLDDDTTIHLTEIRERDDRRVPLGVGEAMSQEVFDDMVKYVETAMDCGYYHGHARLPIFKITSSWGHYRENSFGFTNTFYDLTKLTAEDIGYGIIDLNEDAYAFLKLINMGHPHLALFKYLVKSGKVQSPGGCSTQRDTARQNRALEQLHAAFPNQARWKSKDGERRGLFGDNEPLKSIRMCINTRVKSQAFHEFGKVEPYL
4718	KLTAEDIGYGIIDLNEDAYAFLKL	WKM80562.1	beta-glucosyl-HMC-alpha-glucosyl-transferase	3e-13	26.53	MIQFVIPSYKRAGAVTALTMFPEGYVPHLVVRESEKEAYETWHGHAAKIVTVPDDVDGIAGTRRLITEMYAGQRIWMLDDDTTIHLTEIRERDDRRVPLGVGEAMSQEVFDDMVKYVETAMDCGYYHGHARLPIFKITSSWGHYRENSFGFTNTFYDLTKLTAEDIGYGIIDLNEDAYAFLKLINMGHPHLALFKYLVKSGKVQSPGGCSTQRDTARQNRALEQLHAAFPNQARWKSKDGERRGLFGDNEPLKSIRMCINTRVKSQAFHEFGKVEPYL
4774	IASAPGCIATRRD	WKM80562.1	beta-glucosyl-HMC-alpha-glucosyl-transferase	1.1	20.64	MIQFVIPSYKRAGAVTALTMFPEGYVPHLVVRESEKEAYETWHGHAAKIVTVPDDVDGIAGTRRLITEMYAGQRIWMLDDDTTIHLTEIRERDDRRVPLGVGEAMSQEVFDDMVKYVETAMDCGYYHGHARLPIFKITSSWGHYRENSFGFTNTFYDLTKLTAEDIGYGIIDLNEDAYAFLKLINMGHPHLALFKYLVKSGKVQSPGGCSTQRDTARQNRALEQLHAAFPNQARWKSKDGERRGLFGDNEPLKSIRMCINTRVKSQAFHEFGKVEPYL
4825	SGKVQSPGGCSTQRD	WKM80562.1	beta-glucosyl-HMC-alpha-glucosyl-transferase	4e-08	17.78	MIQFVIPSYKRAGAVTALTMFPEGYVPHLVVRESEKEAYETWHGHAAKIVTVPDDVDGIAGTRRLITEMYAGQRIWMLDDDTTIHLTEIRERDDRRVPLGVGEAMSQEVFDDMVKYVETAMDCGYYHGHARLPIFKITSSWGHYRENSFGFTNTFYDLTKLTAEDIGYGIIDLNEDAYAFLKLINMGHPHLALFKYLVKSGKVQSPGGCSTQRDTARQNRALEQLHAAFPNQARWKSKDGERRGLFGDNEPLKSIRMCINTRVKSQAFHEFGKVEPYL
4873	XALFVTLNQLSKQFPNX	WKM80562.1	beta-glucosyl-HMC-alpha-glucosyl-transferase	1.1	15.85	MIQFVIPSYKRAGAVTALTMFPEGYVPHLVVRESEKEAYETWHGHAAKIVTVPDDVDGIAGTRRLITEMYAGQRIWMLDDDTTIHLTEIRERDDRRVPLGVGEAMSQEVFDDMVKYVETAMDCGYYHGHARLPIFKITSSWGHYRENSFGFTNTFYDLTKLTAEDIGYGIIDLNEDAYAFLKLINMGHPHLALFKYLVKSGKVQSPGGCSTQRDTARQNRALEQLHAAFPNQARWKSKDGERRGLFGDNEPLKSIRMCINTRVKSQAFHEFGKVEPYL
5345	RNSLKIESTEPSLERGGAL	WKM80562.1	beta-glucosyl-HMC-alpha-glucosyl-transferase	3.0	16.73	MIQFVIPSYKRAGAVTALTMFPEGYVPHLVVRESEKEAYETWHGHAAKIVTVPDDVDGIAGTRRLITEMYAGQRIWMLDDDTTIHLTEIRERDDRRVPLGVGEAMSQEVFDDMVKYVETAMDCGYYHGHARLPIFKITSSWGHYRENSFGFTNTFYDLTKLTAEDIGYGIIDLNEDAYAFLKLINMGHPHLALFKYLVKSGKVQSPGGCSTQRDTARQNRALEQLHAAFPNQARWKSKDGERRGLFGDNEPLKSIRMCINTRVKSQAFHEFGKVEPYL
1637	RRSGEVVFGFIRK	WKM80563.1	thymidylate synthase	0.27	29.3	MIVTPMTVQDIRQEFADALLNKEFVIDKTGVKTIEIVGASFIADENLIFGAVNDGYIARELEWYKSQSLFVKDIPGETPAIWKAIASKHGEINSNYGWAVWSTQNYSQFANCAKELINNPDSRRGIMIYTRPQMQYDFERDGMSDFMCTNNVQYLIRDNRVHAVVNMRSNDVVFGYRNDYAWQLYVLEQLTKLLNASGKNYSVGDIIWNVGSLHVYSRHFYLVDNYAHTGETHIAKKDYKGEWK
1760	RVSPFSNFTCTATAIISSPSRI	WKM80563.1	thymidylate synthase	5.7	24.99	MIVTPMTVQDIRQEFADALLNKEFVIDKTGVKTIEIVGASFIADENLIFGAVNDGYIARELEWYKSQSLFVKDIPGETPAIWKAIASKHGEINSNYGWAVWSTQNYSQFANCAKELINNPDSRRGIMIYTRPQMQYDFERDGMSDFMCTNNVQYLIRDNRVHAVVNMRSNDVVFGYRNDYAWQLYVLEQLTKLLNASGKNYSVGDIIWNVGSLHVYSRHFYLVDNYAHTGETHIAKKDYKGEWK
5298	NTIIIQQVKE	WKM80564.1	superinfection immunity protein	0.052	19.94	MEAVFGLIILFFIYFLPTFVACSRKHKSRGGIFITNLVFGWSIIGWLIALIWSASNAQQNTIIIQQVK
4907	RTCTAQAAAVNDQIRL	WKM80565.1	hypothetical protein	3e-07	101.14	MKSLLAVIVALTLTGCQMPQGDIVPASSVGQVRAIGGTVGYYRASNQVSAESLAVERRLAKEKANPNRQLSAMELDMIEQNKHELEEIKRLRKTQKERTCTAQAAAVNDQIRLTDFANGGLSYNEHKQRMEQLKSLQNHIYNKCMSN
4920	RASNQVSAESLAVERR	WKM80565.1	hypothetical protein	3e-06	86.51	MKSLLAVIVALTLTGCQMPQGDIVPASSVGQVRAIGGTVGYYRASNQVSAESLAVERRLAKEKANPNRQLSAMELDMIEQNKHELEEIKRLRKTQKERTCTAQAAAVNDQIRLTDFANGGLSYNEHKQRMEQLKSLQNHIYNKCMSN
5047	RTCTAQAAAVNDQIRL	WKM80565.1	hypothetical protein	3e-07	21.63	MKSLLAVIVALTLTGCQMPQGDIVPASSVGQVRAIGGTVGYYRASNQVSAESLAVERRLAKEKANPNRQLSAMELDMIEQNKHELEEIKRLRKTQKERTCTAQAAAVNDQIRLTDFANGGLSYNEHKQRMEQLKSLQNHIYNKCMSN
5275	RLSNQTSASKLRY	WKM80565.1	hypothetical protein	1.7	22.36	MKSLLAVIVALTLTGCQMPQGDIVPASSVGQVRAIGGTVGYYRASNQVSAESLAVERRLAKEKANPNRQLSAMELDMIEQNKHELEEIKRLRKTQKERTCTAQAAAVNDQIRLTDFANGGLSYNEHKQRMEQLKSLQNHIYNKCMSN
3328	RRSFRCSSYTSVPTIKM	WKM80566.1	DNA polymerase	2.8	22.68	MKEFYISVESLGNDIVERYIDSTGEERMRRVPYSPVMFSHCMEETKYKDIYGKYCKKNTFPTMKDARDWMRRMEDMGMEAMGMDDFKLAYISDTYGSEIVYNKKFIRIANCDIEVTASQFPDPMKAEYEIDAITHYDSVDDKFYVFDLLHSLYGSVSEWDKKLAARLDSEGGDEVPQHILDRVVYMPFNSEKEMMLEYINLWEQKCPAIFTGWNIEGFDIPYIMNRVKQILGERAMKRFSPLNKVSSKIITNMYGDKEIYSIMGVTILDYMDLYKKFSFTNQPTYKLDFIAYYETKKGKLAYDGPINKLRETNHQRYISYNIIDVESVQAIDAVRGFIDLAISMSYYAKMPYQGVMSPIKTWDAIIFNSLKEQDKVIPQSRSHVKQSYPGAYVKEPVPA…
4259	VNKSTNSINRL	WKM80566.1	DNA polymerase	7.3	22.65	MKEFYISVESLGNDIVERYIDSTGEERMRRVPYSPVMFSHCMEETKYKDIYGKYCKKNTFPTMKDARDWMRRMEDMGMEAMGMDDFKLAYISDTYGSEIVYNKKFIRIANCDIEVTASQFPDPMKAEYEIDAITHYDSVDDKFYVFDLLHSLYGSVSEWDKKLAARLDSEGGDEVPQHILDRVVYMPFNSEKEMMLEYINLWEQKCPAIFTGWNIEGFDIPYIMNRVKQILGERAMKRFSPLNKVSSKIITNMYGDKEIYSIMGVTILDYMDLYKKFSFTNQPTYKLDFIAYYETKKGKLAYDGPINKLRETNHQRYISYNIIDVESVQAIDAVRGFIDLAISMSYYAKMPYQGVMSPIKTWDAIIFNSLKEQDKVIPQSRSHVKQSYPGAYVKEPVPA…
4884	RRAVKCCPNQVARN	WKM80566.1	DNA polymerase	4.7	15.43	MKEFYISVESLGNDIVERYIDSTGEERMRRVPYSPVMFSHCMEETKYKDIYGKYCKKNTFPTMKDARDWMRRMEDMGMEAMGMDDFKLAYISDTYGSEIVYNKKFIRIANCDIEVTASQFPDPMKAEYEIDAITHYDSVDDKFYVFDLLHSLYGSVSEWDKKLAARLDSEGGDEVPQHILDRVVYMPFNSEKEMMLEYINLWEQKCPAIFTGWNIEGFDIPYIMNRVKQILGERAMKRFSPLNKVSSKIITNMYGDKEIYSIMGVTILDYMDLYKKFSFTNQPTYKLDFIAYYETKKGKLAYDGPINKLRETNHQRYISYNIIDVESVQAIDAVRGFIDLAISMSYYAKMPYQGVMSPIKTWDAIIFNSLKEQDKVIPQSRSHVKQSYPGAYVKEPVPA…
4896	ILSYHSMTSLTQNRA	WKM80566.1	DNA polymerase	1.4	15.01	MKEFYISVESLGNDIVERYIDSTGEERMRRVPYSPVMFSHCMEETKYKDIYGKYCKKNTFPTMKDARDWMRRMEDMGMEAMGMDDFKLAYISDTYGSEIVYNKKFIRIANCDIEVTASQFPDPMKAEYEIDAITHYDSVDDKFYVFDLLHSLYGSVSEWDKKLAARLDSEGGDEVPQHILDRVVYMPFNSEKEMMLEYINLWEQKCPAIFTGWNIEGFDIPYIMNRVKQILGERAMKRFSPLNKVSSKIITNMYGDKEIYSIMGVTILDYMDLYKKFSFTNQPTYKLDFIAYYETKKGKLAYDGPINKLRETNHQRYISYNIIDVESVQAIDAVRGFIDLAISMSYYAKMPYQGVMSPIKTWDAIIFNSLKEQDKVIPQSRSHVKQSYPGAYVKEPVPA…
5002	KAELLTYTEECLDKL	WKM80566.1	DNA polymerase	1e-06	34.14	MKEFYISVESLGNDIVERYIDSTGEERMRRVPYSPVMFSHCMEETKYKDIYGKYCKKNTFPTMKDARDWMRRMEDMGMEAMGMDDFKLAYISDTYGSEIVYNKKFIRIANCDIEVTASQFPDPMKAEYEIDAITHYDSVDDKFYVFDLLHSLYGSVSEWDKKLAARLDSEGGDEVPQHILDRVVYMPFNSEKEMMLEYINLWEQKCPAIFTGWNIEGFDIPYIMNRVKQILGERAMKRFSPLNKVSSKIITNMYGDKEIYSIMGVTILDYMDLYKKFSFTNQPTYKLDFIAYYETKKGKLAYDGPINKLRETNHQRYISYNIIDVESVQAIDAVRGFIDLAISMSYYAKMPYQGVMSPIKTWDAIIFNSLKEQDKVIPQSRSHVKQSYPGAYVKEPVPA…
5043	PLFLEVVGMVNGLSQKT	WKM80566.1	DNA polymerase	4.6	22.29	MKEFYISVESLGNDIVERYIDSTGEERMRRVPYSPVMFSHCMEETKYKDIYGKYCKKNTFPTMKDARDWMRRMEDMGMEAMGMDDFKLAYISDTYGSEIVYNKKFIRIANCDIEVTASQFPDPMKAEYEIDAITHYDSVDDKFYVFDLLHSLYGSVSEWDKKLAARLDSEGGDEVPQHILDRVVYMPFNSEKEMMLEYINLWEQKCPAIFTGWNIEGFDIPYIMNRVKQILGERAMKRFSPLNKVSSKIITNMYGDKEIYSIMGVTILDYMDLYKKFSFTNQPTYKLDFIAYYETKKGKLAYDGPINKLRETNHQRYISYNIIDVESVQAIDAVRGFIDLAISMSYYAKMPYQGVMSPIKTWDAIIFNSLKEQDKVIPQSRSHVKQSYPGAYVKEPVPA…
5067	RTIAPLKSVASKL	WKM80566.1	DNA polymerase	1.4	19.23	MKEFYISVESLGNDIVERYIDSTGEERMRRVPYSPVMFSHCMEETKYKDIYGKYCKKNTFPTMKDARDWMRRMEDMGMEAMGMDDFKLAYISDTYGSEIVYNKKFIRIANCDIEVTASQFPDPMKAEYEIDAITHYDSVDDKFYVFDLLHSLYGSVSEWDKKLAARLDSEGGDEVPQHILDRVVYMPFNSEKEMMLEYINLWEQKCPAIFTGWNIEGFDIPYIMNRVKQILGERAMKRFSPLNKVSSKIITNMYGDKEIYSIMGVTILDYMDLYKKFSFTNQPTYKLDFIAYYETKKGKLAYDGPINKLRETNHQRYISYNIIDVESVQAIDAVRGFIDLAISMSYYAKMPYQGVMSPIKTWDAIIFNSLKEQDKVIPQSRSHVKQSYPGAYVKEPVPA…
5108	RELDYKVIAEVKT	WKM80566.1	DNA polymerase	2e-04	15.86	MKEFYISVESLGNDIVERYIDSTGEERMRRVPYSPVMFSHCMEETKYKDIYGKYCKKNTFPTMKDARDWMRRMEDMGMEAMGMDDFKLAYISDTYGSEIVYNKKFIRIANCDIEVTASQFPDPMKAEYEIDAITHYDSVDDKFYVFDLLHSLYGSVSEWDKKLAARLDSEGGDEVPQHILDRVVYMPFNSEKEMMLEYINLWEQKCPAIFTGWNIEGFDIPYIMNRVKQILGERAMKRFSPLNKVSSKIITNMYGDKEIYSIMGVTILDYMDLYKKFSFTNQPTYKLDFIAYYETKKGKLAYDGPINKLRETNHQRYISYNIIDVESVQAIDAVRGFIDLAISMSYYAKMPYQGVMSPIKTWDAIIFNSLKEQDKVIPQSRSHVKQSYPGAYVKEPVPA…
5362	YDSSTHAPKQIRR	WKM80566.1	DNA polymerase	2.0	15.96	MKEFYISVESLGNDIVERYIDSTGEERMRRVPYSPVMFSHCMEETKYKDIYGKYCKKNTFPTMKDARDWMRRMEDMGMEAMGMDDFKLAYISDTYGSEIVYNKKFIRIANCDIEVTASQFPDPMKAEYEIDAITHYDSVDDKFYVFDLLHSLYGSVSEWDKKLAARLDSEGGDEVPQHILDRVVYMPFNSEKEMMLEYINLWEQKCPAIFTGWNIEGFDIPYIMNRVKQILGERAMKRFSPLNKVSSKIITNMYGDKEIYSIMGVTILDYMDLYKKFSFTNQPTYKLDFIAYYETKKGKLAYDGPINKLRETNHQRYISYNIIDVESVQAIDAVRGFIDLAISMSYYAKMPYQGVMSPIKTWDAIIFNSLKEQDKVIPQSRSHVKQSYPGAYVKEPVPA…
3446	RMGSAINSNKR	WKM80568.1	putavite translational repressor	3.7	17.82	MVKMIEITLKQPEDFLKVKETLTRMGIANNKDKVLYQSCHILQKQGRYYIVHFKEMLKLDGRPVTIDLEDEIRRDSIAQLLADWGLLSINRGQTLAQMQNNFRVITFKQKHEWTLKSKYTIGA
1837	KIVNPDCIPPSNAP	WKM80569.1	DNA polymerase clamp loader subunit A	0.53	22.79	MSLFEDDDQYNEHQIAWLGKDWTKVQELSDSYKEKAENQFFTIIGSINEKQEHLNISTMDYSKFMVENALSQHPDCMPSVYVMNLVGQGLSDQAHYNYMMASVPRGRRYGKWAKLTENIQDALILQVIMTYYKVNAIDARMYRETLEAKNKLKPALKKMKGLVTDELVKTITKNVKEQKNLKKTALEW
1872	KMLLPSLTTGAGLIAADTSKT	WKM80569.1	DNA polymerase clamp loader subunit A	3.5	22.11	MSLFEDDDQYNEHQIAWLGKDWTKVQELSDSYKEKAENQFFTIIGSINEKQEHLNISTMDYSKFMVENALSQHPDCMPSVYVMNLVGQGLSDQAHYNYMMASVPRGRRYGKWAKLTENIQDALILQVIMTYYKVNAIDARMYRETLEAKNKLKPALKKMKGLVTDELVKTITKNVKEQKNLKKTALEW
1967	RMISFASSRVKMLLPSLTTGAGLIAADTSKT	WKM80569.1	DNA polymerase clamp loader subunit A	6.9	19.7	MSLFEDDDQYNEHQIAWLGKDWTKVQELSDSYKEKAENQFFTIIGSINEKQEHLNISTMDYSKFMVENALSQHPDCMPSVYVMNLVGQGLSDQAHYNYMMASVPRGRRYGKWAKLTENIQDALILQVIMTYYKVNAIDARMYRETLEAKNKLKPALKKMKGLVTDELVKTITKNVKEQKNLKKTALEW
1968	RVKMLLPSLTTGAGLIAADTSKT	WKM80569.1	DNA polymerase clamp loader subunit A	4.0	19.69	MSLFEDDDQYNEHQIAWLGKDWTKVQELSDSYKEKAENQFFTIIGSINEKQEHLNISTMDYSKFMVENALSQHPDCMPSVYVMNLVGQGLSDQAHYNYMMASVPRGRRYGKWAKLTENIQDALILQVIMTYYKVNAIDARMYRETLEAKNKLKPALKKMKGLVTDELVKTITKNVKEQKNLKKTALEW
1987	KMLLPSLTTGAGLIAADTSKTTRS	WKM80569.1	DNA polymerase clamp loader subunit A	4.3	19.34	MSLFEDDDQYNEHQIAWLGKDWTKVQELSDSYKEKAENQFFTIIGSINEKQEHLNISTMDYSKFMVENALSQHPDCMPSVYVMNLVGQGLSDQAHYNYMMASVPRGRRYGKWAKLTENIQDALILQVIMTYYKVNAIDARMYRETLEAKNKLKPALKKMKGLVTDELVKTITKNVKEQKNLKKTALEW
4363	SSVSEGIISTINYSKF	WKM80569.1	DNA polymerase clamp loader subunit A	0.15	16.89	MSLFEDDDQYNEHQIAWLGKDWTKVQELSDSYKEKAENQFFTIIGSINEKQEHLNISTMDYSKFMVENALSQHPDCMPSVYVMNLVGQGLSDQAHYNYMMASVPRGRRYGKWAKLTENIQDALILQVIMTYYKVNAIDARMYRETLEAKNKLKPALKKMKGLVTDELVKTITKNVKEQKNLKKTALEW
4750	KVQELSDSYKEKAENQFFTIIGSINEKQ	WKM80569.1	DNA polymerase clamp loader subunit A	1e-15	22.75	MSLFEDDDQYNEHQIAWLGKDWTKVQELSDSYKEKAENQFFTIIGSINEKQEHLNISTMDYSKFMVENALSQHPDCMPSVYVMNLVGQGLSDQAHYNYMMASVPRGRRYGKWAKLTENIQDALILQVIMTYYKVNAIDARMYRETLEAKNKLKPALKKMKGLVTDELVKTITKNVKEQKNLKKTALEW
4777	KGLVTDELVKT	WKM80569.1	DNA polymerase clamp loader subunit A	0.003	20.45	MSLFEDDDQYNEHQIAWLGKDWTKVQELSDSYKEKAENQFFTIIGSINEKQEHLNISTMDYSKFMVENALSQHPDCMPSVYVMNLVGQGLSDQAHYNYMMASVPRGRRYGKWAKLTENIQDALILQVIMTYYKVNAIDARMYRETLEAKNKLKPALKKMKGLVTDELVKTITKNVKEQKNLKKTALEW
4851	KVQELSDSYKEKA	WKM80569.1	DNA polymerase clamp loader subunit A	1e-04	16.6	MSLFEDDDQYNEHQIAWLGKDWTKVQELSDSYKEKAENQFFTIIGSINEKQEHLNISTMDYSKFMVENALSQHPDCMPSVYVMNLVGQGLSDQAHYNYMMASVPRGRRYGKWAKLTENIQDALILQVIMTYYKVNAIDARMYRETLEAKNKLKPALKKMKGLVTDELVKTITKNVKEQKNLKKTALEW
2129	KQQTAKAQMHLKT	WKM80570.1	clamp loader of DNA polymerase	8.7	16.19	MKLTVNEADFMWEQKYRPGTISECVLPAEDKEIFSALVAKGKIPHLILHSTSPGTGKTTVAKALCNDINAEMMFVNGSDCKIDFVRGPLTAFASSASIAGKQKIIVIDEFDRAGLAESQRHLRSFMEAYSTNCTIIITANNLDGIIKPLQSRCRVINFGKPSPSDVKPMQIEMLKRCLAICENEGVVVEDKKVVAALVKKNFPEFRKTINMLDHYSSKGVIDAGILSIVLNDRGSIEDVIEAIKTKNIKELRALAPKYAADYTWFVDKLSSELYTMVTGPSIIRMYEIIGENNQYHGIAASIELHLVYMLIQLVVEMQWK
5069	KKVVAALVKK	WKM80570.1	clamp loader of DNA polymerase	0.12	18.78	MKLTVNEADFMWEQKYRPGTISECVLPAEDKEIFSALVAKGKIPHLILHSTSPGTGKTTVAKALCNDINAEMMFVNGSDCKIDFVRGPLTAFASSASIAGKQKIIVIDEFDRAGLAESQRHLRSFMEAYSTNCTIIITANNLDGIIKPLQSRCRVINFGKPSPSDVKPMQIEMLKRCLAICENEGVVVEDKKVVAALVKKNFPEFRKTINMLDHYSSKGVIDAGILSIVLNDRGSIEDVIEAIKTKNIKELRALAPKYAADYTWFVDKLSSELYTMVTGPSIIRMYEIIGENNQYHGIAASIELHLVYMLIQLVVEMQWK
5334	PLILSNNFGASAPSLIMRK	WKM80570.1	clamp loader of DNA polymerase	2.5	17.32	MKLTVNEADFMWEQKYRPGTISECVLPAEDKEIFSALVAKGKIPHLILHSTSPGTGKTTVAKALCNDINAEMMFVNGSDCKIDFVRGPLTAFASSASIAGKQKIIVIDEFDRAGLAESQRHLRSFMEAYSTNCTIIITANNLDGIIKPLQSRCRVINFGKPSPSDVKPMQIEMLKRCLAICENEGVVVEDKKVVAALVKKNFPEFRKTINMLDHYSSKGVIDAGILSIVLNDRGSIEDVIEAIKTKNIKELRALAPKYAADYTWFVDKLSSELYTMVTGPSIIRMYEIIGENNQYHGIAASIELHLVYMLIQLVVEMQWK
4939	RGMQIDTIAITNVDGKI	WKM80571.1	DNA polymerase processivity factor	1e-07	71.37	MKFSKETLNILKNFSTINSGIMLKPGNFIMTRAVNGTTYAEATISDTIDTDVAIYDLNSFLSILSLVGDDADIIMQEDGNLAIKDARSTIFWPAADPSTIVFPTKPIPFPVANVIIDFKGEDLQQLMRVSRGMQIDTIAITNVDGKIVLRGYNKVEDAALTRPKYSLTLGDYEGEGNFNFIINMSNMKMTIGDYKLMLWAKMNGSKKQTAAKFEGASASYVVAMEADSTFDFE
5042	RVSRGMQIDTIAITNVDGKI	WKM80571.1	DNA polymerase processivity factor	1e-09	22.7	MKFSKETLNILKNFSTINSGIMLKPGNFIMTRAVNGTTYAEATISDTIDTDVAIYDLNSFLSILSLVGDDADIIMQEDGNLAIKDARSTIFWPAADPSTIVFPTKPIPFPVANVIIDFKGEDLQQLMRVSRGMQIDTIAITNVDGKIVLRGYNKVEDAALTRPKYSLTLGDYEGEGNFNFIINMSNMKMTIGDYKLMLWAKMNGSKKQTAAKFEGASASYVVAMEADSTFDFE
5123	KVEDAALTRPKY	WKM80571.1	DNA polymerase processivity factor	6e-05	15.25	MKFSKETLNILKNFSTINSGIMLKPGNFIMTRAVNGTTYAEATISDTIDTDVAIYDLNSFLSILSLVGDDADIIMQEDGNLAIKDARSTIFWPAADPSTIVFPTKPIPFPVANVIIDFKGEDLQQLMRVSRGMQIDTIAITNVDGKIVLRGYNKVEDAALTRPKYSLTLGDYEGEGNFNFIINMSNMKMTIGDYKLMLWAKMNGSKKQTAAKFEGASASYVVAMEADSTFDFE
5041	RFQPEPKSYSVLGSGSDRR	WKM80573.1	recombination endonuclease subunit	1.9	22.71	MNEFTTGQHLLAFPELKRYVLVNLFSDERHLVTEEMLRDAFTGNEYNRVMSNRNPGWMVEDYYD
1851	KASLDSSSQTMISVNASGNKAFRLKRR	WKM80574.1	recombination-related endonuclease	2.6	22.52	MKTFKLNRVKYKNIMSVGQAAIDIQLDKCQKTLITGKNGGGKSTMLEAITFALFGKPFRDIKKGQLINSFNKKDSVVELWMEYDGHSFYIKRGQKPNVFEILRDGNKLDEAASSKDFQSYFESLIGMSYTSFKQIVVLGTAGYTPFMGLSTANRRKLVEDLLEVSLLADMDKLNKTQIREINQQIQVNDVQREALTNEIKTHHEYAEKQKKLSGDNVARLQAMYDEQVNEARGYKAELETLQRELLELVIGDDPAESIQEVQGKTFKIRSKIESYSKVLGLYDKGGNCPTCLQDLHSNDTLITKINHHVEECNTILGELKTRQSELDELAREYNTVRARARDIKTQMGSLKQMTITAVEKARRIKAAIDKASQEFIDNSDKIKLLQEELDKIILVKTNL…
2028	RLTLSGASNLDSCKPTIIVRS	WKM80574.1	recombination-related endonuclease	2.1	18.35	MKTFKLNRVKYKNIMSVGQAAIDIQLDKCQKTLITGKNGGGKSTMLEAITFALFGKPFRDIKKGQLINSFNKKDSVVELWMEYDGHSFYIKRGQKPNVFEILRDGNKLDEAASSKDFQSYFESLIGMSYTSFKQIVVLGTAGYTPFMGLSTANRRKLVEDLLEVSLLADMDKLNKTQIREINQQIQVNDVQREALTNEIKTHHEYAEKQKKLSGDNVARLQAMYDEQVNEARGYKAELETLQRELLELVIGDDPAESIQEVQGKTFKIRSKIESYSKVLGLYDKGGNCPTCLQDLHSNDTLITKINHHVEECNTILGELKTRQSELDELAREYNTVRARARDIKTQMGSLKQMTITAVEKARRIKAAIDKASQEFIDNSDKIKLLQEELDKIILVKTNL…
2184	TLSGASNLDSCKPTIIVRS	WKM80574.1	recombination-related endonuclease	1.8	15.1	MKTFKLNRVKYKNIMSVGQAAIDIQLDKCQKTLITGKNGGGKSTMLEAITFALFGKPFRDIKKGQLINSFNKKDSVVELWMEYDGHSFYIKRGQKPNVFEILRDGNKLDEAASSKDFQSYFESLIGMSYTSFKQIVVLGTAGYTPFMGLSTANRRKLVEDLLEVSLLADMDKLNKTQIREINQQIQVNDVQREALTNEIKTHHEYAEKQKKLSGDNVARLQAMYDEQVNEARGYKAELETLQRELLELVIGDDPAESIQEVQGKTFKIRSKIESYSKVLGLYDKGGNCPTCLQDLHSNDTLITKINHHVEECNTILGELKTRQSELDELAREYNTVRARARDIKTQMGSLKQMTITAVEKARRIKAAIDKASQEFIDNSDKIKLLQEELDKIILVKTNL…
3482	RILASLSTGIDTTSRGTLTETIRS	WKM80574.1	recombination-related endonuclease	4.3	16.54	MKTFKLNRVKYKNIMSVGQAAIDIQLDKCQKTLITGKNGGGKSTMLEAITFALFGKPFRDIKKGQLINSFNKKDSVVELWMEYDGHSFYIKRGQKPNVFEILRDGNKLDEAASSKDFQSYFESLIGMSYTSFKQIVVLGTAGYTPFMGLSTANRRKLVEDLLEVSLLADMDKLNKTQIREINQQIQVNDVQREALTNEIKTHHEYAEKQKKLSGDNVARLQAMYDEQVNEARGYKAELETLQRELLELVIGDDPAESIQEVQGKTFKIRSKIESYSKVLGLYDKGGNCPTCLQDLHSNDTLITKINHHVEECNTILGELKTRQSELDELAREYNTVRARARDIKTQMGSLKQMTITAVEKARRIKAAIDKASQEFIDNSDKIKLLQEELDKIILVKTNL…
4826	RKMGTLKLSFVLITQLMGIGVGTHITIKR	WKM80574.1	recombination-related endonuclease	4.1	17.73	MKTFKLNRVKYKNIMSVGQAAIDIQLDKCQKTLITGKNGGGKSTMLEAITFALFGKPFRDIKKGQLINSFNKKDSVVELWMEYDGHSFYIKRGQKPNVFEILRDGNKLDEAASSKDFQSYFESLIGMSYTSFKQIVVLGTAGYTPFMGLSTANRRKLVEDLLEVSLLADMDKLNKTQIREINQQIQVNDVQREALTNEIKTHHEYAEKQKKLSGDNVARLQAMYDEQVNEARGYKAELETLQRELLELVIGDDPAESIQEVQGKTFKIRSKIESYSKVLGLYDKGGNCPTCLQDLHSNDTLITKINHHVEECNTILGELKTRQSELDELAREYNTVRARARDIKTQMGSLKQMTITAVEKARRIKAAIDKASQEFIDNSDKIKLLQEELDKIILVKTNL…
5332	KQIVVLGTAGYTPFMGLSTANRR	WKM80574.1	recombination-related endonuclease	5e-13	17.38	MKTFKLNRVKYKNIMSVGQAAIDIQLDKCQKTLITGKNGGGKSTMLEAITFALFGKPFRDIKKGQLINSFNKKDSVVELWMEYDGHSFYIKRGQKPNVFEILRDGNKLDEAASSKDFQSYFESLIGMSYTSFKQIVVLGTAGYTPFMGLSTANRRKLVEDLLEVSLLADMDKLNKTQIREINQQIQVNDVQREALTNEIKTHHEYAEKQKKLSGDNVARLQAMYDEQVNEARGYKAELETLQRELLELVIGDDPAESIQEVQGKTFKIRSKIESYSKVLGLYDKGGNCPTCLQDLHSNDTLITKINHHVEECNTILGELKTRQSELDELAREYNTVRARARDIKTQMGSLKQMTITAVEKARRIKAAIDKASQEFIDNSDKIKLLQEELDKIILVKTNL…
5358	KAITAILDKM	WKM80574.1	recombination-related endonuclease	0.009	16.06	MKTFKLNRVKYKNIMSVGQAAIDIQLDKCQKTLITGKNGGGKSTMLEAITFALFGKPFRDIKKGQLINSFNKKDSVVELWMEYDGHSFYIKRGQKPNVFEILRDGNKLDEAASSKDFQSYFESLIGMSYTSFKQIVVLGTAGYTPFMGLSTANRRKLVEDLLEVSLLADMDKLNKTQIREINQQIQVNDVQREALTNEIKTHHEYAEKQKKLSGDNVARLQAMYDEQVNEARGYKAELETLQRELLELVIGDDPAESIQEVQGKTFKIRSKIESYSKVLGLYDKGGNCPTCLQDLHSNDTLITKINHHVEECNTILGELKTRQSELDELAREYNTVRARARDIKTQMGSLKQMTITAVEKARRIKAAIDKASQEFIDNSDKIKLLQEELDKIILVKTNL…
5372	VYDSATDAEGVKA	WKM80574.1	recombination-related endonuclease	9e-05	15.74	MKTFKLNRVKYKNIMSVGQAAIDIQLDKCQKTLITGKNGGGKSTMLEAITFALFGKPFRDIKKGQLINSFNKKDSVVELWMEYDGHSFYIKRGQKPNVFEILRDGNKLDEAASSKDFQSYFESLIGMSYTSFKQIVVLGTAGYTPFMGLSTANRRKLVEDLLEVSLLADMDKLNKTQIREINQQIQVNDVQREALTNEIKTHHEYAEKQKKLSGDNVARLQAMYDEQVNEARGYKAELETLQRELLELVIGDDPAESIQEVQGKTFKIRSKIESYSKVLGLYDKGGNCPTCLQDLHSNDTLITKINHHVEECNTILGELKTRQSELDELAREYNTVRARARDIKTQMGSLKQMTITAVEKARRIKAAIDKASQEFIDNSDKIKLLQEELDKIILVKTNL…
4378	KDFDGSLVSKW	WKM80575.1	SbcD-like subunit of palindrome specific endonuclease	0.98	16.24	MKIIHSGDWHLGVRADDPWVQDVQRHGIKQHIDYAKKHGIKTIIQYGDIFDVRKAITHKTMEFAREIAESLEKEGINLITIVGNHDMHYKNTLTPNASTEVLGKYKHITVIEKPVTMDFDGTLIDLCPWMCEENTSEIMKHIKESSAEYCIGHWELNGFYFYKGMKSHGLEPDFLKKYKQVWSGHFHTISSAANVKYIGTPWTLTAGDENDPRGFWVQDTELSTFDFVPNEITWHRKLIYPVTGQVDFEEFRNLAVRIIITAVDEDLPKFESELEKVVHELRTVSKVDNSVESEDGEEVEVKSLLDLMEEYIQALEDLSADDIKALKVMSKQLYIEAQNQ
4892	KNTLTPNASTEVLGKY	WKM80575.1	SbcD-like subunit of palindrome specific endonuclease	8e-08	15.1	MKIIHSGDWHLGVRADDPWVQDVQRHGIKQHIDYAKKHGIKTIIQYGDIFDVRKAITHKTMEFAREIAESLEKEGINLITIVGNHDMHYKNTLTPNASTEVLGKYKHITVIEKPVTMDFDGTLIDLCPWMCEENTSEIMKHIKESSAEYCIGHWELNGFYFYKGMKSHGLEPDFLKKYKQVWSGHFHTISSAANVKYIGTPWTLTAGDENDPRGFWVQDTELSTFDFVPNEITWHRKLIYPVTGQVDFEEFRNLAVRIIITAVDEDLPKFESELEKVVHELRTVSKVDNSVESEDGEEVEVKSLLDLMEEYIQALEDLSADDIKALKVMSKQLYIEAQNQ
5105	WIKHGLDTVILTGASAPSLRI	WKM80575.1	SbcD-like subunit of palindrome specific endonuclease	0.83	16.1	MKIIHSGDWHLGVRADDPWVQDVQRHGIKQHIDYAKKHGIKTIIQYGDIFDVRKAITHKTMEFAREIAESLEKEGINLITIVGNHDMHYKNTLTPNASTEVLGKYKHITVIEKPVTMDFDGTLIDLCPWMCEENTSEIMKHIKESSAEYCIGHWELNGFYFYKGMKSHGLEPDFLKKYKQVWSGHFHTISSAANVKYIGTPWTLTAGDENDPRGFWVQDTELSTFDFVPNEITWHRKLIYPVTGQVDFEEFRNLAVRIIITAVDEDLPKFESELEKVVHELRTVSKVDNSVESEDGEEVEVKSLLDLMEEYIQALEDLSADDIKALKVMSKQLYIEAQNQ
4706	VLEVPASNSPWAPGVAKR	WKM80576.1	alpha-glucosyltransferase	1.4	27.49	MLYYGNGKISKINNKGQHMKINILMARGLEGCGVTKFSLEHREWLVKHGHEVNIIYAKDKAFTRNRAHSYKDVTIPVSLADDYDKTLSLLNACDILIVNSVPAVNAPEAAIDNYKKLIENIKPEVRVVVYQHDHRALSLRRNAGLEETVKRADVLFSHSSNGDFNTVLMEEYFPSGGLSFFDDSDSAPPVYNFQPAMNIKAIRDKYWKDFSAIDFDIHRWIGRTTTWKGYFLMFDFHESHLRPAGKTTILEGLERSPAFINIKERYEIDYCRHYHQVKTGPGLNPQVLDRYVNSEMLERMSQSGFGYQLSRLPDKFLERSLEYTHLELGACGTIPVFHKATGDALKFRVDGKPLTSHDSGILWLNDENKNEVFERMKHLSSDQKLYDKERNKAFEFLVE…
5166	KDVTIPVSLADDYDKT	WKM80576.1	alpha-glucosyltransferase	2e-07	62.86	MLYYGNGKISKINNKGQHMKINILMARGLEGCGVTKFSLEHREWLVKHGHEVNIIYAKDKAFTRNRAHSYKDVTIPVSLADDYDKTLSLLNACDILIVNSVPAVNAPEAAIDNYKKLIENIKPEVRVVVYQHDHRALSLRRNAGLEETVKRADVLFSHSSNGDFNTVLMEEYFPSGGLSFFDDSDSAPPVYNFQPAMNIKAIRDKYWKDFSAIDFDIHRWIGRTTTWKGYFLMFDFHESHLRPAGKTTILEGLERSPAFINIKERYEIDYCRHYHQVKTGPGLNPQVLDRYVNSEMLERMSQSGFGYQLSRLPDKFLERSLEYTHLELGACGTIPVFHKATGDALKFRVDGKPLTSHDSGILWLNDENKNEVFERMKHLSSDQKLYDKERNKAFEFLVE…
5184	KTGPGLNPQVLDRY	WKM80576.1	alpha-glucosyltransferase	2e-07	47.81	MLYYGNGKISKINNKGQHMKINILMARGLEGCGVTKFSLEHREWLVKHGHEVNIIYAKDKAFTRNRAHSYKDVTIPVSLADDYDKTLSLLNACDILIVNSVPAVNAPEAAIDNYKKLIENIKPEVRVVVYQHDHRALSLRRNAGLEETVKRADVLFSHSSNGDFNTVLMEEYFPSGGLSFFDDSDSAPPVYNFQPAMNIKAIRDKYWKDFSAIDFDIHRWIGRTTTWKGYFLMFDFHESHLRPAGKTTILEGLERSPAFINIKERYEIDYCRHYHQVKTGPGLNPQVLDRYVNSEMLERMSQSGFGYQLSRLPDKFLERSLEYTHLELGACGTIPVFHKATGDALKFRVDGKPLTSHDSGILWLNDENKNEVFERMKHLSSDQKLYDKERNKAFEFLVE…
5249	KINILMARG	WKM80576.1	alpha-glucosyltransferase	0.007	26.93	MLYYGNGKISKINNKGQHMKINILMARGLEGCGVTKFSLEHREWLVKHGHEVNIIYAKDKAFTRNRAHSYKDVTIPVSLADDYDKTLSLLNACDILIVNSVPAVNAPEAAIDNYKKLIENIKPEVRVVVYQHDHRALSLRRNAGLEETVKRADVLFSHSSNGDFNTVLMEEYFPSGGLSFFDDSDSAPPVYNFQPAMNIKAIRDKYWKDFSAIDFDIHRWIGRTTTWKGYFLMFDFHESHLRPAGKTTILEGLERSPAFINIKERYEIDYCRHYHQVKTGPGLNPQVLDRYVNSEMLERMSQSGFGYQLSRLPDKFLERSLEYTHLELGACGTIPVFHKATGDALKFRVDGKPLTSHDSGILWLNDENKNEVFERMKHLSSDQKLYDKERNKAFEFLVE…
4807	DAGFTLNTATGTMAVKV	WKM80578.1	hypothetical protein	4e-08	18.68	MLVQVKFKRIRKDAGFTLNTATGTMAVKVADNQYRVLGSTEGCKLIDKNSLVWVDTFQVKRWYEW
3421	RDYNRTIFKQPIGSELAGCGLSGLSSTITKG	WKM80579.1	DUF2654 domain-containing protein	0.18	18.51	MNNITQEERDELQQKLMEAAEEQAIARANKIVRKNRREIERLKAHAGDAVLDNNFPAYKYAIEKLRTILKQPFNDEIILTCWNTSRKSVWDILNAGTSKI
5159	KSVWDILNAGTSKI	WKM80579.1	DUF2654 domain-containing protein	8e-06	71.98	MNNITQEERDELQQKLMEAAEEQAIARANKIVRKNRREIERLKAHAGDAVLDNNFPAYKYAIEKLRTILKQPFNDEIILTCWNTSRKSVWDILNAGTSKI
5172	KAHAGDAVLDNNFPAYKY	WKM80579.1	DUF2654 domain-containing protein	8e-11	58.26	MNNITQEERDELQQKLMEAAEEQAIARANKIVRKNRREIERLKAHAGDAVLDNNFPAYKYAIEKLRTILKQPFNDEIILTCWNTSRKSVWDILNAGTSKI
5357	KITIQRNNMNNITQEERD	WKM80579.1	DUF2654 domain-containing protein	0.004	16.18	MNNITQEERDELQQKLMEAAEEQAIARANKIVRKNRREIERLKAHAGDAVLDNNFPAYKYAIEKLRTILKQPFNDEIILTCWNTSRKSVWDILNAGTSKI
4211	RGTTEPDEDDPCLILEKH	WKM80581.1	RNA polymerase sigma factor	7.7	25.12	MSNYVNNKELYKSICSWKEKCRESEAAGGPRVVKQNDTIGLAIMLIAEGLSKRFNFSGYTQSWKQEMISDGIEAAIKGLINFDETKYDNPHAYITQACFNAFVQRIKKERKEMAKKYSYFVHNVYDSRDDDMVALADETFIQDIYDKMTQYESTAYKAPGSAKKSEPTSDGPNLEFLYEAED
4560	KGLINFDETKY	WKM80581.1	RNA polymerase sigma factor	3e-04	55.27	MSNYVNNKELYKSICSWKEKCRESEAAGGPRVVKQNDTIGLAIMLIAEGLSKRFNFSGYTQSWKQEMISDGIEAAIKGLINFDETKYDNPHAYITQACFNAFVQRIKKERKEMAKKYSYFVHNVYDSRDDDMVALADETFIQDIYDKMTQYESTAYKAPGSAKKSEPTSDGPNLEFLYEAED
4570	KQNDTIGLAIMLIAEGLSKR	WKM80581.1	RNA polymerase sigma factor	4e-10	53.83	MSNYVNNKELYKSICSWKEKCRESEAAGGPRVVKQNDTIGLAIMLIAEGLSKRFNFSGYTQSWKQEMISDGIEAAIKGLINFDETKYDNPHAYITQACFNAFVQRIKKERKEMAKKYSYFVHNVYDSRDDDMVALADETFIQDIYDKMTQYESTAYKAPGSAKKSEPTSDGPNLEFLYEAED
4818	RFNFSGYTQSWKQ	WKM80581.1	RNA polymerase sigma factor	7e-06	18.24	MSNYVNNKELYKSICSWKEKCRESEAAGGPRVVKQNDTIGLAIMLIAEGLSKRFNFSGYTQSWKQEMISDGIEAAIKGLINFDETKYDNPHAYITQACFNAFVQRIKKERKEMAKKYSYFVHNVYDSRDDDMVALADETFIQDIYDKMTQYESTAYKAPGSAKKSEPTSDGPNLEFLYEAED
4998	RTLALASILIADMVSPAFI	WKM80581.1	RNA polymerase sigma factor	0.56	35.3	MSNYVNNKELYKSICSWKEKCRESEAAGGPRVVKQNDTIGLAIMLIAEGLSKRFNFSGYTQSWKQEMISDGIEAAIKGLINFDETKYDNPHAYITQACFNAFVQRIKKERKEMAKKYSYFVHNVYDSRDDDMVALADETFIQDIYDKMTQYESTAYKAPGSAKKSEPTSDGPNLEFLYEAED
4871	KLIACAELIKCFNPLASQICYNRY	WKM80582.1	hypothetical protein	0.007	15.87	MKIQLTLTHENIKGVFCLENSQITFAQDGTYWYAESDDIAGYGMERVFEDFEAVIDVPLDFTYNDFYRIMMKLIACAELIK
5295	KDKLEPSRIRWCNDSVYSWYKG	WKM80582.1	hypothetical protein	0.43	20.28	MKIQLTLTHENIKGVFCLENSQITFAQDGTYWYAESDDIAGYGMERVFEDFEAVIDVPLDFTYNDFYRIMMKLIACAELIK
4152	RSVLLLEGRQQLQTPDTSLSMNRL	WKM80584.1	hypothetical protein	2.5	30.79	MTEEQIAEVGFLGWFISKTPDGRNTIETPNGEFIIEEDFDAFWIYERSGENEYTSVDAFSKFEDAIDSVKAWLK
4806	KSTTISPTVRAAPALTASNFSVAPPENIASGAYIGWKASLAPAARG	WKM80584.1	hypothetical protein	0.17	18.8	MTEEQIAEVGFLGWFISKTPDGRNTIETPNGEFIIEEDFDAFWIYERSGENEYTSVDAFSKFEDAIDSVKAWLK
4864	RVFPIDSSTLDSQLPSPSE	WKM80586.1	hypothetical protein	2e-09	16.05	MISYIVCASIPTGVWHRRIKYIRAHSEPDISQAKRILANQWDEDTSVIIRVFPIDSSTLDSQLPSPSEMWQEGLNEQELREYLDA
4996	RELTNDSSVLDTQRI	WKM80586.1	hypothetical protein	2.1	36.46	MISYIVCASIPTGVWHRRIKYIRAHSEPDISQAKRILANQWDEDTSVIIRVFPIDSSTLDSQLPSPSEMWQEGLNEQELREYLDA
5077	KAFGVEPIVVGVGEISESTIRK	WKM80587.1	hypothetical protein	4e-11	18.27	MSQAIKNALNAFAYYKVSAMLEDGRHVTPALLDQWEVELHGTMKEEGQKIGKARIRELVVAYLLSEFGIKAFGVEPIVVGVGEISESTIRKMKNQRKKGFRDVKAVKAAK
5036	KVICDENGYDMTRWYKG	WKM80589.1	putative capsid protein	8e-10	23.52	MNWLNWQEALEAMSKGCKVKHVHFTDDEYFLMKNKVICDENGYDMTRWYKGESWQNEHWYIA
3398	RSSSQYPSLSIQ	WKM80590.1	glutaredoxin	1.3	19.45	MIEIYGIPEEVWRCPGCKAVRDLLDKLQLPYEFYNVINEVDGQPVYDRPLIESLAKRIGCYPSLAIRYPVIFMDNVKQYDIPTFKTNLIAAGHDPDIIED
5168	KTNLIAAGHDPDIIEDP	WKM80590.1	glutaredoxin	2e-07	62.53	MIEIYGIPEEVWRCPGCKAVRDLLDKLQLPYEFYNVINEVDGQPVYDRPLIESLAKRIGCYPSLAIRYPVIFMDNVKQYDIPTFKTNLIAAGHDPDIIED
5350	KQYDIPTFKT	WKM80590.1	glutaredoxin	0.002	16.54	MIEIYGIPEEVWRCPGCKAVRDLLDKLQLPYEFYNVINEVDGQPVYDRPLIESLAKRIGCYPSLAIRYPVIFMDNVKQYDIPTFKTNLIAAGHDPDIIED
5277	RSKNEQGLIIKPYVYDWINPX	WKM80591.1	hypothetical protein	0.37	22.26	MKFINAIRKFISNVIALVALTAGAFVAIPFIVLIIIADWINPTKKDEKLSNEEFQKRVNTLTAKLQQVMK
1931	RYIQVTGSKGGYPIYSTRT	WKM80593.1	anaerobic ribonucleotide reductase small subunit	1.1	20.6	MNFDRIYPSDFVNGPGCRVVLFVAGCLHKCEGCYNKSTWNARNGQLFTMNTVKEIASHLSKSYIQGLTLTGGDPLYPQNREEISNLVSWVKARFPEKDIWMWTGYKFEDIKDLDLLQHIDVIIDGKYEKSLPTTKNWRGSDNQRLWVRNGSTWTHD
2111	RYSPGTPLAPKNVVVSTASNMRTNPL	WKM80593.1	anaerobic ribonucleotide reductase small subunit	3.1	16.52	MNFDRIYPSDFVNGPGCRVVLFVAGCLHKCEGCYNKSTWNARNGQLFTMNTVKEIASHLSKSYIQGLTLTGGDPLYPQNREEISNLVSWVKARFPEKDIWMWTGYKFEDIKDLDLLQHIDVIIDGKYEKSLPTTKNWRGSDNQRLWVRNGSTWTHD
4874	RNGQLFTMNTVKEIASHLSKS	WKM80593.1	anaerobic ribonucleotide reductase small subunit	2e-11	15.78	MNFDRIYPSDFVNGPGCRVVLFVAGCLHKCEGCYNKSTWNARNGQLFTMNTVKEIASHLSKSYIQGLTLTGGDPLYPQNREEISNLVSWVKARFPEKDIWMWTGYKFEDIKDLDLLQHIDVIIDGKYEKSLPTTKNWRGSDNQRLWVRNGSTWTHD
4868	ISYNQLSKSSISRK	WKM80594.1	MazG-like family protein	7.8	15.98	MKQVDWNQLSEWGLIWKINKEVLHPLGIAITRDPESGLSAGAIQTDEPWKYDAEVEARNEVRFNEFRQNLPF
5328	WKYDAEVEARN	WKM80594.1	MazG-like family protein	2e-04	17.52	MKQVDWNQLSEWGLIWKINKEVLHPLGIAITRDPESGLSAGAIQTDEPWKYDAEVEARNEVRFNEFRQNLPF
1650	RILYHLTIAGGFMSEVKRE	WKM80595.1	anaerobic ribonucleoside-triphosphate reductase	3.6	28.95	MNIELEIQGLINKTNKDLLNENANKDSRVFPTQRDLMAGIVSKHIANQVIPFSVMEAHKEGVIHFHDMDYSPALPFTNCCLVDLKGMLQNGFKLGNAQIETPKSIGVATAIMAQITAQVASHQYGGTTFANVDLVLAPYVEKTFAKHVRDARKYQVALVKDYAISKTEKDVFDAFQAYEYEVNTLFSSNGQTPFVTITFGMGTSWEEKLIQRAILDNRIRGLGRDGITPIFPKLVMFVEEGINLRKEDPNYDIKQLALECAAKRMYPDIISARNNRAITGSETPVSPMGCRSFLGAWRDSSGKPVLDGRNNLGVVTLNLPRIALDANYKSSDDSNKLFKLLDERLDICKEALLTRIKSLEGVTASVAPILYQEGAFGVRMKPDDEILELFKNGRSSISL…
3429	FYTSLSAGTASNIFALVVAQVAASSTTVEAAFSDGKI	WKM80595.1	anaerobic ribonucleoside-triphosphate reductase	0.11	18.32	MNIELEIQGLINKTNKDLLNENANKDSRVFPTQRDLMAGIVSKHIANQVIPFSVMEAHKEGVIHFHDMDYSPALPFTNCCLVDLKGMLQNGFKLGNAQIETPKSIGVATAIMAQITAQVASHQYGGTTFANVDLVLAPYVEKTFAKHVRDARKYQVALVKDYAISKTEKDVFDAFQAYEYEVNTLFSSNGQTPFVTITFGMGTSWEEKLIQRAILDNRIRGLGRDGITPIFPKLVMFVEEGINLRKEDPNYDIKQLALECAAKRMYPDIISARNNRAITGSETPVSPMGCRSFLGAWRDSSGKPVLDGRNNLGVVTLNLPRIALDANYKSSDDSNKLFKLLDERLDICKEALLTRIKSLEGVTASVAPILYQEGAFGVRMKPDDEILELFKNGRSSISL…
3543	WITPSLCASITEKG	WKM80595.1	anaerobic ribonucleoside-triphosphate reductase	9.4	15.03	MNIELEIQGLINKTNKDLLNENANKDSRVFPTQRDLMAGIVSKHIANQVIPFSVMEAHKEGVIHFHDMDYSPALPFTNCCLVDLKGMLQNGFKLGNAQIETPKSIGVATAIMAQITAQVASHQYGGTTFANVDLVLAPYVEKTFAKHVRDARKYQVALVKDYAISKTEKDVFDAFQAYEYEVNTLFSSNGQTPFVTITFGMGTSWEEKLIQRAILDNRIRGLGRDGITPIFPKLVMFVEEGINLRKEDPNYDIKQLALECAAKRMYPDIISARNNRAITGSETPVSPMGCRSFLGAWRDSSGKPVLDGRNNLGVVTLNLPRIALDANYKSSDDSNKLFKLLDERLDICKEALLTRIKSLEGVTASVAPILYQEGAFGVRMKPDDEILELFKNGRSSISL…
5026	RLQMLSPSTSPILYQRV	WKM80595.1	anaerobic ribonucleoside-triphosphate reductase	0.095	25.94	MNIELEIQGLINKTNKDLLNENANKDSRVFPTQRDLMAGIVSKHIANQVIPFSVMEAHKEGVIHFHDMDYSPALPFTNCCLVDLKGMLQNGFKLGNAQIETPKSIGVATAIMAQITAQVASHQYGGTTFANVDLVLAPYVEKTFAKHVRDARKYQVALVKDYAISKTEKDVFDAFQAYEYEVNTLFSSNGQTPFVTITFGMGTSWEEKLIQRAILDNRIRGLGRDGITPIFPKLVMFVEEGINLRKEDPNYDIKQLALECAAKRMYPDIISARNNRAITGSETPVSPMGCRSFLGAWRDSSGKPVLDGRNNLGVVTLNLPRIALDANYKSSDDSNKLFKLLDERLDICKEALLTRIKSLEGVTASVAPILYQEGAFGVRMKPDDEILELFKNGRSSISL…
5101	KIDREAPYHSIAKG	WKM80595.1	anaerobic ribonucleoside-triphosphate reductase	9e-07	16.41	MNIELEIQGLINKTNKDLLNENANKDSRVFPTQRDLMAGIVSKHIANQVIPFSVMEAHKEGVIHFHDMDYSPALPFTNCCLVDLKGMLQNGFKLGNAQIETPKSIGVATAIMAQITAQVASHQYGGTTFANVDLVLAPYVEKTFAKHVRDARKYQVALVKDYAISKTEKDVFDAFQAYEYEVNTLFSSNGQTPFVTITFGMGTSWEEKLIQRAILDNRIRGLGRDGITPIFPKLVMFVEEGINLRKEDPNYDIKQLALECAAKRMYPDIISARNNRAITGSETPVSPMGCRSFLGAWRDSSGKPVLDGRNNLGVVTLNLPRIALDANYKSSDDSNKLFKLLDERLDICKEALLTRIKSLEGVTASVAPILYQEGAFGVRMKPDDEILELFKNGRSSISL…
5102	KGMLQNGFKL	WKM80595.1	anaerobic ribonucleoside-triphosphate reductase	8e-04	16.33	MNIELEIQGLINKTNKDLLNENANKDSRVFPTQRDLMAGIVSKHIANQVIPFSVMEAHKEGVIHFHDMDYSPALPFTNCCLVDLKGMLQNGFKLGNAQIETPKSIGVATAIMAQITAQVASHQYGGTTFANVDLVLAPYVEKTFAKHVRDARKYQVALVKDYAISKTEKDVFDAFQAYEYEVNTLFSSNGQTPFVTITFGMGTSWEEKLIQRAILDNRIRGLGRDGITPIFPKLVMFVEEGINLRKEDPNYDIKQLALECAAKRMYPDIISARNNRAITGSETPVSPMGCRSFLGAWRDSSGKPVLDGRNNLGVVTLNLPRIALDANYKSSDDSNKLFKLLDERLDICKEALLTRIKSLEGVTASVAPILYQEGAFGVRMKPDDEILELFKNGRSSISL…
5124	RACCTVSLKRRF	WKM80595.1	anaerobic ribonucleoside-triphosphate reductase	1.1	15.25	MNIELEIQGLINKTNKDLLNENANKDSRVFPTQRDLMAGIVSKHIANQVIPFSVMEAHKEGVIHFHDMDYSPALPFTNCCLVDLKGMLQNGFKLGNAQIETPKSIGVATAIMAQITAQVASHQYGGTTFANVDLVLAPYVEKTFAKHVRDARKYQVALVKDYAISKTEKDVFDAFQAYEYEVNTLFSSNGQTPFVTITFGMGTSWEEKLIQRAILDNRIRGLGRDGITPIFPKLVMFVEEGINLRKEDPNYDIKQLALECAAKRMYPDIISARNNRAITGSETPVSPMGCRSFLGAWRDSSGKPVLDGRNNLGVVTLNLPRIALDANYKSSDDSNKLFKLLDERLDICKEALLTRIKSLEGVTASVAPILYQEGAFGVRMKPDDEILELFKNGRSSISL…
5387	RIFLSQHTNGGNGQRPFSRN	WKM80595.1	anaerobic ribonucleoside-triphosphate reductase	2.1	15.05	MNIELEIQGLINKTNKDLLNENANKDSRVFPTQRDLMAGIVSKHIANQVIPFSVMEAHKEGVIHFHDMDYSPALPFTNCCLVDLKGMLQNGFKLGNAQIETPKSIGVATAIMAQITAQVASHQYGGTTFANVDLVLAPYVEKTFAKHVRDARKYQVALVKDYAISKTEKDVFDAFQAYEYEVNTLFSSNGQTPFVTITFGMGTSWEEKLIQRAILDNRIRGLGRDGITPIFPKLVMFVEEGINLRKEDPNYDIKQLALECAAKRMYPDIISARNNRAITGSETPVSPMGCRSFLGAWRDSSGKPVLDGRNNLGVVTLNLPRIALDANYKSSDDSNKLFKLLDERLDICKEALLTRIKSLEGVTASVAPILYQEGAFGVRMKPDDEILELFKNGRSSISL…
4795	KSSILHQSTNSSPALCNSL	WKM80597.1	hypothetical protein	0.36	19.24	MSKSCVTKTITVKILDFCDIHRIAREILRSHGYKIGDIIKFSNGYYDDDIGGMAWPKMSIIHKETNSYIEFNADDYEGIYAFCTSFCIKESNHNIYSSYSLI
4847	RIRYNTNHGRESDGHPAARPVREMHGMAIGHAATRN	WKM80597.1	hypothetical protein	0.91	16.78	MSKSCVTKTITVKILDFCDIHRIAREILRSHGYKIGDIIKFSNGYYDDDIGGMAWPKMSIIHKETNSYIEFNADDYEGIYAFCTSFCIKESNHNIYSSYSLI
4229	MLVPGLSFARR	WKM80598.1	inhibitor of host Lon protease	7.5	24.25	MELIGKQFEVIENDDELTEQFPQFVPGFKFQVINAVNEDDLETCGITAVIDLLTNKIITINDPTPFGESWFWCFYSEDTMHQIKEIGQGEDVPNISEIKLDHFHGKIVPITKALYAFAGQENCDSEEYDLMQKAADYIVALETRLGVQYV
5038	KEIGQGEDVPNISEIKL	WKM80598.1	inhibitor of host Lon protease	1e-07	23.18	MELIGKQFEVIENDDELTEQFPQFVPGFKFQVINAVNEDDLETCGITAVIDLLTNKIITINDPTPFGESWFWCFYSEDTMHQIKEIGQGEDVPNISEIKLDHFHGKIVPITKALYAFAGQENCDSEEYDLMQKAADYIVALETRLGVQYV
5065	KEIGQGEDVPNISEIKL	WKM80598.1	inhibitor of host Lon protease	1e-07	19.26	MELIGKQFEVIENDDELTEQFPQFVPGFKFQVINAVNEDDLETCGITAVIDLLTNKIITINDPTPFGESWFWCFYSEDTMHQIKEIGQGEDVPNISEIKLDHFHGKIVPITKALYAFAGQENCDSEEYDLMQKAADYIVALETRLGVQYV
2171	RTIVFAPSRSYHFIKV	WKM80600.1	putative nucleotide reductase	1.0	15.33	MKTYKNCEVKMTNAELVKEIKHIAGVTGEWDDNYDFEYPPNGDDEEEEIFVLVEDDEWTQDHKYQSRSQIWYYPARGVHFMVSESRSGSYHTDWYYNPPEVDIVTRHEKVVTRTEVEWRIEYDSVNDSAPAPCKAAKA
4836	KVEVTYSNGVKV	WKM80603.1	hypothetical protein	5e-04	17.4	MNSVNSSSMHDYRGTLLREGDIVALYYGYGGLETGEIKQIKNHRAKVEVTYSNGVKVMSKWKYGECMVKL
4840	REGDIVALYYGYGGLETGEIKQ	WKM80603.1	hypothetical protein	4e-12	17.17	MNSVNSSSMHDYRGTLLREGDIVALYYGYGGLETGEIKQIKNHRAKVEVTYSNGVKVMSKWKYGECMVKL
5143	RESQVGLTMPQIFAPDGTHIGGFDELRK	WKM80604.1	thioredoxin	7e-18	93.91	MFTVFGYDSSIHKCVFCDNAKRLLDVKKQEYAFINVMPEKGVFDEVVISDLLRRLGRESQVGLTMPQIFAPDGTHIGGFDELRKFKFNA
5179	KMFTVFGYDSSIHKC	WKM80604.1	thioredoxin	4e-07	51.1	MFTVFGYDSSIHKCVFCDNAKRLLDVKKQEYAFINVMPEKGVFDEVVISDLLRRLGRESQVGLTMPQIFAPDGTHIGGFDELRKFKFNA
5266	RESQVGLTMPQIFAPDGTHIGGFDELRKF	WKM80604.1	thioredoxin	1e-18	23.91	MFTVFGYDSSIHKCVFCDNAKRLLDVKKQEYAFINVMPEKGVFDEVVISDLLRRLGRESQVGLTMPQIFAPDGTHIGGFDELRKFKFNA
4778	KDILDALDGKTLVITTKA	WKM80606.1	putative hydrolase	6e-08	20.4	MDKIDFSKLNIPRMGIPDDIAKQLASVQPMPDNCIKDILDALDGKTLVITTKAENGS
5155	RIQEIIVNAMNKN	WKM80607.1	hypothetical protein	1e-04	77.73	MIDIKLDTYAVRQLFPEGTAARAQLQQSVINNIVKEMVLKDSQNKLKQAVQSEVNIAAVTIPDVRAEVKKQVQQMFHTRGWNDMSAKEEMSQMMRNAAQSCAKNAIDDMVRQTIDDAVKQAEGRIKMSIERANLRIQEIIVNAMNKNFADQINAAIAAKLAEHFPVTANG
5167	RIQEIIVNAMNKN	WKM80607.1	hypothetical protein	1e-04	62.8	MIDIKLDTYAVRQLFPEGTAARAQLQQSVINNIVKEMVLKDSQNKLKQAVQSEVNIAAVTIPDVRAEVKKQVQQMFHTRGWNDMSAKEEMSQMMRNAAQSCAKNAIDDMVRQTIDDAVKQAEGRIKMSIERANLRIQEIIVNAMNKNFADQINAAIAAKLAEHFPVTANG
5258	RQTIDDAVKQ	WKM80607.1	hypothetical protein	0.005	24.74	MIDIKLDTYAVRQLFPEGTAARAQLQQSVINNIVKEMVLKDSQNKLKQAVQSEVNIAAVTIPDVRAEVKKQVQQMFHTRGWNDMSAKEEMSQMMRNAAQSCAKNAIDDMVRQTIDDAVKQAEGRIKMSIERANLRIQEIIVNAMNKNFADQINAAIAAKLAEHFPVTANG
5304	REAAAKQVVPCEKC	WKM80608.1	putative thioredoxin	6e-06	19.34	MKNQLKEDMVVDDNDLEIEFEYPPVPEFKIDWDACLEMVDRREAAAKQVVPCEKCGSIQVQLVDWTTDILKMKCRTCKHRFERKLK
2172	PMPRSLLAAVRR	WKM80609.1	hypothetical protein	4.8	15.32	MNKNELKMFVEAEFNKLKDKTLTKREKHVKVLSALHDLNPRAYDVAIAGNVARRVLNSMASHEANYAGFVVENIRRSRWLGAMSAEKQLKKFAIGNAKIYGQRYSFAAGAFKTEERHDRSAAQIFCSEFNANLRRILNRSICLLKGDDRVKYQASSTSSRNPKGVSFIRAEELDNVTVRIHINSHLSSGKYPARALLAQVRTALDHMDVVKKSCCKQQGENSSVLEVHLDPFKIFPKTLSTTPVIDEDVAHMYLNVVKPLPLTPVNHIEIAKNSITAEMESVKRFIDTKEAELAKHELTMADLVKSLNEYKERYESLEYARSLL
3428	KSISIFVKVNNSVANVFCGKF	WKM80609.1	hypothetical protein	0.82	18.33	MNKNELKMFVEAEFNKLKDKTLTKREKHVKVLSALHDLNPRAYDVAIAGNVARRVLNSMASHEANYAGFVVENIRRSRWLGAMSAEKQLKKFAIGNAKIYGQRYSFAAGAFKTEERHDRSAAQIFCSEFNANLRRILNRSICLLKGDDRVKYQASSTSSRNPKGVSFIRAEELDNVTVRIHINSHLSSGKYPARALLAQVRTALDHMDVVKKSCCKQQGENSSVLEVHLDPFKIFPKTLSTTPVIDEDVAHMYLNVVKPLPLTPVNHIEIAKNSITAEMESVKRFIDTKEAELAKHELTMADLVKSLNEYKERYESLEYARSLL
4839	YDVAIAGNVARR	WKM80609.1	hypothetical protein	2e-04	17.25	MNKNELKMFVEAEFNKLKDKTLTKREKHVKVLSALHDLNPRAYDVAIAGNVARRVLNSMASHEANYAGFVVENIRRSRWLGAMSAEKQLKKFAIGNAKIYGQRYSFAAGAFKTEERHDRSAAQIFCSEFNANLRRILNRSICLLKGDDRVKYQASSTSSRNPKGVSFIRAEELDNVTVRIHINSHLSSGKYPARALLAQVRTALDHMDVVKKSCCKQQGENSSVLEVHLDPFKIFPKTLSTTPVIDEDVAHMYLNVVKPLPLTPVNHIEIAKNSITAEMESVKRFIDTKEAELAKHELTMADLVKSLNEYKERYESLEYARSLL
3141	RLQILLSAAMDDSNHTFLQFL	WKM80610.1	hypothetical protein	2.7	33.91	MVSSTKLENKMKTLTEIISALVEENRVARQAHRAKVEKRAEELNAGWAKTRFGREYFDKVVAPTWGKDDRPHAPFDGYLWENELGEVEAYHAGSYLPYVTEFDSLDKPEYTGDHGWWKIRLTQEEYKELREYGYPLEVRIPYKEWKLQDGTDVVMAEVRAHKSILEAIQEHSKEVFDNIFNELNKNKGDAPEGRVTVSGTVTSVKVYEDYYGVQCKMMVVLENGATVYGSLPKSIPFEYRGKVQFTATFELAKDDKTHAFYKRPSKVIMLDE
4791	KAENGSTIYGRSR	WKM80610.1	hypothetical protein	0.21	19.52	MVSSTKLENKMKTLTEIISALVEENRVARQAHRAKVEKRAEELNAGWAKTRFGREYFDKVVAPTWGKDDRPHAPFDGYLWENELGEVEAYHAGSYLPYVTEFDSLDKPEYTGDHGWWKIRLTQEEYKELREYGYPLEVRIPYKEWKLQDGTDVVMAEVRAHKSILEAIQEHSKEVFDNIFNELNKNKGDAPEGRVTVSGTVTSVKVYEDYYGVQCKMMVVLENGATVYGSLPKSIPFEYRGKVQFTATFELAKDDKTHAFYKRPSKVIMLDE
5354	KNKGDAPEGRVTVSGTVTSVKV	WKM80610.1	hypothetical protein	1e-10	16.37	MVSSTKLENKMKTLTEIISALVEENRVARQAHRAKVEKRAEELNAGWAKTRFGREYFDKVVAPTWGKDDRPHAPFDGYLWENELGEVEAYHAGSYLPYVTEFDSLDKPEYTGDHGWWKIRLTQEEYKELREYGYPLEVRIPYKEWKLQDGTDVVMAEVRAHKSILEAIQEHSKEVFDNIFNELNKNKGDAPEGRVTVSGTVTSVKVYEDYYGVQCKMMVVLENGATVYGSLPKSIPFEYRGKVQFTATFELAKDDKTHAFYKRPSKVIMLDE
4201	RLGMAQDWFSFRKRS	WKM80611.1	DUF4031 domain-containing protein	5.1	25.72	MTVYVDVLMNHGWKMRGHQVKNCHMFSDNLDELHAMAEAIGMKRSWFQDKRVPHYDLRDVRRKQAVALGAVEVSRRDAVLLWRKFFTK
5296	RDLGIYLEEAIRD	WKM80614.1	hypothetical protein	9e-06	20.25	MNKEFSTTRMVDAFGYPCNGYREFIHPEVENQFKEVVRNILLNAFKTQGTNPRDLGIYLEEAIRDVQKSVSAKLHWAEENIAWSNKKRSDLNWPADREQIVNYAKG
5335	RNILLNAFKT	WKM80614.1	hypothetical protein	0.005	17.31	MNKEFSTTRMVDAFGYPCNGYREFIHPEVENQFKEVVRNILLNAFKTQGTNPRDLGIYLEEAIRDVQKSVSAKLHWAEENIAWSNKKRSDLNWPADREQIVNYAKG
4830	RMSRKVGYSNDFCLSPRFKR	WKM80615.1	hypothetical protein	2.6	17.56	MKWVMTESEAYAAYVSPDDRRSELFGYYGSYCVAEEAVKGQSWWGSDGTVNRKPTELITFTDENGESWTFPKSAAISVQEETPEAKRKRLEKIKESALAKLNPDEREALGL
2069	KKNGLQLIHSSYRQNTYK	WKM80616.1	hypothetical protein	0.36	17.65	MSLAAIKDIECWLNDIKVYPPGHIFAGKPKGKAEKACEAICEKLYKFNFGDKKNVLAEVHSSYHELRVMVNVFRAPPFIELRKEYANKVFDTFLANVQDAVKHLDEMHKQHQDLNAYYKPWRKSYQELKNRIELIRYEVLK
5028	RVMVNVFRA	WKM80616.1	hypothetical protein	0.006	25.15	MSLAAIKDIECWLNDIKVYPPGHIFAGKPKGKAEKACEAICEKLYKFNFGDKKNVLAEVHSSYHELRVMVNVFRAPPFIELRKEYANKVFDTFLANVQDAVKHLDEMHKQHQDLNAYYKPWRKSYQELKNRIELIRYEVLK
2169	RNGMISGILRNLKT	WKM80618.1	thioredoxin	2.0	15.35	MSTITIKKGIYFGKEISGTYELLGEWFPDSLSTEDSRQGDGKVFVELNGKKRGVWVFKDDIVIDGVAAKIEVVESVDEMKERIKKRFNVMGLMTNGLIHGNIRSLIISGAAGIGKTYSLDKALQHAHDTNAIDYKSVNGKISGIGLYCRLWESREANSVLLIDDVDVFSDMDILNLLKAALDSGEKRKVCWSTASSFLEDKGIPNEFEFEGTVVFITNVDIDRELERGSKLAPHLQALVSRSVYLDLGVHTNEEIMVRVQDVIMTTSMLQNRGLRNSEVIEVLEFMKDNVNRLRNVSLRTALYIGDFVATDRKNWRTIAEVTMLK
5290	KDDIVIDGVAAKIEVVES	WKM80618.1	thioredoxin	4e-07	20.71	MSTITIKKGIYFGKEISGTYELLGEWFPDSLSTEDSRQGDGKVFVELNGKKRGVWVFKDDIVIDGVAAKIEVVESVDEMKERIKKRFNVMGLMTNGLIHGNIRSLIISGAAGIGKTYSLDKALQHAHDTNAIDYKSVNGKISGIGLYCRLWESREANSVLLIDDVDVFSDMDILNLLKAALDSGEKRKVCWSTASSFLEDKGIPNEFEFEGTVVFITNVDIDRELERGSKLAPHLQALVSRSVYLDLGVHTNEEIMVRVQDVIMTTSMLQNRGLRNSEVIEVLEFMKDNVNRLRNVSLRTALYIGDFVATDRKNWRTIAEVTMLK
5349	XEYNYPTRLITRSINKGNPKN	WKM80620.1	putative membrane protein	4.1	16.63	MPIVVAIIYFIVGWSVCKHLIKNGTIEKVGEYWFYLIFWFPAFIVGAIIMFFRWAGKLPKRIAENAINKHA
4077	RISTNAISNALRV	WKM80622.1	nucleotidyltransferase	9.6	37.93	MKTIVKSYFGSHLYGTSTPESDVDFKEIFVPHPRDVLLCQAMNHTNRNTNNSATKNTKDDVDHELFSLKYFFKLAADGETVALDMLHTPPELVVASDLPEVWKFIQDNRARFYTTDMKAYLGYVRKQAGKYGVKGSRLADLHKVLDVIGDVPEWKYDDRPQQKGINERWKVQDIAEKLPLGEFLEWTTFVDHKSGEQKFYNVLGRKFQTTITIKEMKYSLEKLDAEYGERARKAEANEGVDWKALSHALRAGLQLQEIYMTGDLQFPLTHAKMVKMVKAGELPFKEVQELLESVVDEVEILAHQAEKNGMPKKVDMKFWDDFVEKVYLENHNSYYK
4462	RGIISTYPIAEFTFDDGEKI	WKM80624.1	hypothetical protein	6e-11	89.98	MKNDQVYIVNGLRAVFRAKTERGIISTYPIAEFTFDDGEKITVKFIPLTGKYSGKDNIDLDIYYEGGLWKLKS
4714	RGIISTYPIAEFTFDDGEKI	WKM80624.1	hypothetical protein	6e-11	26.85	MKNDQVYIVNGLRAVFRAKTERGIISTYPIAEFTFDDGEKITVKFIPLTGKYSGKDNIDLDIYYEGGLWKLKS
4427	KAGLPAEAEPSVFVQYLKA	WKM80625.1	membrane protein	3e-09	107.07	MNINKNSWHFKMNLWFKSGNIWKMPKTLCGYFWTTVLHILFSSAIAIFIGSIAWMFGWPIVAETGILAWIGVSLSAFWLNVVAVPVGAVVIAAFVLLFAAIAFGFIFGLEKFKRYRNKKQYTKKLARVKAGLPAEAEPSVFVQYLKARKRKVCPMIDYVEGKTSEE
4636	KVCPMIDYVEGKT	WKM80625.1	membrane protein	1e-06	39.57	MNINKNSWHFKMNLWFKSGNIWKMPKTLCGYFWTTVLHILFSSAIAIFIGSIAWMFGWPIVAETGILAWIGVSLSAFWLNVVAVPVGAVVIAAFVLLFAAIAFGFIFGLEKFKRYRNKKQYTKKLARVKAGLPAEAEPSVFVQYLKARKRKVCPMIDYVEGKTSEE
5134	KAGLPAEAEPSVFVQYLKA	WKM80625.1	membrane protein	3e-09	107.07	MNINKNSWHFKMNLWFKSGNIWKMPKTLCGYFWTTVLHILFSSAIAIFIGSIAWMFGWPIVAETGILAWIGVSLSAFWLNVVAVPVGAVVIAAFVLLFAAIAFGFIFGLEKFKRYRNKKQYTKKLARVKAGLPAEAEPSVFVQYLKARKRKVCPMIDYVEGKTSEE
5204	KVCPMIDYVEGKT	WKM80625.1	membrane protein	1e-06	39.57	MNINKNSWHFKMNLWFKSGNIWKMPKTLCGYFWTTVLHILFSSAIAIFIGSIAWMFGWPIVAETGILAWIGVSLSAFWLNVVAVPVGAVVIAAFVLLFAAIAFGFIFGLEKFKRYRNKKQYTKKLARVKAGLPAEAEPSVFVQYLKARKRKVCPMIDYVEGKTSEE
3295	RACVSSDRSKC	WKM80626.1	hypothetical protein	9.6	24.85	MASKLVWDGKSRKGDAVIEDESPHIIDLYLTVFHTYEHNTIIEIERDGDCVAIDKSDAIELVKYLTAMIPTMKQDNL
4789	FLIEAKDGEISMGRK	WKM80627.1	hypothetical protein	0.013	19.66	MESILDSTNLDNPYSDVHVKVVNSYFTKKLSRIVLKQGNDIIHLDTKQIDSLIQFLIEAKDGE
4886	FLIEAKDGEISMGRK	WKM80627.1	hypothetical protein	0.013	15.28	MESILDSTNLDNPYSDVHVKVVNSYFTKKLSRIVLKQGNDIIHLDTKQIDSLIQFLIEAKDGE
4898	KSVPAALQSVLDDITGLCYKT	WKM80630.1	starvation-inducible transcriptional regulator	3e-11	129.2	MKFNDFVKDGKLTPQDEFIGLLMASQAYFHSAHFDTKSYARHKAYEVFFNEIPDLIDAFGEQWLGFSGKSYTPALPSQKELPKDTIEMLDFILAKADGIYKSVPAALQSVLDDITGLCYKTKYLLSLQ
4902	KELPKDTIEMLDFILAKA	WKM80630.1	starvation-inducible transcriptional regulator	3e-08	113	MKFNDFVKDGKLTPQDEFIGLLMASQAYFHSAHFDTKSYARHKAYEVFFNEIPDLIDAFGEQWLGFSGKSYTPALPSQKELPKDTIEMLDFILAKADGIYKSVPAALQSVLDDITGLCYKTKYLLSLQ
4904	KAYEVFFNEIPDLIDAFGEQWLGFSGKS	WKM80630.1	starvation-inducible transcriptional regulator	3e-17	108.35	MKFNDFVKDGKLTPQDEFIGLLMASQAYFHSAHFDTKSYARHKAYEVFFNEIPDLIDAFGEQWLGFSGKSYTPALPSQKELPKDTIEMLDFILAKADGIYKSVPAALQSVLDDITGLCYKTKYLLSLQ
4911	KSVPAALQSVLDDITGLCYKT	WKM80630.1	starvation-inducible transcriptional regulator	3e-11	93.13	MKFNDFVKDGKLTPQDEFIGLLMASQAYFHSAHFDTKSYARHKAYEVFFNEIPDLIDAFGEQWLGFSGKSYTPALPSQKELPKDTIEMLDFILAKADGIYKSVPAALQSVLDDITGLCYKTKYLLSLQ
4919	KSVPAALQSVLDDITGLC	WKM80630.1	starvation-inducible transcriptional regulator	3e-09	87.54	MKFNDFVKDGKLTPQDEFIGLLMASQAYFHSAHFDTKSYARHKAYEVFFNEIPDLIDAFGEQWLGFSGKSYTPALPSQKELPKDTIEMLDFILAKADGIYKSVPAALQSVLDDITGLCYKTKYLLSLQ
4922	KLTPQDEFIGLLMASQAYF	WKM80630.1	starvation-inducible transcriptional regulator	1e-09	85.02	MKFNDFVKDGKLTPQDEFIGLLMASQAYFHSAHFDTKSYARHKAYEVFFNEIPDLIDAFGEQWLGFSGKSYTPALPSQKELPKDTIEMLDFILAKADGIYKSVPAALQSVLDDITGLCYKTKYLLSLQ
4930	VPAALQSVLDDITGLCYKT	WKM80630.1	starvation-inducible transcriptional regulator	7e-10	80.73	MKFNDFVKDGKLTPQDEFIGLLMASQAYFHSAHFDTKSYARHKAYEVFFNEIPDLIDAFGEQWLGFSGKSYTPALPSQKELPKDTIEMLDFILAKADGIYKSVPAALQSVLDDITGLCYKTKYLLSLQ
4937	KAYEVFFNEIPDLIDAFG	WKM80630.1	starvation-inducible transcriptional regulator	3e-09	72.61	MKFNDFVKDGKLTPQDEFIGLLMASQAYFHSAHFDTKSYARHKAYEVFFNEIPDLIDAFGEQWLGFSGKSYTPALPSQKELPKDTIEMLDFILAKADGIYKSVPAALQSVLDDITGLCYKTKYLLSLQ
4942	KDTIEMLDFILAKA	WKM80630.1	starvation-inducible transcriptional regulator	2e-05	70.58	MKFNDFVKDGKLTPQDEFIGLLMASQAYFHSAHFDTKSYARHKAYEVFFNEIPDLIDAFGEQWLGFSGKSYTPALPSQKELPKDTIEMLDFILAKADGIYKSVPAALQSVLDDITGLCYKTKYLLSLQ
4949	KSYTPALPSQKE	WKM80630.1	starvation-inducible transcriptional regulator	1e-04	65.27	MKFNDFVKDGKLTPQDEFIGLLMASQAYFHSAHFDTKSYARHKAYEVFFNEIPDLIDAFGEQWLGFSGKSYTPALPSQKELPKDTIEMLDFILAKADGIYKSVPAALQSVLDDITGLCYKTKYLLSLQ
4951	KLTPQDEFIGLLMASQA	WKM80630.1	starvation-inducible transcriptional regulator	5e-08	64.89	MKFNDFVKDGKLTPQDEFIGLLMASQAYFHSAHFDTKSYARHKAYEVFFNEIPDLIDAFGEQWLGFSGKSYTPALPSQKELPKDTIEMLDFILAKADGIYKSVPAALQSVLDDITGLCYKTKYLLSLQ
4952	KAYEVFFNEIPDLIDAFGEQWLGFSGKS	WKM80630.1	starvation-inducible transcriptional regulator	3e-17	63.57	MKFNDFVKDGKLTPQDEFIGLLMASQAYFHSAHFDTKSYARHKAYEVFFNEIPDLIDAFGEQWLGFSGKSYTPALPSQKELPKDTIEMLDFILAKADGIYKSVPAALQSVLDDITGLCYKTKYLLSLQ
4969	KELPKDTIEMLDFILAKA	WKM80630.1	starvation-inducible transcriptional regulator	3e-08	52.82	MKFNDFVKDGKLTPQDEFIGLLMASQAYFHSAHFDTKSYARHKAYEVFFNEIPDLIDAFGEQWLGFSGKSYTPALPSQKELPKDTIEMLDFILAKADGIYKSVPAALQSVLDDITGLCYKTKYLLSLQ
4975	KAYEVFFNEIPDLIDAFGEQWLGFSGKS	WKM80630.1	starvation-inducible transcriptional regulator	3e-17	50.55	MKFNDFVKDGKLTPQDEFIGLLMASQAYFHSAHFDTKSYARHKAYEVFFNEIPDLIDAFGEQWLGFSGKSYTPALPSQKELPKDTIEMLDFILAKADGIYKSVPAALQSVLDDITGLCYKTKYLLSLQ
4981	KLTPQDEFIGLLMASQ	WKM80630.1	starvation-inducible transcriptional regulator	2e-07	45.92	MKFNDFVKDGKLTPQDEFIGLLMASQAYFHSAHFDTKSYARHKAYEVFFNEIPDLIDAFGEQWLGFSGKSYTPALPSQKELPKDTIEMLDFILAKADGIYKSVPAALQSVLDDITGLCYKTKYLLSLQ
4988	VPAALQSVLDDITGLCYKT	WKM80630.1	starvation-inducible transcriptional regulator	7e-10	42.43	MKFNDFVKDGKLTPQDEFIGLLMASQAYFHSAHFDTKSYARHKAYEVFFNEIPDLIDAFGEQWLGFSGKSYTPALPSQKELPKDTIEMLDFILAKADGIYKSVPAALQSVLDDITGLCYKTKYLLSLQ
4991	KLTPQDEFIGLLMASQAYFHSAHFDTKS	WKM80630.1	starvation-inducible transcriptional regulator	8e-17	38.69	MKFNDFVKDGKLTPQDEFIGLLMASQAYFHSAHFDTKSYARHKAYEVFFNEIPDLIDAFGEQWLGFSGKSYTPALPSQKELPKDTIEMLDFILAKADGIYKSVPAALQSVLDDITGLCYKTKYLLSLQ
5000	KLTPQDEFIGLLM	WKM80630.1	starvation-inducible transcriptional regulator	2e-05	34.68	MKFNDFVKDGKLTPQDEFIGLLMASQAYFHSAHFDTKSYARHKAYEVFFNEIPDLIDAFGEQWLGFSGKSYTPALPSQKELPKDTIEMLDFILAKADGIYKSVPAALQSVLDDITGLCYKTKYLLSLQ
5009	KDTIEMLDFILA	WKM80630.1	starvation-inducible transcriptional regulator	3e-04	31.42	MKFNDFVKDGKLTPQDEFIGLLMASQAYFHSAHFDTKSYARHKAYEVFFNEIPDLIDAFGEQWLGFSGKSYTPALPSQKELPKDTIEMLDFILAKADGIYKSVPAALQSVLDDITGLCYKTKYLLSLQ
5017	KLTPQDEFIGLLMASQAYF	WKM80630.1	starvation-inducible transcriptional regulator	1e-09	28.61	MKFNDFVKDGKLTPQDEFIGLLMASQAYFHSAHFDTKSYARHKAYEVFFNEIPDLIDAFGEQWLGFSGKSYTPALPSQKELPKDTIEMLDFILAKADGIYKSVPAALQSVLDDITGLCYKTKYLLSLQ
5018	KLTPQDEFIGLLMASQAYFHS	WKM80630.1	starvation-inducible transcriptional regulator	2e-11	28.61	MKFNDFVKDGKLTPQDEFIGLLMASQAYFHSAHFDTKSYARHKAYEVFFNEIPDLIDAFGEQWLGFSGKSYTPALPSQKELPKDTIEMLDFILAKADGIYKSVPAALQSVLDDITGLCYKTKYLLSLQ
5022	KSVPAALQSVLDDITGLCYK	WKM80630.1	starvation-inducible transcriptional regulator	2e-10	26.89	MKFNDFVKDGKLTPQDEFIGLLMASQAYFHSAHFDTKSYARHKAYEVFFNEIPDLIDAFGEQWLGFSGKSYTPALPSQKELPKDTIEMLDFILAKADGIYKSVPAALQSVLDDITGLCYKTKYLLSLQ
5045	KSYTPALPSQKE	WKM80630.1	starvation-inducible transcriptional regulator	1e-04	22.14	MKFNDFVKDGKLTPQDEFIGLLMASQAYFHSAHFDTKSYARHKAYEVFFNEIPDLIDAFGEQWLGFSGKSYTPALPSQKELPKDTIEMLDFILAKADGIYKSVPAALQSVLDDITGLCYKTKYLLSLQ
5073	KLTPQDEFIGLLMASQAYFHSAHFDTKS	WKM80630.1	starvation-inducible transcriptional regulator	8e-17	18.41	MKFNDFVKDGKLTPQDEFIGLLMASQAYFHSAHFDTKSYARHKAYEVFFNEIPDLIDAFGEQWLGFSGKSYTPALPSQKELPKDTIEMLDFILAKADGIYKSVPAALQSVLDDITGLCYKTKYLLSLQ
5083	KSYTPALPSQKE	WKM80630.1	starvation-inducible transcriptional regulator	1e-04	17.79	MKFNDFVKDGKLTPQDEFIGLLMASQAYFHSAHFDTKSYARHKAYEVFFNEIPDLIDAFGEQWLGFSGKSYTPALPSQKELPKDTIEMLDFILAKADGIYKSVPAALQSVLDDITGLCYKTKYLLSLQ
5085	KAYEVFFNEIPDLIDAFGEQWLGFSGKS	WKM80630.1	starvation-inducible transcriptional regulator	3e-17	17.53	MKFNDFVKDGKLTPQDEFIGLLMASQAYFHSAHFDTKSYARHKAYEVFFNEIPDLIDAFGEQWLGFSGKSYTPALPSQKELPKDTIEMLDFILAKADGIYKSVPAALQSVLDDITGLCYKTKYLLSLQ
5125	KAYEVFFNEIPDLIDAFGEQWLGFSGKS	WKM80630.1	starvation-inducible transcriptional regulator	3e-17	15.22	MKFNDFVKDGKLTPQDEFIGLLMASQAYFHSAHFDTKSYARHKAYEVFFNEIPDLIDAFGEQWLGFSGKSYTPALPSQKELPKDTIEMLDFILAKADGIYKSVPAALQSVLDDITGLCYKTKYLLSLQ
5118	GVAASIQSDRR	WKM80635.1	hypothetical protein	3e-04	15.37	MKPRTYNTLLMLVLSMLFIWMGVAASIQSDRREELQNRLDSECKVLAQGKDFIANTNGCYIKHE
5293	KCINNTKIMLIISLGVNHTKS	WKM80635.1	hypothetical protein	4.3	20.61	MKPRTYNTLLMLVLSMLFIWMGVAASIQSDRREELQNRLDSECKVLAQGKDFIANTNGCYIKHE
3331	KWAVDQNLVKCLMPCSLVIG	WKM80636.1	thymidine kinase	2.1	22.63	MAQLYFNYASMNAGKSANLLTAAHNYKERGMGTLILKPAIDTRDSATEVTSRIGLRHEANTVDESIDILEFFKWAQTQRDIHCVFVDEAQFLTAEHVLQLCKIVDLYDVPVMAYGLRTDFRGELFEGSKALLSVADKLVELKGVCHCGRKATMVARIDENGNAITDGEVVELGGEDKYVSLCRKHWCELVGVYNEAKNV
3364	KLIVPTLHFHQCNSTRSRK	WKM80638.1	phosphatase	2.3	21.07	MITGYIKGNIVELFMKHECDIAHGCNCFTTMGAGVAGQLAKAYPPILDIDIDEDRYYDNNLAKLGTHTRAIHKKGTAYCYNLYTQYAPGPNVDYGAIFNAFHELNSGRIVYNRPLYIPKIGAGIAGGDWELIEKLINLATPDIDIMVVEYEEAKS
3438	RDQQKSYYACFPQLIKVYSPIRG	WKM80638.1	phosphatase	2.2	18.03	MITGYIKGNIVELFMKHECDIAHGCNCFTTMGAGVAGQLAKAYPPILDIDIDEDRYYDNNLAKLGTHTRAIHKKGTAYCYNLYTQYAPGPNVDYGAIFNAFHELNSGRIVYNRPLYIPKIGAGIAGGDWELIEKLINLATPDIDIMVVEYEEAKS
3454	RCRCYTTSSVSTRR	WKM80638.1	phosphatase	1.0	17.55	MITGYIKGNIVELFMKHECDIAHGCNCFTTMGAGVAGQLAKAYPPILDIDIDEDRYYDNNLAKLGTHTRAIHKKGTAYCYNLYTQYAPGPNVDYGAIFNAFHELNSGRIVYNRPLYIPKIGAGIAGGDWELIEKLINLATPDIDIMVVEYEEAKS
3541	KSSGVEARLARA	WKM80638.1	phosphatase	4.6	15.09	MITGYIKGNIVELFMKHECDIAHGCNCFTTMGAGVAGQLAKAYPPILDIDIDEDRYYDNNLAKLGTHTRAIHKKGTAYCYNLYTQYAPGPNVDYGAIFNAFHELNSGRIVYNRPLYIPKIGAGIAGGDWELIEKLINLATPDIDIMVVEYEEAKS
5119	KGTSICSNGRS	WKM80638.1	phosphatase	1.4	15.37	MITGYIKGNIVELFMKHECDIAHGCNCFTTMGAGVAGQLAKAYPPILDIDIDEDRYYDNNLAKLGTHTRAIHKKGTAYCYNLYTQYAPGPNVDYGAIFNAFHELNSGRIVYNRPLYIPKIGAGIAGGDWELIEKLINLATPDIDIMVVEYEEAKS
1977	RSTVSPSAFSTGV	WKM80640.1	valyl-tRNA synthetase modifier	7.7	19.59	MVKYAALLGLVLAFSANAENSMTDSLRIAKTFCNTNSECVDILALELDSAFSDGVKDSRSPAQWTTLINRKAKSMKDLCVNAPNENICLMYRDQLMARYMSGLSSK
2103	KTLMEQWLILVQRT	WKM80640.1	valyl-tRNA synthetase modifier	3.4	16.77	MVKYAALLGLVLAFSANAENSMTDSLRIAKTFCNTNSECVDILALELDSAFSDGVKDSRSPAQWTTLINRKAKSMKDLCVNAPNENICLMYRDQLMARYMSGLSSK
5048	ALLGLVLAFSANAENSMTDSLRI	WKM80640.1	valyl-tRNA synthetase modifier	2e-11	21.25	MVKYAALLGLVLAFSANAENSMTDSLRIAKTFCNTNSECVDILALELDSAFSDGVKDSRSPAQWTTLINRKAKSMKDLCVNAPNENICLMYRDQLMARYMSGLSSK
3393	RYQFQNLDSTIIKMLRD	WKM80641.1	lytic transglycosylase domain-containing protein	4.0	19.67	MKKALIGLMALCSTAFGSEPTFSNVQLDNLHYAYNFGEQYQKSGKEKSPHNRYDNNGLGYIMAAISWKESSAGANLKAGKGHHSYGVFQNYLPTVKARAKLEGKNLSDSEIRKMLKSRQNSAEWAYIELSYWLNIHNGNMRKALASYNAGWNVKRGNSYASDVLEKANFLKKHKMLHTKVE
5243	RYDNNGLGYIMAAISWKESSAGANLKAGKG	WKM80641.1	lytic transglycosylase domain-containing protein	5e-17	30.33	MKKALIGLMALCSTAFGSEPTFSNVQLDNLHYAYNFGEQYQKSGKEKSPHNRYDNNGLGYIMAAISWKESSAGANLKAGKGHHSYGVFQNYLPTVKARAKLEGKNLSDSEIRKMLKSRQNSAEWAYIELSYWLNIHNGNMRKALASYNAGWNVKRGNSYASDVLEKANFLKKHKMLHTKVE
5250	RYDNNGLGYIMAAISWKESSAGANLKA	WKM80641.1	lytic transglycosylase domain-containing protein	5e-15	26.72	MKKALIGLMALCSTAFGSEPTFSNVQLDNLHYAYNFGEQYQKSGKEKSPHNRYDNNGLGYIMAAISWKESSAGANLKAGKGHHSYGVFQNYLPTVKARAKLEGKNLSDSEIRKMLKSRQNSAEWAYIELSYWLNIHNGNMRKALASYNAGWNVKRGNSYASDVLEKANFLKKHKMLHTKVE
5329	NSYASDVLEKA	WKM80641.1	lytic transglycosylase domain-containing protein	0.001	17.47	MKKALIGLMALCSTAFGSEPTFSNVQLDNLHYAYNFGEQYQKSGKEKSPHNRYDNNGLGYIMAAISWKESSAGANLKAGKGHHSYGVFQNYLPTVKARAKLEGKNLSDSEIRKMLKSRQNSAEWAYIELSYWLNIHNGNMRKALASYNAGWNVKRGNSYASDVLEKANFLKKHKMLHTKVE
5336	RKAQLSCNAAENKE	WKM80641.1	lytic transglycosylase domain-containing protein	5.3	17.29	MKKALIGLMALCSTAFGSEPTFSNVQLDNLHYAYNFGEQYQKSGKEKSPHNRYDNNGLGYIMAAISWKESSAGANLKAGKGHHSYGVFQNYLPTVKARAKLEGKNLSDSEIRKMLKSRQNSAEWAYIELSYWLNIHNGNMRKALASYNAGWNVKRGNSYASDVLEKANFLKKHKMLHTKVE
3503	ISTSLTPSEIDEMLEIKF	WKM80642.1	endoribonuclease	1.3	16.13	MSTNPEVFIRRTKLRRKFEEAFRSLNLSVRARAKAEGKEPFFTKYSDHLLDRAIQREIDEEYVFSVLSKIPNHLKEINEFLAMPWLPIDPKDIDENIEYKPMRLEITDGNLWLGFTMDIPRPGKGPSIKCRMAFVNDKRLKGKISTKVIHIN
5095	KEINEFLAMPWLPIDPKD	WKM80642.1	endoribonuclease	2e-09	16.74	MSTNPEVFIRRTKLRRKFEEAFRSLNLSVRARAKAEGKEPFFTKYSDHLLDRAIQREIDEEYVFSVLSKIPNHLKEINEFLAMPWLPIDPKDIDENIEYKPMRLEITDGNLWLGFTMDIPRPGKGPSIKCRMAFVNDKRLKGKISTKVIHIN
5355	KDVTDGNVQSGGSQSKI	WKM80642.1	endoribonuclease	2.0	16.33	MSTNPEVFIRRTKLRRKFEEAFRSLNLSVRARAKAEGKEPFFTKYSDHLLDRAIQREIDEEYVFSVLSKIPNHLKEINEFLAMPWLPIDPKDIDENIEYKPMRLEITDGNLWLGFTMDIPRPGKGPSIKCRMAFVNDKRLKGKISTKVIHIN
5122	KGYKPHTDEKI	WKM80643.1	RegB-like RNA endonuclease	1e-04	15.26	MAIEDIKGYKPHTDEKIGKVNAIKDAEIRLGLIFKALEEEHVEKYMNLDVSTMSDKEFDLAHERITQIRNAIQHLKEASMWACRSVFQPEEKY
3403	XLNISVFKR	WKM80644.1	autonomous glycyl radical cofactor	3.8	19.27	MKAYQILEGELKGTIYIEDGDDARVIVSKVLKEDTITDAETFYGYKAREVEIEYQPTVKIEGGQHLNVNVLRRETLLDAVEHPEKYPQLTIRVSGYAVRFNSLTPEQQRDVIARTFTEAL
5062	KIGQKINANVGTNLLTPQY	WKM80644.1	autonomous glycyl radical cofactor	4.5	19.56	MKAYQILEGELKGTIYIEDGDDARVIVSKVLKEDTITDAETFYGYKAREVEIEYQPTVKIEGGQHLNVNVLRRETLLDAVEHPEKYPQLTIRVSGYAVRFNSLTPEQQRDVIARTFTEAL
5191	RETLLDAVEHPEKY	WKM80644.1	autonomous glycyl radical cofactor	2e-06	44.92	MKAYQILEGELKGTIYIEDGDDARVIVSKVLKEDTITDAETFYGYKAREVEIEYQPTVKIEGGQHLNVNVLRRETLLDAVEHPEKYPQLTIRVSGYAVRFNSLTPEQQRDVIARTFTEAL
5199	RETLLDAVEHPEKYPQLTIRV	WKM80644.1	autonomous glycyl radical cofactor	2e-11	40.61	MKAYQILEGELKGTIYIEDGDDARVIVSKVLKEDTITDAETFYGYKAREVEIEYQPTVKIEGGQHLNVNVLRRETLLDAVEHPEKYPQLTIRVSGYAVRFNSLTPEQQRDVIARTFTEAL
5229	IEGGQHLNVNVLRR	WKM80644.1	autonomous glycyl radical cofactor	2e-06	33.93	MKAYQILEGELKGTIYIEDGDDARVIVSKVLKEDTITDAETFYGYKAREVEIEYQPTVKIEGGQHLNVNVLRRETLLDAVEHPEKYPQLTIRVSGYAVRFNSLTPEQQRDVIARTFTEAL
5230	KYPQLTIRV	WKM80644.1	autonomous glycyl radical cofactor	0.008	33.22	MKAYQILEGELKGTIYIEDGDDARVIVSKVLKEDTITDAETFYGYKAREVEIEYQPTVKIEGGQHLNVNVLRRETLLDAVEHPEKYPQLTIRVSGYAVRFNSLTPEQQRDVIARTFTEAL
5283	RETLLDAVEHPEKY	WKM80644.1	autonomous glycyl radical cofactor	2e-06	21.79	MKAYQILEGELKGTIYIEDGDDARVIVSKVLKEDTITDAETFYGYKAREVEIEYQPTVKIEGGQHLNVNVLRRETLLDAVEHPEKYPQLTIRVSGYAVRFNSLTPEQQRDVIARTFTEAL
4813	VTYHEDKITYLEAAAKF	WKM80645.1	pyrimidine dimer DNA glycosylase	4e-08	18.39	MAEIVIRCPPHLVESFCAWFSNSGEQHFYEAHQNGTWNETTKQWEEATTYIGTRGYGVNEPIEIVEYDKETDEEVTYHEDKITYLEAAAKFHSDEWNKMSVITAYMRGWNKESN
5074	VTYHEDKITYLEAAAKF	WKM80645.1	pyrimidine dimer DNA glycosylase	4e-08	18.39	MAEIVIRCPPHLVESFCAWFSNSGEQHFYEAHQNGTWNETTKQWEEATTYIGTRGYGVNEPIEIVEYDKETDEEVTYHEDKITYLEAAAKFHSDEWNKMSVITAYMRGWNKESN
5325	HSDGSNPADVVTRI	WKM80645.1	pyrimidine dimer DNA glycosylase	2.1	17.61	MAEIVIRCPPHLVESFCAWFSNSGEQHFYEAHQNGTWNETTKQWEEATTYIGTRGYGVNEPIEIVEYDKETDEEVTYHEDKITYLEAAAKFHSDEWNKMSVITAYMRGWNKESN
3424	RESSSRDGVISNSPSGKT	WKM80646.1	endoribonuclease	4.7	18.38	MMTQTEIVDMITVMENTGFADMKQLITMVTAGNLLEYKRYKFLSGPFKGAEFISNAPNTKWMNRYPNFRIEFISGKLKGVISSSLITYDQRIQEKTMQWLKLL
5223	KGAEFISNAPNTKW	WKM80646.1	endoribonuclease	5e-07	34.67	MMTQTEIVDMITVMENTGFADMKQLITMVTAGNLLEYKRYKFLSGPFKGAEFISNAPNTKWMNRYPNFRIEFISGKLKGVISSSLITYDQRIQEKTMQWLKLL
3282	KLFRSIATSVSMVSEIVASAVVPLTARV	WKM80647.1	putative terminase large subunit	1.00	25.4	MDSLHAPRNGPIKRELMKYLTPIYLTLMHAFKDAADRRLNNPNYSFYEPSCLMREYGTLRLDGGRQTGKTAALCQFATDWLLEDGSVIILSTRYTQSSELMEGILREYNSSHLINKLPANEIAKSIVPMTIREFLSNDSSYKFRGRKFGRALIIIEEPMKVPDMMKFYDMYQEAIRWSMPNDTLPLFFVIGMQ
3353	SVSMVSEIVASAVVPLTARV	WKM80647.1	putative terminase large subunit	0.59	21.73	MDSLHAPRNGPIKRELMKYLTPIYLTLMHAFKDAADRRLNNPNYSFYEPSCLMREYGTLRLDGGRQTGKTAALCQFATDWLLEDGSVIILSTRYTQSSELMEGILREYNSSHLINKLPANEIAKSIVPMTIREFLSNDSSYKFRGRKFGRALIIIEEPMKVPDMMKFYDMYQEAIRWSMPNDTLPLFFVIGMQ
3437	KMPLNQIVNSVKQ	WKM80647.1	putative terminase large subunit	1.0	18.07	MDSLHAPRNGPIKRELMKYLTPIYLTLMHAFKDAADRRLNNPNYSFYEPSCLMREYGTLRLDGGRQTGKTAALCQFATDWLLEDGSVIILSTRYTQSSELMEGILREYNSSHLINKLPANEIAKSIVPMTIREFLSNDSSYKFRGRKFGRALIIIEEPMKVPDMMKFYDMYQEAIRWSMPNDTLPLFFVIGMQ
4744	RSSPSVAMPVTGIGMDSLHAPRNGPIKR	WKM80647.1	putative terminase large subunit	1e-06	23.66	MDSLHAPRNGPIKRELMKYLTPIYLTLMHAFKDAADRRLNNPNYSFYEPSCLMREYGTLRLDGGRQTGKTAALCQFATDWLLEDGSVIILSTRYTQSSELMEGILREYNSSHLINKLPANEIAKSIVPMTIREFLSNDSSYKFRGRKFGRALIIIEEPMKVPDMMKFYDMYQEAIRWSMPNDTLPLFFVIGMQ
4916	KAHSFHDLSDKDRK	WKM80648.1	internal virion protein	4e-06	90.58	MKTYKEFITEARVSAGKLEAAINKKAHSFHDLSDKDRKKLVSLYIDKERILALPGANEGKQAKPLNAVEKKIDNFASKFGMSMDDLQQAAIEAAKVIKGK
4927	KAHSFHDLSDKD	WKM80648.1	internal virion protein	9e-05	82.43	MKTYKEFITEARVSAGKLEAAINKKAHSFHDLSDKDRKKLVSLYIDKERILALPGANEGKQAKPLNAVEKKIDNFASKFGMSMDDLQQAAIEAAKVIKGK
4934	KKAHSFHDLSDKDRK	WKM80648.1	internal virion protein	1e-06	77.66	MKTYKEFITEARVSAGKLEAAINKKAHSFHDLSDKDRKKLVSLYIDKERILALPGANEGKQAKPLNAVEKKIDNFASKFGMSMDDLQQAAIEAAKVIKGK
4948	KAHSFHDLSDKD	WKM80648.1	internal virion protein	9e-05	66.8	MKTYKEFITEARVSAGKLEAAINKKAHSFHDLSDKDRKKLVSLYIDKERILALPGANEGKQAKPLNAVEKKIDNFASKFGMSMDDLQQAAIEAAKVIKGK
4953	KLVSLYIDKERI	WKM80648.1	internal virion protein	2e-04	63.11	MKTYKEFITEARVSAGKLEAAINKKAHSFHDLSDKDRKKLVSLYIDKERILALPGANEGKQAKPLNAVEKKIDNFASKFGMSMDDLQQAAIEAAKVIKGK
4958	KKLVSLYIDKERI	WKM80648.1	internal virion protein	8e-05	60.32	MKTYKEFITEARVSAGKLEAAINKKAHSFHDLSDKDRKKLVSLYIDKERILALPGANEGKQAKPLNAVEKKIDNFASKFGMSMDDLQQAAIEAAKVIKGK
4960	RILALPGANEGKQ	WKM80648.1	internal virion protein	6e-05	58.49	MKTYKEFITEARVSAGKLEAAINKKAHSFHDLSDKDRKKLVSLYIDKERILALPGANEGKQAKPLNAVEKKIDNFASKFGMSMDDLQQAAIEAAKVIKGK
4962	KKLVSLYIDKE	WKM80648.1	internal virion protein	0.002	55.63	MKTYKEFITEARVSAGKLEAAINKKAHSFHDLSDKDRKKLVSLYIDKERILALPGANEGKQAKPLNAVEKKIDNFASKFGMSMDDLQQAAIEAAKVIKGK
4970	KLVSLYIDKE	WKM80648.1	internal virion protein	0.006	52.48	MKTYKEFITEARVSAGKLEAAINKKAHSFHDLSDKDRKKLVSLYIDKERILALPGANEGKQAKPLNAVEKKIDNFASKFGMSMDDLQQAAIEAAKVIKGK
4971	KKAHSFHDLSDKD	WKM80648.1	internal virion protein	3e-05	52.39	MKTYKEFITEARVSAGKLEAAINKKAHSFHDLSDKDRKKLVSLYIDKERILALPGANEGKQAKPLNAVEKKIDNFASKFGMSMDDLQQAAIEAAKVIKGK
4974	KAHSFHDLSDKDRKK	WKM80648.1	internal virion protein	1e-06	51.29	MKTYKEFITEARVSAGKLEAAINKKAHSFHDLSDKDRKKLVSLYIDKERILALPGANEGKQAKPLNAVEKKIDNFASKFGMSMDDLQQAAIEAAKVIKGK
4976	LVSLYIDKERI	WKM80648.1	internal virion protein	0.002	49.66	MKTYKEFITEARVSAGKLEAAINKKAHSFHDLSDKDRKKLVSLYIDKERILALPGANEGKQAKPLNAVEKKIDNFASKFGMSMDDLQQAAIEAAKVIKGK
4989	RILALPGANEGKQ	WKM80648.1	internal virion protein	6e-05	40.83	MKTYKEFITEARVSAGKLEAAINKKAHSFHDLSDKDRKKLVSLYIDKERILALPGANEGKQAKPLNAVEKKIDNFASKFGMSMDDLQQAAIEAAKVIKGK
4990	RILALPGANEGKQX	WKM80648.1	internal virion protein	6e-05	40.25	MKTYKEFITEARVSAGKLEAAINKKAHSFHDLSDKDRKKLVSLYIDKERILALPGANEGKQAKPLNAVEKKIDNFASKFGMSMDDLQQAAIEAAKVIKGK
5005	LVSLYIDKE	WKM80648.1	internal virion protein	0.043	33.26	MKTYKEFITEARVSAGKLEAAINKKAHSFHDLSDKDRKKLVSLYIDKERILALPGANEGKQAKPLNAVEKKIDNFASKFGMSMDDLQQAAIEAAKVIKGK
5006	RILALPGANEGKQ	WKM80648.1	internal virion protein	6e-05	33.22	MKTYKEFITEARVSAGKLEAAINKKAHSFHDLSDKDRKKLVSLYIDKERILALPGANEGKQAKPLNAVEKKIDNFASKFGMSMDDLQQAAIEAAKVIKGK
5007	VSLYIDKERI	WKM80648.1	internal virion protein	0.009	33.22	MKTYKEFITEARVSAGKLEAAINKKAHSFHDLSDKDRKKLVSLYIDKERILALPGANEGKQAKPLNAVEKKIDNFASKFGMSMDDLQQAAIEAAKVIKGK
5008	KLVSLYIDKE	WKM80648.1	internal virion protein	0.006	31.8	MKTYKEFITEARVSAGKLEAAINKKAHSFHDLSDKDRKKLVSLYIDKERILALPGANEGKQAKPLNAVEKKIDNFASKFGMSMDDLQQAAIEAAKVIKGK
5013	SFHDLSDKDRK	WKM80648.1	internal virion protein	4e-04	30.66	MKTYKEFITEARVSAGKLEAAINKKAHSFHDLSDKDRKKLVSLYIDKERILALPGANEGKQAKPLNAVEKKIDNFASKFGMSMDDLQQAAIEAAKVIKGK
5015	RILALPGANE	WKM80648.1	internal virion protein	0.002	29.43	MKTYKEFITEARVSAGKLEAAINKKAHSFHDLSDKDRKKLVSLYIDKERILALPGANEGKQAKPLNAVEKKIDNFASKFGMSMDDLQQAAIEAAKVIKGK
5016	RILALPGANEGKQ	WKM80648.1	internal virion protein	6e-05	28.94	MKTYKEFITEARVSAGKLEAAINKKAHSFHDLSDKDRKKLVSLYIDKERILALPGANEGKQAKPLNAVEKKIDNFASKFGMSMDDLQQAAIEAAKVIKGK
5021	HSFHDLSDKDRK	WKM80648.1	internal virion protein	5e-05	27.73	MKTYKEFITEARVSAGKLEAAINKKAHSFHDLSDKDRKKLVSLYIDKERILALPGANEGKQAKPLNAVEKKIDNFASKFGMSMDDLQQAAIEAAKVIKGK
5023	ILALPGANEGKQ	WKM80648.1	internal virion protein	8e-05	26.89	MKTYKEFITEARVSAGKLEAAINKKAHSFHDLSDKDRKKLVSLYIDKERILALPGANEGKQAKPLNAVEKKIDNFASKFGMSMDDLQQAAIEAAKVIKGK
5024	RILALPGANEGKQ	WKM80648.1	internal virion protein	6e-05	26.27	MKTYKEFITEARVSAGKLEAAINKKAHSFHDLSDKDRKKLVSLYIDKERILALPGANEGKQAKPLNAVEKKIDNFASKFGMSMDDLQQAAIEAAKVIKGK
5059	KERILALPGANEGKQX	WKM80648.1	internal virion protein	6e-07	19.67	MKTYKEFITEARVSAGKLEAAINKKAHSFHDLSDKDRKKLVSLYIDKERILALPGANEGKQAKPLNAVEKKIDNFASKFGMSMDDLQQAAIEAAKVIKGK
5115	RVSAGKLEAAINKK	WKM80648.1	internal virion protein	3e-05	15.44	MKTYKEFITEARVSAGKLEAAINKKAHSFHDLSDKDRKKLVSLYIDKERILALPGANEGKQAKPLNAVEKKIDNFASKFGMSMDDLQQAAIEAAKVIKGK
5128	KMTATLEDGTEIEMDVVGYNYVVDGKL	WKM80649.1	internal virion protein	2e-15	123.05	MKTYQEFLNESRLATVGVMTESVGSNLLKFKKGQKMTATLEDGTEIEMDVVGYNYVVDGKLYNKSHAKFDSFDDFVSSVEDESSRKAVASGDARSLMAHGHMRIKSKQNKPGEDNFALVGYQSGKTSNGYQRTVTMYMRNGKIAFVNDRGAIRYAKSIK
5129	KQNKPGEDNFALVGYQSGKT	WKM80649.1	internal virion protein	4e-11	122.76	MKTYQEFLNESRLATVGVMTESVGSNLLKFKKGQKMTATLEDGTEIEMDVVGYNYVVDGKLYNKSHAKFDSFDDFVSSVEDESSRKAVASGDARSLMAHGHMRIKSKQNKPGEDNFALVGYQSGKTSNGYQRTVTMYMRNGKIAFVNDRGAIRYAKSIK
5135	KFDSFDDFVSSVEDESSRK	WKM80649.1	internal virion protein	1e-08	105.88	MKTYQEFLNESRLATVGVMTESVGSNLLKFKKGQKMTATLEDGTEIEMDVVGYNYVVDGKLYNKSHAKFDSFDDFVSSVEDESSRKAVASGDARSLMAHGHMRIKSKQNKPGEDNFALVGYQSGKTSNGYQRTVTMYMRNGKIAFVNDRGAIRYAKSIK
5136	KQNKPGEDNFALVGYQSGKT	WKM80649.1	internal virion protein	4e-11	105.01	MKTYQEFLNESRLATVGVMTESVGSNLLKFKKGQKMTATLEDGTEIEMDVVGYNYVVDGKLYNKSHAKFDSFDDFVSSVEDESSRKAVASGDARSLMAHGHMRIKSKQNKPGEDNFALVGYQSGKTSNGYQRTVTMYMRNGKIAFVNDRGAIRYAKSIK
5137	KFDSFDDFVSSVEDESSRKA	WKM80649.1	internal virion protein	2e-09	102.95	MKTYQEFLNESRLATVGVMTESVGSNLLKFKKGQKMTATLEDGTEIEMDVVGYNYVVDGKLYNKSHAKFDSFDDFVSSVEDESSRKAVASGDARSLMAHGHMRIKSKQNKPGEDNFALVGYQSGKTSNGYQRTVTMYMRNGKIAFVNDRGAIRYAKSIK
5141	KFDSFDDFVSSVEDESSRK	WKM80649.1	internal virion protein	1e-08	94.02	MKTYQEFLNESRLATVGVMTESVGSNLLKFKKGQKMTATLEDGTEIEMDVVGYNYVVDGKLYNKSHAKFDSFDDFVSSVEDESSRKAVASGDARSLMAHGHMRIKSKQNKPGEDNFALVGYQSGKTSNGYQRTVTMYMRNGKIAFVNDRGAIRYAKSIK
5146	KMTATLEDGTEIEMDVVGYNYVVDGKL	WKM80649.1	internal virion protein	2e-15	87.27	MKTYQEFLNESRLATVGVMTESVGSNLLKFKKGQKMTATLEDGTEIEMDVVGYNYVVDGKLYNKSHAKFDSFDDFVSSVEDESSRKAVASGDARSLMAHGHMRIKSKQNKPGEDNFALVGYQSGKTSNGYQRTVTMYMRNGKIAFVNDRGAIRYAKSIK
5148	KQNKPGEDNFALVGYQSGKT	WKM80649.1	internal virion protein	4e-11	85.74	MKTYQEFLNESRLATVGVMTESVGSNLLKFKKGQKMTATLEDGTEIEMDVVGYNYVVDGKLYNKSHAKFDSFDDFVSSVEDESSRKAVASGDARSLMAHGHMRIKSKQNKPGEDNFALVGYQSGKTSNGYQRTVTMYMRNGKIAFVNDRGAIRYAKSIK
5153	KMTATLEDGTEIEMDVVGYNYVVDGKL	WKM80649.1	internal virion protein	2e-15	81.38	MKTYQEFLNESRLATVGVMTESVGSNLLKFKKGQKMTATLEDGTEIEMDVVGYNYVVDGKLYNKSHAKFDSFDDFVSSVEDESSRKAVASGDARSLMAHGHMRIKSKQNKPGEDNFALVGYQSGKTSNGYQRTVTMYMRNGKIAFVNDRGAIRYAKSIK
5154	KMTATLEDGTEIEMDVVGYN	WKM80649.1	internal virion protein	2e-10	80.42	MKTYQEFLNESRLATVGVMTESVGSNLLKFKKGQKMTATLEDGTEIEMDVVGYNYVVDGKLYNKSHAKFDSFDDFVSSVEDESSRKAVASGDARSLMAHGHMRIKSKQNKPGEDNFALVGYQSGKTSNGYQRTVTMYMRNGKIAFVNDRGAIRYAKSIK
5160	KSKQNKPGEDNFALVGYQSGKT	WKM80649.1	internal virion protein	3e-12	71.8	MKTYQEFLNESRLATVGVMTESVGSNLLKFKKGQKMTATLEDGTEIEMDVVGYNYVVDGKLYNKSHAKFDSFDDFVSSVEDESSRKAVASGDARSLMAHGHMRIKSKQNKPGEDNFALVGYQSGKTSNGYQRTVTMYMRNGKIAFVNDRGAIRYAKSIK
5161	RSLMAHGHMRI	WKM80649.1	internal virion protein	1e-04	69.98	MKTYQEFLNESRLATVGVMTESVGSNLLKFKKGQKMTATLEDGTEIEMDVVGYNYVVDGKLYNKSHAKFDSFDDFVSSVEDESSRKAVASGDARSLMAHGHMRIKSKQNKPGEDNFALVGYQSGKTSNGYQRTVTMYMRNGKIAFVNDRGAIRYAKSIK
5163	KQNKPGEDNFALVGYQSGKT	WKM80649.1	internal virion protein	4e-11	65.91	MKTYQEFLNESRLATVGVMTESVGSNLLKFKKGQKMTATLEDGTEIEMDVVGYNYVVDGKLYNKSHAKFDSFDDFVSSVEDESSRKAVASGDARSLMAHGHMRIKSKQNKPGEDNFALVGYQSGKTSNGYQRTVTMYMRNGKIAFVNDRGAIRYAKSIK
5165	RLATVGVMTESVGSNLLKF	WKM80649.1	internal virion protein	4e-09	63.85	MKTYQEFLNESRLATVGVMTESVGSNLLKFKKGQKMTATLEDGTEIEMDVVGYNYVVDGKLYNKSHAKFDSFDDFVSSVEDESSRKAVASGDARSLMAHGHMRIKSKQNKPGEDNFALVGYQSGKTSNGYQRTVTMYMRNGKIAFVNDRGAIRYAKSIK
5170	KQNKPGEDNFALVGYQSGKT	WKM80649.1	internal virion protein	4e-11	59.8	MKTYQEFLNESRLATVGVMTESVGSNLLKFKKGQKMTATLEDGTEIEMDVVGYNYVVDGKLYNKSHAKFDSFDDFVSSVEDESSRKAVASGDARSLMAHGHMRIKSKQNKPGEDNFALVGYQSGKTSNGYQRTVTMYMRNGKIAFVNDRGAIRYAKSIK
5173	KQNKPGEDNFALVGYQ	WKM80649.1	internal virion protein	2e-07	57.12	MKTYQEFLNESRLATVGVMTESVGSNLLKFKKGQKMTATLEDGTEIEMDVVGYNYVVDGKLYNKSHAKFDSFDDFVSSVEDESSRKAVASGDARSLMAHGHMRIKSKQNKPGEDNFALVGYQSGKTSNGYQRTVTMYMRNGKIAFVNDRGAIRYAKSIK
5174	KQNKPGEDNFALVGYQSGKT	WKM80649.1	internal virion protein	4e-11	56.97	MKTYQEFLNESRLATVGVMTESVGSNLLKFKKGQKMTATLEDGTEIEMDVVGYNYVVDGKLYNKSHAKFDSFDDFVSSVEDESSRKAVASGDARSLMAHGHMRIKSKQNKPGEDNFALVGYQSGKTSNGYQRTVTMYMRNGKIAFVNDRGAIRYAKSIK
5175	KQNKPGEDNFALVGYQSGKT	WKM80649.1	internal virion protein	4e-11	56.81	MKTYQEFLNESRLATVGVMTESVGSNLLKFKKGQKMTATLEDGTEIEMDVVGYNYVVDGKLYNKSHAKFDSFDDFVSSVEDESSRKAVASGDARSLMAHGHMRIKSKQNKPGEDNFALVGYQSGKTSNGYQRTVTMYMRNGKIAFVNDRGAIRYAKSIK
5177	NKPGEDNFALVGYQSGKT	WKM80649.1	internal virion protein	1e-09	54.12	MKTYQEFLNESRLATVGVMTESVGSNLLKFKKGQKMTATLEDGTEIEMDVVGYNYVVDGKLYNKSHAKFDSFDDFVSSVEDESSRKAVASGDARSLMAHGHMRIKSKQNKPGEDNFALVGYQSGKTSNGYQRTVTMYMRNGKIAFVNDRGAIRYAKSIK
5182	KQNKPGEDNFALVGYQSGKT	WKM80649.1	internal virion protein	4e-11	48.54	MKTYQEFLNESRLATVGVMTESVGSNLLKFKKGQKMTATLEDGTEIEMDVVGYNYVVDGKLYNKSHAKFDSFDDFVSSVEDESSRKAVASGDARSLMAHGHMRIKSKQNKPGEDNFALVGYQSGKTSNGYQRTVTMYMRNGKIAFVNDRGAIRYAKSIK
5183	KQNKPGEDNFALVGYQSGKT	WKM80649.1	internal virion protein	4e-11	48.27	MKTYQEFLNESRLATVGVMTESVGSNLLKFKKGQKMTATLEDGTEIEMDVVGYNYVVDGKLYNKSHAKFDSFDDFVSSVEDESSRKAVASGDARSLMAHGHMRIKSKQNKPGEDNFALVGYQSGKTSNGYQRTVTMYMRNGKIAFVNDRGAIRYAKSIK
5185	KIAFVNDRG	WKM80649.1	internal virion protein	0.018	47.81	MKTYQEFLNESRLATVGVMTESVGSNLLKFKKGQKMTATLEDGTEIEMDVVGYNYVVDGKLYNKSHAKFDSFDDFVSSVEDESSRKAVASGDARSLMAHGHMRIKSKQNKPGEDNFALVGYQSGKTSNGYQRTVTMYMRNGKIAFVNDRGAIRYAKSIK
5188	KQNKPGEDNFALVGYQSG	WKM80649.1	internal virion protein	1e-09	46	MKTYQEFLNESRLATVGVMTESVGSNLLKFKKGQKMTATLEDGTEIEMDVVGYNYVVDGKLYNKSHAKFDSFDDFVSSVEDESSRKAVASGDARSLMAHGHMRIKSKQNKPGEDNFALVGYQSGKTSNGYQRTVTMYMRNGKIAFVNDRGAIRYAKSIK
5189	NFALVGYQSGKT	WKM80649.1	internal virion protein	7e-05	45.8	MKTYQEFLNESRLATVGVMTESVGSNLLKFKKGQKMTATLEDGTEIEMDVVGYNYVVDGKLYNKSHAKFDSFDDFVSSVEDESSRKAVASGDARSLMAHGHMRIKSKQNKPGEDNFALVGYQSGKTSNGYQRTVTMYMRNGKIAFVNDRGAIRYAKSIK
5190	KFDSFDDFVSSVEDESSRK	WKM80649.1	internal virion protein	1e-08	45.1	MKTYQEFLNESRLATVGVMTESVGSNLLKFKKGQKMTATLEDGTEIEMDVVGYNYVVDGKLYNKSHAKFDSFDDFVSSVEDESSRKAVASGDARSLMAHGHMRIKSKQNKPGEDNFALVGYQSGKTSNGYQRTVTMYMRNGKIAFVNDRGAIRYAKSIK
5193	LMAHGHMRI	WKM80649.1	internal virion protein	0.001	44.65	MKTYQEFLNESRLATVGVMTESVGSNLLKFKKGQKMTATLEDGTEIEMDVVGYNYVVDGKLYNKSHAKFDSFDDFVSSVEDESSRKAVASGDARSLMAHGHMRIKSKQNKPGEDNFALVGYQSGKTSNGYQRTVTMYMRNGKIAFVNDRGAIRYAKSIK
5196	KIAFVNDRG	WKM80649.1	internal virion protein	0.018	42.79	MKTYQEFLNESRLATVGVMTESVGSNLLKFKKGQKMTATLEDGTEIEMDVVGYNYVVDGKLYNKSHAKFDSFDDFVSSVEDESSRKAVASGDARSLMAHGHMRIKSKQNKPGEDNFALVGYQSGKTSNGYQRTVTMYMRNGKIAFVNDRGAIRYAKSIK
5201	KQNKPGEDNFALVGYQSGKT	WKM80649.1	internal virion protein	4e-11	39.98	MKTYQEFLNESRLATVGVMTESVGSNLLKFKKGQKMTATLEDGTEIEMDVVGYNYVVDGKLYNKSHAKFDSFDDFVSSVEDESSRKAVASGDARSLMAHGHMRIKSKQNKPGEDNFALVGYQSGKTSNGYQRTVTMYMRNGKIAFVNDRGAIRYAKSIK
5203	RSLMAHGHMRI	WKM80649.1	internal virion protein	1e-04	39.8	MKTYQEFLNESRLATVGVMTESVGSNLLKFKKGQKMTATLEDGTEIEMDVVGYNYVVDGKLYNKSHAKFDSFDDFVSSVEDESSRKAVASGDARSLMAHGHMRIKSKQNKPGEDNFALVGYQSGKTSNGYQRTVTMYMRNGKIAFVNDRGAIRYAKSIK
5206	KQNKPGEDNFALVGYQSGKT	WKM80649.1	internal virion protein	4e-11	39.3	MKTYQEFLNESRLATVGVMTESVGSNLLKFKKGQKMTATLEDGTEIEMDVVGYNYVVDGKLYNKSHAKFDSFDDFVSSVEDESSRKAVASGDARSLMAHGHMRIKSKQNKPGEDNFALVGYQSGKTSNGYQRTVTMYMRNGKIAFVNDRGAIRYAKSIK
5207	KSKQNKPGEDNFALVGYQSGKT	WKM80649.1	internal virion protein	3e-12	39.27	MKTYQEFLNESRLATVGVMTESVGSNLLKFKKGQKMTATLEDGTEIEMDVVGYNYVVDGKLYNKSHAKFDSFDDFVSSVEDESSRKAVASGDARSLMAHGHMRIKSKQNKPGEDNFALVGYQSGKTSNGYQRTVTMYMRNGKIAFVNDRGAIRYAKSIK
5208	KQNKPGEDNFALVGYQS	WKM80649.1	internal virion protein	5e-09	37.97	MKTYQEFLNESRLATVGVMTESVGSNLLKFKKGQKMTATLEDGTEIEMDVVGYNYVVDGKLYNKSHAKFDSFDDFVSSVEDESSRKAVASGDARSLMAHGHMRIKSKQNKPGEDNFALVGYQSGKTSNGYQRTVTMYMRNGKIAFVNDRGAIRYAKSIK
5210	RSLMAHGHMRI	WKM80649.1	internal virion protein	1e-04	37.55	MKTYQEFLNESRLATVGVMTESVGSNLLKFKKGQKMTATLEDGTEIEMDVVGYNYVVDGKLYNKSHAKFDSFDDFVSSVEDESSRKAVASGDARSLMAHGHMRIKSKQNKPGEDNFALVGYQSGKTSNGYQRTVTMYMRNGKIAFVNDRGAIRYAKSIK
5211	SLMAHGHMRI	WKM80649.1	internal virion protein	5e-04	37.13	MKTYQEFLNESRLATVGVMTESVGSNLLKFKKGQKMTATLEDGTEIEMDVVGYNYVVDGKLYNKSHAKFDSFDDFVSSVEDESSRKAVASGDARSLMAHGHMRIKSKQNKPGEDNFALVGYQSGKTSNGYQRTVTMYMRNGKIAFVNDRGAIRYAKSIK
5212	KQNKPGEDNFALVG	WKM80649.1	internal virion protein	4e-06	36.96	MKTYQEFLNESRLATVGVMTESVGSNLLKFKKGQKMTATLEDGTEIEMDVVGYNYVVDGKLYNKSHAKFDSFDDFVSSVEDESSRKAVASGDARSLMAHGHMRIKSKQNKPGEDNFALVGYQSGKTSNGYQRTVTMYMRNGKIAFVNDRGAIRYAKSIK
5216	KQNKPGEDNFALVGYQSGKT	WKM80649.1	internal virion protein	4e-11	36.48	MKTYQEFLNESRLATVGVMTESVGSNLLKFKKGQKMTATLEDGTEIEMDVVGYNYVVDGKLYNKSHAKFDSFDDFVSSVEDESSRKAVASGDARSLMAHGHMRIKSKQNKPGEDNFALVGYQSGKTSNGYQRTVTMYMRNGKIAFVNDRGAIRYAKSIK
5217	KMTATLEDGTEIEMDVVGYNYVVDGKL	WKM80649.1	internal virion protein	2e-15	36.38	MKTYQEFLNESRLATVGVMTESVGSNLLKFKKGQKMTATLEDGTEIEMDVVGYNYVVDGKLYNKSHAKFDSFDDFVSSVEDESSRKAVASGDARSLMAHGHMRIKSKQNKPGEDNFALVGYQSGKTSNGYQRTVTMYMRNGKIAFVNDRGAIRYAKSIK
5219	KQNKPGEDNFALVGYQSGKT	WKM80649.1	internal virion protein	4e-11	36.23	MKTYQEFLNESRLATVGVMTESVGSNLLKFKKGQKMTATLEDGTEIEMDVVGYNYVVDGKLYNKSHAKFDSFDDFVSSVEDESSRKAVASGDARSLMAHGHMRIKSKQNKPGEDNFALVGYQSGKTSNGYQRTVTMYMRNGKIAFVNDRGAIRYAKSIK
5220	KMTATLEDGTEIEMDVVGYN	WKM80649.1	internal virion protein	2e-10	35.33	MKTYQEFLNESRLATVGVMTESVGSNLLKFKKGQKMTATLEDGTEIEMDVVGYNYVVDGKLYNKSHAKFDSFDDFVSSVEDESSRKAVASGDARSLMAHGHMRIKSKQNKPGEDNFALVGYQSGKTSNGYQRTVTMYMRNGKIAFVNDRGAIRYAKSIK
5221	KQNKPGEDNFALVGYQSGKT	WKM80649.1	internal virion protein	4e-11	35.11	MKTYQEFLNESRLATVGVMTESVGSNLLKFKKGQKMTATLEDGTEIEMDVVGYNYVVDGKLYNKSHAKFDSFDDFVSSVEDESSRKAVASGDARSLMAHGHMRIKSKQNKPGEDNFALVGYQSGKTSNGYQRTVTMYMRNGKIAFVNDRGAIRYAKSIK
5222	KIAFVNDRG	WKM80649.1	internal virion protein	0.018	35.03	MKTYQEFLNESRLATVGVMTESVGSNLLKFKKGQKMTATLEDGTEIEMDVVGYNYVVDGKLYNKSHAKFDSFDDFVSSVEDESSRKAVASGDARSLMAHGHMRIKSKQNKPGEDNFALVGYQSGKTSNGYQRTVTMYMRNGKIAFVNDRGAIRYAKSIK
5224	KFDSFDDFVSSVEDESSRK	WKM80649.1	internal virion protein	1e-08	34.42	MKTYQEFLNESRLATVGVMTESVGSNLLKFKKGQKMTATLEDGTEIEMDVVGYNYVVDGKLYNKSHAKFDSFDDFVSSVEDESSRKAVASGDARSLMAHGHMRIKSKQNKPGEDNFALVGYQSGKTSNGYQRTVTMYMRNGKIAFVNDRGAIRYAKSIK
5232	KQNKPGEDNFALV	WKM80649.1	internal virion protein	2e-05	32.73	MKTYQEFLNESRLATVGVMTESVGSNLLKFKKGQKMTATLEDGTEIEMDVVGYNYVVDGKLYNKSHAKFDSFDDFVSSVEDESSRKAVASGDARSLMAHGHMRIKSKQNKPGEDNFALVGYQSGKTSNGYQRTVTMYMRNGKIAFVNDRGAIRYAKSIK
5233	KQNKPGEDNFALVGYQ	WKM80649.1	internal virion protein	2e-07	32.25	MKTYQEFLNESRLATVGVMTESVGSNLLKFKKGQKMTATLEDGTEIEMDVVGYNYVVDGKLYNKSHAKFDSFDDFVSSVEDESSRKAVASGDARSLMAHGHMRIKSKQNKPGEDNFALVGYQSGKTSNGYQRTVTMYMRNGKIAFVNDRGAIRYAKSIK
5234	KFDSFDDFVSSVEDESSRKA	WKM80649.1	internal virion protein	2e-09	31.83	MKTYQEFLNESRLATVGVMTESVGSNLLKFKKGQKMTATLEDGTEIEMDVVGYNYVVDGKLYNKSHAKFDSFDDFVSSVEDESSRKAVASGDARSLMAHGHMRIKSKQNKPGEDNFALVGYQSGKTSNGYQRTVTMYMRNGKIAFVNDRGAIRYAKSIK
5235	KMTATLEDGTEIEMDVVGYNYVVDGKL	WKM80649.1	internal virion protein	2e-15	31.75	MKTYQEFLNESRLATVGVMTESVGSNLLKFKKGQKMTATLEDGTEIEMDVVGYNYVVDGKLYNKSHAKFDSFDDFVSSVEDESSRKAVASGDARSLMAHGHMRIKSKQNKPGEDNFALVGYQSGKTSNGYQRTVTMYMRNGKIAFVNDRGAIRYAKSIK
5236	KMTATLEDGTEIEMDVVGYN	WKM80649.1	internal virion protein	2e-10	31.67	MKTYQEFLNESRLATVGVMTESVGSNLLKFKKGQKMTATLEDGTEIEMDVVGYNYVVDGKLYNKSHAKFDSFDDFVSSVEDESSRKAVASGDARSLMAHGHMRIKSKQNKPGEDNFALVGYQSGKTSNGYQRTVTMYMRNGKIAFVNDRGAIRYAKSIK
5240	KQNKPGEDNFALVGYQSGKT	WKM80649.1	internal virion protein	4e-11	30.57	MKTYQEFLNESRLATVGVMTESVGSNLLKFKKGQKMTATLEDGTEIEMDVVGYNYVVDGKLYNKSHAKFDSFDDFVSSVEDESSRKAVASGDARSLMAHGHMRIKSKQNKPGEDNFALVGYQSGKTSNGYQRTVTMYMRNGKIAFVNDRGAIRYAKSIK
5241	KFDSFDDFVSSVEDESSRK	WKM80649.1	internal virion protein	1e-08	30.49	MKTYQEFLNESRLATVGVMTESVGSNLLKFKKGQKMTATLEDGTEIEMDVVGYNYVVDGKLYNKSHAKFDSFDDFVSSVEDESSRKAVASGDARSLMAHGHMRIKSKQNKPGEDNFALVGYQSGKTSNGYQRTVTMYMRNGKIAFVNDRGAIRYAKSIK
5244	KQNKPGEDNFALVGYQS	WKM80649.1	internal virion protein	5e-09	30.23	MKTYQEFLNESRLATVGVMTESVGSNLLKFKKGQKMTATLEDGTEIEMDVVGYNYVVDGKLYNKSHAKFDSFDDFVSSVEDESSRKAVASGDARSLMAHGHMRIKSKQNKPGEDNFALVGYQSGKTSNGYQRTVTMYMRNGKIAFVNDRGAIRYAKSIK
5246	KQNKPGEDNFALVGYQSGKT	WKM80649.1	internal virion protein	4e-11	28.94	MKTYQEFLNESRLATVGVMTESVGSNLLKFKKGQKMTATLEDGTEIEMDVVGYNYVVDGKLYNKSHAKFDSFDDFVSSVEDESSRKAVASGDARSLMAHGHMRIKSKQNKPGEDNFALVGYQSGKTSNGYQRTVTMYMRNGKIAFVNDRGAIRYAKSIK
5248	KMTATLEDGTEIEMDVVGYN	WKM80649.1	internal virion protein	2e-10	27.52	MKTYQEFLNESRLATVGVMTESVGSNLLKFKKGQKMTATLEDGTEIEMDVVGYNYVVDGKLYNKSHAKFDSFDDFVSSVEDESSRKAVASGDARSLMAHGHMRIKSKQNKPGEDNFALVGYQSGKTSNGYQRTVTMYMRNGKIAFVNDRGAIRYAKSIK
5260	KQNKPGEDNFALVGYQSGKT	WKM80649.1	internal virion protein	4e-11	24.63	MKTYQEFLNESRLATVGVMTESVGSNLLKFKKGQKMTATLEDGTEIEMDVVGYNYVVDGKLYNKSHAKFDSFDDFVSSVEDESSRKAVASGDARSLMAHGHMRIKSKQNKPGEDNFALVGYQSGKTSNGYQRTVTMYMRNGKIAFVNDRGAIRYAKSIK
5270	KQNKPGEDNFALVGYQSGKT	WKM80649.1	internal virion protein	4e-11	23.69	MKTYQEFLNESRLATVGVMTESVGSNLLKFKKGQKMTATLEDGTEIEMDVVGYNYVVDGKLYNKSHAKFDSFDDFVSSVEDESSRKAVASGDARSLMAHGHMRIKSKQNKPGEDNFALVGYQSGKTSNGYQRTVTMYMRNGKIAFVNDRGAIRYAKSIK
5276	KQNKPGEDNFALVGYQSGKT	WKM80649.1	internal virion protein	4e-11	22.3	MKTYQEFLNESRLATVGVMTESVGSNLLKFKKGQKMTATLEDGTEIEMDVVGYNYVVDGKLYNKSHAKFDSFDDFVSSVEDESSRKAVASGDARSLMAHGHMRIKSKQNKPGEDNFALVGYQSGKTSNGYQRTVTMYMRNGKIAFVNDRGAIRYAKSIK
5278	KQNKPGEDNFALVGYQSGKT	WKM80649.1	internal virion protein	4e-11	22.24	MKTYQEFLNESRLATVGVMTESVGSNLLKFKKGQKMTATLEDGTEIEMDVVGYNYVVDGKLYNKSHAKFDSFDDFVSSVEDESSRKAVASGDARSLMAHGHMRIKSKQNKPGEDNFALVGYQSGKTSNGYQRTVTMYMRNGKIAFVNDRGAIRYAKSIK
5287	RNGKIAFVNDRG	WKM80649.1	internal virion protein	3e-04	21.12	MKTYQEFLNESRLATVGVMTESVGSNLLKFKKGQKMTATLEDGTEIEMDVVGYNYVVDGKLYNKSHAKFDSFDDFVSSVEDESSRKAVASGDARSLMAHGHMRIKSKQNKPGEDNFALVGYQSGKTSNGYQRTVTMYMRNGKIAFVNDRGAIRYAKSIK
5291	ESRLATVGVMTESVGSNLLKF	WKM80649.1	internal virion protein	2e-10	20.68	MKTYQEFLNESRLATVGVMTESVGSNLLKFKKGQKMTATLEDGTEIEMDVVGYNYVVDGKLYNKSHAKFDSFDDFVSSVEDESSRKAVASGDARSLMAHGHMRIKSKQNKPGEDNFALVGYQSGKTSNGYQRTVTMYMRNGKIAFVNDRGAIRYAKSIK
5297	KFDSFDDFVSSVEDESSRK	WKM80649.1	internal virion protein	1e-08	20.02	MKTYQEFLNESRLATVGVMTESVGSNLLKFKKGQKMTATLEDGTEIEMDVVGYNYVVDGKLYNKSHAKFDSFDDFVSSVEDESSRKAVASGDARSLMAHGHMRIKSKQNKPGEDNFALVGYQSGKTSNGYQRTVTMYMRNGKIAFVNDRGAIRYAKSIK
5310	KFDSFDDFVSSVEDESSRK	WKM80649.1	internal virion protein	1e-08	18.51	MKTYQEFLNESRLATVGVMTESVGSNLLKFKKGQKMTATLEDGTEIEMDVVGYNYVVDGKLYNKSHAKFDSFDDFVSSVEDESSRKAVASGDARSLMAHGHMRIKSKQNKPGEDNFALVGYQSGKTSNGYQRTVTMYMRNGKIAFVNDRGAIRYAKSIK
5314	KQNKPGEDNFALVGYQSGKT	WKM80649.1	internal virion protein	4e-11	18.12	MKTYQEFLNESRLATVGVMTESVGSNLLKFKKGQKMTATLEDGTEIEMDVVGYNYVVDGKLYNKSHAKFDSFDDFVSSVEDESSRKAVASGDARSLMAHGHMRIKSKQNKPGEDNFALVGYQSGKTSNGYQRTVTMYMRNGKIAFVNDRGAIRYAKSIK
5317	ESRLATVGVMTESVGSNLLKF	WKM80649.1	internal virion protein	2e-10	18.06	MKTYQEFLNESRLATVGVMTESVGSNLLKFKKGQKMTATLEDGTEIEMDVVGYNYVVDGKLYNKSHAKFDSFDDFVSSVEDESSRKAVASGDARSLMAHGHMRIKSKQNKPGEDNFALVGYQSGKTSNGYQRTVTMYMRNGKIAFVNDRGAIRYAKSIK
5326	KQNKPGEDNFALVGYQ	WKM80649.1	internal virion protein	2e-07	17.57	MKTYQEFLNESRLATVGVMTESVGSNLLKFKKGQKMTATLEDGTEIEMDVVGYNYVVDGKLYNKSHAKFDSFDDFVSSVEDESSRKAVASGDARSLMAHGHMRIKSKQNKPGEDNFALVGYQSGKTSNGYQRTVTMYMRNGKIAFVNDRGAIRYAKSIK
5333	KLYNKSHAKFDSFDDFVSSVEDESSRK	WKM80649.1	internal virion protein	5e-15	17.37	MKTYQEFLNESRLATVGVMTESVGSNLLKFKKGQKMTATLEDGTEIEMDVVGYNYVVDGKLYNKSHAKFDSFDDFVSSVEDESSRKAVASGDARSLMAHGHMRIKSKQNKPGEDNFALVGYQSGKTSNGYQRTVTMYMRNGKIAFVNDRGAIRYAKSIK
5352	RSLMAHGHMRI	WKM80649.1	internal virion protein	1e-04	16.49	MKTYQEFLNESRLATVGVMTESVGSNLLKFKKGQKMTATLEDGTEIEMDVVGYNYVVDGKLYNKSHAKFDSFDDFVSSVEDESSRKAVASGDARSLMAHGHMRIKSKQNKPGEDNFALVGYQSGKTSNGYQRTVTMYMRNGKIAFVNDRGAIRYAKSIK
5356	RKAVASGDARSLMAHGHMRI	WKM80649.1	internal virion protein	2e-09	16.29	MKTYQEFLNESRLATVGVMTESVGSNLLKFKKGQKMTATLEDGTEIEMDVVGYNYVVDGKLYNKSHAKFDSFDDFVSSVEDESSRKAVASGDARSLMAHGHMRIKSKQNKPGEDNFALVGYQSGKTSNGYQRTVTMYMRNGKIAFVNDRGAIRYAKSIK
5133	KDTEGYWTIGIGHLLTKD	WKM80650.1	baseplate hub + tail lysozyme	1e-09	107.63	MDIFGMLRIDEGYDSKIYKDTEGYWTIGIGHLLTKDPSKSLAISNLDKLVGRSTGGQITQAEAEVIFAKDVEKAIKGIVANATLNPVYNVLDDVRRAALINMVFQMGVSGVAGFPASMKLLLAKKWDAAAKELANSRWYRQTPNRARRVIETMRTGTWSAYQGK
5150	RSTGGQITQAEAEVIFAKD	WKM80650.1	baseplate hub + tail lysozyme	3e-09	83.08	MDIFGMLRIDEGYDSKIYKDTEGYWTIGIGHLLTKDPSKSLAISNLDKLVGRSTGGQITQAEAEVIFAKDVEKAIKGIVANATLNPVYNVLDDVRRAALINMVFQMGVSGVAGFPASMKLLLAKKWDAAAKELANSRWYRQTPNRARRVIETMRTGTWSAYQGK
5152	NATLNPVYNVLDDVRR	WKM80650.1	baseplate hub + tail lysozyme	3e-08	81.97	MDIFGMLRIDEGYDSKIYKDTEGYWTIGIGHLLTKDPSKSLAISNLDKLVGRSTGGQITQAEAEVIFAKDVEKAIKGIVANATLNPVYNVLDDVRRAALINMVFQMGVSGVAGFPASMKLLLAKKWDAAAKELANSRWYRQTPNRARRVIETMRTGTWSAYQGK
5178	LMDIFGMLRI	WKM80650.1	baseplate hub + tail lysozyme	0.003	53.37	MDIFGMLRIDEGYDSKIYKDTEGYWTIGIGHLLTKDPSKSLAISNLDKLVGRSTGGQITQAEAEVIFAKDVEKAIKGIVANATLNPVYNVLDDVRRAALINMVFQMGVSGVAGFPASMKLLLAKKWDAAAKELANSRWYRQTPNRARRVIETMRTGTWSAYQGK
5202	LMDIFGMLRI	WKM80650.1	baseplate hub + tail lysozyme	0.003	39.84	MDIFGMLRIDEGYDSKIYKDTEGYWTIGIGHLLTKDPSKSLAISNLDKLVGRSTGGQITQAEAEVIFAKDVEKAIKGIVANATLNPVYNVLDDVRRAALINMVFQMGVSGVAGFPASMKLLLAKKWDAAAKELANSRWYRQTPNRARRVIETMRTGTWSAYQGK
5205	RAALINMVFQMGVSGVAGFPASMKL	WKM80650.1	baseplate hub + tail lysozyme	2e-13	39.33	MDIFGMLRIDEGYDSKIYKDTEGYWTIGIGHLLTKDPSKSLAISNLDKLVGRSTGGQITQAEAEVIFAKDVEKAIKGIVANATLNPVYNVLDDVRRAALINMVFQMGVSGVAGFPASMKLLLAKKWDAAAKELANSRWYRQTPNRARRVIETMRTGTWSAYQGK
5215	KSLAISNLDKL	WKM80650.1	baseplate hub + tail lysozyme	0.004	36.52	MDIFGMLRIDEGYDSKIYKDTEGYWTIGIGHLLTKDPSKSLAISNLDKLVGRSTGGQITQAEAEVIFAKDVEKAIKGIVANATLNPVYNVLDDVRRAALINMVFQMGVSGVAGFPASMKLLLAKKWDAAAKELANSRWYRQTPNRARRVIETMRTGTWSAYQGK
5225	LMDIFGMLRI	WKM80650.1	baseplate hub + tail lysozyme	0.003	34.29	MDIFGMLRIDEGYDSKIYKDTEGYWTIGIGHLLTKDPSKSLAISNLDKLVGRSTGGQITQAEAEVIFAKDVEKAIKGIVANATLNPVYNVLDDVRRAALINMVFQMGVSGVAGFPASMKLLLAKKWDAAAKELANSRWYRQTPNRARRVIETMRTGTWSAYQGK
5226	LMDIFGMLRI	WKM80650.1	baseplate hub + tail lysozyme	0.003	34.23	MDIFGMLRIDEGYDSKIYKDTEGYWTIGIGHLLTKDPSKSLAISNLDKLVGRSTGGQITQAEAEVIFAKDVEKAIKGIVANATLNPVYNVLDDVRRAALINMVFQMGVSGVAGFPASMKLLLAKKWDAAAKELANSRWYRQTPNRARRVIETMRTGTWSAYQGK
5251	KSLAISNLDKLVGRS	WKM80650.1	baseplate hub + tail lysozyme	2e-05	26.66	MDIFGMLRIDEGYDSKIYKDTEGYWTIGIGHLLTKDPSKSLAISNLDKLVGRSTGGQITQAEAEVIFAKDVEKAIKGIVANATLNPVYNVLDDVRRAALINMVFQMGVSGVAGFPASMKLLLAKKWDAAAKELANSRWYRQTPNRARRVIETMRTGTWSAYQGK
5263	LMDIFGMLRI	WKM80650.1	baseplate hub + tail lysozyme	0.003	24.32	MDIFGMLRIDEGYDSKIYKDTEGYWTIGIGHLLTKDPSKSLAISNLDKLVGRSTGGQITQAEAEVIFAKDVEKAIKGIVANATLNPVYNVLDDVRRAALINMVFQMGVSGVAGFPASMKLLLAKKWDAAAKELANSRWYRQTPNRARRVIETMRTGTWSAYQGK
5279	RAALINMVFQMGVSGVAGFPASMKL	WKM80650.1	baseplate hub + tail lysozyme	2e-13	22.1	MDIFGMLRIDEGYDSKIYKDTEGYWTIGIGHLLTKDPSKSLAISNLDKLVGRSTGGQITQAEAEVIFAKDVEKAIKGIVANATLNPVYNVLDDVRRAALINMVFQMGVSGVAGFPASMKLLLAKKWDAAAKELANSRWYRQTPNRARRVIETMRTGTWSAYQGK
5281	KDPSKSLAISNLDKL	WKM80650.1	baseplate hub + tail lysozyme	4e-06	21.92	MDIFGMLRIDEGYDSKIYKDTEGYWTIGIGHLLTKDPSKSLAISNLDKLVGRSTGGQITQAEAEVIFAKDVEKAIKGIVANATLNPVYNVLDDVRRAALINMVFQMGVSGVAGFPASMKLLLAKKWDAAAKELANSRWYRQTPNRARRVIETMRTGTWSAYQGK
5294	NPVYNVLDDVRR	WKM80650.1	baseplate hub + tail lysozyme	9e-06	20.45	MDIFGMLRIDEGYDSKIYKDTEGYWTIGIGHLLTKDPSKSLAISNLDKLVGRSTGGQITQAEAEVIFAKDVEKAIKGIVANATLNPVYNVLDDVRRAALINMVFQMGVSGVAGFPASMKLLLAKKWDAAAKELANSRWYRQTPNRARRVIETMRTGTWSAYQGK
5309	RAALINMVFQMGVSGVAGFPASMKL	WKM80650.1	baseplate hub + tail lysozyme	2e-13	18.56	MDIFGMLRIDEGYDSKIYKDTEGYWTIGIGHLLTKDPSKSLAISNLDKLVGRSTGGQITQAEAEVIFAKDVEKAIKGIVANATLNPVYNVLDDVRRAALINMVFQMGVSGVAGFPASMKLLLAKKWDAAAKELANSRWYRQTPNRARRVIETMRTGTWSAYQGK
5322	RSTGGQITQAEAEVIFA	WKM80650.1	baseplate hub + tail lysozyme	3e-07	17.71	MDIFGMLRIDEGYDSKIYKDTEGYWTIGIGHLLTKDPSKSLAISNLDKLVGRSTGGQITQAEAEVIFAKDVEKAIKGIVANATLNPVYNVLDDVRRAALINMVFQMGVSGVAGFPASMKLLLAKKWDAAAKELANSRWYRQTPNRARRVIETMRTGTWSAYQGK
5375	MDIFGMLRI	WKM80650.1	baseplate hub + tail lysozyme	0.003	15.48	MDIFGMLRIDEGYDSKIYKDTEGYWTIGIGHLLTKDPSKSLAISNLDKLVGRSTGGQITQAEAEVIFAKDVEKAIKGIVANATLNPVYNVLDDVRRAALINMVFQMGVSGVAGFPASMKLLLAKKWDAAAKELANSRWYRQTPNRARRVIETMRTGTWSAYQGK
5315	RKVSGSGAFSASSYCIRS	WKM80651.1	hypothetical protein	0.48	18.12	MEEAVELGIPHIYKHELRFIHDGKWVSILHPRDKMSRILMKSRYVFGDGEYTKSTYYIAEKLYPGFNEIPEDDRRDYVWWKDKWTPYEKCSLELFIAKCRAK
5369	RWDIPKGHVEPGETPKE	WKM80652.1	NUDIX hydrolase	8e-10	15.8	MKELSAGILFFTDDKRLFMGRMTNTYIQGRGSRWDIPKGHVEPGETPKEAAIRECKEETGFTEFDQDLLYDLGRHDYASNKDIHLFGYMLPVSPEMFRNCRCTAYHKDENGINFPEIDAFALIKPSQWKYVMGPSLYKIMTQMYSTAQ
3527	YSPVFGEGSAITQFARQ	WKM80654.1	putative membrane protein	1.2	15.67	MIKTCYRGMIKCDEPGYFFLFLLIWFSLSAFVGFGTFWGFYFFSPVFGDALYYIGWMSGVGTWFAILARWLQFVSQRQRGVFDKPKVKKEKSKDDTRSETLSWIKEMK
4822	KSISSTALVKV	WKM80656.1	putative membrane protein	3.2	17.95	MSNLYLPSEPPVYNYVYKFDQTDYVLIPGMVCAAGTMITLIIIDVMNLAEISSTSLVNVILLSWGLIGLLGLGLIELFHWVKYVKHNRERKTEWKEKCKNLTLEWNRKKSLDFVKEVRRK
4921	KNLISSISSISDGVKL	WKM80657.1	hypothetical protein	0.94	86.01	MLYECAGDIPMATPQIKELIAAGFPTEITDILGKFAYPDTRPENWKTRYNGYNTTVLPRAIVLKDYSKLKNLISSISSISDGVKLVDIFALRYGIYSFNDSPSNLKSARTNADEYSTSSSTTYTVVIEIIHNKNSYRLGINLVKYVTSQDDYSNYLNYCVNELPSKVMSMFDSNNMVGKQLIIDEFIKYCRERAQK
4943	KELIAAGFPTEITDILGKF	WKM80657.1	hypothetical protein	5e-10	70.53	MLYECAGDIPMATPQIKELIAAGFPTEITDILGKFAYPDTRPENWKTRYNGYNTTVLPRAIVLKDYSKLKNLISSISSISDGVKLVDIFALRYGIYSFNDSPSNLKSARTNADEYSTSSSTTYTVVIEIIHNKNSYRLGINLVKYVTSQDDYSNYLNYCVNELPSKVMSMFDSNNMVGKQLIIDEFIKYCRERAQK
4977	KLVDIFALRY	WKM80657.1	hypothetical protein	0.003	48.25	MLYECAGDIPMATPQIKELIAAGFPTEITDILGKFAYPDTRPENWKTRYNGYNTTVLPRAIVLKDYSKLKNLISSISSISDGVKLVDIFALRYGIYSFNDSPSNLKSARTNADEYSTSSSTTYTVVIEIIHNKNSYRLGINLVKYVTSQDDYSNYLNYCVNELPSKVMSMFDSNNMVGKQLIIDEFIKYCRERAQK
4978	KVMSMFDSNNMVGKQ	WKM80657.1	hypothetical protein	2e-06	48.01	MLYECAGDIPMATPQIKELIAAGFPTEITDILGKFAYPDTRPENWKTRYNGYNTTVLPRAIVLKDYSKLKNLISSISSISDGVKLVDIFALRYGIYSFNDSPSNLKSARTNADEYSTSSSTTYTVVIEIIHNKNSYRLGINLVKYVTSQDDYSNYLNYCVNELPSKVMSMFDSNNMVGKQLIIDEFIKYCRERAQK
4982	RYNGYNTTVLPRA	WKM80657.1	hypothetical protein	3e-05	45.22	MLYECAGDIPMATPQIKELIAAGFPTEITDILGKFAYPDTRPENWKTRYNGYNTTVLPRAIVLKDYSKLKNLISSISSISDGVKLVDIFALRYGIYSFNDSPSNLKSARTNADEYSTSSSTTYTVVIEIIHNKNSYRLGINLVKYVTSQDDYSNYLNYCVNELPSKVMSMFDSNNMVGKQLIIDEFIKYCRERAQK
5003	LVDIFALRY	WKM80657.1	hypothetical protein	0.010	34.01	MLYECAGDIPMATPQIKELIAAGFPTEITDILGKFAYPDTRPENWKTRYNGYNTTVLPRAIVLKDYSKLKNLISSISSISDGVKLVDIFALRYGIYSFNDSPSNLKSARTNADEYSTSSSTTYTVVIEIIHNKNSYRLGINLVKYVTSQDDYSNYLNYCVNELPSKVMSMFDSNNMVGKQLIIDEFIKYCRERAQK
5037	RLGINLVKY	WKM80657.1	hypothetical protein	0.013	23.38	MLYECAGDIPMATPQIKELIAAGFPTEITDILGKFAYPDTRPENWKTRYNGYNTTVLPRAIVLKDYSKLKNLISSISSISDGVKLVDIFALRYGIYSFNDSPSNLKSARTNADEYSTSSSTTYTVVIEIIHNKNSYRLGINLVKYVTSQDDYSNYLNYCVNELPSKVMSMFDSNNMVGKQLIIDEFIKYCRERAQK
5053	KELIAAGFPTE	WKM80657.1	hypothetical protein	2e-04	20.29	MLYECAGDIPMATPQIKELIAAGFPTEITDILGKFAYPDTRPENWKTRYNGYNTTVLPRAIVLKDYSKLKNLISSISSISDGVKLVDIFALRYGIYSFNDSPSNLKSARTNADEYSTSSSTTYTVVIEIIHNKNSYRLGINLVKYVTSQDDYSNYLNYCVNELPSKVMSMFDSNNMVGKQLIIDEFIKYCRERAQK
5070	KQLIIDEFIKY	WKM80657.1	hypothetical protein	0.001	18.68	MLYECAGDIPMATPQIKELIAAGFPTEITDILGKFAYPDTRPENWKTRYNGYNTTVLPRAIVLKDYSKLKNLISSISSISDGVKLVDIFALRYGIYSFNDSPSNLKSARTNADEYSTSSSTTYTVVIEIIHNKNSYRLGINLVKYVTSQDDYSNYLNYCVNELPSKVMSMFDSNNMVGKQLIIDEFIKYCRERAQK
5340	RTNLNVIKTIASTDEVTASSEIE	WKM80657.1	hypothetical protein	2.8	16.89	MLYECAGDIPMATPQIKELIAAGFPTEITDILGKFAYPDTRPENWKTRYNGYNTTVLPRAIVLKDYSKLKNLISSISSISDGVKLVDIFALRYGIYSFNDSPSNLKSARTNADEYSTSSSTTYTVVIEIIHNKNSYRLGINLVKYVTSQDDYSNYLNYCVNELPSKVMSMFDSNNMVGKQLIIDEFIKYCRERAQK
199	KMTVGGEFEAQNSKI	WKM80658.1	host specificity protein	2.2	95.9	MSILKKLVEFIRSKFGTFVAQNTSIEDQYTTAANRIIDEITKLRTTHVKSVNEEKRLLKLADEKDQAGASKEREIRRLMAEGMNVETHAKLGLLYRRTAKALRDKAAEYKEMRAQIEETVVKLDDQRLDLAVKLEYIRETRNASALGITSADDVIEIAELAKVDVQDIMMKVETFSGTQPGIETTTADVQEYLESLK
1384	KMTVGGEFEAQNSKI	WKM80658.1	host specificity protein	2.2	37.63	MSILKKLVEFIRSKFGTFVAQNTSIEDQYTTAANRIIDEITKLRTTHVKSVNEEKRLLKLADEKDQAGASKEREIRRLMAEGMNVETHAKLGLLYRRTAKALRDKAAEYKEMRAQIEETVVKLDDQRLDLAVKLEYIRETRNASALGITSADDVIEIAELAKVDVQDIMMKVETFSGTQPGIETTTADVQEYLESLK
1513	RSASLSIHHSKSSASMLTPLNVLTRS	WKM80662.1	vertex head subunit	2.5	33.31	MKVYAVVKNNWNCEYGYEEYSLPLKIFHTKSEATSYAEELEANDSYYQYLVEEYDVM
5259	KMGHTSSGNVAYTNEITIRLRR	WKM80662.1	vertex head subunit	3.0	24.73	MKVYAVVKNNWNCEYGYEEYSLPLKIFHTKSEATSYAEELEANDSYYQYLVEEYDVM
5080	RAASRNSTGRGASGKI	WKM80663.1	hypothetical protein	2.3	17.92	MDIGSGSSYPSCALSNFAPHKFIYDGVECASMEGFLQSLKFSSPEMQAHVCTLVGKSAKFKGKKKRWWPTQTLYWKGVPIHRASEAYQNLLTGAYDALSKNEGFRKALAATRNATLTHSMGKNKISETILTEREFCNQLYRLRNAINNQ
3518	RYAAGTGSLTYAPGYDCLTERL	WKM80664.1	hypothetical protein	1.2	15.84	MHIKFGQVIPKGLALAITTWENDADGYSTQMVYGLEKEEINQVIHVLEWFSSNGRRGEYLGNNDYNHEAILEKLHTEQKYVTPEFSKKFFGVDVPAYDCSDEEFDAYLDNHYSCSNEVMYAIQAWLGNPIEYDYDFMRVFEKVEIFDIKEEIRIPDAPVAFHVGITYKQKESPLKVDWLKYVKEK
4362	RLVHSCELFSRN	WKM80664.1	hypothetical protein	1.5	16.92	MHIKFGQVIPKGLALAITTWENDADGYSTQMVYGLEKEEINQVIHVLEWFSSNGRRGEYLGNNDYNHEAILEKLHTEQKYVTPEFSKKFFGVDVPAYDCSDEEFDAYLDNHYSCSNEVMYAIQAWLGNPIEYDYDFMRVFEKVEIFDIKEEIRIPDAPVAFHVGITYKQKESPLKVDWLKYVKEK
4766	RMPDAVVKIESGYVYKT	WKM80664.1	hypothetical protein	0.17	21.91	MHIKFGQVIPKGLALAITTWENDADGYSTQMVYGLEKEEINQVIHVLEWFSSNGRRGEYLGNNDYNHEAILEKLHTEQKYVTPEFSKKFFGVDVPAYDCSDEEFDAYLDNHYSCSNEVMYAIQAWLGNPIEYDYDFMRVFEKVEIFDIKEEIRIPDAPVAFHVGITYKQKESPLKVDWLKYVKEK
5379	RLVCLTLTTWANNSLMNLSNTAVRGRR	WKM80664.1	hypothetical protein	0.74	15.33	MHIKFGQVIPKGLALAITTWENDADGYSTQMVYGLEKEEINQVIHVLEWFSSNGRRGEYLGNNDYNHEAILEKLHTEQKYVTPEFSKKFFGVDVPAYDCSDEEFDAYLDNHYSCSNEVMYAIQAWLGNPIEYDYDFMRVFEKVEIFDIKEEIRIPDAPVAFHVGITYKQKESPLKVDWLKYVKEK
4753	KLKHTLFMTEQIISHGLMLQL	WKM80670.1	hypothetical protein	2.6	22.65	MLKVQLKHTKINCEEIVMNIRAAFNTFYQENYKLLAHEYYDAQGVPIPNDLVTPKHTKTDSLDNEIQPGDLVSYYCGGSLSAASVGILLGFTPKGYRVVPFHTSPIPEHRVLLSHMDSPHRVFLVKSKSSPIV
5376	AYTGSSTAAASNKR	WKM80670.1	hypothetical protein	2.1	15.42	MLKVQLKHTKINCEEIVMNIRAAFNTFYQENYKLLAHEYYDAQGVPIPNDLVTPKHTKTDSLDNEIQPGDLVSYYCGGSLSAASVGILLGFTPKGYRVVPFHTSPIPEHRVLLSHMDSPHRVFLVKSKSSPIV
4854	RTSPCVLANGTTTFHAAKA	WKM80673.1	putative membrane protein	2.9	16.49	MKRCELIRNVASAICLTAVGTSIFGAIFMGAKEIMVVLVAAFLMGSISFIMDKIAHEKD
3312	KSIVSHPCDKT	WKM80674.1	hypothetical protein	3.5	23.61	MKSYQEFLMETEALLESTLPDYTIVKSFNVKNGYVIKFPIASVKPGADMSNDAGISVKVNVQFINYNSAKKSYDAKMTFSGGEKVVKNIKLDYDESAESVKKRFGDKLVKSIMVHPTFKRDFTELYK
2177	RSTVSPSAFSTGVLVVNSYQRSRL	WKM80675.1	RNA ligase	2.7	15.23	MKFSDFSTGLYVAAKFSEKTLDAIEDLQRELKVPNPVPRHKIHTTICYSRVHVPYVCASGSFEVATSGKLEVWDTQDGRTLVLKLDSEYLKFRHQYARALGATHDFPDYSPHITLSYNVGPAHFEGEVQVPVVLDREYKEPLKLNWSEDLK
3347	RVTSLSVNAGPN	WKM80675.1	RNA ligase	1.9	21.87	MKFSDFSTGLYVAAKFSEKTLDAIEDLQRELKVPNPVPRHKIHTTICYSRVHVPYVCASGSFEVATSGKLEVWDTQDGRTLVLKLDSEYLKFRHQYARALGATHDFPDYSPHITLSYNVGPAHFEGEVQVPVVLDREYKEPLKLNWSEDLK
3427	RLHEPQVCSLASYSYQSLPLERQ	WKM80675.1	RNA ligase	0.38	18.34	MKFSDFSTGLYVAAKFSEKTLDAIEDLQRELKVPNPVPRHKIHTTICYSRVHVPYVCASGSFEVATSGKLEVWDTQDGRTLVLKLDSEYLKFRHQYARALGATHDFPDYSPHITLSYNVGPAHFEGEVQVPVVLDREYKEPLKLNWSEDLK
4906	YNVGPAHFEGEVQVPVVLDRE	WKM80675.1	RNA ligase	1e-11	105.98	MKFSDFSTGLYVAAKFSEKTLDAIEDLQRELKVPNPVPRHKIHTTICYSRVHVPYVCASGSFEVATSGKLEVWDTQDGRTLVLKLDSEYLKFRHQYARALGATHDFPDYSPHITLSYNVGPAHFEGEVQVPVVLDREYKEPLKLNWSEDLK
4913	RALGATHDFPDYSPHITLSYN	WKM80675.1	RNA ligase	1e-11	92.83	MKFSDFSTGLYVAAKFSEKTLDAIEDLQRELKVPNPVPRHKIHTTICYSRVHVPYVCASGSFEVATSGKLEVWDTQDGRTLVLKLDSEYLKFRHQYARALGATHDFPDYSPHITLSYNVGPAHFEGEVQVPVVLDREYKEPLKLNWSEDLK
4925	KLEVWDTQDGRT	WKM80675.1	RNA ligase	1e-05	82.71	MKFSDFSTGLYVAAKFSEKTLDAIEDLQRELKVPNPVPRHKIHTTICYSRVHVPYVCASGSFEVATSGKLEVWDTQDGRTLVLKLDSEYLKFRHQYARALGATHDFPDYSPHITLSYNVGPAHFEGEVQVPVVLDREYKEPLKLNWSEDLK
4931	KTLDAIEDLQRE	WKM80675.1	RNA ligase	2e-04	80.47	MKFSDFSTGLYVAAKFSEKTLDAIEDLQRELKVPNPVPRHKIHTTICYSRVHVPYVCASGSFEVATSGKLEVWDTQDGRTLVLKLDSEYLKFRHQYARALGATHDFPDYSPHITLSYNVGPAHFEGEVQVPVVLDREYKEPLKLNWSEDLK
4944	CASGSFEVATSGKL	WKM80675.1	RNA ligase	2e-06	70.08	MKFSDFSTGLYVAAKFSEKTLDAIEDLQRELKVPNPVPRHKIHTTICYSRVHVPYVCASGSFEVATSGKLEVWDTQDGRTLVLKLDSEYLKFRHQYARALGATHDFPDYSPHITLSYNVGPAHFEGEVQVPVVLDREYKEPLKLNWSEDLK
4979	KLEVWDTQDGRT	WKM80675.1	RNA ligase	1e-05	48	MKFSDFSTGLYVAAKFSEKTLDAIEDLQRELKVPNPVPRHKIHTTICYSRVHVPYVCASGSFEVATSGKLEVWDTQDGRTLVLKLDSEYLKFRHQYARALGATHDFPDYSPHITLSYNVGPAHFEGEVQVPVVLDREYKEPLKLNWSEDLK
4984	YNVGPAHFEGEVQVPVVLDRE	WKM80675.1	RNA ligase	1e-11	44.74	MKFSDFSTGLYVAAKFSEKTLDAIEDLQRELKVPNPVPRHKIHTTICYSRVHVPYVCASGSFEVATSGKLEVWDTQDGRTLVLKLDSEYLKFRHQYARALGATHDFPDYSPHITLSYNVGPAHFEGEVQVPVVLDREYKEPLKLNWSEDLK
4986	KFSEKTLDAIEDLQRE	WKM80675.1	RNA ligase	8e-07	44.19	MKFSDFSTGLYVAAKFSEKTLDAIEDLQRELKVPNPVPRHKIHTTICYSRVHVPYVCASGSFEVATSGKLEVWDTQDGRTLVLKLDSEYLKFRHQYARALGATHDFPDYSPHITLSYNVGPAHFEGEVQVPVVLDREYKEPLKLNWSEDLK
5004	NVGPAHFEGEVQVPVVLDRE	WKM80675.1	RNA ligase	5e-11	34.01	MKFSDFSTGLYVAAKFSEKTLDAIEDLQRELKVPNPVPRHKIHTTICYSRVHVPYVCASGSFEVATSGKLEVWDTQDGRTLVLKLDSEYLKFRHQYARALGATHDFPDYSPHITLSYNVGPAHFEGEVQVPVVLDREYKEPLKLNWSEDLK
5010	RALGATHDFPDYSPHI	WKM80675.1	RNA ligase	4e-08	31.27	MKFSDFSTGLYVAAKFSEKTLDAIEDLQRELKVPNPVPRHKIHTTICYSRVHVPYVCASGSFEVATSGKLEVWDTQDGRTLVLKLDSEYLKFRHQYARALGATHDFPDYSPHITLSYNVGPAHFEGEVQVPVVLDREYKEPLKLNWSEDLK
5040	KASDLQKKLKL	WKM80675.1	RNA ligase	2.6	23.01	MKFSDFSTGLYVAAKFSEKTLDAIEDLQRELKVPNPVPRHKIHTTICYSRVHVPYVCASGSFEVATSGKLEVWDTQDGRTLVLKLDSEYLKFRHQYARALGATHDFPDYSPHITLSYNVGPAHFEGEVQVPVVLDREYKEPLKLNWSEDLK
5046	SYNVGPAHFEGEVQVPVVLDRE	WKM80675.1	RNA ligase	3e-12	21.75	MKFSDFSTGLYVAAKFSEKTLDAIEDLQRELKVPNPVPRHKIHTTICYSRVHVPYVCASGSFEVATSGKLEVWDTQDGRTLVLKLDSEYLKFRHQYARALGATHDFPDYSPHITLSYNVGPAHFEGEVQVPVVLDREYKEPLKLNWSEDLK
5049	YNVGPAHFEGEVQVPVVLDRE	WKM80675.1	RNA ligase	1e-11	20.95	MKFSDFSTGLYVAAKFSEKTLDAIEDLQRELKVPNPVPRHKIHTTICYSRVHVPYVCASGSFEVATSGKLEVWDTQDGRTLVLKLDSEYLKFRHQYARALGATHDFPDYSPHITLSYNVGPAHFEGEVQVPVVLDREYKEPLKLNWSEDLK
5050	KIHTTICYS	WKM80675.1	RNA ligase	0.002	20.9	MKFSDFSTGLYVAAKFSEKTLDAIEDLQRELKVPNPVPRHKIHTTICYSRVHVPYVCASGSFEVATSGKLEVWDTQDGRTLVLKLDSEYLKFRHQYARALGATHDFPDYSPHITLSYNVGPAHFEGEVQVPVVLDREYKEPLKLNWSEDLK
5192	RAQYEEVLQKL	WKM80676.1	tail fiber chaperone	0.001	44.76	MTTEQLQAQVDTLKVRVFDLSETIQGLSALRAQYEEVLQKLIAVSGVEIGEDGQVKLDDLVAKIEAQFAEETTEESE
4699	KDTTADYIMDNYNATKH	WKM80677.1	deoxynucleoside monophosphate kinase	3e-08	28.07	MKLLFLIGKKRSGKDTTADYIMDNYNATKHQLAGPIKDALADAMLTEWYRDTSRQFPRITRSMIEGIDYDREQDLNLSTKDVIRIMANAIEYVHHDLPLPGVVYDNKRKILDGDTMEVIRKVVINKPVEPWSIRRLMQTLGTDIVCDKLDRMYWVKRFTLVMADTFGDYDYFIVPDTRQDHELDVARAMGATVIHVVRPEQEGSKKDTHVTERGLPIREGDIVITNDGSLEELYSKINTILGIQK
4804	RLMQTLGTDIVCDKLDRM	WKM80677.1	deoxynucleoside monophosphate kinase	1e-08	18.9	MKLLFLIGKKRSGKDTTADYIMDNYNATKHQLAGPIKDALADAMLTEWYRDTSRQFPRITRSMIEGIDYDREQDLNLSTKDVIRIMANAIEYVHHDLPLPGVVYDNKRKILDGDTMEVIRKVVINKPVEPWSIRRLMQTLGTDIVCDKLDRMYWVKRFTLVMADTFGDYDYFIVPDTRQDHELDVARAMGATVIHVVRPEQEGSKKDTHVTERGLPIREGDIVITNDGSLEELYSKINTILGIQK
4820	KILDGDTMEVIRK	WKM80677.1	deoxynucleoside monophosphate kinase	7e-05	18.12	MKLLFLIGKKRSGKDTTADYIMDNYNATKHQLAGPIKDALADAMLTEWYRDTSRQFPRITRSMIEGIDYDREQDLNLSTKDVIRIMANAIEYVHHDLPLPGVVYDNKRKILDGDTMEVIRKVVINKPVEPWSIRRLMQTLGTDIVCDKLDRMYWVKRFTLVMADTFGDYDYFIVPDTRQDHELDVARAMGATVIHVVRPEQEGSKKDTHVTERGLPIREGDIVITNDGSLEELYSKINTILGIQK
5252	RIPGCNRDDSRKILAGKR	WKM80677.1	deoxynucleoside monophosphate kinase	0.17	26.4	MKLLFLIGKKRSGKDTTADYIMDNYNATKHQLAGPIKDALADAMLTEWYRDTSRQFPRITRSMIEGIDYDREQDLNLSTKDVIRIMANAIEYVHHDLPLPGVVYDNKRKILDGDTMEVIRKVVINKPVEPWSIRRLMQTLGTDIVCDKLDRMYWVKRFTLVMADTFGDYDYFIVPDTRQDHELDVARAMGATVIHVVRPEQEGSKKDTHVTERGLPIREGDIVITNDGSLEELYSKINTILGIQK
4731	KYAIEATGSIGSSHYLMRN	WKM80678.1	tail completion and sheath stabilizer protein	4.6	24.92	MSTGLFNQTNTTNFILEVPDGGLTQAFKANLQTAVVPGVHIPATDTVGSPQGMHRAKLPGSTFEFDAVPVRFLVDENLDSWVQMYKWMLSCQNYIDRGKSGWNNGGEGFPGAVLMHVLDNDKKEIVLTIRYIGGWVSDLSEIEYSLTEESDPAMVCVATLQYKYIEVEKDGIIITGRPSVNDTRESQYQQKVMGMHPSMR
4833	KYAIEATGSIGSSHYLMRN	WKM80678.1	tail completion and sheath stabilizer protein	4.6	17.51	MSTGLFNQTNTTNFILEVPDGGLTQAFKANLQTAVVPGVHIPATDTVGSPQGMHRAKLPGSTFEFDAVPVRFLVDENLDSWVQMYKWMLSCQNYIDRGKSGWNNGGEGFPGAVLMHVLDNDKKEIVLTIRYIGGWVSDLSEIEYSLTEESDPAMVCVATLQYKYIEVEKDGIIITGRPSVNDTRESQYQQKVMGMHPSMR
5130	KANLQTAVVPGVHIPATDTVGSPQGMHRA	WKM80678.1	tail completion and sheath stabilizer protein	4e-17	113.37	MSTGLFNQTNTTNFILEVPDGGLTQAFKANLQTAVVPGVHIPATDTVGSPQGMHRAKLPGSTFEFDAVPVRFLVDENLDSWVQMYKWMLSCQNYIDRGKSGWNNGGEGFPGAVLMHVLDNDKKEIVLTIRYIGGWVSDLSEIEYSLTEESDPAMVCVATLQYKYIEVEKDGIIITGRPSVNDTRESQYQQKVMGMHPSMR
5131	RAKLPGSTFEFDAVPVRF	WKM80678.1	tail completion and sheath stabilizer protein	5e-10	111.53	MSTGLFNQTNTTNFILEVPDGGLTQAFKANLQTAVVPGVHIPATDTVGSPQGMHRAKLPGSTFEFDAVPVRFLVDENLDSWVQMYKWMLSCQNYIDRGKSGWNNGGEGFPGAVLMHVLDNDKKEIVLTIRYIGGWVSDLSEIEYSLTEESDPAMVCVATLQYKYIEVEKDGIIITGRPSVNDTRESQYQQKVMGMHPSMR
5132	RFLVDENLDSWVQMYKW	WKM80678.1	tail completion and sheath stabilizer protein	8e-10	109.99	MSTGLFNQTNTTNFILEVPDGGLTQAFKANLQTAVVPGVHIPATDTVGSPQGMHRAKLPGSTFEFDAVPVRFLVDENLDSWVQMYKWMLSCQNYIDRGKSGWNNGGEGFPGAVLMHVLDNDKKEIVLTIRYIGGWVSDLSEIEYSLTEESDPAMVCVATLQYKYIEVEKDGIIITGRPSVNDTRESQYQQKVMGMHPSMR
5138	MSTGLFNQTNTTNFILEVPDGGLTQAFKA	WKM80678.1	tail completion and sheath stabilizer protein	9e-17	100.22	MSTGLFNQTNTTNFILEVPDGGLTQAFKANLQTAVVPGVHIPATDTVGSPQGMHRAKLPGSTFEFDAVPVRFLVDENLDSWVQMYKWMLSCQNYIDRGKSGWNNGGEGFPGAVLMHVLDNDKKEIVLTIRYIGGWVSDLSEIEYSLTEESDPAMVCVATLQYKYIEVEKDGIIITGRPSVNDTRESQYQQKVMGMHPSMR
5139	KLPGSTFEFDAVPVRF	WKM80678.1	tail completion and sheath stabilizer protein	1e-08	100.07	MSTGLFNQTNTTNFILEVPDGGLTQAFKANLQTAVVPGVHIPATDTVGSPQGMHRAKLPGSTFEFDAVPVRFLVDENLDSWVQMYKWMLSCQNYIDRGKSGWNNGGEGFPGAVLMHVLDNDKKEIVLTIRYIGGWVSDLSEIEYSLTEESDPAMVCVATLQYKYIEVEKDGIIITGRPSVNDTRESQYQQKVMGMHPSMR
5142	KWMLSCQNYIDRG	WKM80678.1	tail completion and sheath stabilizer protein	2e-07	94.02	MSTGLFNQTNTTNFILEVPDGGLTQAFKANLQTAVVPGVHIPATDTVGSPQGMHRAKLPGSTFEFDAVPVRFLVDENLDSWVQMYKWMLSCQNYIDRGKSGWNNGGEGFPGAVLMHVLDNDKKEIVLTIRYIGGWVSDLSEIEYSLTEESDPAMVCVATLQYKYIEVEKDGIIITGRPSVNDTRESQYQQKVMGMHPSMR
5144	KANLQTAVVPGVHIPATDTVGSPQGMHRA	WKM80678.1	tail completion and sheath stabilizer protein	4e-17	92.21	MSTGLFNQTNTTNFILEVPDGGLTQAFKANLQTAVVPGVHIPATDTVGSPQGMHRAKLPGSTFEFDAVPVRFLVDENLDSWVQMYKWMLSCQNYIDRGKSGWNNGGEGFPGAVLMHVLDNDKKEIVLTIRYIGGWVSDLSEIEYSLTEESDPAMVCVATLQYKYIEVEKDGIIITGRPSVNDTRESQYQQKVMGMHPSMR
5145	KANLQTAVVPGVHIPATDTVGSPQGMH	WKM80678.1	tail completion and sheath stabilizer protein	1e-15	87.56	MSTGLFNQTNTTNFILEVPDGGLTQAFKANLQTAVVPGVHIPATDTVGSPQGMHRAKLPGSTFEFDAVPVRFLVDENLDSWVQMYKWMLSCQNYIDRGKSGWNNGGEGFPGAVLMHVLDNDKKEIVLTIRYIGGWVSDLSEIEYSLTEESDPAMVCVATLQYKYIEVEKDGIIITGRPSVNDTRESQYQQKVMGMHPSMR
5147	KANLQTAVVPGVHIPATDTVGSPQGMH	WKM80678.1	tail completion and sheath stabilizer protein	1e-15	86.6	MSTGLFNQTNTTNFILEVPDGGLTQAFKANLQTAVVPGVHIPATDTVGSPQGMHRAKLPGSTFEFDAVPVRFLVDENLDSWVQMYKWMLSCQNYIDRGKSGWNNGGEGFPGAVLMHVLDNDKKEIVLTIRYIGGWVSDLSEIEYSLTEESDPAMVCVATLQYKYIEVEKDGIIITGRPSVNDTRESQYQQKVMGMHPSMR
5149	RYIGGWVSDLSEIEYSLTEESDPAMVCVATLQYKY	WKM80678.1	tail completion and sheath stabilizer protein	1e-22	85.55	MSTGLFNQTNTTNFILEVPDGGLTQAFKANLQTAVVPGVHIPATDTVGSPQGMHRAKLPGSTFEFDAVPVRFLVDENLDSWVQMYKWMLSCQNYIDRGKSGWNNGGEGFPGAVLMHVLDNDKKEIVLTIRYIGGWVSDLSEIEYSLTEESDPAMVCVATLQYKYIEVEKDGIIITGRPSVNDTRESQYQQKVMGMHPSMR
5151	KSGWNNGGEGFPGAVLMHVLDNDKKE	WKM80678.1	tail completion and sheath stabilizer protein	5e-16	82.58	MSTGLFNQTNTTNFILEVPDGGLTQAFKANLQTAVVPGVHIPATDTVGSPQGMHRAKLPGSTFEFDAVPVRFLVDENLDSWVQMYKWMLSCQNYIDRGKSGWNNGGEGFPGAVLMHVLDNDKKEIVLTIRYIGGWVSDLSEIEYSLTEESDPAMVCVATLQYKYIEVEKDGIIITGRPSVNDTRESQYQQKVMGMHPSMR
5156	FILEVPDGGLTQAFKA	WKM80678.1	tail completion and sheath stabilizer protein	5e-08	75.95	MSTGLFNQTNTTNFILEVPDGGLTQAFKANLQTAVVPGVHIPATDTVGSPQGMHRAKLPGSTFEFDAVPVRFLVDENLDSWVQMYKWMLSCQNYIDRGKSGWNNGGEGFPGAVLMHVLDNDKKEIVLTIRYIGGWVSDLSEIEYSLTEESDPAMVCVATLQYKYIEVEKDGIIITGRPSVNDTRESQYQQKVMGMHPSMR
5158	NFILEVPDGGLTQAFKA	WKM80678.1	tail completion and sheath stabilizer protein	9e-09	72.57	MSTGLFNQTNTTNFILEVPDGGLTQAFKANLQTAVVPGVHIPATDTVGSPQGMHRAKLPGSTFEFDAVPVRFLVDENLDSWVQMYKWMLSCQNYIDRGKSGWNNGGEGFPGAVLMHVLDNDKKEIVLTIRYIGGWVSDLSEIEYSLTEESDPAMVCVATLQYKYIEVEKDGIIITGRPSVNDTRESQYQQKVMGMHPSMR
5162	NTTNFILEVPDGGLTQAFKA	WKM80678.1	tail completion and sheath stabilizer protein	2e-10	67.27	MSTGLFNQTNTTNFILEVPDGGLTQAFKANLQTAVVPGVHIPATDTVGSPQGMHRAKLPGSTFEFDAVPVRFLVDENLDSWVQMYKWMLSCQNYIDRGKSGWNNGGEGFPGAVLMHVLDNDKKEIVLTIRYIGGWVSDLSEIEYSLTEESDPAMVCVATLQYKYIEVEKDGIIITGRPSVNDTRESQYQQKVMGMHPSMR
5169	KDGIIITGRPSVNDTRE	WKM80678.1	tail completion and sheath stabilizer protein	3e-08	61.28	MSTGLFNQTNTTNFILEVPDGGLTQAFKANLQTAVVPGVHIPATDTVGSPQGMHRAKLPGSTFEFDAVPVRFLVDENLDSWVQMYKWMLSCQNYIDRGKSGWNNGGEGFPGAVLMHVLDNDKKEIVLTIRYIGGWVSDLSEIEYSLTEESDPAMVCVATLQYKYIEVEKDGIIITGRPSVNDTRESQYQQKVMGMHPSMR
5171	KANLQTAVVPGVHIPATDTVGSPQGMHRA	WKM80678.1	tail completion and sheath stabilizer protein	4e-17	58.76	MSTGLFNQTNTTNFILEVPDGGLTQAFKANLQTAVVPGVHIPATDTVGSPQGMHRAKLPGSTFEFDAVPVRFLVDENLDSWVQMYKWMLSCQNYIDRGKSGWNNGGEGFPGAVLMHVLDNDKKEIVLTIRYIGGWVSDLSEIEYSLTEESDPAMVCVATLQYKYIEVEKDGIIITGRPSVNDTRESQYQQKVMGMHPSMR
5180	RAKLPGSTFEFDAVPVRF	WKM80678.1	tail completion and sheath stabilizer protein	5e-10	49.58	MSTGLFNQTNTTNFILEVPDGGLTQAFKANLQTAVVPGVHIPATDTVGSPQGMHRAKLPGSTFEFDAVPVRFLVDENLDSWVQMYKWMLSCQNYIDRGKSGWNNGGEGFPGAVLMHVLDNDKKEIVLTIRYIGGWVSDLSEIEYSLTEESDPAMVCVATLQYKYIEVEKDGIIITGRPSVNDTRESQYQQKVMGMHPSMR
5181	KANLQTAVVPGVHIPATDTVGSPQGMHRA	WKM80678.1	tail completion and sheath stabilizer protein	4e-17	48.85	MSTGLFNQTNTTNFILEVPDGGLTQAFKANLQTAVVPGVHIPATDTVGSPQGMHRAKLPGSTFEFDAVPVRFLVDENLDSWVQMYKWMLSCQNYIDRGKSGWNNGGEGFPGAVLMHVLDNDKKEIVLTIRYIGGWVSDLSEIEYSLTEESDPAMVCVATLQYKYIEVEKDGIIITGRPSVNDTRESQYQQKVMGMHPSMR
5186	PGSTFEFDAVPVRF	WKM80678.1	tail completion and sheath stabilizer protein	3e-07	46.81	MSTGLFNQTNTTNFILEVPDGGLTQAFKANLQTAVVPGVHIPATDTVGSPQGMHRAKLPGSTFEFDAVPVRFLVDENLDSWVQMYKWMLSCQNYIDRGKSGWNNGGEGFPGAVLMHVLDNDKKEIVLTIRYIGGWVSDLSEIEYSLTEESDPAMVCVATLQYKYIEVEKDGIIITGRPSVNDTRESQYQQKVMGMHPSMR
5187	WMLSCQNYIDRG	WKM80678.1	tail completion and sheath stabilizer protein	1e-06	46.34	MSTGLFNQTNTTNFILEVPDGGLTQAFKANLQTAVVPGVHIPATDTVGSPQGMHRAKLPGSTFEFDAVPVRFLVDENLDSWVQMYKWMLSCQNYIDRGKSGWNNGGEGFPGAVLMHVLDNDKKEIVLTIRYIGGWVSDLSEIEYSLTEESDPAMVCVATLQYKYIEVEKDGIIITGRPSVNDTRESQYQQKVMGMHPSMR
5197	KYIEVEKDGIIITGRP	WKM80678.1	tail completion and sheath stabilizer protein	9e-08	41.58	MSTGLFNQTNTTNFILEVPDGGLTQAFKANLQTAVVPGVHIPATDTVGSPQGMHRAKLPGSTFEFDAVPVRFLVDENLDSWVQMYKWMLSCQNYIDRGKSGWNNGGEGFPGAVLMHVLDNDKKEIVLTIRYIGGWVSDLSEIEYSLTEESDPAMVCVATLQYKYIEVEKDGIIITGRPSVNDTRESQYQQKVMGMHPSMR
5200	KANLQTAVVPGVHIPATDTVGSPQGMHRA	WKM80678.1	tail completion and sheath stabilizer protein	4e-17	40.36	MSTGLFNQTNTTNFILEVPDGGLTQAFKANLQTAVVPGVHIPATDTVGSPQGMHRAKLPGSTFEFDAVPVRFLVDENLDSWVQMYKWMLSCQNYIDRGKSGWNNGGEGFPGAVLMHVLDNDKKEIVLTIRYIGGWVSDLSEIEYSLTEESDPAMVCVATLQYKYIEVEKDGIIITGRPSVNDTRESQYQQKVMGMHPSMR
5209	KANLQTAVVPGVHIPATDTVGSPQGMHRAK	WKM80678.1	tail completion and sheath stabilizer protein	5e-18	37.63	MSTGLFNQTNTTNFILEVPDGGLTQAFKANLQTAVVPGVHIPATDTVGSPQGMHRAKLPGSTFEFDAVPVRFLVDENLDSWVQMYKWMLSCQNYIDRGKSGWNNGGEGFPGAVLMHVLDNDKKEIVLTIRYIGGWVSDLSEIEYSLTEESDPAMVCVATLQYKYIEVEKDGIIITGRPSVNDTRESQYQQKVMGMHPSMR
5213	FILEVPDGGLTQAFKA	WKM80678.1	tail completion and sheath stabilizer protein	5e-08	36.92	MSTGLFNQTNTTNFILEVPDGGLTQAFKANLQTAVVPGVHIPATDTVGSPQGMHRAKLPGSTFEFDAVPVRFLVDENLDSWVQMYKWMLSCQNYIDRGKSGWNNGGEGFPGAVLMHVLDNDKKEIVLTIRYIGGWVSDLSEIEYSLTEESDPAMVCVATLQYKYIEVEKDGIIITGRPSVNDTRESQYQQKVMGMHPSMR
5214	KWMLSCQNYIDRG	WKM80678.1	tail completion and sheath stabilizer protein	2e-07	36.74	MSTGLFNQTNTTNFILEVPDGGLTQAFKANLQTAVVPGVHIPATDTVGSPQGMHRAKLPGSTFEFDAVPVRFLVDENLDSWVQMYKWMLSCQNYIDRGKSGWNNGGEGFPGAVLMHVLDNDKKEIVLTIRYIGGWVSDLSEIEYSLTEESDPAMVCVATLQYKYIEVEKDGIIITGRPSVNDTRESQYQQKVMGMHPSMR
5218	KDGIIITGRPSVNDTRE	WKM80678.1	tail completion and sheath stabilizer protein	3e-08	36.37	MSTGLFNQTNTTNFILEVPDGGLTQAFKANLQTAVVPGVHIPATDTVGSPQGMHRAKLPGSTFEFDAVPVRFLVDENLDSWVQMYKWMLSCQNYIDRGKSGWNNGGEGFPGAVLMHVLDNDKKEIVLTIRYIGGWVSDLSEIEYSLTEESDPAMVCVATLQYKYIEVEKDGIIITGRPSVNDTRESQYQQKVMGMHPSMR
5227	KEIVLTIRY	WKM80678.1	tail completion and sheath stabilizer protein	0.010	34.05	MSTGLFNQTNTTNFILEVPDGGLTQAFKANLQTAVVPGVHIPATDTVGSPQGMHRAKLPGSTFEFDAVPVRFLVDENLDSWVQMYKWMLSCQNYIDRGKSGWNNGGEGFPGAVLMHVLDNDKKEIVLTIRYIGGWVSDLSEIEYSLTEESDPAMVCVATLQYKYIEVEKDGIIITGRPSVNDTRESQYQQKVMGMHPSMR
5228	MLSCQNYIDRG	WKM80678.1	tail completion and sheath stabilizer protein	2e-05	33.97	MSTGLFNQTNTTNFILEVPDGGLTQAFKANLQTAVVPGVHIPATDTVGSPQGMHRAKLPGSTFEFDAVPVRFLVDENLDSWVQMYKWMLSCQNYIDRGKSGWNNGGEGFPGAVLMHVLDNDKKEIVLTIRYIGGWVSDLSEIEYSLTEESDPAMVCVATLQYKYIEVEKDGIIITGRPSVNDTRESQYQQKVMGMHPSMR
5239	KANLQTAVVPGVHIPATDTVGSPQGMHRA	WKM80678.1	tail completion and sheath stabilizer protein	4e-17	30.64	MSTGLFNQTNTTNFILEVPDGGLTQAFKANLQTAVVPGVHIPATDTVGSPQGMHRAKLPGSTFEFDAVPVRFLVDENLDSWVQMYKWMLSCQNYIDRGKSGWNNGGEGFPGAVLMHVLDNDKKEIVLTIRYIGGWVSDLSEIEYSLTEESDPAMVCVATLQYKYIEVEKDGIIITGRPSVNDTRESQYQQKVMGMHPSMR
5242	KDGIIITGRP	WKM80678.1	tail completion and sheath stabilizer protein	0.001	30.42	MSTGLFNQTNTTNFILEVPDGGLTQAFKANLQTAVVPGVHIPATDTVGSPQGMHRAKLPGSTFEFDAVPVRFLVDENLDSWVQMYKWMLSCQNYIDRGKSGWNNGGEGFPGAVLMHVLDNDKKEIVLTIRYIGGWVSDLSEIEYSLTEESDPAMVCVATLQYKYIEVEKDGIIITGRPSVNDTRESQYQQKVMGMHPSMR
5254	KEIVLTIRY	WKM80678.1	tail completion and sheath stabilizer protein	0.010	25.82	MSTGLFNQTNTTNFILEVPDGGLTQAFKANLQTAVVPGVHIPATDTVGSPQGMHRAKLPGSTFEFDAVPVRFLVDENLDSWVQMYKWMLSCQNYIDRGKSGWNNGGEGFPGAVLMHVLDNDKKEIVLTIRYIGGWVSDLSEIEYSLTEESDPAMVCVATLQYKYIEVEKDGIIITGRPSVNDTRESQYQQKVMGMHPSMR
5269	RFLVDENLDSWVQMYKW	WKM80678.1	tail completion and sheath stabilizer protein	8e-10	23.76	MSTGLFNQTNTTNFILEVPDGGLTQAFKANLQTAVVPGVHIPATDTVGSPQGMHRAKLPGSTFEFDAVPVRFLVDENLDSWVQMYKWMLSCQNYIDRGKSGWNNGGEGFPGAVLMHVLDNDKKEIVLTIRYIGGWVSDLSEIEYSLTEESDPAMVCVATLQYKYIEVEKDGIIITGRPSVNDTRESQYQQKVMGMHPSMR
5271	RFLVDENLDSWVQMYKW	WKM80678.1	tail completion and sheath stabilizer protein	8e-10	23.66	MSTGLFNQTNTTNFILEVPDGGLTQAFKANLQTAVVPGVHIPATDTVGSPQGMHRAKLPGSTFEFDAVPVRFLVDENLDSWVQMYKWMLSCQNYIDRGKSGWNNGGEGFPGAVLMHVLDNDKKEIVLTIRYIGGWVSDLSEIEYSLTEESDPAMVCVATLQYKYIEVEKDGIIITGRPSVNDTRESQYQQKVMGMHPSMR
5280	KSGWNNGGEGFPGAVLMHVLDNDKKE	WKM80678.1	tail completion and sheath stabilizer protein	5e-16	22.04	MSTGLFNQTNTTNFILEVPDGGLTQAFKANLQTAVVPGVHIPATDTVGSPQGMHRAKLPGSTFEFDAVPVRFLVDENLDSWVQMYKWMLSCQNYIDRGKSGWNNGGEGFPGAVLMHVLDNDKKEIVLTIRYIGGWVSDLSEIEYSLTEESDPAMVCVATLQYKYIEVEKDGIIITGRPSVNDTRESQYQQKVMGMHPSMR
5300	RFLVDENLDSWVQMYKW	WKM80678.1	tail completion and sheath stabilizer protein	8e-10	19.76	MSTGLFNQTNTTNFILEVPDGGLTQAFKANLQTAVVPGVHIPATDTVGSPQGMHRAKLPGSTFEFDAVPVRFLVDENLDSWVQMYKWMLSCQNYIDRGKSGWNNGGEGFPGAVLMHVLDNDKKEIVLTIRYIGGWVSDLSEIEYSLTEESDPAMVCVATLQYKYIEVEKDGIIITGRPSVNDTRESQYQQKVMGMHPSMR
5303	AKLPGSTFEFDAVPVRF	WKM80678.1	tail completion and sheath stabilizer protein	3e-09	19.5	MSTGLFNQTNTTNFILEVPDGGLTQAFKANLQTAVVPGVHIPATDTVGSPQGMHRAKLPGSTFEFDAVPVRFLVDENLDSWVQMYKWMLSCQNYIDRGKSGWNNGGEGFPGAVLMHVLDNDKKEIVLTIRYIGGWVSDLSEIEYSLTEESDPAMVCVATLQYKYIEVEKDGIIITGRPSVNDTRESQYQQKVMGMHPSMR
5308	RFLVDENLDSWVQMYKW	WKM80678.1	tail completion and sheath stabilizer protein	8e-10	18.75	MSTGLFNQTNTTNFILEVPDGGLTQAFKANLQTAVVPGVHIPATDTVGSPQGMHRAKLPGSTFEFDAVPVRFLVDENLDSWVQMYKWMLSCQNYIDRGKSGWNNGGEGFPGAVLMHVLDNDKKEIVLTIRYIGGWVSDLSEIEYSLTEESDPAMVCVATLQYKYIEVEKDGIIITGRPSVNDTRESQYQQKVMGMHPSMR
5341	KLPGSTFEFDAVPVRF	WKM80678.1	tail completion and sheath stabilizer protein	1e-08	16.87	MSTGLFNQTNTTNFILEVPDGGLTQAFKANLQTAVVPGVHIPATDTVGSPQGMHRAKLPGSTFEFDAVPVRFLVDENLDSWVQMYKWMLSCQNYIDRGKSGWNNGGEGFPGAVLMHVLDNDKKEIVLTIRYIGGWVSDLSEIEYSLTEESDPAMVCVATLQYKYIEVEKDGIIITGRPSVNDTRESQYQQKVMGMHPSMR
5344	RAKLPGSTFEFDAVPVRF	WKM80678.1	tail completion and sheath stabilizer protein	5e-10	16.79	MSTGLFNQTNTTNFILEVPDGGLTQAFKANLQTAVVPGVHIPATDTVGSPQGMHRAKLPGSTFEFDAVPVRFLVDENLDSWVQMYKWMLSCQNYIDRGKSGWNNGGEGFPGAVLMHVLDNDKKEIVLTIRYIGGWVSDLSEIEYSLTEESDPAMVCVATLQYKYIEVEKDGIIITGRPSVNDTRESQYQQKVMGMHPSMR
4491	MAIFEFITEAAESPKA	WKM80679.1	DNA end protector	7e-07	74.65	MAIFEFITEAAESPKAKSRSENQWVALGVEYSAARKKGMTSKSFAESKGINPATFSKAMARHASRIKTAIKVAEIEKKPANKMTKQERALVMVNSFRSSIKDKIRNEGAAVNNKSAKWFAETMKKNIRGHSVTKPQPGKLYAYMYDAKHKDTLPFWDKFPLIVYLGLGKQGTTTLMYGLNLHYIPPKARQQFLEELLKQYANTPVISNKTRLKINWSQVKGFAGADKMIKAYIPGNIKGALIEIKPADWANVVMLPTQQFMSKGKRYSATSVWKS
4511	RALVMVNSFRS	WKM80679.1	DNA end protector	0.001	65.71	MAIFEFITEAAESPKAKSRSENQWVALGVEYSAARKKGMTSKSFAESKGINPATFSKAMARHASRIKTAIKVAEIEKKPANKMTKQERALVMVNSFRSSIKDKIRNEGAAVNNKSAKWFAETMKKNIRGHSVTKPQPGKLYAYMYDAKHKDTLPFWDKFPLIVYLGLGKQGTTTLMYGLNLHYIPPKARQQFLEELLKQYANTPVISNKTRLKINWSQVKGFAGADKMIKAYIPGNIKGALIEIKPADWANVVMLPTQQFMSKGKRYSATSVWKS
4513	KDTLPFWDKFPLIVYL	WKM80679.1	DNA end protector	4e-09	64.37	MAIFEFITEAAESPKAKSRSENQWVALGVEYSAARKKGMTSKSFAESKGINPATFSKAMARHASRIKTAIKVAEIEKKPANKMTKQERALVMVNSFRSSIKDKIRNEGAAVNNKSAKWFAETMKKNIRGHSVTKPQPGKLYAYMYDAKHKDTLPFWDKFPLIVYLGLGKQGTTTLMYGLNLHYIPPKARQQFLEELLKQYANTPVISNKTRLKINWSQVKGFAGADKMIKAYIPGNIKGALIEIKPADWANVVMLPTQQFMSKGKRYSATSVWKS
4519	KPADWANVVMLPTQQFMSKG	WKM80679.1	DNA end protector	4e-11	62.76	MAIFEFITEAAESPKAKSRSENQWVALGVEYSAARKKGMTSKSFAESKGINPATFSKAMARHASRIKTAIKVAEIEKKPANKMTKQERALVMVNSFRSSIKDKIRNEGAAVNNKSAKWFAETMKKNIRGHSVTKPQPGKLYAYMYDAKHKDTLPFWDKFPLIVYLGLGKQGTTTLMYGLNLHYIPPKARQQFLEELLKQYANTPVISNKTRLKINWSQVKGFAGADKMIKAYIPGNIKGALIEIKPADWANVVMLPTQQFMSKGKRYSATSVWKS
4564	RQQFLEELLKQ	WKM80679.1	DNA end protector	7e-04	54.68	MAIFEFITEAAESPKAKSRSENQWVALGVEYSAARKKGMTSKSFAESKGINPATFSKAMARHASRIKTAIKVAEIEKKPANKMTKQERALVMVNSFRSSIKDKIRNEGAAVNNKSAKWFAETMKKNIRGHSVTKPQPGKLYAYMYDAKHKDTLPFWDKFPLIVYLGLGKQGTTTLMYGLNLHYIPPKARQQFLEELLKQYANTPVISNKTRLKINWSQVKGFAGADKMIKAYIPGNIKGALIEIKPADWANVVMLPTQQFMSKGKRYSATSVWKS
4568	KGALIEIKPADWANV	WKM80679.1	DNA end protector	6e-07	53.99	MAIFEFITEAAESPKAKSRSENQWVALGVEYSAARKKGMTSKSFAESKGINPATFSKAMARHASRIKTAIKVAEIEKKPANKMTKQERALVMVNSFRSSIKDKIRNEGAAVNNKSAKWFAETMKKNIRGHSVTKPQPGKLYAYMYDAKHKDTLPFWDKFPLIVYLGLGKQGTTTLMYGLNLHYIPPKARQQFLEELLKQYANTPVISNKTRLKINWSQVKGFAGADKMIKAYIPGNIKGALIEIKPADWANVVMLPTQQFMSKGKRYSATSVWKS
4579	RQQFLEELLKQ	WKM80679.1	DNA end protector	7e-04	51.59	MAIFEFITEAAESPKAKSRSENQWVALGVEYSAARKKGMTSKSFAESKGINPATFSKAMARHASRIKTAIKVAEIEKKPANKMTKQERALVMVNSFRSSIKDKIRNEGAAVNNKSAKWFAETMKKNIRGHSVTKPQPGKLYAYMYDAKHKDTLPFWDKFPLIVYLGLGKQGTTTLMYGLNLHYIPPKARQQFLEELLKQYANTPVISNKTRLKINWSQVKGFAGADKMIKAYIPGNIKGALIEIKPADWANVVMLPTQQFMSKGKRYSATSVWKS
4604	KGINPATFSKA	WKM80679.1	DNA end protector	6e-04	45.72	MAIFEFITEAAESPKAKSRSENQWVALGVEYSAARKKGMTSKSFAESKGINPATFSKAMARHASRIKTAIKVAEIEKKPANKMTKQERALVMVNSFRSSIKDKIRNEGAAVNNKSAKWFAETMKKNIRGHSVTKPQPGKLYAYMYDAKHKDTLPFWDKFPLIVYLGLGKQGTTTLMYGLNLHYIPPKARQQFLEELLKQYANTPVISNKTRLKINWSQVKGFAGADKMIKAYIPGNIKGALIEIKPADWANVVMLPTQQFMSKGKRYSATSVWKS
4618	KQYANTPVISNKT	WKM80679.1	DNA end protector	3e-05	43.85	MAIFEFITEAAESPKAKSRSENQWVALGVEYSAARKKGMTSKSFAESKGINPATFSKAMARHASRIKTAIKVAEIEKKPANKMTKQERALVMVNSFRSSIKDKIRNEGAAVNNKSAKWFAETMKKNIRGHSVTKPQPGKLYAYMYDAKHKDTLPFWDKFPLIVYLGLGKQGTTTLMYGLNLHYIPPKARQQFLEELLKQYANTPVISNKTRLKINWSQVKGFAGADKMIKAYIPGNIKGALIEIKPADWANVVMLPTQQFMSKGKRYSATSVWKS
4635	KAYIPGNIKG	WKM80679.1	DNA end protector	0.002	39.71	MAIFEFITEAAESPKAKSRSENQWVALGVEYSAARKKGMTSKSFAESKGINPATFSKAMARHASRIKTAIKVAEIEKKPANKMTKQERALVMVNSFRSSIKDKIRNEGAAVNNKSAKWFAETMKKNIRGHSVTKPQPGKLYAYMYDAKHKDTLPFWDKFPLIVYLGLGKQGTTTLMYGLNLHYIPPKARQQFLEELLKQYANTPVISNKTRLKINWSQVKGFAGADKMIKAYIPGNIKGALIEIKPADWANVVMLPTQQFMSKGKRYSATSVWKS
4645	KQYANTPVISNKT	WKM80679.1	DNA end protector	3e-05	37.52	MAIFEFITEAAESPKAKSRSENQWVALGVEYSAARKKGMTSKSFAESKGINPATFSKAMARHASRIKTAIKVAEIEKKPANKMTKQERALVMVNSFRSSIKDKIRNEGAAVNNKSAKWFAETMKKNIRGHSVTKPQPGKLYAYMYDAKHKDTLPFWDKFPLIVYLGLGKQGTTTLMYGLNLHYIPPKARQQFLEELLKQYANTPVISNKTRLKINWSQVKGFAGADKMIKAYIPGNIKGALIEIKPADWANVVMLPTQQFMSKGKRYSATSVWKS
4654	RALVMVNSFRS	WKM80679.1	DNA end protector	0.001	36.47	MAIFEFITEAAESPKAKSRSENQWVALGVEYSAARKKGMTSKSFAESKGINPATFSKAMARHASRIKTAIKVAEIEKKPANKMTKQERALVMVNSFRSSIKDKIRNEGAAVNNKSAKWFAETMKKNIRGHSVTKPQPGKLYAYMYDAKHKDTLPFWDKFPLIVYLGLGKQGTTTLMYGLNLHYIPPKARQQFLEELLKQYANTPVISNKTRLKINWSQVKGFAGADKMIKAYIPGNIKGALIEIKPADWANVVMLPTQQFMSKGKRYSATSVWKS
4677	KWFAETMKK	WKM80679.1	DNA end protector	0.008	31.52	MAIFEFITEAAESPKAKSRSENQWVALGVEYSAARKKGMTSKSFAESKGINPATFSKAMARHASRIKTAIKVAEIEKKPANKMTKQERALVMVNSFRSSIKDKIRNEGAAVNNKSAKWFAETMKKNIRGHSVTKPQPGKLYAYMYDAKHKDTLPFWDKFPLIVYLGLGKQGTTTLMYGLNLHYIPPKARQQFLEELLKQYANTPVISNKTRLKINWSQVKGFAGADKMIKAYIPGNIKGALIEIKPADWANVVMLPTQQFMSKGKRYSATSVWKS
4712	KDTLPFWDKFPLI	WKM80679.1	DNA end protector	8e-07	27	MAIFEFITEAAESPKAKSRSENQWVALGVEYSAARKKGMTSKSFAESKGINPATFSKAMARHASRIKTAIKVAEIEKKPANKMTKQERALVMVNSFRSSIKDKIRNEGAAVNNKSAKWFAETMKKNIRGHSVTKPQPGKLYAYMYDAKHKDTLPFWDKFPLIVYLGLGKQGTTTLMYGLNLHYIPPKARQQFLEELLKQYANTPVISNKTRLKINWSQVKGFAGADKMIKAYIPGNIKGALIEIKPADWANVVMLPTQQFMSKGKRYSATSVWKS
4723	KQGTTTLMYGLNLHY	WKM80679.1	DNA end protector	6e-08	25.86	MAIFEFITEAAESPKAKSRSENQWVALGVEYSAARKKGMTSKSFAESKGINPATFSKAMARHASRIKTAIKVAEIEKKPANKMTKQERALVMVNSFRSSIKDKIRNEGAAVNNKSAKWFAETMKKNIRGHSVTKPQPGKLYAYMYDAKHKDTLPFWDKFPLIVYLGLGKQGTTTLMYGLNLHYIPPKARQQFLEELLKQYANTPVISNKTRLKINWSQVKGFAGADKMIKAYIPGNIKGALIEIKPADWANVVMLPTQQFMSKGKRYSATSVWKS
4772	KINWSQVKG	WKM80679.1	DNA end protector	0.006	20.92	MAIFEFITEAAESPKAKSRSENQWVALGVEYSAARKKGMTSKSFAESKGINPATFSKAMARHASRIKTAIKVAEIEKKPANKMTKQERALVMVNSFRSSIKDKIRNEGAAVNNKSAKWFAETMKKNIRGHSVTKPQPGKLYAYMYDAKHKDTLPFWDKFPLIVYLGLGKQGTTTLMYGLNLHYIPPKARQQFLEELLKQYANTPVISNKTRLKINWSQVKGFAGADKMIKAYIPGNIKGALIEIKPADWANVVMLPTQQFMSKGKRYSATSVWKS
4823	LIVYLGLGKQ	WKM80679.1	DNA end protector	0.002	17.88	MAIFEFITEAAESPKAKSRSENQWVALGVEYSAARKKGMTSKSFAESKGINPATFSKAMARHASRIKTAIKVAEIEKKPANKMTKQERALVMVNSFRSSIKDKIRNEGAAVNNKSAKWFAETMKKNIRGHSVTKPQPGKLYAYMYDAKHKDTLPFWDKFPLIVYLGLGKQGTTTLMYGLNLHYIPPKARQQFLEELLKQYANTPVISNKTRLKINWSQVKGFAGADKMIKAYIPGNIKGALIEIKPADWANVVMLPTQQFMSKGKRYSATSVWKS
4150	RDTSSKSSTSFRLLAVD	WKM80680.1	head completion protein	2.4	30.83	MAYSGKFMPQNLHKYKGDFRKITYRSTWEQYMMRWLDNHPDVVQWNSEEVVIPYFSNADGKKRRYFMDFWAKFSNGQQFFFEVKPKKETRPPAKPTKLTTSAKKRYIDEVYTWSVNVDKWKAAQATANKMGIEFRLITEDSLKKLGWKG
2225	KYADVGGDQILYHVDAYGNRY	WKM80681.1	baseplate wedge subunit	4e-11	123.7	MLFSFFSPIDYSAKTVKGAKAKAIPTADIFRNYRKYFDTVAENYLLQTYYISGAPRPEELAYILYGNSQLYWILLMCNNVYDPFRDWIKTQDACYQFAQQKYADVGGDQILYHVDAYGNRYYNLEQYPENSGVWYDKGDFNHQYPQYTGALAGVDIYEDSIIENEKLRQINIINPSDIEAFISDIIREMEKAPDSEYESGRYKSQTTIGEVL
2226	RQINIINPSDIEAFISDIIRE	WKM80681.1	baseplate wedge subunit	4e-10	123.15	MLFSFFSPIDYSAKTVKGAKAKAIPTADIFRNYRKYFDTVAENYLLQTYYISGAPRPEELAYILYGNSQLYWILLMCNNVYDPFRDWIKTQDACYQFAQQKYADVGGDQILYHVDAYGNRYYNLEQYPENSGVWYDKGDFNHQYPQYTGALAGVDIYEDSIIENEKLRQINIINPSDIEAFISDIIREMEKAPDSEYESGRYKSQTTIGEVL
2227	RQINIINPSDIEAFISDIIRE	WKM80681.1	baseplate wedge subunit	4e-10	122.87	MLFSFFSPIDYSAKTVKGAKAKAIPTADIFRNYRKYFDTVAENYLLQTYYISGAPRPEELAYILYGNSQLYWILLMCNNVYDPFRDWIKTQDACYQFAQQKYADVGGDQILYHVDAYGNRYYNLEQYPENSGVWYDKGDFNHQYPQYTGALAGVDIYEDSIIENEKLRQINIINPSDIEAFISDIIREMEKAPDSEYESGRYKSQTTIGEVL
2280	KGDFNHQYPQYTGALAGVDIYEDSIIENEKL	WKM80681.1	baseplate wedge subunit	1e-18	108.94	MLFSFFSPIDYSAKTVKGAKAKAIPTADIFRNYRKYFDTVAENYLLQTYYISGAPRPEELAYILYGNSQLYWILLMCNNVYDPFRDWIKTQDACYQFAQQKYADVGGDQILYHVDAYGNRYYNLEQYPENSGVWYDKGDFNHQYPQYTGALAGVDIYEDSIIENEKLRQINIINPSDIEAFISDIIREMEKAPDSEYESGRYKSQTTIGEVL
2328	RYYNLEQYPENSGVWYDKG	WKM80681.1	baseplate wedge subunit	2e-10	100.65	MLFSFFSPIDYSAKTVKGAKAKAIPTADIFRNYRKYFDTVAENYLLQTYYISGAPRPEELAYILYGNSQLYWILLMCNNVYDPFRDWIKTQDACYQFAQQKYADVGGDQILYHVDAYGNRYYNLEQYPENSGVWYDKGDFNHQYPQYTGALAGVDIYEDSIIENEKLRQINIINPSDIEAFISDIIREMEKAPDSEYESGRYKSQTTIGEVL
2350	NIINPSDIEAFISDIIRE	WKM80681.1	baseplate wedge subunit	4e-08	97.63	MLFSFFSPIDYSAKTVKGAKAKAIPTADIFRNYRKYFDTVAENYLLQTYYISGAPRPEELAYILYGNSQLYWILLMCNNVYDPFRDWIKTQDACYQFAQQKYADVGGDQILYHVDAYGNRYYNLEQYPENSGVWYDKGDFNHQYPQYTGALAGVDIYEDSIIENEKLRQINIINPSDIEAFISDIIREMEKAPDSEYESGRYKSQTTIGEVL
2373	TMLFSFFSPIDYSAKT	WKM80681.1	baseplate wedge subunit	2e-06	94.74	MLFSFFSPIDYSAKTVKGAKAKAIPTADIFRNYRKYFDTVAENYLLQTYYISGAPRPEELAYILYGNSQLYWILLMCNNVYDPFRDWIKTQDACYQFAQQKYADVGGDQILYHVDAYGNRYYNLEQYPENSGVWYDKGDFNHQYPQYTGALAGVDIYEDSIIENEKLRQINIINPSDIEAFISDIIREMEKAPDSEYESGRYKSQTTIGEVL
2444	KTQDACYQFAQQKY	WKM80681.1	baseplate wedge subunit	4e-06	85.37	MLFSFFSPIDYSAKTVKGAKAKAIPTADIFRNYRKYFDTVAENYLLQTYYISGAPRPEELAYILYGNSQLYWILLMCNNVYDPFRDWIKTQDACYQFAQQKYADVGGDQILYHVDAYGNRYYNLEQYPENSGVWYDKGDFNHQYPQYTGALAGVDIYEDSIIENEKLRQINIINPSDIEAFISDIIREMEKAPDSEYESGRYKSQTTIGEVL
2622	TMLFSFFSPIDYSAKT	WKM80681.1	baseplate wedge subunit	2e-06	69.98	MLFSFFSPIDYSAKTVKGAKAKAIPTADIFRNYRKYFDTVAENYLLQTYYISGAPRPEELAYILYGNSQLYWILLMCNNVYDPFRDWIKTQDACYQFAQQKYADVGGDQILYHVDAYGNRYYNLEQYPENSGVWYDKGDFNHQYPQYTGALAGVDIYEDSIIENEKLRQINIINPSDIEAFISDIIREMEKAPDSEYESGRYKSQTTIGEVL
2753	RKYFDTVAENYLLQTYY	WKM80681.1	baseplate wedge subunit	6e-08	59.34	MLFSFFSPIDYSAKTVKGAKAKAIPTADIFRNYRKYFDTVAENYLLQTYYISGAPRPEELAYILYGNSQLYWILLMCNNVYDPFRDWIKTQDACYQFAQQKYADVGGDQILYHVDAYGNRYYNLEQYPENSGVWYDKGDFNHQYPQYTGALAGVDIYEDSIIENEKLRQINIINPSDIEAFISDIIREMEKAPDSEYESGRYKSQTTIGEVL
2797	RQINIINPSDIEAFI	WKM80681.1	baseplate wedge subunit	2e-06	55.43	MLFSFFSPIDYSAKTVKGAKAKAIPTADIFRNYRKYFDTVAENYLLQTYYISGAPRPEELAYILYGNSQLYWILLMCNNVYDPFRDWIKTQDACYQFAQQKYADVGGDQILYHVDAYGNRYYNLEQYPENSGVWYDKGDFNHQYPQYTGALAGVDIYEDSIIENEKLRQINIINPSDIEAFISDIIREMEKAPDSEYESGRYKSQTTIGEVL
2826	KAIPTADIFRN	WKM80681.1	baseplate wedge subunit	2e-04	53	MLFSFFSPIDYSAKTVKGAKAKAIPTADIFRNYRKYFDTVAENYLLQTYYISGAPRPEELAYILYGNSQLYWILLMCNNVYDPFRDWIKTQDACYQFAQQKYADVGGDQILYHVDAYGNRYYNLEQYPENSGVWYDKGDFNHQYPQYTGALAGVDIYEDSIIENEKLRQINIINPSDIEAFISDIIREMEKAPDSEYESGRYKSQTTIGEVL
2905	FSFFSPIDYSAKT	WKM80681.1	baseplate wedge subunit	4e-05	48.28	MLFSFFSPIDYSAKTVKGAKAKAIPTADIFRNYRKYFDTVAENYLLQTYYISGAPRPEELAYILYGNSQLYWILLMCNNVYDPFRDWIKTQDACYQFAQQKYADVGGDQILYHVDAYGNRYYNLEQYPENSGVWYDKGDFNHQYPQYTGALAGVDIYEDSIIENEKLRQINIINPSDIEAFISDIIREMEKAPDSEYESGRYKSQTTIGEVL
2934	RYYNLEQYPENSGVWYDKG	WKM80681.1	baseplate wedge subunit	2e-10	46.46	MLFSFFSPIDYSAKTVKGAKAKAIPTADIFRNYRKYFDTVAENYLLQTYYISGAPRPEELAYILYGNSQLYWILLMCNNVYDPFRDWIKTQDACYQFAQQKYADVGGDQILYHVDAYGNRYYNLEQYPENSGVWYDKGDFNHQYPQYTGALAGVDIYEDSIIENEKLRQINIINPSDIEAFISDIIREMEKAPDSEYESGRYKSQTTIGEVL
2944	KYADVGGDQILYH	WKM80681.1	baseplate wedge subunit	5e-05	45.78	MLFSFFSPIDYSAKTVKGAKAKAIPTADIFRNYRKYFDTVAENYLLQTYYISGAPRPEELAYILYGNSQLYWILLMCNNVYDPFRDWIKTQDACYQFAQQKYADVGGDQILYHVDAYGNRYYNLEQYPENSGVWYDKGDFNHQYPQYTGALAGVDIYEDSIIENEKLRQINIINPSDIEAFISDIIREMEKAPDSEYESGRYKSQTTIGEVL
2952	RQINIINPSDIEAFI	WKM80681.1	baseplate wedge subunit	2e-06	45.21	MLFSFFSPIDYSAKTVKGAKAKAIPTADIFRNYRKYFDTVAENYLLQTYYISGAPRPEELAYILYGNSQLYWILLMCNNVYDPFRDWIKTQDACYQFAQQKYADVGGDQILYHVDAYGNRYYNLEQYPENSGVWYDKGDFNHQYPQYTGALAGVDIYEDSIIENEKLRQINIINPSDIEAFISDIIREMEKAPDSEYESGRYKSQTTIGEVL
2971	KGDFNHQYPQYTGALAGVDIYEDSIIENEKL	WKM80681.1	baseplate wedge subunit	1e-18	44.04	MLFSFFSPIDYSAKTVKGAKAKAIPTADIFRNYRKYFDTVAENYLLQTYYISGAPRPEELAYILYGNSQLYWILLMCNNVYDPFRDWIKTQDACYQFAQQKYADVGGDQILYHVDAYGNRYYNLEQYPENSGVWYDKGDFNHQYPQYTGALAGVDIYEDSIIENEKLRQINIINPSDIEAFISDIIREMEKAPDSEYESGRYKSQTTIGEVL
3111	RQINIINPSDIEAFISDIIRE	WKM80681.1	baseplate wedge subunit	4e-10	36.49	MLFSFFSPIDYSAKTVKGAKAKAIPTADIFRNYRKYFDTVAENYLLQTYYISGAPRPEELAYILYGNSQLYWILLMCNNVYDPFRDWIKTQDACYQFAQQKYADVGGDQILYHVDAYGNRYYNLEQYPENSGVWYDKGDFNHQYPQYTGALAGVDIYEDSIIENEKLRQINIINPSDIEAFISDIIREMEKAPDSEYESGRYKSQTTIGEVL
3118	KGDFNHQYPQYTGALAGVDIYEDSIIENEKL	WKM80681.1	baseplate wedge subunit	1e-18	36.13	MLFSFFSPIDYSAKTVKGAKAKAIPTADIFRNYRKYFDTVAENYLLQTYYISGAPRPEELAYILYGNSQLYWILLMCNNVYDPFRDWIKTQDACYQFAQQKYADVGGDQILYHVDAYGNRYYNLEQYPENSGVWYDKGDFNHQYPQYTGALAGVDIYEDSIIENEKLRQINIINPSDIEAFISDIIREMEKAPDSEYESGRYKSQTTIGEVL
3157	REMEKAPDSEYESGRY	WKM80681.1	baseplate wedge subunit	2e-07	33.01	MLFSFFSPIDYSAKTVKGAKAKAIPTADIFRNYRKYFDTVAENYLLQTYYISGAPRPEELAYILYGNSQLYWILLMCNNVYDPFRDWIKTQDACYQFAQQKYADVGGDQILYHVDAYGNRYYNLEQYPENSGVWYDKGDFNHQYPQYTGALAGVDIYEDSIIENEKLRQINIINPSDIEAFISDIIREMEKAPDSEYESGRYKSQTTIGEVL
3185	ADVGGDQILYHVDAYGNRY	WKM80681.1	baseplate wedge subunit	1e-09	31.14	MLFSFFSPIDYSAKTVKGAKAKAIPTADIFRNYRKYFDTVAENYLLQTYYISGAPRPEELAYILYGNSQLYWILLMCNNVYDPFRDWIKTQDACYQFAQQKYADVGGDQILYHVDAYGNRYYNLEQYPENSGVWYDKGDFNHQYPQYTGALAGVDIYEDSIIENEKLRQINIINPSDIEAFISDIIREMEKAPDSEYESGRYKSQTTIGEVL
3193	KYADVGGDQILYHVDAYGNRY	WKM80681.1	baseplate wedge subunit	4e-11	30.75	MLFSFFSPIDYSAKTVKGAKAKAIPTADIFRNYRKYFDTVAENYLLQTYYISGAPRPEELAYILYGNSQLYWILLMCNNVYDPFRDWIKTQDACYQFAQQKYADVGGDQILYHVDAYGNRYYNLEQYPENSGVWYDKGDFNHQYPQYTGALAGVDIYEDSIIENEKLRQINIINPSDIEAFISDIIREMEKAPDSEYESGRYKSQTTIGEVL
3310	KSQTTIGEVLL	WKM80681.1	baseplate wedge subunit	0.004	23.83	MLFSFFSPIDYSAKTVKGAKAKAIPTADIFRNYRKYFDTVAENYLLQTYYISGAPRPEELAYILYGNSQLYWILLMCNNVYDPFRDWIKTQDACYQFAQQKYADVGGDQILYHVDAYGNRYYNLEQYPENSGVWYDKGDFNHQYPQYTGALAGVDIYEDSIIENEKLRQINIINPSDIEAFISDIIREMEKAPDSEYESGRYKSQTTIGEVL
3360	KTQDACYQFAQQKY	WKM80681.1	baseplate wedge subunit	4e-06	21.46	MLFSFFSPIDYSAKTVKGAKAKAIPTADIFRNYRKYFDTVAENYLLQTYYISGAPRPEELAYILYGNSQLYWILLMCNNVYDPFRDWIKTQDACYQFAQQKYADVGGDQILYHVDAYGNRYYNLEQYPENSGVWYDKGDFNHQYPQYTGALAGVDIYEDSIIENEKLRQINIINPSDIEAFISDIIREMEKAPDSEYESGRYKSQTTIGEVL
2159	RYICATSSSITGVVLNVLGKI	WKM80682.1	baseplate hub subunit and tail lysozyme	1.5	15.54	MIEMNDSLKWFTGVVEDRQDPLKQGRVRVRVYGLHPFEKVQGAITGLPTEDLPWMSVIQPTNSAGISGVGSSITGMVEGTSVFGLWLDEFKTAGLVIGTYSAHRKTKPNYTEGFSDPTGQYPRQVGSDTNPLVQGDETGYSAIPNIIQDRNLDIGINPDDADLSDIPEDPNPAITITDMLNRDEGLRLKVYWDTEGYPTVGIGHLIMAQKVRDMSVINKTLSNQVGRTVTGNPGIITMDEAVALFKKDRDKMLSDIKTNSRVGPVYAKVNKSRQMALENMSFQMGVGGLAKFGKMLDAMLIGDWKTAYTEARNSVWFNQTKGRASRVSMIILTGNMESYGVPAPKPEGKNLSAAYVEPKSGGNPEDPWTPEDSRILFKEPESSYNGQYPYVHTMETESG…
3573	KVYWDTEGYPTVGIGHLIMAQKV	WKM80682.1	baseplate hub subunit and tail lysozyme	5e-13	123.1	MIEMNDSLKWFTGVVEDRQDPLKQGRVRVRVYGLHPFEKVQGAITGLPTEDLPWMSVIQPTNSAGISGVGSSITGMVEGTSVFGLWLDEFKTAGLVIGTYSAHRKTKPNYTEGFSDPTGQYPRQVGSDTNPLVQGDETGYSAIPNIIQDRNLDIGINPDDADLSDIPEDPNPAITITDMLNRDEGLRLKVYWDTEGYPTVGIGHLIMAQKVRDMSVINKTLSNQVGRTVTGNPGIITMDEAVALFKKDRDKMLSDIKTNSRVGPVYAKVNKSRQMALENMSFQMGVGGLAKFGKMLDAMLIGDWKTAYTEARNSVWFNQTKGRASRVSMIILTGNMESYGVPAPKPEGKNLSAAYVEPKSGGNPEDPWTPEDSRILFKEPESSYNGQYPYVHTMETESG…
3588	RTVTGNPGIITMDEAVALFKK	WKM80682.1	baseplate hub subunit and tail lysozyme	1e-10	114.92	MIEMNDSLKWFTGVVEDRQDPLKQGRVRVRVYGLHPFEKVQGAITGLPTEDLPWMSVIQPTNSAGISGVGSSITGMVEGTSVFGLWLDEFKTAGLVIGTYSAHRKTKPNYTEGFSDPTGQYPRQVGSDTNPLVQGDETGYSAIPNIIQDRNLDIGINPDDADLSDIPEDPNPAITITDMLNRDEGLRLKVYWDTEGYPTVGIGHLIMAQKVRDMSVINKTLSNQVGRTVTGNPGIITMDEAVALFKKDRDKMLSDIKTNSRVGPVYAKVNKSRQMALENMSFQMGVGGLAKFGKMLDAMLIGDWKTAYTEARNSVWFNQTKGRASRVSMIILTGNMESYGVPAPKPEGKNLSAAYVEPKSGGNPEDPWTPEDSRILFKEPESSYNGQYPYVHTMETESG…
3611	KVNVGGNETYYNMYNRR	WKM80682.1	baseplate hub subunit and tail lysozyme	3e-08	106.26	MIEMNDSLKWFTGVVEDRQDPLKQGRVRVRVYGLHPFEKVQGAITGLPTEDLPWMSVIQPTNSAGISGVGSSITGMVEGTSVFGLWLDEFKTAGLVIGTYSAHRKTKPNYTEGFSDPTGQYPRQVGSDTNPLVQGDETGYSAIPNIIQDRNLDIGINPDDADLSDIPEDPNPAITITDMLNRDEGLRLKVYWDTEGYPTVGIGHLIMAQKVRDMSVINKTLSNQVGRTVTGNPGIITMDEAVALFKKDRDKMLSDIKTNSRVGPVYAKVNKSRQMALENMSFQMGVGGLAKFGKMLDAMLIGDWKTAYTEARNSVWFNQTKGRASRVSMIILTGNMESYGVPAPKPEGKNLSAAYVEPKSGGNPEDPWTPEDSRILFKEPESSYNGQYPYVHTMETESG…
3613	RKTVADLYDMTQGDGNILISGDKK	WKM80682.1	baseplate hub subunit and tail lysozyme	1e-12	105.75	MIEMNDSLKWFTGVVEDRQDPLKQGRVRVRVYGLHPFEKVQGAITGLPTEDLPWMSVIQPTNSAGISGVGSSITGMVEGTSVFGLWLDEFKTAGLVIGTYSAHRKTKPNYTEGFSDPTGQYPRQVGSDTNPLVQGDETGYSAIPNIIQDRNLDIGINPDDADLSDIPEDPNPAITITDMLNRDEGLRLKVYWDTEGYPTVGIGHLIMAQKVRDMSVINKTLSNQVGRTVTGNPGIITMDEAVALFKKDRDKMLSDIKTNSRVGPVYAKVNKSRQMALENMSFQMGVGGLAKFGKMLDAMLIGDWKTAYTEARNSVWFNQTKGRASRVSMIILTGNMESYGVPAPKPEGKNLSAAYVEPKSGGNPEDPWTPEDSRILFKEPESSYNGQYPYVHTMETESG…
3641	KTKPNYTEGFSDPTGQYPRQ	WKM80682.1	baseplate hub subunit and tail lysozyme	5e-11	97.41	MIEMNDSLKWFTGVVEDRQDPLKQGRVRVRVYGLHPFEKVQGAITGLPTEDLPWMSVIQPTNSAGISGVGSSITGMVEGTSVFGLWLDEFKTAGLVIGTYSAHRKTKPNYTEGFSDPTGQYPRQVGSDTNPLVQGDETGYSAIPNIIQDRNLDIGINPDDADLSDIPEDPNPAITITDMLNRDEGLRLKVYWDTEGYPTVGIGHLIMAQKVRDMSVINKTLSNQVGRTVTGNPGIITMDEAVALFKKDRDKMLSDIKTNSRVGPVYAKVNKSRQMALENMSFQMGVGGLAKFGKMLDAMLIGDWKTAYTEARNSVWFNQTKGRASRVSMIILTGNMESYGVPAPKPEGKNLSAAYVEPKSGGNPEDPWTPEDSRILFKEPESSYNGQYPYVHTMETESG…
3655	KVNVGGNETYYNMYNRR	WKM80682.1	baseplate hub subunit and tail lysozyme	3e-08	93.87	MIEMNDSLKWFTGVVEDRQDPLKQGRVRVRVYGLHPFEKVQGAITGLPTEDLPWMSVIQPTNSAGISGVGSSITGMVEGTSVFGLWLDEFKTAGLVIGTYSAHRKTKPNYTEGFSDPTGQYPRQVGSDTNPLVQGDETGYSAIPNIIQDRNLDIGINPDDADLSDIPEDPNPAITITDMLNRDEGLRLKVYWDTEGYPTVGIGHLIMAQKVRDMSVINKTLSNQVGRTVTGNPGIITMDEAVALFKKDRDKMLSDIKTNSRVGPVYAKVNKSRQMALENMSFQMGVGGLAKFGKMLDAMLIGDWKTAYTEARNSVWFNQTKGRASRVSMIILTGNMESYGVPAPKPEGKNLSAAYVEPKSGGNPEDPWTPEDSRILFKEPESSYNGQYPYVHTMETESG…
3665	KMLDAMLIGDWKT	WKM80682.1	baseplate hub subunit and tail lysozyme	6e-06	91.56	MIEMNDSLKWFTGVVEDRQDPLKQGRVRVRVYGLHPFEKVQGAITGLPTEDLPWMSVIQPTNSAGISGVGSSITGMVEGTSVFGLWLDEFKTAGLVIGTYSAHRKTKPNYTEGFSDPTGQYPRQVGSDTNPLVQGDETGYSAIPNIIQDRNLDIGINPDDADLSDIPEDPNPAITITDMLNRDEGLRLKVYWDTEGYPTVGIGHLIMAQKVRDMSVINKTLSNQVGRTVTGNPGIITMDEAVALFKKDRDKMLSDIKTNSRVGPVYAKVNKSRQMALENMSFQMGVGGLAKFGKMLDAMLIGDWKTAYTEARNSVWFNQTKGRASRVSMIILTGNMESYGVPAPKPEGKNLSAAYVEPKSGGNPEDPWTPEDSRILFKEPESSYNGQYPYVHTMETESG…
3668	MSSIAQGQYTVDGSRI	WKM80682.1	baseplate hub subunit and tail lysozyme	4e-07	91.28	MIEMNDSLKWFTGVVEDRQDPLKQGRVRVRVYGLHPFEKVQGAITGLPTEDLPWMSVIQPTNSAGISGVGSSITGMVEGTSVFGLWLDEFKTAGLVIGTYSAHRKTKPNYTEGFSDPTGQYPRQVGSDTNPLVQGDETGYSAIPNIIQDRNLDIGINPDDADLSDIPEDPNPAITITDMLNRDEGLRLKVYWDTEGYPTVGIGHLIMAQKVRDMSVINKTLSNQVGRTVTGNPGIITMDEAVALFKKDRDKMLSDIKTNSRVGPVYAKVNKSRQMALENMSFQMGVGGLAKFGKMLDAMLIGDWKTAYTEARNSVWFNQTKGRASRVSMIILTGNMESYGVPAPKPEGKNLSAAYVEPKSGGNPEDPWTPEDSRILFKEPESSYNGQYPYVHTMETESG…
3692	KTVADLYDMTQGDGNILISGDKKV	WKM80682.1	baseplate hub subunit and tail lysozyme	2e-12	86	MIEMNDSLKWFTGVVEDRQDPLKQGRVRVRVYGLHPFEKVQGAITGLPTEDLPWMSVIQPTNSAGISGVGSSITGMVEGTSVFGLWLDEFKTAGLVIGTYSAHRKTKPNYTEGFSDPTGQYPRQVGSDTNPLVQGDETGYSAIPNIIQDRNLDIGINPDDADLSDIPEDPNPAITITDMLNRDEGLRLKVYWDTEGYPTVGIGHLIMAQKVRDMSVINKTLSNQVGRTVTGNPGIITMDEAVALFKKDRDKMLSDIKTNSRVGPVYAKVNKSRQMALENMSFQMGVGGLAKFGKMLDAMLIGDWKTAYTEARNSVWFNQTKGRASRVSMIILTGNMESYGVPAPKPEGKNLSAAYVEPKSGGNPEDPWTPEDSRILFKEPESSYNGQYPYVHTMETESG…
3729	RKTVADLYDMTQGDGNILISGDKKV	WKM80682.1	baseplate hub subunit and tail lysozyme	3e-13	78.66	MIEMNDSLKWFTGVVEDRQDPLKQGRVRVRVYGLHPFEKVQGAITGLPTEDLPWMSVIQPTNSAGISGVGSSITGMVEGTSVFGLWLDEFKTAGLVIGTYSAHRKTKPNYTEGFSDPTGQYPRQVGSDTNPLVQGDETGYSAIPNIIQDRNLDIGINPDDADLSDIPEDPNPAITITDMLNRDEGLRLKVYWDTEGYPTVGIGHLIMAQKVRDMSVINKTLSNQVGRTVTGNPGIITMDEAVALFKKDRDKMLSDIKTNSRVGPVYAKVNKSRQMALENMSFQMGVGGLAKFGKMLDAMLIGDWKTAYTEARNSVWFNQTKGRASRVSMIILTGNMESYGVPAPKPEGKNLSAAYVEPKSGGNPEDPWTPEDSRILFKEPESSYNGQYPYVHTMETESG…
3735	KVNVGGNETYYNMYNRR	WKM80682.1	baseplate hub subunit and tail lysozyme	3e-08	77.35	MIEMNDSLKWFTGVVEDRQDPLKQGRVRVRVYGLHPFEKVQGAITGLPTEDLPWMSVIQPTNSAGISGVGSSITGMVEGTSVFGLWLDEFKTAGLVIGTYSAHRKTKPNYTEGFSDPTGQYPRQVGSDTNPLVQGDETGYSAIPNIIQDRNLDIGINPDDADLSDIPEDPNPAITITDMLNRDEGLRLKVYWDTEGYPTVGIGHLIMAQKVRDMSVINKTLSNQVGRTVTGNPGIITMDEAVALFKKDRDKMLSDIKTNSRVGPVYAKVNKSRQMALENMSFQMGVGGLAKFGKMLDAMLIGDWKTAYTEARNSVWFNQTKGRASRVSMIILTGNMESYGVPAPKPEGKNLSAAYVEPKSGGNPEDPWTPEDSRILFKEPESSYNGQYPYVHTMETESG…
3751	RQQIDGDNTLYVRG	WKM80682.1	baseplate hub subunit and tail lysozyme	3e-06	75.51	MIEMNDSLKWFTGVVEDRQDPLKQGRVRVRVYGLHPFEKVQGAITGLPTEDLPWMSVIQPTNSAGISGVGSSITGMVEGTSVFGLWLDEFKTAGLVIGTYSAHRKTKPNYTEGFSDPTGQYPRQVGSDTNPLVQGDETGYSAIPNIIQDRNLDIGINPDDADLSDIPEDPNPAITITDMLNRDEGLRLKVYWDTEGYPTVGIGHLIMAQKVRDMSVINKTLSNQVGRTVTGNPGIITMDEAVALFKKDRDKMLSDIKTNSRVGPVYAKVNKSRQMALENMSFQMGVGGLAKFGKMLDAMLIGDWKTAYTEARNSVWFNQTKGRASRVSMIILTGNMESYGVPAPKPEGKNLSAAYVEPKSGGNPEDPWTPEDSRILFKEPESSYNGQYPYVHTMETESG…
3754	RVSMIILTGNMESYGVPAPKPEGKN	WKM80682.1	baseplate hub subunit and tail lysozyme	8e-14	74.91	MIEMNDSLKWFTGVVEDRQDPLKQGRVRVRVYGLHPFEKVQGAITGLPTEDLPWMSVIQPTNSAGISGVGSSITGMVEGTSVFGLWLDEFKTAGLVIGTYSAHRKTKPNYTEGFSDPTGQYPRQVGSDTNPLVQGDETGYSAIPNIIQDRNLDIGINPDDADLSDIPEDPNPAITITDMLNRDEGLRLKVYWDTEGYPTVGIGHLIMAQKVRDMSVINKTLSNQVGRTVTGNPGIITMDEAVALFKKDRDKMLSDIKTNSRVGPVYAKVNKSRQMALENMSFQMGVGGLAKFGKMLDAMLIGDWKTAYTEARNSVWFNQTKGRASRVSMIILTGNMESYGVPAPKPEGKNLSAAYVEPKSGGNPEDPWTPEDSRILFKEPESSYNGQYPYVHTMETESG…
3772	KSGGNPEDPWTPEDSRI	WKM80682.1	baseplate hub subunit and tail lysozyme	8e-09	71.5	MIEMNDSLKWFTGVVEDRQDPLKQGRVRVRVYGLHPFEKVQGAITGLPTEDLPWMSVIQPTNSAGISGVGSSITGMVEGTSVFGLWLDEFKTAGLVIGTYSAHRKTKPNYTEGFSDPTGQYPRQVGSDTNPLVQGDETGYSAIPNIIQDRNLDIGINPDDADLSDIPEDPNPAITITDMLNRDEGLRLKVYWDTEGYPTVGIGHLIMAQKVRDMSVINKTLSNQVGRTVTGNPGIITMDEAVALFKKDRDKMLSDIKTNSRVGPVYAKVNKSRQMALENMSFQMGVGGLAKFGKMLDAMLIGDWKTAYTEARNSVWFNQTKGRASRVSMIILTGNMESYGVPAPKPEGKNLSAAYVEPKSGGNPEDPWTPEDSRILFKEPESSYNGQYPYVHTMETESG…
3786	RQVGSDTNPLVQGDETGYSAIPNI	WKM80682.1	baseplate hub subunit and tail lysozyme	5e-13	69.92	MIEMNDSLKWFTGVVEDRQDPLKQGRVRVRVYGLHPFEKVQGAITGLPTEDLPWMSVIQPTNSAGISGVGSSITGMVEGTSVFGLWLDEFKTAGLVIGTYSAHRKTKPNYTEGFSDPTGQYPRQVGSDTNPLVQGDETGYSAIPNIIQDRNLDIGINPDDADLSDIPEDPNPAITITDMLNRDEGLRLKVYWDTEGYPTVGIGHLIMAQKVRDMSVINKTLSNQVGRTVTGNPGIITMDEAVALFKKDRDKMLSDIKTNSRVGPVYAKVNKSRQMALENMSFQMGVGGLAKFGKMLDAMLIGDWKTAYTEARNSVWFNQTKGRASRVSMIILTGNMESYGVPAPKPEGKNLSAAYVEPKSGGNPEDPWTPEDSRILFKEPESSYNGQYPYVHTMETESG…
3798	RNSVWFNQTKG	WKM80682.1	baseplate hub subunit and tail lysozyme	1e-04	67.95	MIEMNDSLKWFTGVVEDRQDPLKQGRVRVRVYGLHPFEKVQGAITGLPTEDLPWMSVIQPTNSAGISGVGSSITGMVEGTSVFGLWLDEFKTAGLVIGTYSAHRKTKPNYTEGFSDPTGQYPRQVGSDTNPLVQGDETGYSAIPNIIQDRNLDIGINPDDADLSDIPEDPNPAITITDMLNRDEGLRLKVYWDTEGYPTVGIGHLIMAQKVRDMSVINKTLSNQVGRTVTGNPGIITMDEAVALFKKDRDKMLSDIKTNSRVGPVYAKVNKSRQMALENMSFQMGVGGLAKFGKMLDAMLIGDWKTAYTEARNSVWFNQTKGRASRVSMIILTGNMESYGVPAPKPEGKNLSAAYVEPKSGGNPEDPWTPEDSRILFKEPESSYNGQYPYVHTMETESG…
3838	KTKPNYTEGFSDPTGQYPRQ	WKM80682.1	baseplate hub subunit and tail lysozyme	5e-11	63.01	MIEMNDSLKWFTGVVEDRQDPLKQGRVRVRVYGLHPFEKVQGAITGLPTEDLPWMSVIQPTNSAGISGVGSSITGMVEGTSVFGLWLDEFKTAGLVIGTYSAHRKTKPNYTEGFSDPTGQYPRQVGSDTNPLVQGDETGYSAIPNIIQDRNLDIGINPDDADLSDIPEDPNPAITITDMLNRDEGLRLKVYWDTEGYPTVGIGHLIMAQKVRDMSVINKTLSNQVGRTVTGNPGIITMDEAVALFKKDRDKMLSDIKTNSRVGPVYAKVNKSRQMALENMSFQMGVGGLAKFGKMLDAMLIGDWKTAYTEARNSVWFNQTKGRASRVSMIILTGNMESYGVPAPKPEGKNLSAAYVEPKSGGNPEDPWTPEDSRILFKEPESSYNGQYPYVHTMETESG…
3858	RIVHPTGSYEEVAPDGRR	WKM80682.1	baseplate hub subunit and tail lysozyme	2e-09	60.03	MIEMNDSLKWFTGVVEDRQDPLKQGRVRVRVYGLHPFEKVQGAITGLPTEDLPWMSVIQPTNSAGISGVGSSITGMVEGTSVFGLWLDEFKTAGLVIGTYSAHRKTKPNYTEGFSDPTGQYPRQVGSDTNPLVQGDETGYSAIPNIIQDRNLDIGINPDDADLSDIPEDPNPAITITDMLNRDEGLRLKVYWDTEGYPTVGIGHLIMAQKVRDMSVINKTLSNQVGRTVTGNPGIITMDEAVALFKKDRDKMLSDIKTNSRVGPVYAKVNKSRQMALENMSFQMGVGGLAKFGKMLDAMLIGDWKTAYTEARNSVWFNQTKGRASRVSMIILTGNMESYGVPAPKPEGKNLSAAYVEPKSGGNPEDPWTPEDSRILFKEPESSYNGQYPYVHTMETESG…
3879	KTAGLVIGTYSAHRK	WKM80682.1	baseplate hub subunit and tail lysozyme	1e-06	57.49	MIEMNDSLKWFTGVVEDRQDPLKQGRVRVRVYGLHPFEKVQGAITGLPTEDLPWMSVIQPTNSAGISGVGSSITGMVEGTSVFGLWLDEFKTAGLVIGTYSAHRKTKPNYTEGFSDPTGQYPRQVGSDTNPLVQGDETGYSAIPNIIQDRNLDIGINPDDADLSDIPEDPNPAITITDMLNRDEGLRLKVYWDTEGYPTVGIGHLIMAQKVRDMSVINKTLSNQVGRTVTGNPGIITMDEAVALFKKDRDKMLSDIKTNSRVGPVYAKVNKSRQMALENMSFQMGVGGLAKFGKMLDAMLIGDWKTAYTEARNSVWFNQTKGRASRVSMIILTGNMESYGVPAPKPEGKNLSAAYVEPKSGGNPEDPWTPEDSRILFKEPESSYNGQYPYVHTMETESG…
3880	KWFTGVVEDRQ	WKM80682.1	baseplate hub subunit and tail lysozyme	9e-05	57.47	MIEMNDSLKWFTGVVEDRQDPLKQGRVRVRVYGLHPFEKVQGAITGLPTEDLPWMSVIQPTNSAGISGVGSSITGMVEGTSVFGLWLDEFKTAGLVIGTYSAHRKTKPNYTEGFSDPTGQYPRQVGSDTNPLVQGDETGYSAIPNIIQDRNLDIGINPDDADLSDIPEDPNPAITITDMLNRDEGLRLKVYWDTEGYPTVGIGHLIMAQKVRDMSVINKTLSNQVGRTVTGNPGIITMDEAVALFKKDRDKMLSDIKTNSRVGPVYAKVNKSRQMALENMSFQMGVGGLAKFGKMLDAMLIGDWKTAYTEARNSVWFNQTKGRASRVSMIILTGNMESYGVPAPKPEGKNLSAAYVEPKSGGNPEDPWTPEDSRILFKEPESSYNGQYPYVHTMETESG…
3901	RQVGSDTNPLVQGDETGYSAIPNIIQDRN	WKM80682.1	baseplate hub subunit and tail lysozyme	2e-16	55.06	MIEMNDSLKWFTGVVEDRQDPLKQGRVRVRVYGLHPFEKVQGAITGLPTEDLPWMSVIQPTNSAGISGVGSSITGMVEGTSVFGLWLDEFKTAGLVIGTYSAHRKTKPNYTEGFSDPTGQYPRQVGSDTNPLVQGDETGYSAIPNIIQDRNLDIGINPDDADLSDIPEDPNPAITITDMLNRDEGLRLKVYWDTEGYPTVGIGHLIMAQKVRDMSVINKTLSNQVGRTVTGNPGIITMDEAVALFKKDRDKMLSDIKTNSRVGPVYAKVNKSRQMALENMSFQMGVGGLAKFGKMLDAMLIGDWKTAYTEARNSVWFNQTKGRASRVSMIILTGNMESYGVPAPKPEGKNLSAAYVEPKSGGNPEDPWTPEDSRILFKEPESSYNGQYPYVHTMETESG…
3969	KTKPNYTEGFSDPTGQYPRQ	WKM80682.1	baseplate hub subunit and tail lysozyme	5e-11	47.55	MIEMNDSLKWFTGVVEDRQDPLKQGRVRVRVYGLHPFEKVQGAITGLPTEDLPWMSVIQPTNSAGISGVGSSITGMVEGTSVFGLWLDEFKTAGLVIGTYSAHRKTKPNYTEGFSDPTGQYPRQVGSDTNPLVQGDETGYSAIPNIIQDRNLDIGINPDDADLSDIPEDPNPAITITDMLNRDEGLRLKVYWDTEGYPTVGIGHLIMAQKVRDMSVINKTLSNQVGRTVTGNPGIITMDEAVALFKKDRDKMLSDIKTNSRVGPVYAKVNKSRQMALENMSFQMGVGGLAKFGKMLDAMLIGDWKTAYTEARNSVWFNQTKGRASRVSMIILTGNMESYGVPAPKPEGKNLSAAYVEPKSGGNPEDPWTPEDSRILFKEPESSYNGQYPYVHTMETESG…
3970	KVNVGGNETYYNMYNRR	WKM80682.1	baseplate hub subunit and tail lysozyme	3e-08	47.54	MIEMNDSLKWFTGVVEDRQDPLKQGRVRVRVYGLHPFEKVQGAITGLPTEDLPWMSVIQPTNSAGISGVGSSITGMVEGTSVFGLWLDEFKTAGLVIGTYSAHRKTKPNYTEGFSDPTGQYPRQVGSDTNPLVQGDETGYSAIPNIIQDRNLDIGINPDDADLSDIPEDPNPAITITDMLNRDEGLRLKVYWDTEGYPTVGIGHLIMAQKVRDMSVINKTLSNQVGRTVTGNPGIITMDEAVALFKKDRDKMLSDIKTNSRVGPVYAKVNKSRQMALENMSFQMGVGGLAKFGKMLDAMLIGDWKTAYTEARNSVWFNQTKGRASRVSMIILTGNMESYGVPAPKPEGKNLSAAYVEPKSGGNPEDPWTPEDSRILFKEPESSYNGQYPYVHTMETESG…
4006	KTAGLVIGTYS	WKM80682.1	baseplate hub subunit and tail lysozyme	0.002	44.11	MIEMNDSLKWFTGVVEDRQDPLKQGRVRVRVYGLHPFEKVQGAITGLPTEDLPWMSVIQPTNSAGISGVGSSITGMVEGTSVFGLWLDEFKTAGLVIGTYSAHRKTKPNYTEGFSDPTGQYPRQVGSDTNPLVQGDETGYSAIPNIIQDRNLDIGINPDDADLSDIPEDPNPAITITDMLNRDEGLRLKVYWDTEGYPTVGIGHLIMAQKVRDMSVINKTLSNQVGRTVTGNPGIITMDEAVALFKKDRDKMLSDIKTNSRVGPVYAKVNKSRQMALENMSFQMGVGGLAKFGKMLDAMLIGDWKTAYTEARNSVWFNQTKGRASRVSMIILTGNMESYGVPAPKPEGKNLSAAYVEPKSGGNPEDPWTPEDSRILFKEPESSYNGQYPYVHTMETESG…
4021	RQQIDGDNTLYVRG	WKM80682.1	baseplate hub subunit and tail lysozyme	3e-06	43.09	MIEMNDSLKWFTGVVEDRQDPLKQGRVRVRVYGLHPFEKVQGAITGLPTEDLPWMSVIQPTNSAGISGVGSSITGMVEGTSVFGLWLDEFKTAGLVIGTYSAHRKTKPNYTEGFSDPTGQYPRQVGSDTNPLVQGDETGYSAIPNIIQDRNLDIGINPDDADLSDIPEDPNPAITITDMLNRDEGLRLKVYWDTEGYPTVGIGHLIMAQKVRDMSVINKTLSNQVGRTVTGNPGIITMDEAVALFKKDRDKMLSDIKTNSRVGPVYAKVNKSRQMALENMSFQMGVGGLAKFGKMLDAMLIGDWKTAYTEARNSVWFNQTKGRASRVSMIILTGNMESYGVPAPKPEGKNLSAAYVEPKSGGNPEDPWTPEDSRILFKEPESSYNGQYPYVHTMETESG…
4034	KVYWDTEGYPTVGIGHL	WKM80682.1	baseplate hub subunit and tail lysozyme	5e-09	42.13	MIEMNDSLKWFTGVVEDRQDPLKQGRVRVRVYGLHPFEKVQGAITGLPTEDLPWMSVIQPTNSAGISGVGSSITGMVEGTSVFGLWLDEFKTAGLVIGTYSAHRKTKPNYTEGFSDPTGQYPRQVGSDTNPLVQGDETGYSAIPNIIQDRNLDIGINPDDADLSDIPEDPNPAITITDMLNRDEGLRLKVYWDTEGYPTVGIGHLIMAQKVRDMSVINKTLSNQVGRTVTGNPGIITMDEAVALFKKDRDKMLSDIKTNSRVGPVYAKVNKSRQMALENMSFQMGVGGLAKFGKMLDAMLIGDWKTAYTEARNSVWFNQTKGRASRVSMIILTGNMESYGVPAPKPEGKNLSAAYVEPKSGGNPEDPWTPEDSRILFKEPESSYNGQYPYVHTMETESG…
4036	MSFQMGVGGLAKF	WKM80682.1	baseplate hub subunit and tail lysozyme	6e-06	41.37	MIEMNDSLKWFTGVVEDRQDPLKQGRVRVRVYGLHPFEKVQGAITGLPTEDLPWMSVIQPTNSAGISGVGSSITGMVEGTSVFGLWLDEFKTAGLVIGTYSAHRKTKPNYTEGFSDPTGQYPRQVGSDTNPLVQGDETGYSAIPNIIQDRNLDIGINPDDADLSDIPEDPNPAITITDMLNRDEGLRLKVYWDTEGYPTVGIGHLIMAQKVRDMSVINKTLSNQVGRTVTGNPGIITMDEAVALFKKDRDKMLSDIKTNSRVGPVYAKVNKSRQMALENMSFQMGVGGLAKFGKMLDAMLIGDWKTAYTEARNSVWFNQTKGRASRVSMIILTGNMESYGVPAPKPEGKNLSAAYVEPKSGGNPEDPWTPEDSRILFKEPESSYNGQYPYVHTMETESG…
4055	KVQGAITGLPTEDLPWMSVIQPTN	WKM80682.1	baseplate hub subunit and tail lysozyme	3e-13	39.67	MIEMNDSLKWFTGVVEDRQDPLKQGRVRVRVYGLHPFEKVQGAITGLPTEDLPWMSVIQPTNSAGISGVGSSITGMVEGTSVFGLWLDEFKTAGLVIGTYSAHRKTKPNYTEGFSDPTGQYPRQVGSDTNPLVQGDETGYSAIPNIIQDRNLDIGINPDDADLSDIPEDPNPAITITDMLNRDEGLRLKVYWDTEGYPTVGIGHLIMAQKVRDMSVINKTLSNQVGRTVTGNPGIITMDEAVALFKKDRDKMLSDIKTNSRVGPVYAKVNKSRQMALENMSFQMGVGGLAKFGKMLDAMLIGDWKTAYTEARNSVWFNQTKGRASRVSMIILTGNMESYGVPAPKPEGKNLSAAYVEPKSGGNPEDPWTPEDSRILFKEPESSYNGQYPYVHTMETESG…
4084	KVYWDTEGYPTVGIGHLIMAQKV	WKM80682.1	baseplate hub subunit and tail lysozyme	5e-13	37.1	MIEMNDSLKWFTGVVEDRQDPLKQGRVRVRVYGLHPFEKVQGAITGLPTEDLPWMSVIQPTNSAGISGVGSSITGMVEGTSVFGLWLDEFKTAGLVIGTYSAHRKTKPNYTEGFSDPTGQYPRQVGSDTNPLVQGDETGYSAIPNIIQDRNLDIGINPDDADLSDIPEDPNPAITITDMLNRDEGLRLKVYWDTEGYPTVGIGHLIMAQKVRDMSVINKTLSNQVGRTVTGNPGIITMDEAVALFKKDRDKMLSDIKTNSRVGPVYAKVNKSRQMALENMSFQMGVGGLAKFGKMLDAMLIGDWKTAYTEARNSVWFNQTKGRASRVSMIILTGNMESYGVPAPKPEGKNLSAAYVEPKSGGNPEDPWTPEDSRILFKEPESSYNGQYPYVHTMETESG…
4111	KVNVGGNETYYNMYNRR	WKM80682.1	baseplate hub subunit and tail lysozyme	3e-08	34.38	MIEMNDSLKWFTGVVEDRQDPLKQGRVRVRVYGLHPFEKVQGAITGLPTEDLPWMSVIQPTNSAGISGVGSSITGMVEGTSVFGLWLDEFKTAGLVIGTYSAHRKTKPNYTEGFSDPTGQYPRQVGSDTNPLVQGDETGYSAIPNIIQDRNLDIGINPDDADLSDIPEDPNPAITITDMLNRDEGLRLKVYWDTEGYPTVGIGHLIMAQKVRDMSVINKTLSNQVGRTVTGNPGIITMDEAVALFKKDRDKMLSDIKTNSRVGPVYAKVNKSRQMALENMSFQMGVGGLAKFGKMLDAMLIGDWKTAYTEARNSVWFNQTKGRASRVSMIILTGNMESYGVPAPKPEGKNLSAAYVEPKSGGNPEDPWTPEDSRILFKEPESSYNGQYPYVHTMETESG…
4129	RNSVWFNQTKG	WKM80682.1	baseplate hub subunit and tail lysozyme	1e-04	32.43	MIEMNDSLKWFTGVVEDRQDPLKQGRVRVRVYGLHPFEKVQGAITGLPTEDLPWMSVIQPTNSAGISGVGSSITGMVEGTSVFGLWLDEFKTAGLVIGTYSAHRKTKPNYTEGFSDPTGQYPRQVGSDTNPLVQGDETGYSAIPNIIQDRNLDIGINPDDADLSDIPEDPNPAITITDMLNRDEGLRLKVYWDTEGYPTVGIGHLIMAQKVRDMSVINKTLSNQVGRTVTGNPGIITMDEAVALFKKDRDKMLSDIKTNSRVGPVYAKVNKSRQMALENMSFQMGVGGLAKFGKMLDAMLIGDWKTAYTEARNSVWFNQTKGRASRVSMIILTGNMESYGVPAPKPEGKNLSAAYVEPKSGGNPEDPWTPEDSRILFKEPESSYNGQYPYVHTMETESG…
4241	RQVGSDTNPLVQGDETGYSAIPNI	WKM80682.1	baseplate hub subunit and tail lysozyme	5e-13	23.56	MIEMNDSLKWFTGVVEDRQDPLKQGRVRVRVYGLHPFEKVQGAITGLPTEDLPWMSVIQPTNSAGISGVGSSITGMVEGTSVFGLWLDEFKTAGLVIGTYSAHRKTKPNYTEGFSDPTGQYPRQVGSDTNPLVQGDETGYSAIPNIIQDRNLDIGINPDDADLSDIPEDPNPAITITDMLNRDEGLRLKVYWDTEGYPTVGIGHLIMAQKVRDMSVINKTLSNQVGRTVTGNPGIITMDEAVALFKKDRDKMLSDIKTNSRVGPVYAKVNKSRQMALENMSFQMGVGGLAKFGKMLDAMLIGDWKTAYTEARNSVWFNQTKGRASRVSMIILTGNMESYGVPAPKPEGKNLSAAYVEPKSGGNPEDPWTPEDSRILFKEPESSYNGQYPYVHTMETESG…
4254	FGLWLDEFKT	WKM80682.1	baseplate hub subunit and tail lysozyme	9e-05	22.89	MIEMNDSLKWFTGVVEDRQDPLKQGRVRVRVYGLHPFEKVQGAITGLPTEDLPWMSVIQPTNSAGISGVGSSITGMVEGTSVFGLWLDEFKTAGLVIGTYSAHRKTKPNYTEGFSDPTGQYPRQVGSDTNPLVQGDETGYSAIPNIIQDRNLDIGINPDDADLSDIPEDPNPAITITDMLNRDEGLRLKVYWDTEGYPTVGIGHLIMAQKVRDMSVINKTLSNQVGRTVTGNPGIITMDEAVALFKKDRDKMLSDIKTNSRVGPVYAKVNKSRQMALENMSFQMGVGGLAKFGKMLDAMLIGDWKTAYTEARNSVWFNQTKGRASRVSMIILTGNMESYGVPAPKPEGKNLSAAYVEPKSGGNPEDPWTPEDSRILFKEPESSYNGQYPYVHTMETESG…
4279	KVNVGGNETYYNMYNRR	WKM80682.1	baseplate hub subunit and tail lysozyme	3e-08	21.96	MIEMNDSLKWFTGVVEDRQDPLKQGRVRVRVYGLHPFEKVQGAITGLPTEDLPWMSVIQPTNSAGISGVGSSITGMVEGTSVFGLWLDEFKTAGLVIGTYSAHRKTKPNYTEGFSDPTGQYPRQVGSDTNPLVQGDETGYSAIPNIIQDRNLDIGINPDDADLSDIPEDPNPAITITDMLNRDEGLRLKVYWDTEGYPTVGIGHLIMAQKVRDMSVINKTLSNQVGRTVTGNPGIITMDEAVALFKKDRDKMLSDIKTNSRVGPVYAKVNKSRQMALENMSFQMGVGGLAKFGKMLDAMLIGDWKTAYTEARNSVWFNQTKGRASRVSMIILTGNMESYGVPAPKPEGKNLSAAYVEPKSGGNPEDPWTPEDSRILFKEPESSYNGQYPYVHTMETESG…
4296	KSRQMALENMSFQMGVGGLAKF	WKM80682.1	baseplate hub subunit and tail lysozyme	5e-12	20.91	MIEMNDSLKWFTGVVEDRQDPLKQGRVRVRVYGLHPFEKVQGAITGLPTEDLPWMSVIQPTNSAGISGVGSSITGMVEGTSVFGLWLDEFKTAGLVIGTYSAHRKTKPNYTEGFSDPTGQYPRQVGSDTNPLVQGDETGYSAIPNIIQDRNLDIGINPDDADLSDIPEDPNPAITITDMLNRDEGLRLKVYWDTEGYPTVGIGHLIMAQKVRDMSVINKTLSNQVGRTVTGNPGIITMDEAVALFKKDRDKMLSDIKTNSRVGPVYAKVNKSRQMALENMSFQMGVGGLAKFGKMLDAMLIGDWKTAYTEARNSVWFNQTKGRASRVSMIILTGNMESYGVPAPKPEGKNLSAAYVEPKSGGNPEDPWTPEDSRILFKEPESSYNGQYPYVHTMETESG…
4304	RKTKPNYTEGFSDPTGQYPRQ	WKM80682.1	baseplate hub subunit and tail lysozyme	9e-12	20.3	MIEMNDSLKWFTGVVEDRQDPLKQGRVRVRVYGLHPFEKVQGAITGLPTEDLPWMSVIQPTNSAGISGVGSSITGMVEGTSVFGLWLDEFKTAGLVIGTYSAHRKTKPNYTEGFSDPTGQYPRQVGSDTNPLVQGDETGYSAIPNIIQDRNLDIGINPDDADLSDIPEDPNPAITITDMLNRDEGLRLKVYWDTEGYPTVGIGHLIMAQKVRDMSVINKTLSNQVGRTVTGNPGIITMDEAVALFKKDRDKMLSDIKTNSRVGPVYAKVNKSRQMALENMSFQMGVGGLAKFGKMLDAMLIGDWKTAYTEARNSVWFNQTKGRASRVSMIILTGNMESYGVPAPKPEGKNLSAAYVEPKSGGNPEDPWTPEDSRILFKEPESSYNGQYPYVHTMETESG…
4315	RNLDIGINPDDADLSDI	WKM80682.1	baseplate hub subunit and tail lysozyme	1e-07	19.66	MIEMNDSLKWFTGVVEDRQDPLKQGRVRVRVYGLHPFEKVQGAITGLPTEDLPWMSVIQPTNSAGISGVGSSITGMVEGTSVFGLWLDEFKTAGLVIGTYSAHRKTKPNYTEGFSDPTGQYPRQVGSDTNPLVQGDETGYSAIPNIIQDRNLDIGINPDDADLSDIPEDPNPAITITDMLNRDEGLRLKVYWDTEGYPTVGIGHLIMAQKVRDMSVINKTLSNQVGRTVTGNPGIITMDEAVALFKKDRDKMLSDIKTNSRVGPVYAKVNKSRQMALENMSFQMGVGGLAKFGKMLDAMLIGDWKTAYTEARNSVWFNQTKGRASRVSMIILTGNMESYGVPAPKPEGKNLSAAYVEPKSGGNPEDPWTPEDSRILFKEPESSYNGQYPYVHTMETESG…
4339	NSVWFNQTKG	WKM80682.1	baseplate hub subunit and tail lysozyme	6e-04	18.05	MIEMNDSLKWFTGVVEDRQDPLKQGRVRVRVYGLHPFEKVQGAITGLPTEDLPWMSVIQPTNSAGISGVGSSITGMVEGTSVFGLWLDEFKTAGLVIGTYSAHRKTKPNYTEGFSDPTGQYPRQVGSDTNPLVQGDETGYSAIPNIIQDRNLDIGINPDDADLSDIPEDPNPAITITDMLNRDEGLRLKVYWDTEGYPTVGIGHLIMAQKVRDMSVINKTLSNQVGRTVTGNPGIITMDEAVALFKKDRDKMLSDIKTNSRVGPVYAKVNKSRQMALENMSFQMGVGGLAKFGKMLDAMLIGDWKTAYTEARNSVWFNQTKGRASRVSMIILTGNMESYGVPAPKPEGKNLSAAYVEPKSGGNPEDPWTPEDSRILFKEPESSYNGQYPYVHTMETESG…
4346	METESGHIQEFDDTPGYERY	WKM80682.1	baseplate hub subunit and tail lysozyme	4e-11	17.61	MIEMNDSLKWFTGVVEDRQDPLKQGRVRVRVYGLHPFEKVQGAITGLPTEDLPWMSVIQPTNSAGISGVGSSITGMVEGTSVFGLWLDEFKTAGLVIGTYSAHRKTKPNYTEGFSDPTGQYPRQVGSDTNPLVQGDETGYSAIPNIIQDRNLDIGINPDDADLSDIPEDPNPAITITDMLNRDEGLRLKVYWDTEGYPTVGIGHLIMAQKVRDMSVINKTLSNQVGRTVTGNPGIITMDEAVALFKKDRDKMLSDIKTNSRVGPVYAKVNKSRQMALENMSFQMGVGGLAKFGKMLDAMLIGDWKTAYTEARNSVWFNQTKGRASRVSMIILTGNMESYGVPAPKPEGKNLSAAYVEPKSGGNPEDPWTPEDSRILFKEPESSYNGQYPYVHTMETESG…
4367	KWFTGVVEDRQ	WKM80682.1	baseplate hub subunit and tail lysozyme	9e-05	16.75	MIEMNDSLKWFTGVVEDRQDPLKQGRVRVRVYGLHPFEKVQGAITGLPTEDLPWMSVIQPTNSAGISGVGSSITGMVEGTSVFGLWLDEFKTAGLVIGTYSAHRKTKPNYTEGFSDPTGQYPRQVGSDTNPLVQGDETGYSAIPNIIQDRNLDIGINPDDADLSDIPEDPNPAITITDMLNRDEGLRLKVYWDTEGYPTVGIGHLIMAQKVRDMSVINKTLSNQVGRTVTGNPGIITMDEAVALFKKDRDKMLSDIKTNSRVGPVYAKVNKSRQMALENMSFQMGVGGLAKFGKMLDAMLIGDWKTAYTEARNSVWFNQTKGRASRVSMIILTGNMESYGVPAPKPEGKNLSAAYVEPKSGGNPEDPWTPEDSRILFKEPESSYNGQYPYVHTMETESG…
4371	RIVHPTGSYEEVAPDGRR	WKM80682.1	baseplate hub subunit and tail lysozyme	2e-09	16.48	MIEMNDSLKWFTGVVEDRQDPLKQGRVRVRVYGLHPFEKVQGAITGLPTEDLPWMSVIQPTNSAGISGVGSSITGMVEGTSVFGLWLDEFKTAGLVIGTYSAHRKTKPNYTEGFSDPTGQYPRQVGSDTNPLVQGDETGYSAIPNIIQDRNLDIGINPDDADLSDIPEDPNPAITITDMLNRDEGLRLKVYWDTEGYPTVGIGHLIMAQKVRDMSVINKTLSNQVGRTVTGNPGIITMDEAVALFKKDRDKMLSDIKTNSRVGPVYAKVNKSRQMALENMSFQMGVGGLAKFGKMLDAMLIGDWKTAYTEARNSVWFNQTKGRASRVSMIILTGNMESYGVPAPKPEGKNLSAAYVEPKSGGNPEDPWTPEDSRILFKEPESSYNGQYPYVHTMETESG…
4405	LLETMCLNTVKAMSSPLQRGRI	WKM80682.1	baseplate hub subunit and tail lysozyme	2.5	15	MIEMNDSLKWFTGVVEDRQDPLKQGRVRVRVYGLHPFEKVQGAITGLPTEDLPWMSVIQPTNSAGISGVGSSITGMVEGTSVFGLWLDEFKTAGLVIGTYSAHRKTKPNYTEGFSDPTGQYPRQVGSDTNPLVQGDETGYSAIPNIIQDRNLDIGINPDDADLSDIPEDPNPAITITDMLNRDEGLRLKVYWDTEGYPTVGIGHLIMAQKVRDMSVINKTLSNQVGRTVTGNPGIITMDEAVALFKKDRDKMLSDIKTNSRVGPVYAKVNKSRQMALENMSFQMGVGGLAKFGKMLDAMLIGDWKTAYTEARNSVWFNQTKGRASRVSMIILTGNMESYGVPAPKPEGKNLSAAYVEPKSGGNPEDPWTPEDSRILFKEPESSYNGQYPYVHTMETESG…
5113	RNGDNSSYVRRR	WKM80682.1	baseplate hub subunit and tail lysozyme	0.56	15.63	MIEMNDSLKWFTGVVEDRQDPLKQGRVRVRVYGLHPFEKVQGAITGLPTEDLPWMSVIQPTNSAGISGVGSSITGMVEGTSVFGLWLDEFKTAGLVIGTYSAHRKTKPNYTEGFSDPTGQYPRQVGSDTNPLVQGDETGYSAIPNIIQDRNLDIGINPDDADLSDIPEDPNPAITITDMLNRDEGLRLKVYWDTEGYPTVGIGHLIMAQKVRDMSVINKTLSNQVGRTVTGNPGIITMDEAVALFKKDRDKMLSDIKTNSRVGPVYAKVNKSRQMALENMSFQMGVGGLAKFGKMLDAMLIGDWKTAYTEARNSVWFNQTKGRASRVSMIILTGNMESYGVPAPKPEGKNLSAAYVEPKSGGNPEDPWTPEDSRILFKEPESSYNGQYPYVHTMETESG…
5385	KFVHTMITKYQFMFHAMNLLVVKC	WKM80682.1	baseplate hub subunit and tail lysozyme	5.4	15.2	MIEMNDSLKWFTGVVEDRQDPLKQGRVRVRVYGLHPFEKVQGAITGLPTEDLPWMSVIQPTNSAGISGVGSSITGMVEGTSVFGLWLDEFKTAGLVIGTYSAHRKTKPNYTEGFSDPTGQYPRQVGSDTNPLVQGDETGYSAIPNIIQDRNLDIGINPDDADLSDIPEDPNPAITITDMLNRDEGLRLKVYWDTEGYPTVGIGHLIMAQKVRDMSVINKTLSNQVGRTVTGNPGIITMDEAVALFKKDRDKMLSDIKTNSRVGPVYAKVNKSRQMALENMSFQMGVGGLAKFGKMLDAMLIGDWKTAYTEARNSVWFNQTKGRASRVSMIILTGNMESYGVPAPKPEGKNLSAAYVEPKSGGNPEDPWTPEDSRILFKEPESSYNGQYPYVHTMETESG…
279	KGNYNSVFTFGNDVLKY	WKM80683.1	neck protein	2e-08	88.41	MADILPINTTLREVIEGEYVEQYFTAQLSTNETLKSINIIDYQPVSDISVSETYYKGNYNSVFTFGNDVLKYREGDELKSASAWEDLPNPKTADLYLWKAPRTLEKTFTYTVEIIYTVTEESSGGSSGGSSAPIITEHKKQKIYSQTVKGNWSRWGDQLRAYVYAGN
456	KSASAWEDLPNPKT	WKM80683.1	neck protein	2e-06	75.68	MADILPINTTLREVIEGEYVEQYFTAQLSTNETLKSINIIDYQPVSDISVSETYYKGNYNSVFTFGNDVLKYREGDELKSASAWEDLPNPKTADLYLWKAPRTLEKTFTYTVEIIYTVTEESSGGSSGGSSAPIITEHKKQKIYSQTVKGNWSRWGDQLRAYVYAGN
902	KTADLYLWKA	WKM80683.1	neck protein	0.004	54.76	MADILPINTTLREVIEGEYVEQYFTAQLSTNETLKSINIIDYQPVSDISVSETYYKGNYNSVFTFGNDVLKYREGDELKSASAWEDLPNPKTADLYLWKAPRTLEKTFTYTVEIIYTVTEESSGGSSGGSSAPIITEHKKQKIYSQTVKGNWSRWGDQLRAYVYAGN
1826	ASAWEDLPNPKT	WKM80683.1	neck protein	3e-05	23.21	MADILPINTTLREVIEGEYVEQYFTAQLSTNETLKSINIIDYQPVSDISVSETYYKGNYNSVFTFGNDVLKYREGDELKSASAWEDLPNPKTADLYLWKAPRTLEKTFTYTVEIIYTVTEESSGGSSGGSSAPIITEHKKQKIYSQTVKGNWSRWGDQLRAYVYAGN
2181	KSASAWEDLPNPKTADLYLWKA	WKM80683.1	neck protein	3e-12	15.13	MADILPINTTLREVIEGEYVEQYFTAQLSTNETLKSINIIDYQPVSDISVSETYYKGNYNSVFTFGNDVLKYREGDELKSASAWEDLPNPKTADLYLWKAPRTLEKTFTYTVEIIYTVTEESSGGSSGGSSAPIITEHKKQKIYSQTVKGNWSRWGDQLRAYVYAGN
31	KAVQMADPISCGDTVAQSSSKV	WKM80684.1	PAAR domain-containing protein	2e-11	125.17	MAGLSFNKCLTAGHSAYPPTEVNATQSKVFTGGIAVLVDGDSITPHTKTVDPHDTHGGVVQPRTSKVFVTGKKAVQMADPISCGDTVAQSSSKVFIH
433	KCLTAGHSAYPPTEVNATQSKV	WKM80684.1	PAAR domain-containing protein	1e-12	77.12	MAGLSFNKCLTAGHSAYPPTEVNATQSKVFTGGIAVLVDGDSITPHTKTVDPHDTHGGVVQPRTSKVFVTGKKAVQMADPISCGDTVAQSSSKVFIH
703	KAVQMADPISCGDTVAQSSSKV	WKM80684.1	PAAR domain-containing protein	2e-11	63	MAGLSFNKCLTAGHSAYPPTEVNATQSKVFTGGIAVLVDGDSITPHTKTVDPHDTHGGVVQPRTSKVFVTGKKAVQMADPISCGDTVAQSSSKVFIH
963	KKAVQMADPISCGDTVAQSSSKV	WKM80684.1	PAAR domain-containing protein	3e-12	52.22	MAGLSFNKCLTAGHSAYPPTEVNATQSKVFTGGIAVLVDGDSITPHTKTVDPHDTHGGVVQPRTSKVFVTGKKAVQMADPISCGDTVAQSSSKVFIH
1546	KTVDPHDTHGGVVQPRT	WKM80684.1	PAAR domain-containing protein	8e-09	32.15	MAGLSFNKCLTAGHSAYPPTEVNATQSKVFTGGIAVLVDGDSITPHTKTVDPHDTHGGVVQPRTSKVFVTGKKAVQMADPISCGDTVAQSSSKVFIH
1765	HSAYPPTEVNATQSKV	WKM80684.1	PAAR domain-containing protein	8e-08	24.89	MAGLSFNKCLTAGHSAYPPTEVNATQSKVFTGGIAVLVDGDSITPHTKTVDPHDTHGGVVQPRTSKVFVTGKKAVQMADPISCGDTVAQSSSKVFIH
2194	RDSSVDPYNFVVTENVIALRD	WKM80685.1	baseplate wedge subunit	1e-10	140.29	MAIKEPLNYQLTRTANAIPDAFTGATFDEIKNQLINWLSGQKEFQDFDFAGSRLNVLLDLLAYNTLYIQQFSNTALYESFIGTANLRSSVVQAAQQNGYLPSSKSAATASIMLEVTHPNPEPAIKIPRGTKFLAYARDSSVDPYNFVVTENVIALRDTSAPEGVNRYLPIVNLAQGRIIRTQLSYDPKKPIVIRDQSIDRKQVKLWVDGAEWTNWTDRSMVHASSISTIYYMRETVDGNTEFFFGEGVAEASVAGGVLESNFIGGLKPTKGAQVVIEYIRTDGEAANGATDFSYADTLQYIVVNKIIENWSDSPDYVGADGGGEPEDIERIRELAQIKRESQMRCVSKTDYESFVSSRFGSIVQAVQCFTDQDKPGYAFIAIKPKSGLQLTAVQREDIQ…
2222	KSAATASIMLEVTHPNPEPAIKI	WKM80685.1	baseplate wedge subunit	7e-12	124.54	MAIKEPLNYQLTRTANAIPDAFTGATFDEIKNQLINWLSGQKEFQDFDFAGSRLNVLLDLLAYNTLYIQQFSNTALYESFIGTANLRSSVVQAAQQNGYLPSSKSAATASIMLEVTHPNPEPAIKIPRGTKFLAYARDSSVDPYNFVVTENVIALRDTSAPEGVNRYLPIVNLAQGRIIRTQLSYDPKKPIVIRDQSIDRKQVKLWVDGAEWTNWTDRSMVHASSISTIYYMRETVDGNTEFFFGEGVAEASVAGGVLESNFIGGLKPTKGAQVVIEYIRTDGEAANGATDFSYADTLQYIVVNKIIENWSDSPDYVGADGGGEPEDIERIRELAQIKRESQMRCVSKTDYESFVSSRFGSIVQAVQCFTDQDKPGYAFIAIKPKSGLQLTAVQREDIQ…
2240	KLWVDGAEWTNWTDRS	WKM80685.1	baseplate wedge subunit	1e-09	118.04	MAIKEPLNYQLTRTANAIPDAFTGATFDEIKNQLINWLSGQKEFQDFDFAGSRLNVLLDLLAYNTLYIQQFSNTALYESFIGTANLRSSVVQAAQQNGYLPSSKSAATASIMLEVTHPNPEPAIKIPRGTKFLAYARDSSVDPYNFVVTENVIALRDTSAPEGVNRYLPIVNLAQGRIIRTQLSYDPKKPIVIRDQSIDRKQVKLWVDGAEWTNWTDRSMVHASSISTIYYMRETVDGNTEFFFGEGVAEASVAGGVLESNFIGGLKPTKGAQVVIEYIRTDGEAANGATDFSYADTLQYIVVNKIIENWSDSPDYVGADGGGEPEDIERIRELAQIKRESQMRCVSKTDYESFVSSRFGSIVQAVQCFTDQDKPGYAFIAIKPKSGLQLTAVQREDIQ…
2253	RSSVVQAAQQNGYLPSSKS	WKM80685.1	baseplate wedge subunit	3e-08	113.01	MAIKEPLNYQLTRTANAIPDAFTGATFDEIKNQLINWLSGQKEFQDFDFAGSRLNVLLDLLAYNTLYIQQFSNTALYESFIGTANLRSSVVQAAQQNGYLPSSKSAATASIMLEVTHPNPEPAIKIPRGTKFLAYARDSSVDPYNFVVTENVIALRDTSAPEGVNRYLPIVNLAQGRIIRTQLSYDPKKPIVIRDQSIDRKQVKLWVDGAEWTNWTDRSMVHASSISTIYYMRETVDGNTEFFFGEGVAEASVAGGVLESNFIGGLKPTKGAQVVIEYIRTDGEAANGATDFSYADTLQYIVVNKIIENWSDSPDYVGADGGGEPEDIERIRELAQIKRESQMRCVSKTDYESFVSSRFGSIVQAVQCFTDQDKPGYAFIAIKPKSGLQLTAVQREDIQ…
2258	KIIENWSDSPDYVGADGGGEPEDIERI	WKM80685.1	baseplate wedge subunit	2e-15	111.99	MAIKEPLNYQLTRTANAIPDAFTGATFDEIKNQLINWLSGQKEFQDFDFAGSRLNVLLDLLAYNTLYIQQFSNTALYESFIGTANLRSSVVQAAQQNGYLPSSKSAATASIMLEVTHPNPEPAIKIPRGTKFLAYARDSSVDPYNFVVTENVIALRDTSAPEGVNRYLPIVNLAQGRIIRTQLSYDPKKPIVIRDQSIDRKQVKLWVDGAEWTNWTDRSMVHASSISTIYYMRETVDGNTEFFFGEGVAEASVAGGVLESNFIGGLKPTKGAQVVIEYIRTDGEAANGATDFSYADTLQYIVVNKIIENWSDSPDYVGADGGGEPEDIERIRELAQIKRESQMRCVSKTDYESFVSSRFGSIVQAVQCFTDQDKPGYAFIAIKPKSGLQLTAVQREDIQ…
2260	RDGTLIVFENDLRPQYTTIKL	WKM80685.1	baseplate wedge subunit	5e-11	111.66	MAIKEPLNYQLTRTANAIPDAFTGATFDEIKNQLINWLSGQKEFQDFDFAGSRLNVLLDLLAYNTLYIQQFSNTALYESFIGTANLRSSVVQAAQQNGYLPSSKSAATASIMLEVTHPNPEPAIKIPRGTKFLAYARDSSVDPYNFVVTENVIALRDTSAPEGVNRYLPIVNLAQGRIIRTQLSYDPKKPIVIRDQSIDRKQVKLWVDGAEWTNWTDRSMVHASSISTIYYMRETVDGNTEFFFGEGVAEASVAGGVLESNFIGGLKPTKGAQVVIEYIRTDGEAANGATDFSYADTLQYIVVNKIIENWSDSPDYVGADGGGEPEDIERIRELAQIKRESQMRCVSKTDYESFVSSRFGSIVQAVQCFTDQDKPGYAFIAIKPKSGLQLTAVQREDIQ…
2283	RPFCLAPITPSVMSPDYLFIRH	WKM80685.1	baseplate wedge subunit	5e-14	107.84	MAIKEPLNYQLTRTANAIPDAFTGATFDEIKNQLINWLSGQKEFQDFDFAGSRLNVLLDLLAYNTLYIQQFSNTALYESFIGTANLRSSVVQAAQQNGYLPSSKSAATASIMLEVTHPNPEPAIKIPRGTKFLAYARDSSVDPYNFVVTENVIALRDTSAPEGVNRYLPIVNLAQGRIIRTQLSYDPKKPIVIRDQSIDRKQVKLWVDGAEWTNWTDRSMVHASSISTIYYMRETVDGNTEFFFGEGVAEASVAGGVLESNFIGGLKPTKGAQVVIEYIRTDGEAANGATDFSYADTLQYIVVNKIIENWSDSPDYVGADGGGEPEDIERIRELAQIKRESQMRCVSKTDYESFVSSRFGSIVQAVQCFTDQDKPGYAFIAIKPKSGLQLTAVQREDIQ…
2296	RFGSIVQAVQCFTDQDKPGYAFI	WKM80685.1	baseplate wedge subunit	2e-13	105.44	MAIKEPLNYQLTRTANAIPDAFTGATFDEIKNQLINWLSGQKEFQDFDFAGSRLNVLLDLLAYNTLYIQQFSNTALYESFIGTANLRSSVVQAAQQNGYLPSSKSAATASIMLEVTHPNPEPAIKIPRGTKFLAYARDSSVDPYNFVVTENVIALRDTSAPEGVNRYLPIVNLAQGRIIRTQLSYDPKKPIVIRDQSIDRKQVKLWVDGAEWTNWTDRSMVHASSISTIYYMRETVDGNTEFFFGEGVAEASVAGGVLESNFIGGLKPTKGAQVVIEYIRTDGEAANGATDFSYADTLQYIVVNKIIENWSDSPDYVGADGGGEPEDIERIRELAQIKRESQMRCVSKTDYESFVSSRFGSIVQAVQCFTDQDKPGYAFIAIKPKSGLQLTAVQREDIQ…
2297	RTANAIPDAFTGATFDEIKN	WKM80685.1	baseplate wedge subunit	4e-10	105.23	MAIKEPLNYQLTRTANAIPDAFTGATFDEIKNQLINWLSGQKEFQDFDFAGSRLNVLLDLLAYNTLYIQQFSNTALYESFIGTANLRSSVVQAAQQNGYLPSSKSAATASIMLEVTHPNPEPAIKIPRGTKFLAYARDSSVDPYNFVVTENVIALRDTSAPEGVNRYLPIVNLAQGRIIRTQLSYDPKKPIVIRDQSIDRKQVKLWVDGAEWTNWTDRSMVHASSISTIYYMRETVDGNTEFFFGEGVAEASVAGGVLESNFIGGLKPTKGAQVVIEYIRTDGEAANGATDFSYADTLQYIVVNKIIENWSDSPDYVGADGGGEPEDIERIRELAQIKRESQMRCVSKTDYESFVSSRFGSIVQAVQCFTDQDKPGYAFIAIKPKSGLQLTAVQREDIQ…
2317	KENTHIQPYTENDFDRT	WKM80685.1	baseplate wedge subunit	6e-09	102.21	MAIKEPLNYQLTRTANAIPDAFTGATFDEIKNQLINWLSGQKEFQDFDFAGSRLNVLLDLLAYNTLYIQQFSNTALYESFIGTANLRSSVVQAAQQNGYLPSSKSAATASIMLEVTHPNPEPAIKIPRGTKFLAYARDSSVDPYNFVVTENVIALRDTSAPEGVNRYLPIVNLAQGRIIRTQLSYDPKKPIVIRDQSIDRKQVKLWVDGAEWTNWTDRSMVHASSISTIYYMRETVDGNTEFFFGEGVAEASVAGGVLESNFIGGLKPTKGAQVVIEYIRTDGEAANGATDFSYADTLQYIVVNKIIENWSDSPDYVGADGGGEPEDIERIRELAQIKRESQMRCVSKTDYESFVSSRFGSIVQAVQCFTDQDKPGYAFIAIKPKSGLQLTAVQREDIQ…
2324	RSSVVQAAQQNGYLPSSKS	WKM80685.1	baseplate wedge subunit	3e-08	100.91	MAIKEPLNYQLTRTANAIPDAFTGATFDEIKNQLINWLSGQKEFQDFDFAGSRLNVLLDLLAYNTLYIQQFSNTALYESFIGTANLRSSVVQAAQQNGYLPSSKSAATASIMLEVTHPNPEPAIKIPRGTKFLAYARDSSVDPYNFVVTENVIALRDTSAPEGVNRYLPIVNLAQGRIIRTQLSYDPKKPIVIRDQSIDRKQVKLWVDGAEWTNWTDRSMVHASSISTIYYMRETVDGNTEFFFGEGVAEASVAGGVLESNFIGGLKPTKGAQVVIEYIRTDGEAANGATDFSYADTLQYIVVNKIIENWSDSPDYVGADGGGEPEDIERIRELAQIKRESQMRCVSKTDYESFVSSRFGSIVQAVQCFTDQDKPGYAFIAIKPKSGLQLTAVQREDIQ…
2339	RSSVVQAAQQNGYLPSSKS	WKM80685.1	baseplate wedge subunit	3e-08	98.71	MAIKEPLNYQLTRTANAIPDAFTGATFDEIKNQLINWLSGQKEFQDFDFAGSRLNVLLDLLAYNTLYIQQFSNTALYESFIGTANLRSSVVQAAQQNGYLPSSKSAATASIMLEVTHPNPEPAIKIPRGTKFLAYARDSSVDPYNFVVTENVIALRDTSAPEGVNRYLPIVNLAQGRIIRTQLSYDPKKPIVIRDQSIDRKQVKLWVDGAEWTNWTDRSMVHASSISTIYYMRETVDGNTEFFFGEGVAEASVAGGVLESNFIGGLKPTKGAQVVIEYIRTDGEAANGATDFSYADTLQYIVVNKIIENWSDSPDYVGADGGGEPEDIERIRELAQIKRESQMRCVSKTDYESFVSSRFGSIVQAVQCFTDQDKPGYAFIAIKPKSGLQLTAVQREDIQ…
2345	REIVNYFTLPSAGIKY	WKM80685.1	baseplate wedge subunit	9e-08	98	MAIKEPLNYQLTRTANAIPDAFTGATFDEIKNQLINWLSGQKEFQDFDFAGSRLNVLLDLLAYNTLYIQQFSNTALYESFIGTANLRSSVVQAAQQNGYLPSSKSAATASIMLEVTHPNPEPAIKIPRGTKFLAYARDSSVDPYNFVVTENVIALRDTSAPEGVNRYLPIVNLAQGRIIRTQLSYDPKKPIVIRDQSIDRKQVKLWVDGAEWTNWTDRSMVHASSISTIYYMRETVDGNTEFFFGEGVAEASVAGGVLESNFIGGLKPTKGAQVVIEYIRTDGEAANGATDFSYADTLQYIVVNKIIENWSDSPDYVGADGGGEPEDIERIRELAQIKRESQMRCVSKTDYESFVSSRFGSIVQAVQCFTDQDKPGYAFIAIKPKSGLQLTAVQREDIQ…
2360	KENTHIQPYTENDFDRT	WKM80685.1	baseplate wedge subunit	6e-09	96	MAIKEPLNYQLTRTANAIPDAFTGATFDEIKNQLINWLSGQKEFQDFDFAGSRLNVLLDLLAYNTLYIQQFSNTALYESFIGTANLRSSVVQAAQQNGYLPSSKSAATASIMLEVTHPNPEPAIKIPRGTKFLAYARDSSVDPYNFVVTENVIALRDTSAPEGVNRYLPIVNLAQGRIIRTQLSYDPKKPIVIRDQSIDRKQVKLWVDGAEWTNWTDRSMVHASSISTIYYMRETVDGNTEFFFGEGVAEASVAGGVLESNFIGGLKPTKGAQVVIEYIRTDGEAANGATDFSYADTLQYIVVNKIIENWSDSPDYVGADGGGEPEDIERIRELAQIKRESQMRCVSKTDYESFVSSRFGSIVQAVQCFTDQDKPGYAFIAIKPKSGLQLTAVQREDIQ…
2365	RFGSIVQAVQCFTDQDKPGYA	WKM80685.1	baseplate wedge subunit	4e-12	95.43	MAIKEPLNYQLTRTANAIPDAFTGATFDEIKNQLINWLSGQKEFQDFDFAGSRLNVLLDLLAYNTLYIQQFSNTALYESFIGTANLRSSVVQAAQQNGYLPSSKSAATASIMLEVTHPNPEPAIKIPRGTKFLAYARDSSVDPYNFVVTENVIALRDTSAPEGVNRYLPIVNLAQGRIIRTQLSYDPKKPIVIRDQSIDRKQVKLWVDGAEWTNWTDRSMVHASSISTIYYMRETVDGNTEFFFGEGVAEASVAGGVLESNFIGGLKPTKGAQVVIEYIRTDGEAANGATDFSYADTLQYIVVNKIIENWSDSPDYVGADGGGEPEDIERIRELAQIKRESQMRCVSKTDYESFVSSRFGSIVQAVQCFTDQDKPGYAFIAIKPKSGLQLTAVQREDIQ…
2368	RYYVDEVEMFNKN	WKM80685.1	baseplate wedge subunit	8e-06	95.14	MAIKEPLNYQLTRTANAIPDAFTGATFDEIKNQLINWLSGQKEFQDFDFAGSRLNVLLDLLAYNTLYIQQFSNTALYESFIGTANLRSSVVQAAQQNGYLPSSKSAATASIMLEVTHPNPEPAIKIPRGTKFLAYARDSSVDPYNFVVTENVIALRDTSAPEGVNRYLPIVNLAQGRIIRTQLSYDPKKPIVIRDQSIDRKQVKLWVDGAEWTNWTDRSMVHASSISTIYYMRETVDGNTEFFFGEGVAEASVAGGVLESNFIGGLKPTKGAQVVIEYIRTDGEAANGATDFSYADTLQYIVVNKIIENWSDSPDYVGADGGGEPEDIERIRELAQIKRESQMRCVSKTDYESFVSSRFGSIVQAVQCFTDQDKPGYAFIAIKPKSGLQLTAVQREDIQ…
2369	FCLAPITPSVMSPDYLFIRH	WKM80685.1	baseplate wedge subunit	2e-12	95.14	MAIKEPLNYQLTRTANAIPDAFTGATFDEIKNQLINWLSGQKEFQDFDFAGSRLNVLLDLLAYNTLYIQQFSNTALYESFIGTANLRSSVVQAAQQNGYLPSSKSAATASIMLEVTHPNPEPAIKIPRGTKFLAYARDSSVDPYNFVVTENVIALRDTSAPEGVNRYLPIVNLAQGRIIRTQLSYDPKKPIVIRDQSIDRKQVKLWVDGAEWTNWTDRSMVHASSISTIYYMRETVDGNTEFFFGEGVAEASVAGGVLESNFIGGLKPTKGAQVVIEYIRTDGEAANGATDFSYADTLQYIVVNKIIENWSDSPDYVGADGGGEPEDIERIRELAQIKRESQMRCVSKTDYESFVSSRFGSIVQAVQCFTDQDKPGYAFIAIKPKSGLQLTAVQREDIQ…
2381	RTDGEAANGATDFSYADTLQYIVVNKI	WKM80685.1	baseplate wedge subunit	8e-15	92.96	MAIKEPLNYQLTRTANAIPDAFTGATFDEIKNQLINWLSGQKEFQDFDFAGSRLNVLLDLLAYNTLYIQQFSNTALYESFIGTANLRSSVVQAAQQNGYLPSSKSAATASIMLEVTHPNPEPAIKIPRGTKFLAYARDSSVDPYNFVVTENVIALRDTSAPEGVNRYLPIVNLAQGRIIRTQLSYDPKKPIVIRDQSIDRKQVKLWVDGAEWTNWTDRSMVHASSISTIYYMRETVDGNTEFFFGEGVAEASVAGGVLESNFIGGLKPTKGAQVVIEYIRTDGEAANGATDFSYADTLQYIVVNKIIENWSDSPDYVGADGGGEPEDIERIRELAQIKRESQMRCVSKTDYESFVSSRFGSIVQAVQCFTDQDKPGYAFIAIKPKSGLQLTAVQREDIQ…
2387	KLLTYIDDTDHSIIGSSVDIQMVRE	WKM80685.1	baseplate wedge subunit	7e-13	91.99	MAIKEPLNYQLTRTANAIPDAFTGATFDEIKNQLINWLSGQKEFQDFDFAGSRLNVLLDLLAYNTLYIQQFSNTALYESFIGTANLRSSVVQAAQQNGYLPSSKSAATASIMLEVTHPNPEPAIKIPRGTKFLAYARDSSVDPYNFVVTENVIALRDTSAPEGVNRYLPIVNLAQGRIIRTQLSYDPKKPIVIRDQSIDRKQVKLWVDGAEWTNWTDRSMVHASSISTIYYMRETVDGNTEFFFGEGVAEASVAGGVLESNFIGGLKPTKGAQVVIEYIRTDGEAANGATDFSYADTLQYIVVNKIIENWSDSPDYVGADGGGEPEDIERIRELAQIKRESQMRCVSKTDYESFVSSRFGSIVQAVQCFTDQDKPGYAFIAIKPKSGLQLTAVQREDIQ…
2390	LGAIGADPLQFEDQSIELYSTPTQDIVFARD	WKM80685.1	baseplate wedge subunit	1e-17	91.79	MAIKEPLNYQLTRTANAIPDAFTGATFDEIKNQLINWLSGQKEFQDFDFAGSRLNVLLDLLAYNTLYIQQFSNTALYESFIGTANLRSSVVQAAQQNGYLPSSKSAATASIMLEVTHPNPEPAIKIPRGTKFLAYARDSSVDPYNFVVTENVIALRDTSAPEGVNRYLPIVNLAQGRIIRTQLSYDPKKPIVIRDQSIDRKQVKLWVDGAEWTNWTDRSMVHASSISTIYYMRETVDGNTEFFFGEGVAEASVAGGVLESNFIGGLKPTKGAQVVIEYIRTDGEAANGATDFSYADTLQYIVVNKIIENWSDSPDYVGADGGGEPEDIERIRELAQIKRESQMRCVSKTDYESFVSSRFGSIVQAVQCFTDQDKPGYAFIAIKPKSGLQLTAVQREDIQ…
2413	KLQESEQWLQSKI	WKM80685.1	baseplate wedge subunit	2e-05	88.49	MAIKEPLNYQLTRTANAIPDAFTGATFDEIKNQLINWLSGQKEFQDFDFAGSRLNVLLDLLAYNTLYIQQFSNTALYESFIGTANLRSSVVQAAQQNGYLPSSKSAATASIMLEVTHPNPEPAIKIPRGTKFLAYARDSSVDPYNFVVTENVIALRDTSAPEGVNRYLPIVNLAQGRIIRTQLSYDPKKPIVIRDQSIDRKQVKLWVDGAEWTNWTDRSMVHASSISTIYYMRETVDGNTEFFFGEGVAEASVAGGVLESNFIGGLKPTKGAQVVIEYIRTDGEAANGATDFSYADTLQYIVVNKIIENWSDSPDYVGADGGGEPEDIERIRELAQIKRESQMRCVSKTDYESFVSSRFGSIVQAVQCFTDQDKPGYAFIAIKPKSGLQLTAVQREDIQ…
2423	RFGSIVQAVQCFTDQDKPGYAF	WKM80685.1	baseplate wedge subunit	6e-13	87.66	MAIKEPLNYQLTRTANAIPDAFTGATFDEIKNQLINWLSGQKEFQDFDFAGSRLNVLLDLLAYNTLYIQQFSNTALYESFIGTANLRSSVVQAAQQNGYLPSSKSAATASIMLEVTHPNPEPAIKIPRGTKFLAYARDSSVDPYNFVVTENVIALRDTSAPEGVNRYLPIVNLAQGRIIRTQLSYDPKKPIVIRDQSIDRKQVKLWVDGAEWTNWTDRSMVHASSISTIYYMRETVDGNTEFFFGEGVAEASVAGGVLESNFIGGLKPTKGAQVVIEYIRTDGEAANGATDFSYADTLQYIVVNKIIENWSDSPDYVGADGGGEPEDIERIRELAQIKRESQMRCVSKTDYESFVSSRFGSIVQAVQCFTDQDKPGYAFIAIKPKSGLQLTAVQREDIQ…
2427	RTANAIPDAFTGATFDEIKN	WKM80685.1	baseplate wedge subunit	4e-10	86.92	MAIKEPLNYQLTRTANAIPDAFTGATFDEIKNQLINWLSGQKEFQDFDFAGSRLNVLLDLLAYNTLYIQQFSNTALYESFIGTANLRSSVVQAAQQNGYLPSSKSAATASIMLEVTHPNPEPAIKIPRGTKFLAYARDSSVDPYNFVVTENVIALRDTSAPEGVNRYLPIVNLAQGRIIRTQLSYDPKKPIVIRDQSIDRKQVKLWVDGAEWTNWTDRSMVHASSISTIYYMRETVDGNTEFFFGEGVAEASVAGGVLESNFIGGLKPTKGAQVVIEYIRTDGEAANGATDFSYADTLQYIVVNKIIENWSDSPDYVGADGGGEPEDIERIRELAQIKRESQMRCVSKTDYESFVSSRFGSIVQAVQCFTDQDKPGYAFIAIKPKSGLQLTAVQREDIQ…
2436	KIIENWSDSPDYVGADGGGEPEDIERI	WKM80685.1	baseplate wedge subunit	2e-15	86.35	MAIKEPLNYQLTRTANAIPDAFTGATFDEIKNQLINWLSGQKEFQDFDFAGSRLNVLLDLLAYNTLYIQQFSNTALYESFIGTANLRSSVVQAAQQNGYLPSSKSAATASIMLEVTHPNPEPAIKIPRGTKFLAYARDSSVDPYNFVVTENVIALRDTSAPEGVNRYLPIVNLAQGRIIRTQLSYDPKKPIVIRDQSIDRKQVKLWVDGAEWTNWTDRSMVHASSISTIYYMRETVDGNTEFFFGEGVAEASVAGGVLESNFIGGLKPTKGAQVVIEYIRTDGEAANGATDFSYADTLQYIVVNKIIENWSDSPDYVGADGGGEPEDIERIRELAQIKRESQMRCVSKTDYESFVSSRFGSIVQAVQCFTDQDKPGYAFIAIKPKSGLQLTAVQREDIQ…
2454	IPDAFTGATFDEIKN	WKM80685.1	baseplate wedge subunit	6e-07	84.4	MAIKEPLNYQLTRTANAIPDAFTGATFDEIKNQLINWLSGQKEFQDFDFAGSRLNVLLDLLAYNTLYIQQFSNTALYESFIGTANLRSSVVQAAQQNGYLPSSKSAATASIMLEVTHPNPEPAIKIPRGTKFLAYARDSSVDPYNFVVTENVIALRDTSAPEGVNRYLPIVNLAQGRIIRTQLSYDPKKPIVIRDQSIDRKQVKLWVDGAEWTNWTDRSMVHASSISTIYYMRETVDGNTEFFFGEGVAEASVAGGVLESNFIGGLKPTKGAQVVIEYIRTDGEAANGATDFSYADTLQYIVVNKIIENWSDSPDYVGADGGGEPEDIERIRELAQIKRESQMRCVSKTDYESFVSSRFGSIVQAVQCFTDQDKPGYAFIAIKPKSGLQLTAVQREDIQ…
2499	NAIPDAFTGATFDEIKN	WKM80685.1	baseplate wedge subunit	3e-08	80.93	MAIKEPLNYQLTRTANAIPDAFTGATFDEIKNQLINWLSGQKEFQDFDFAGSRLNVLLDLLAYNTLYIQQFSNTALYESFIGTANLRSSVVQAAQQNGYLPSSKSAATASIMLEVTHPNPEPAIKIPRGTKFLAYARDSSVDPYNFVVTENVIALRDTSAPEGVNRYLPIVNLAQGRIIRTQLSYDPKKPIVIRDQSIDRKQVKLWVDGAEWTNWTDRSMVHASSISTIYYMRETVDGNTEFFFGEGVAEASVAGGVLESNFIGGLKPTKGAQVVIEYIRTDGEAANGATDFSYADTLQYIVVNKIIENWSDSPDYVGADGGGEPEDIERIRELAQIKRESQMRCVSKTDYESFVSSRFGSIVQAVQCFTDQDKPGYAFIAIKPKSGLQLTAVQREDIQ…
2510	KNQLINWLSGQKE	WKM80685.1	baseplate wedge subunit	3e-06	79.85	MAIKEPLNYQLTRTANAIPDAFTGATFDEIKNQLINWLSGQKEFQDFDFAGSRLNVLLDLLAYNTLYIQQFSNTALYESFIGTANLRSSVVQAAQQNGYLPSSKSAATASIMLEVTHPNPEPAIKIPRGTKFLAYARDSSVDPYNFVVTENVIALRDTSAPEGVNRYLPIVNLAQGRIIRTQLSYDPKKPIVIRDQSIDRKQVKLWVDGAEWTNWTDRSMVHASSISTIYYMRETVDGNTEFFFGEGVAEASVAGGVLESNFIGGLKPTKGAQVVIEYIRTDGEAANGATDFSYADTLQYIVVNKIIENWSDSPDYVGADGGGEPEDIERIRELAQIKRESQMRCVSKTDYESFVSSRFGSIVQAVQCFTDQDKPGYAFIAIKPKSGLQLTAVQREDIQ…
2519	RTDGEAANGATDFSYADTLQYI	WKM80685.1	baseplate wedge subunit	2e-11	79.19	MAIKEPLNYQLTRTANAIPDAFTGATFDEIKNQLINWLSGQKEFQDFDFAGSRLNVLLDLLAYNTLYIQQFSNTALYESFIGTANLRSSVVQAAQQNGYLPSSKSAATASIMLEVTHPNPEPAIKIPRGTKFLAYARDSSVDPYNFVVTENVIALRDTSAPEGVNRYLPIVNLAQGRIIRTQLSYDPKKPIVIRDQSIDRKQVKLWVDGAEWTNWTDRSMVHASSISTIYYMRETVDGNTEFFFGEGVAEASVAGGVLESNFIGGLKPTKGAQVVIEYIRTDGEAANGATDFSYADTLQYIVVNKIIENWSDSPDYVGADGGGEPEDIERIRELAQIKRESQMRCVSKTDYESFVSSRFGSIVQAVQCFTDQDKPGYAFIAIKPKSGLQLTAVQREDIQ…
2522	RSGDLVFTVTPTAEPYSVNIVGTDPDKNGKG	WKM80685.1	baseplate wedge subunit	7e-18	79	MAIKEPLNYQLTRTANAIPDAFTGATFDEIKNQLINWLSGQKEFQDFDFAGSRLNVLLDLLAYNTLYIQQFSNTALYESFIGTANLRSSVVQAAQQNGYLPSSKSAATASIMLEVTHPNPEPAIKIPRGTKFLAYARDSSVDPYNFVVTENVIALRDTSAPEGVNRYLPIVNLAQGRIIRTQLSYDPKKPIVIRDQSIDRKQVKLWVDGAEWTNWTDRSMVHASSISTIYYMRETVDGNTEFFFGEGVAEASVAGGVLESNFIGGLKPTKGAQVVIEYIRTDGEAANGATDFSYADTLQYIVVNKIIENWSDSPDYVGADGGGEPEDIERIRELAQIKRESQMRCVSKTDYESFVSSRFGSIVQAVQCFTDQDKPGYAFIAIKPKSGLQLTAVQREDIQ…
2552	RYLPIVNLAQGRI	WKM80685.1	baseplate wedge subunit	7e-06	76.79	MAIKEPLNYQLTRTANAIPDAFTGATFDEIKNQLINWLSGQKEFQDFDFAGSRLNVLLDLLAYNTLYIQQFSNTALYESFIGTANLRSSVVQAAQQNGYLPSSKSAATASIMLEVTHPNPEPAIKIPRGTKFLAYARDSSVDPYNFVVTENVIALRDTSAPEGVNRYLPIVNLAQGRIIRTQLSYDPKKPIVIRDQSIDRKQVKLWVDGAEWTNWTDRSMVHASSISTIYYMRETVDGNTEFFFGEGVAEASVAGGVLESNFIGGLKPTKGAQVVIEYIRTDGEAANGATDFSYADTLQYIVVNKIIENWSDSPDYVGADGGGEPEDIERIRELAQIKRESQMRCVSKTDYESFVSSRFGSIVQAVQCFTDQDKPGYAFIAIKPKSGLQLTAVQREDIQ…
2577	KTDYESFVSSRF	WKM80685.1	baseplate wedge subunit	1e-04	74.38	MAIKEPLNYQLTRTANAIPDAFTGATFDEIKNQLINWLSGQKEFQDFDFAGSRLNVLLDLLAYNTLYIQQFSNTALYESFIGTANLRSSVVQAAQQNGYLPSSKSAATASIMLEVTHPNPEPAIKIPRGTKFLAYARDSSVDPYNFVVTENVIALRDTSAPEGVNRYLPIVNLAQGRIIRTQLSYDPKKPIVIRDQSIDRKQVKLWVDGAEWTNWTDRSMVHASSISTIYYMRETVDGNTEFFFGEGVAEASVAGGVLESNFIGGLKPTKGAQVVIEYIRTDGEAANGATDFSYADTLQYIVVNKIIENWSDSPDYVGADGGGEPEDIERIRELAQIKRESQMRCVSKTDYESFVSSRFGSIVQAVQCFTDQDKPGYAFIAIKPKSGLQLTAVQREDIQ…
2578	AGGVLESNFIGGLKPTKG	WKM80685.1	baseplate wedge subunit	2e-09	74.34	MAIKEPLNYQLTRTANAIPDAFTGATFDEIKNQLINWLSGQKEFQDFDFAGSRLNVLLDLLAYNTLYIQQFSNTALYESFIGTANLRSSVVQAAQQNGYLPSSKSAATASIMLEVTHPNPEPAIKIPRGTKFLAYARDSSVDPYNFVVTENVIALRDTSAPEGVNRYLPIVNLAQGRIIRTQLSYDPKKPIVIRDQSIDRKQVKLWVDGAEWTNWTDRSMVHASSISTIYYMRETVDGNTEFFFGEGVAEASVAGGVLESNFIGGLKPTKGAQVVIEYIRTDGEAANGATDFSYADTLQYIVVNKIIENWSDSPDYVGADGGGEPEDIERIRELAQIKRESQMRCVSKTDYESFVSSRFGSIVQAVQCFTDQDKPGYAFIAIKPKSGLQLTAVQREDIQ…
2583	CLAPITPSVMSPDYLFIRH	WKM80685.1	baseplate wedge subunit	2e-11	73.77	MAIKEPLNYQLTRTANAIPDAFTGATFDEIKNQLINWLSGQKEFQDFDFAGSRLNVLLDLLAYNTLYIQQFSNTALYESFIGTANLRSSVVQAAQQNGYLPSSKSAATASIMLEVTHPNPEPAIKIPRGTKFLAYARDSSVDPYNFVVTENVIALRDTSAPEGVNRYLPIVNLAQGRIIRTQLSYDPKKPIVIRDQSIDRKQVKLWVDGAEWTNWTDRSMVHASSISTIYYMRETVDGNTEFFFGEGVAEASVAGGVLESNFIGGLKPTKGAQVVIEYIRTDGEAANGATDFSYADTLQYIVVNKIIENWSDSPDYVGADGGGEPEDIERIRELAQIKRESQMRCVSKTDYESFVSSRFGSIVQAVQCFTDQDKPGYAFIAIKPKSGLQLTAVQREDIQ…
2600	KEFQDFDFAGSRL	WKM80685.1	baseplate wedge subunit	5e-06	71.81	MAIKEPLNYQLTRTANAIPDAFTGATFDEIKNQLINWLSGQKEFQDFDFAGSRLNVLLDLLAYNTLYIQQFSNTALYESFIGTANLRSSVVQAAQQNGYLPSSKSAATASIMLEVTHPNPEPAIKIPRGTKFLAYARDSSVDPYNFVVTENVIALRDTSAPEGVNRYLPIVNLAQGRIIRTQLSYDPKKPIVIRDQSIDRKQVKLWVDGAEWTNWTDRSMVHASSISTIYYMRETVDGNTEFFFGEGVAEASVAGGVLESNFIGGLKPTKGAQVVIEYIRTDGEAANGATDFSYADTLQYIVVNKIIENWSDSPDYVGADGGGEPEDIERIRELAQIKRESQMRCVSKTDYESFVSSRFGSIVQAVQCFTDQDKPGYAFIAIKPKSGLQLTAVQREDIQ…
2608	EIVNYFTLPSAGIKY	WKM80685.1	baseplate wedge subunit	6e-07	71.21	MAIKEPLNYQLTRTANAIPDAFTGATFDEIKNQLINWLSGQKEFQDFDFAGSRLNVLLDLLAYNTLYIQQFSNTALYESFIGTANLRSSVVQAAQQNGYLPSSKSAATASIMLEVTHPNPEPAIKIPRGTKFLAYARDSSVDPYNFVVTENVIALRDTSAPEGVNRYLPIVNLAQGRIIRTQLSYDPKKPIVIRDQSIDRKQVKLWVDGAEWTNWTDRSMVHASSISTIYYMRETVDGNTEFFFGEGVAEASVAGGVLESNFIGGLKPTKGAQVVIEYIRTDGEAANGATDFSYADTLQYIVVNKIIENWSDSPDYVGADGGGEPEDIERIRELAQIKRESQMRCVSKTDYESFVSSRFGSIVQAVQCFTDQDKPGYAFIAIKPKSGLQLTAVQREDIQ…
2615	KGAQVVIEYIRT	WKM80685.1	baseplate wedge subunit	2e-04	70.75	MAIKEPLNYQLTRTANAIPDAFTGATFDEIKNQLINWLSGQKEFQDFDFAGSRLNVLLDLLAYNTLYIQQFSNTALYESFIGTANLRSSVVQAAQQNGYLPSSKSAATASIMLEVTHPNPEPAIKIPRGTKFLAYARDSSVDPYNFVVTENVIALRDTSAPEGVNRYLPIVNLAQGRIIRTQLSYDPKKPIVIRDQSIDRKQVKLWVDGAEWTNWTDRSMVHASSISTIYYMRETVDGNTEFFFGEGVAEASVAGGVLESNFIGGLKPTKGAQVVIEYIRTDGEAANGATDFSYADTLQYIVVNKIIENWSDSPDYVGADGGGEPEDIERIRELAQIKRESQMRCVSKTDYESFVSSRFGSIVQAVQCFTDQDKPGYAFIAIKPKSGLQLTAVQREDIQ…
2625	KYYNTITPRT	WKM80685.1	baseplate wedge subunit	0.002	69.87	MAIKEPLNYQLTRTANAIPDAFTGATFDEIKNQLINWLSGQKEFQDFDFAGSRLNVLLDLLAYNTLYIQQFSNTALYESFIGTANLRSSVVQAAQQNGYLPSSKSAATASIMLEVTHPNPEPAIKIPRGTKFLAYARDSSVDPYNFVVTENVIALRDTSAPEGVNRYLPIVNLAQGRIIRTQLSYDPKKPIVIRDQSIDRKQVKLWVDGAEWTNWTDRSMVHASSISTIYYMRETVDGNTEFFFGEGVAEASVAGGVLESNFIGGLKPTKGAQVVIEYIRTDGEAANGATDFSYADTLQYIVVNKIIENWSDSPDYVGADGGGEPEDIERIRELAQIKRESQMRCVSKTDYESFVSSRFGSIVQAVQCFTDQDKPGYAFIAIKPKSGLQLTAVQREDIQ…
2631	KNQLINWLSGQKE	WKM80685.1	baseplate wedge subunit	3e-06	69.21	MAIKEPLNYQLTRTANAIPDAFTGATFDEIKNQLINWLSGQKEFQDFDFAGSRLNVLLDLLAYNTLYIQQFSNTALYESFIGTANLRSSVVQAAQQNGYLPSSKSAATASIMLEVTHPNPEPAIKIPRGTKFLAYARDSSVDPYNFVVTENVIALRDTSAPEGVNRYLPIVNLAQGRIIRTQLSYDPKKPIVIRDQSIDRKQVKLWVDGAEWTNWTDRSMVHASSISTIYYMRETVDGNTEFFFGEGVAEASVAGGVLESNFIGGLKPTKGAQVVIEYIRTDGEAANGATDFSYADTLQYIVVNKIIENWSDSPDYVGADGGGEPEDIERIRELAQIKRESQMRCVSKTDYESFVSSRFGSIVQAVQCFTDQDKPGYAFIAIKPKSGLQLTAVQREDIQ…
2641	KSGLQLTAVQRE	WKM80685.1	baseplate wedge subunit	2e-04	68.21	MAIKEPLNYQLTRTANAIPDAFTGATFDEIKNQLINWLSGQKEFQDFDFAGSRLNVLLDLLAYNTLYIQQFSNTALYESFIGTANLRSSVVQAAQQNGYLPSSKSAATASIMLEVTHPNPEPAIKIPRGTKFLAYARDSSVDPYNFVVTENVIALRDTSAPEGVNRYLPIVNLAQGRIIRTQLSYDPKKPIVIRDQSIDRKQVKLWVDGAEWTNWTDRSMVHASSISTIYYMRETVDGNTEFFFGEGVAEASVAGGVLESNFIGGLKPTKGAQVVIEYIRTDGEAANGATDFSYADTLQYIVVNKIIENWSDSPDYVGADGGGEPEDIERIRELAQIKRESQMRCVSKTDYESFVSSRFGSIVQAVQCFTDQDKPGYAFIAIKPKSGLQLTAVQREDIQ…
2645	KGNMVIGPFKPGDIKE	WKM80685.1	baseplate wedge subunit	1e-08	67.82	MAIKEPLNYQLTRTANAIPDAFTGATFDEIKNQLINWLSGQKEFQDFDFAGSRLNVLLDLLAYNTLYIQQFSNTALYESFIGTANLRSSVVQAAQQNGYLPSSKSAATASIMLEVTHPNPEPAIKIPRGTKFLAYARDSSVDPYNFVVTENVIALRDTSAPEGVNRYLPIVNLAQGRIIRTQLSYDPKKPIVIRDQSIDRKQVKLWVDGAEWTNWTDRSMVHASSISTIYYMRETVDGNTEFFFGEGVAEASVAGGVLESNFIGGLKPTKGAQVVIEYIRTDGEAANGATDFSYADTLQYIVVNKIIENWSDSPDYVGADGGGEPEDIERIRELAQIKRESQMRCVSKTDYESFVSSRFGSIVQAVQCFTDQDKPGYAFIAIKPKSGLQLTAVQREDIQ…
2658	KLQESEQWLQSKI	WKM80685.1	baseplate wedge subunit	2e-05	66.52	MAIKEPLNYQLTRTANAIPDAFTGATFDEIKNQLINWLSGQKEFQDFDFAGSRLNVLLDLLAYNTLYIQQFSNTALYESFIGTANLRSSVVQAAQQNGYLPSSKSAATASIMLEVTHPNPEPAIKIPRGTKFLAYARDSSVDPYNFVVTENVIALRDTSAPEGVNRYLPIVNLAQGRIIRTQLSYDPKKPIVIRDQSIDRKQVKLWVDGAEWTNWTDRSMVHASSISTIYYMRETVDGNTEFFFGEGVAEASVAGGVLESNFIGGLKPTKGAQVVIEYIRTDGEAANGATDFSYADTLQYIVVNKIIENWSDSPDYVGADGGGEPEDIERIRELAQIKRESQMRCVSKTDYESFVSSRFGSIVQAVQCFTDQDKPGYAFIAIKPKSGLQLTAVQREDIQ…
2661	RSGDLVFTVTPTAEPYSVNIVGTDPDKNGKG	WKM80685.1	baseplate wedge subunit	7e-18	66.23	MAIKEPLNYQLTRTANAIPDAFTGATFDEIKNQLINWLSGQKEFQDFDFAGSRLNVLLDLLAYNTLYIQQFSNTALYESFIGTANLRSSVVQAAQQNGYLPSSKSAATASIMLEVTHPNPEPAIKIPRGTKFLAYARDSSVDPYNFVVTENVIALRDTSAPEGVNRYLPIVNLAQGRIIRTQLSYDPKKPIVIRDQSIDRKQVKLWVDGAEWTNWTDRSMVHASSISTIYYMRETVDGNTEFFFGEGVAEASVAGGVLESNFIGGLKPTKGAQVVIEYIRTDGEAANGATDFSYADTLQYIVVNKIIENWSDSPDYVGADGGGEPEDIERIRELAQIKRESQMRCVSKTDYESFVSSRFGSIVQAVQCFTDQDKPGYAFIAIKPKSGLQLTAVQREDIQ…
2678	KGNMVIGPFKPGDIKE	WKM80685.1	baseplate wedge subunit	1e-08	64.58	MAIKEPLNYQLTRTANAIPDAFTGATFDEIKNQLINWLSGQKEFQDFDFAGSRLNVLLDLLAYNTLYIQQFSNTALYESFIGTANLRSSVVQAAQQNGYLPSSKSAATASIMLEVTHPNPEPAIKIPRGTKFLAYARDSSVDPYNFVVTENVIALRDTSAPEGVNRYLPIVNLAQGRIIRTQLSYDPKKPIVIRDQSIDRKQVKLWVDGAEWTNWTDRSMVHASSISTIYYMRETVDGNTEFFFGEGVAEASVAGGVLESNFIGGLKPTKGAQVVIEYIRTDGEAANGATDFSYADTLQYIVVNKIIENWSDSPDYVGADGGGEPEDIERIRELAQIKRESQMRCVSKTDYESFVSSRFGSIVQAVQCFTDQDKPGYAFIAIKPKSGLQLTAVQREDIQ…
2699	ASIMLEVTHPNPEPAIKI	WKM80685.1	baseplate wedge subunit	4e-09	63.05	MAIKEPLNYQLTRTANAIPDAFTGATFDEIKNQLINWLSGQKEFQDFDFAGSRLNVLLDLLAYNTLYIQQFSNTALYESFIGTANLRSSVVQAAQQNGYLPSSKSAATASIMLEVTHPNPEPAIKIPRGTKFLAYARDSSVDPYNFVVTENVIALRDTSAPEGVNRYLPIVNLAQGRIIRTQLSYDPKKPIVIRDQSIDRKQVKLWVDGAEWTNWTDRSMVHASSISTIYYMRETVDGNTEFFFGEGVAEASVAGGVLESNFIGGLKPTKGAQVVIEYIRTDGEAANGATDFSYADTLQYIVVNKIIENWSDSPDYVGADGGGEPEDIERIRELAQIKRESQMRCVSKTDYESFVSSRFGSIVQAVQCFTDQDKPGYAFIAIKPKSGLQLTAVQREDIQ…
2715	YSTPTQDIVFARD	WKM80685.1	baseplate wedge subunit	1e-05	61.42	MAIKEPLNYQLTRTANAIPDAFTGATFDEIKNQLINWLSGQKEFQDFDFAGSRLNVLLDLLAYNTLYIQQFSNTALYESFIGTANLRSSVVQAAQQNGYLPSSKSAATASIMLEVTHPNPEPAIKIPRGTKFLAYARDSSVDPYNFVVTENVIALRDTSAPEGVNRYLPIVNLAQGRIIRTQLSYDPKKPIVIRDQSIDRKQVKLWVDGAEWTNWTDRSMVHASSISTIYYMRETVDGNTEFFFGEGVAEASVAGGVLESNFIGGLKPTKGAQVVIEYIRTDGEAANGATDFSYADTLQYIVVNKIIENWSDSPDYVGADGGGEPEDIERIRELAQIKRESQMRCVSKTDYESFVSSRFGSIVQAVQCFTDQDKPGYAFIAIKPKSGLQLTAVQREDIQ…
2724	RETVDGNTEFFFGEGVAEASVAGGVLESNFIGGLKPTKG	WKM80685.1	baseplate wedge subunit	5e-24	60.89	MAIKEPLNYQLTRTANAIPDAFTGATFDEIKNQLINWLSGQKEFQDFDFAGSRLNVLLDLLAYNTLYIQQFSNTALYESFIGTANLRSSVVQAAQQNGYLPSSKSAATASIMLEVTHPNPEPAIKIPRGTKFLAYARDSSVDPYNFVVTENVIALRDTSAPEGVNRYLPIVNLAQGRIIRTQLSYDPKKPIVIRDQSIDRKQVKLWVDGAEWTNWTDRSMVHASSISTIYYMRETVDGNTEFFFGEGVAEASVAGGVLESNFIGGLKPTKGAQVVIEYIRTDGEAANGATDFSYADTLQYIVVNKIIENWSDSPDYVGADGGGEPEDIERIRELAQIKRESQMRCVSKTDYESFVSSRFGSIVQAVQCFTDQDKPGYAFIAIKPKSGLQLTAVQREDIQ…
2735	KIGEVDYYGDNIYWSLGAIGADPLQFEDQSIELYSTPTQDIVFARD	WKM80685.1	baseplate wedge subunit	1e-28	60.46	MAIKEPLNYQLTRTANAIPDAFTGATFDEIKNQLINWLSGQKEFQDFDFAGSRLNVLLDLLAYNTLYIQQFSNTALYESFIGTANLRSSVVQAAQQNGYLPSSKSAATASIMLEVTHPNPEPAIKIPRGTKFLAYARDSSVDPYNFVVTENVIALRDTSAPEGVNRYLPIVNLAQGRIIRTQLSYDPKKPIVIRDQSIDRKQVKLWVDGAEWTNWTDRSMVHASSISTIYYMRETVDGNTEFFFGEGVAEASVAGGVLESNFIGGLKPTKGAQVVIEYIRTDGEAANGATDFSYADTLQYIVVNKIIENWSDSPDYVGADGGGEPEDIERIRELAQIKRESQMRCVSKTDYESFVSSRFGSIVQAVQCFTDQDKPGYAFIAIKPKSGLQLTAVQREDIQ…
2756	KENTHIQPYTENDFDRT	WKM80685.1	baseplate wedge subunit	6e-09	58.77	MAIKEPLNYQLTRTANAIPDAFTGATFDEIKNQLINWLSGQKEFQDFDFAGSRLNVLLDLLAYNTLYIQQFSNTALYESFIGTANLRSSVVQAAQQNGYLPSSKSAATASIMLEVTHPNPEPAIKIPRGTKFLAYARDSSVDPYNFVVTENVIALRDTSAPEGVNRYLPIVNLAQGRIIRTQLSYDPKKPIVIRDQSIDRKQVKLWVDGAEWTNWTDRSMVHASSISTIYYMRETVDGNTEFFFGEGVAEASVAGGVLESNFIGGLKPTKGAQVVIEYIRTDGEAANGATDFSYADTLQYIVVNKIIENWSDSPDYVGADGGGEPEDIERIRELAQIKRESQMRCVSKTDYESFVSSRFGSIVQAVQCFTDQDKPGYAFIAIKPKSGLQLTAVQREDIQ…
2760	KIGEVDYYGDNIYWSLGAIGADPLQFEDQSIELYS	WKM80685.1	baseplate wedge subunit	6e-21	58.46	MAIKEPLNYQLTRTANAIPDAFTGATFDEIKNQLINWLSGQKEFQDFDFAGSRLNVLLDLLAYNTLYIQQFSNTALYESFIGTANLRSSVVQAAQQNGYLPSSKSAATASIMLEVTHPNPEPAIKIPRGTKFLAYARDSSVDPYNFVVTENVIALRDTSAPEGVNRYLPIVNLAQGRIIRTQLSYDPKKPIVIRDQSIDRKQVKLWVDGAEWTNWTDRSMVHASSISTIYYMRETVDGNTEFFFGEGVAEASVAGGVLESNFIGGLKPTKGAQVVIEYIRTDGEAANGATDFSYADTLQYIVVNKIIENWSDSPDYVGADGGGEPEDIERIRELAQIKRESQMRCVSKTDYESFVSSRFGSIVQAVQCFTDQDKPGYAFIAIKPKSGLQLTAVQREDIQ…
2772	MLEVTHPNPEPAIKI	WKM80685.1	baseplate wedge subunit	1e-07	57.52	MAIKEPLNYQLTRTANAIPDAFTGATFDEIKNQLINWLSGQKEFQDFDFAGSRLNVLLDLLAYNTLYIQQFSNTALYESFIGTANLRSSVVQAAQQNGYLPSSKSAATASIMLEVTHPNPEPAIKIPRGTKFLAYARDSSVDPYNFVVTENVIALRDTSAPEGVNRYLPIVNLAQGRIIRTQLSYDPKKPIVIRDQSIDRKQVKLWVDGAEWTNWTDRSMVHASSISTIYYMRETVDGNTEFFFGEGVAEASVAGGVLESNFIGGLKPTKGAQVVIEYIRTDGEAANGATDFSYADTLQYIVVNKIIENWSDSPDYVGADGGGEPEDIERIRELAQIKRESQMRCVSKTDYESFVSSRFGSIVQAVQCFTDQDKPGYAFIAIKPKSGLQLTAVQREDIQ…
2784	RYYVDEVEMFNKN	WKM80685.1	baseplate wedge subunit	8e-06	56.58	MAIKEPLNYQLTRTANAIPDAFTGATFDEIKNQLINWLSGQKEFQDFDFAGSRLNVLLDLLAYNTLYIQQFSNTALYESFIGTANLRSSVVQAAQQNGYLPSSKSAATASIMLEVTHPNPEPAIKIPRGTKFLAYARDSSVDPYNFVVTENVIALRDTSAPEGVNRYLPIVNLAQGRIIRTQLSYDPKKPIVIRDQSIDRKQVKLWVDGAEWTNWTDRSMVHASSISTIYYMRETVDGNTEFFFGEGVAEASVAGGVLESNFIGGLKPTKGAQVVIEYIRTDGEAANGATDFSYADTLQYIVVNKIIENWSDSPDYVGADGGGEPEDIERIRELAQIKRESQMRCVSKTDYESFVSSRFGSIVQAVQCFTDQDKPGYAFIAIKPKSGLQLTAVQREDIQ…
2786	REDIQDYLRPFC	WKM80685.1	baseplate wedge subunit	2e-06	56.42	MAIKEPLNYQLTRTANAIPDAFTGATFDEIKNQLINWLSGQKEFQDFDFAGSRLNVLLDLLAYNTLYIQQFSNTALYESFIGTANLRSSVVQAAQQNGYLPSSKSAATASIMLEVTHPNPEPAIKIPRGTKFLAYARDSSVDPYNFVVTENVIALRDTSAPEGVNRYLPIVNLAQGRIIRTQLSYDPKKPIVIRDQSIDRKQVKLWVDGAEWTNWTDRSMVHASSISTIYYMRETVDGNTEFFFGEGVAEASVAGGVLESNFIGGLKPTKGAQVVIEYIRTDGEAANGATDFSYADTLQYIVVNKIIENWSDSPDYVGADGGGEPEDIERIRELAQIKRESQMRCVSKTDYESFVSSRFGSIVQAVQCFTDQDKPGYAFIAIKPKSGLQLTAVQREDIQ…
2792	KLLTYIDDTDHSIIGSS	WKM80685.1	baseplate wedge subunit	1e-07	55.85	MAIKEPLNYQLTRTANAIPDAFTGATFDEIKNQLINWLSGQKEFQDFDFAGSRLNVLLDLLAYNTLYIQQFSNTALYESFIGTANLRSSVVQAAQQNGYLPSSKSAATASIMLEVTHPNPEPAIKIPRGTKFLAYARDSSVDPYNFVVTENVIALRDTSAPEGVNRYLPIVNLAQGRIIRTQLSYDPKKPIVIRDQSIDRKQVKLWVDGAEWTNWTDRSMVHASSISTIYYMRETVDGNTEFFFGEGVAEASVAGGVLESNFIGGLKPTKGAQVVIEYIRTDGEAANGATDFSYADTLQYIVVNKIIENWSDSPDYVGADGGGEPEDIERIRELAQIKRESQMRCVSKTDYESFVSSRFGSIVQAVQCFTDQDKPGYAFIAIKPKSGLQLTAVQREDIQ…
2803	RFGSIVQAVQCFTDQDKPGYAFIAIKPKS	WKM80685.1	baseplate wedge subunit	3e-17	55.13	MAIKEPLNYQLTRTANAIPDAFTGATFDEIKNQLINWLSGQKEFQDFDFAGSRLNVLLDLLAYNTLYIQQFSNTALYESFIGTANLRSSVVQAAQQNGYLPSSKSAATASIMLEVTHPNPEPAIKIPRGTKFLAYARDSSVDPYNFVVTENVIALRDTSAPEGVNRYLPIVNLAQGRIIRTQLSYDPKKPIVIRDQSIDRKQVKLWVDGAEWTNWTDRSMVHASSISTIYYMRETVDGNTEFFFGEGVAEASVAGGVLESNFIGGLKPTKGAQVVIEYIRTDGEAANGATDFSYADTLQYIVVNKIIENWSDSPDYVGADGGGEPEDIERIRELAQIKRESQMRCVSKTDYESFVSSRFGSIVQAVQCFTDQDKPGYAFIAIKPKSGLQLTAVQREDIQ…
2811	KENTHIQPYTENDFDRT	WKM80685.1	baseplate wedge subunit	6e-09	54.33	MAIKEPLNYQLTRTANAIPDAFTGATFDEIKNQLINWLSGQKEFQDFDFAGSRLNVLLDLLAYNTLYIQQFSNTALYESFIGTANLRSSVVQAAQQNGYLPSSKSAATASIMLEVTHPNPEPAIKIPRGTKFLAYARDSSVDPYNFVVTENVIALRDTSAPEGVNRYLPIVNLAQGRIIRTQLSYDPKKPIVIRDQSIDRKQVKLWVDGAEWTNWTDRSMVHASSISTIYYMRETVDGNTEFFFGEGVAEASVAGGVLESNFIGGLKPTKGAQVVIEYIRTDGEAANGATDFSYADTLQYIVVNKIIENWSDSPDYVGADGGGEPEDIERIRELAQIKRESQMRCVSKTDYESFVSSRFGSIVQAVQCFTDQDKPGYAFIAIKPKSGLQLTAVQREDIQ…
2821	KLLTYIDDTDHSIIGSSVDIQMVRE	WKM80685.1	baseplate wedge subunit	7e-13	53.24	MAIKEPLNYQLTRTANAIPDAFTGATFDEIKNQLINWLSGQKEFQDFDFAGSRLNVLLDLLAYNTLYIQQFSNTALYESFIGTANLRSSVVQAAQQNGYLPSSKSAATASIMLEVTHPNPEPAIKIPRGTKFLAYARDSSVDPYNFVVTENVIALRDTSAPEGVNRYLPIVNLAQGRIIRTQLSYDPKKPIVIRDQSIDRKQVKLWVDGAEWTNWTDRSMVHASSISTIYYMRETVDGNTEFFFGEGVAEASVAGGVLESNFIGGLKPTKGAQVVIEYIRTDGEAANGATDFSYADTLQYIVVNKIIENWSDSPDYVGADGGGEPEDIERIRELAQIKRESQMRCVSKTDYESFVSSRFGSIVQAVQCFTDQDKPGYAFIAIKPKSGLQLTAVQREDIQ…
2823	NKIIENWSDSPDYVGADGGGEPEDIERI	WKM80685.1	baseplate wedge subunit	4e-16	53.1	MAIKEPLNYQLTRTANAIPDAFTGATFDEIKNQLINWLSGQKEFQDFDFAGSRLNVLLDLLAYNTLYIQQFSNTALYESFIGTANLRSSVVQAAQQNGYLPSSKSAATASIMLEVTHPNPEPAIKIPRGTKFLAYARDSSVDPYNFVVTENVIALRDTSAPEGVNRYLPIVNLAQGRIIRTQLSYDPKKPIVIRDQSIDRKQVKLWVDGAEWTNWTDRSMVHASSISTIYYMRETVDGNTEFFFGEGVAEASVAGGVLESNFIGGLKPTKGAQVVIEYIRTDGEAANGATDFSYADTLQYIVVNKIIENWSDSPDYVGADGGGEPEDIERIRELAQIKRESQMRCVSKTDYESFVSSRFGSIVQAVQCFTDQDKPGYAFIAIKPKSGLQLTAVQREDIQ…
2825	RLNVLLDLLAYNTLYI	WKM80685.1	baseplate wedge subunit	2e-07	53.01	MAIKEPLNYQLTRTANAIPDAFTGATFDEIKNQLINWLSGQKEFQDFDFAGSRLNVLLDLLAYNTLYIQQFSNTALYESFIGTANLRSSVVQAAQQNGYLPSSKSAATASIMLEVTHPNPEPAIKIPRGTKFLAYARDSSVDPYNFVVTENVIALRDTSAPEGVNRYLPIVNLAQGRIIRTQLSYDPKKPIVIRDQSIDRKQVKLWVDGAEWTNWTDRSMVHASSISTIYYMRETVDGNTEFFFGEGVAEASVAGGVLESNFIGGLKPTKGAQVVIEYIRTDGEAANGATDFSYADTLQYIVVNKIIENWSDSPDYVGADGGGEPEDIERIRELAQIKRESQMRCVSKTDYESFVSSRFGSIVQAVQCFTDQDKPGYAFIAIKPKSGLQLTAVQREDIQ…
2829	LPIVNLAQGRI	WKM80685.1	baseplate wedge subunit	2e-04	52.86	MAIKEPLNYQLTRTANAIPDAFTGATFDEIKNQLINWLSGQKEFQDFDFAGSRLNVLLDLLAYNTLYIQQFSNTALYESFIGTANLRSSVVQAAQQNGYLPSSKSAATASIMLEVTHPNPEPAIKIPRGTKFLAYARDSSVDPYNFVVTENVIALRDTSAPEGVNRYLPIVNLAQGRIIRTQLSYDPKKPIVIRDQSIDRKQVKLWVDGAEWTNWTDRSMVHASSISTIYYMRETVDGNTEFFFGEGVAEASVAGGVLESNFIGGLKPTKGAQVVIEYIRTDGEAANGATDFSYADTLQYIVVNKIIENWSDSPDYVGADGGGEPEDIERIRELAQIKRESQMRCVSKTDYESFVSSRFGSIVQAVQCFTDQDKPGYAFIAIKPKSGLQLTAVQREDIQ…
2833	KLWVDGAEWTNWTDRS	WKM80685.1	baseplate wedge subunit	1e-09	52.66	MAIKEPLNYQLTRTANAIPDAFTGATFDEIKNQLINWLSGQKEFQDFDFAGSRLNVLLDLLAYNTLYIQQFSNTALYESFIGTANLRSSVVQAAQQNGYLPSSKSAATASIMLEVTHPNPEPAIKIPRGTKFLAYARDSSVDPYNFVVTENVIALRDTSAPEGVNRYLPIVNLAQGRIIRTQLSYDPKKPIVIRDQSIDRKQVKLWVDGAEWTNWTDRSMVHASSISTIYYMRETVDGNTEFFFGEGVAEASVAGGVLESNFIGGLKPTKGAQVVIEYIRTDGEAANGATDFSYADTLQYIVVNKIIENWSDSPDYVGADGGGEPEDIERIRELAQIKRESQMRCVSKTDYESFVSSRFGSIVQAVQCFTDQDKPGYAFIAIKPKSGLQLTAVQREDIQ…
2835	KENTHIQPYTENDFDRT	WKM80685.1	baseplate wedge subunit	6e-09	52.56	MAIKEPLNYQLTRTANAIPDAFTGATFDEIKNQLINWLSGQKEFQDFDFAGSRLNVLLDLLAYNTLYIQQFSNTALYESFIGTANLRSSVVQAAQQNGYLPSSKSAATASIMLEVTHPNPEPAIKIPRGTKFLAYARDSSVDPYNFVVTENVIALRDTSAPEGVNRYLPIVNLAQGRIIRTQLSYDPKKPIVIRDQSIDRKQVKLWVDGAEWTNWTDRSMVHASSISTIYYMRETVDGNTEFFFGEGVAEASVAGGVLESNFIGGLKPTKGAQVVIEYIRTDGEAANGATDFSYADTLQYIVVNKIIENWSDSPDYVGADGGGEPEDIERIRELAQIKRESQMRCVSKTDYESFVSSRFGSIVQAVQCFTDQDKPGYAFIAIKPKSGLQLTAVQREDIQ…
2836	RLNVLLDLLAYN	WKM80685.1	baseplate wedge subunit	9e-05	52.5	MAIKEPLNYQLTRTANAIPDAFTGATFDEIKNQLINWLSGQKEFQDFDFAGSRLNVLLDLLAYNTLYIQQFSNTALYESFIGTANLRSSVVQAAQQNGYLPSSKSAATASIMLEVTHPNPEPAIKIPRGTKFLAYARDSSVDPYNFVVTENVIALRDTSAPEGVNRYLPIVNLAQGRIIRTQLSYDPKKPIVIRDQSIDRKQVKLWVDGAEWTNWTDRSMVHASSISTIYYMRETVDGNTEFFFGEGVAEASVAGGVLESNFIGGLKPTKGAQVVIEYIRTDGEAANGATDFSYADTLQYIVVNKIIENWSDSPDYVGADGGGEPEDIERIRELAQIKRESQMRCVSKTDYESFVSSRFGSIVQAVQCFTDQDKPGYAFIAIKPKSGLQLTAVQREDIQ…
2839	KNQLINWLSGQKE	WKM80685.1	baseplate wedge subunit	3e-06	52.37	MAIKEPLNYQLTRTANAIPDAFTGATFDEIKNQLINWLSGQKEFQDFDFAGSRLNVLLDLLAYNTLYIQQFSNTALYESFIGTANLRSSVVQAAQQNGYLPSSKSAATASIMLEVTHPNPEPAIKIPRGTKFLAYARDSSVDPYNFVVTENVIALRDTSAPEGVNRYLPIVNLAQGRIIRTQLSYDPKKPIVIRDQSIDRKQVKLWVDGAEWTNWTDRSMVHASSISTIYYMRETVDGNTEFFFGEGVAEASVAGGVLESNFIGGLKPTKGAQVVIEYIRTDGEAANGATDFSYADTLQYIVVNKIIENWSDSPDYVGADGGGEPEDIERIRELAQIKRESQMRCVSKTDYESFVSSRFGSIVQAVQCFTDQDKPGYAFIAIKPKSGLQLTAVQREDIQ…
2847	SVMSPDYLFIRH	WKM80685.1	baseplate wedge subunit	1e-05	51.94	MAIKEPLNYQLTRTANAIPDAFTGATFDEIKNQLINWLSGQKEFQDFDFAGSRLNVLLDLLAYNTLYIQQFSNTALYESFIGTANLRSSVVQAAQQNGYLPSSKSAATASIMLEVTHPNPEPAIKIPRGTKFLAYARDSSVDPYNFVVTENVIALRDTSAPEGVNRYLPIVNLAQGRIIRTQLSYDPKKPIVIRDQSIDRKQVKLWVDGAEWTNWTDRSMVHASSISTIYYMRETVDGNTEFFFGEGVAEASVAGGVLESNFIGGLKPTKGAQVVIEYIRTDGEAANGATDFSYADTLQYIVVNKIIENWSDSPDYVGADGGGEPEDIERIRELAQIKRESQMRCVSKTDYESFVSSRFGSIVQAVQCFTDQDKPGYAFIAIKPKSGLQLTAVQREDIQ…
2852	KTDYESFVSSRF	WKM80685.1	baseplate wedge subunit	1e-04	51.6	MAIKEPLNYQLTRTANAIPDAFTGATFDEIKNQLINWLSGQKEFQDFDFAGSRLNVLLDLLAYNTLYIQQFSNTALYESFIGTANLRSSVVQAAQQNGYLPSSKSAATASIMLEVTHPNPEPAIKIPRGTKFLAYARDSSVDPYNFVVTENVIALRDTSAPEGVNRYLPIVNLAQGRIIRTQLSYDPKKPIVIRDQSIDRKQVKLWVDGAEWTNWTDRSMVHASSISTIYYMRETVDGNTEFFFGEGVAEASVAGGVLESNFIGGLKPTKGAQVVIEYIRTDGEAANGATDFSYADTLQYIVVNKIIENWSDSPDYVGADGGGEPEDIERIRELAQIKRESQMRCVSKTDYESFVSSRFGSIVQAVQCFTDQDKPGYAFIAIKPKSGLQLTAVQREDIQ…
2868	REDIQDYLRPFCLAPITPSVMSPDYLFIRH	WKM80685.1	baseplate wedge subunit	2e-19	50.63	MAIKEPLNYQLTRTANAIPDAFTGATFDEIKNQLINWLSGQKEFQDFDFAGSRLNVLLDLLAYNTLYIQQFSNTALYESFIGTANLRSSVVQAAQQNGYLPSSKSAATASIMLEVTHPNPEPAIKIPRGTKFLAYARDSSVDPYNFVVTENVIALRDTSAPEGVNRYLPIVNLAQGRIIRTQLSYDPKKPIVIRDQSIDRKQVKLWVDGAEWTNWTDRSMVHASSISTIYYMRETVDGNTEFFFGEGVAEASVAGGVLESNFIGGLKPTKGAQVVIEYIRTDGEAANGATDFSYADTLQYIVVNKIIENWSDSPDYVGADGGGEPEDIERIRELAQIKRESQMRCVSKTDYESFVSSRFGSIVQAVQCFTDQDKPGYAFIAIKPKSGLQLTAVQREDIQ…
2869	NMVIGPFKPGDIKE	WKM80685.1	baseplate wedge subunit	5e-07	50.62	MAIKEPLNYQLTRTANAIPDAFTGATFDEIKNQLINWLSGQKEFQDFDFAGSRLNVLLDLLAYNTLYIQQFSNTALYESFIGTANLRSSVVQAAQQNGYLPSSKSAATASIMLEVTHPNPEPAIKIPRGTKFLAYARDSSVDPYNFVVTENVIALRDTSAPEGVNRYLPIVNLAQGRIIRTQLSYDPKKPIVIRDQSIDRKQVKLWVDGAEWTNWTDRSMVHASSISTIYYMRETVDGNTEFFFGEGVAEASVAGGVLESNFIGGLKPTKGAQVVIEYIRTDGEAANGATDFSYADTLQYIVVNKIIENWSDSPDYVGADGGGEPEDIERIRELAQIKRESQMRCVSKTDYESFVSSRFGSIVQAVQCFTDQDKPGYAFIAIKPKSGLQLTAVQREDIQ…
2871	RDGTLIVFENDLRPQYTTIKL	WKM80685.1	baseplate wedge subunit	5e-11	50.46	MAIKEPLNYQLTRTANAIPDAFTGATFDEIKNQLINWLSGQKEFQDFDFAGSRLNVLLDLLAYNTLYIQQFSNTALYESFIGTANLRSSVVQAAQQNGYLPSSKSAATASIMLEVTHPNPEPAIKIPRGTKFLAYARDSSVDPYNFVVTENVIALRDTSAPEGVNRYLPIVNLAQGRIIRTQLSYDPKKPIVIRDQSIDRKQVKLWVDGAEWTNWTDRSMVHASSISTIYYMRETVDGNTEFFFGEGVAEASVAGGVLESNFIGGLKPTKGAQVVIEYIRTDGEAANGATDFSYADTLQYIVVNKIIENWSDSPDYVGADGGGEPEDIERIRELAQIKRESQMRCVSKTDYESFVSSRFGSIVQAVQCFTDQDKPGYAFIAIKPKSGLQLTAVQREDIQ…
2877	MAIKEPLNYQLTRT	WKM80685.1	baseplate wedge subunit	4e-06	49.73	MAIKEPLNYQLTRTANAIPDAFTGATFDEIKNQLINWLSGQKEFQDFDFAGSRLNVLLDLLAYNTLYIQQFSNTALYESFIGTANLRSSVVQAAQQNGYLPSSKSAATASIMLEVTHPNPEPAIKIPRGTKFLAYARDSSVDPYNFVVTENVIALRDTSAPEGVNRYLPIVNLAQGRIIRTQLSYDPKKPIVIRDQSIDRKQVKLWVDGAEWTNWTDRSMVHASSISTIYYMRETVDGNTEFFFGEGVAEASVAGGVLESNFIGGLKPTKGAQVVIEYIRTDGEAANGATDFSYADTLQYIVVNKIIENWSDSPDYVGADGGGEPEDIERIRELAQIKRESQMRCVSKTDYESFVSSRFGSIVQAVQCFTDQDKPGYAFIAIKPKSGLQLTAVQREDIQ…
2881	KEPLNYQLTRT	WKM80685.1	baseplate wedge subunit	4e-04	49.55	MAIKEPLNYQLTRTANAIPDAFTGATFDEIKNQLINWLSGQKEFQDFDFAGSRLNVLLDLLAYNTLYIQQFSNTALYESFIGTANLRSSVVQAAQQNGYLPSSKSAATASIMLEVTHPNPEPAIKIPRGTKFLAYARDSSVDPYNFVVTENVIALRDTSAPEGVNRYLPIVNLAQGRIIRTQLSYDPKKPIVIRDQSIDRKQVKLWVDGAEWTNWTDRSMVHASSISTIYYMRETVDGNTEFFFGEGVAEASVAGGVLESNFIGGLKPTKGAQVVIEYIRTDGEAANGATDFSYADTLQYIVVNKIIENWSDSPDYVGADGGGEPEDIERIRELAQIKRESQMRCVSKTDYESFVSSRFGSIVQAVQCFTDQDKPGYAFIAIKPKSGLQLTAVQREDIQ…
2884	RDSSVDPYNFVVTENVIALRD	WKM80685.1	baseplate wedge subunit	1e-10	49.45	MAIKEPLNYQLTRTANAIPDAFTGATFDEIKNQLINWLSGQKEFQDFDFAGSRLNVLLDLLAYNTLYIQQFSNTALYESFIGTANLRSSVVQAAQQNGYLPSSKSAATASIMLEVTHPNPEPAIKIPRGTKFLAYARDSSVDPYNFVVTENVIALRDTSAPEGVNRYLPIVNLAQGRIIRTQLSYDPKKPIVIRDQSIDRKQVKLWVDGAEWTNWTDRSMVHASSISTIYYMRETVDGNTEFFFGEGVAEASVAGGVLESNFIGGLKPTKGAQVVIEYIRTDGEAANGATDFSYADTLQYIVVNKIIENWSDSPDYVGADGGGEPEDIERIRELAQIKRESQMRCVSKTDYESFVSSRFGSIVQAVQCFTDQDKPGYAFIAIKPKSGLQLTAVQREDIQ…
2919	KEPLNYQLTRT	WKM80685.1	baseplate wedge subunit	4e-04	47.3	MAIKEPLNYQLTRTANAIPDAFTGATFDEIKNQLINWLSGQKEFQDFDFAGSRLNVLLDLLAYNTLYIQQFSNTALYESFIGTANLRSSVVQAAQQNGYLPSSKSAATASIMLEVTHPNPEPAIKIPRGTKFLAYARDSSVDPYNFVVTENVIALRDTSAPEGVNRYLPIVNLAQGRIIRTQLSYDPKKPIVIRDQSIDRKQVKLWVDGAEWTNWTDRSMVHASSISTIYYMRETVDGNTEFFFGEGVAEASVAGGVLESNFIGGLKPTKGAQVVIEYIRTDGEAANGATDFSYADTLQYIVVNKIIENWSDSPDYVGADGGGEPEDIERIRELAQIKRESQMRCVSKTDYESFVSSRFGSIVQAVQCFTDQDKPGYAFIAIKPKSGLQLTAVQREDIQ…
2939	LQESEQWLQSKI	WKM80685.1	baseplate wedge subunit	7e-05	46.09	MAIKEPLNYQLTRTANAIPDAFTGATFDEIKNQLINWLSGQKEFQDFDFAGSRLNVLLDLLAYNTLYIQQFSNTALYESFIGTANLRSSVVQAAQQNGYLPSSKSAATASIMLEVTHPNPEPAIKIPRGTKFLAYARDSSVDPYNFVVTENVIALRDTSAPEGVNRYLPIVNLAQGRIIRTQLSYDPKKPIVIRDQSIDRKQVKLWVDGAEWTNWTDRSMVHASSISTIYYMRETVDGNTEFFFGEGVAEASVAGGVLESNFIGGLKPTKGAQVVIEYIRTDGEAANGATDFSYADTLQYIVVNKIIENWSDSPDYVGADGGGEPEDIERIRELAQIKRESQMRCVSKTDYESFVSSRFGSIVQAVQCFTDQDKPGYAFIAIKPKSGLQLTAVQREDIQ…
2953	RSSVVQAAQQNGYLPSSKS	WKM80685.1	baseplate wedge subunit	3e-08	45.16	MAIKEPLNYQLTRTANAIPDAFTGATFDEIKNQLINWLSGQKEFQDFDFAGSRLNVLLDLLAYNTLYIQQFSNTALYESFIGTANLRSSVVQAAQQNGYLPSSKSAATASIMLEVTHPNPEPAIKIPRGTKFLAYARDSSVDPYNFVVTENVIALRDTSAPEGVNRYLPIVNLAQGRIIRTQLSYDPKKPIVIRDQSIDRKQVKLWVDGAEWTNWTDRSMVHASSISTIYYMRETVDGNTEFFFGEGVAEASVAGGVLESNFIGGLKPTKGAQVVIEYIRTDGEAANGATDFSYADTLQYIVVNKIIENWSDSPDYVGADGGGEPEDIERIRELAQIKRESQMRCVSKTDYESFVSSRFGSIVQAVQCFTDQDKPGYAFIAIKPKSGLQLTAVQREDIQ…
2959	KIIENWSDSPDYVGADGGGEPEDIERI	WKM80685.1	baseplate wedge subunit	2e-15	44.76	MAIKEPLNYQLTRTANAIPDAFTGATFDEIKNQLINWLSGQKEFQDFDFAGSRLNVLLDLLAYNTLYIQQFSNTALYESFIGTANLRSSVVQAAQQNGYLPSSKSAATASIMLEVTHPNPEPAIKIPRGTKFLAYARDSSVDPYNFVVTENVIALRDTSAPEGVNRYLPIVNLAQGRIIRTQLSYDPKKPIVIRDQSIDRKQVKLWVDGAEWTNWTDRSMVHASSISTIYYMRETVDGNTEFFFGEGVAEASVAGGVLESNFIGGLKPTKGAQVVIEYIRTDGEAANGATDFSYADTLQYIVVNKIIENWSDSPDYVGADGGGEPEDIERIRELAQIKRESQMRCVSKTDYESFVSSRFGSIVQAVQCFTDQDKPGYAFIAIKPKSGLQLTAVQREDIQ…
2966	KYYNTITPRT	WKM80685.1	baseplate wedge subunit	0.002	44.2	MAIKEPLNYQLTRTANAIPDAFTGATFDEIKNQLINWLSGQKEFQDFDFAGSRLNVLLDLLAYNTLYIQQFSNTALYESFIGTANLRSSVVQAAQQNGYLPSSKSAATASIMLEVTHPNPEPAIKIPRGTKFLAYARDSSVDPYNFVVTENVIALRDTSAPEGVNRYLPIVNLAQGRIIRTQLSYDPKKPIVIRDQSIDRKQVKLWVDGAEWTNWTDRSMVHASSISTIYYMRETVDGNTEFFFGEGVAEASVAGGVLESNFIGGLKPTKGAQVVIEYIRTDGEAANGATDFSYADTLQYIVVNKIIENWSDSPDYVGADGGGEPEDIERIRELAQIKRESQMRCVSKTDYESFVSSRFGSIVQAVQCFTDQDKPGYAFIAIKPKSGLQLTAVQREDIQ…
2982	MSPDYLFIRH	WKM80685.1	baseplate wedge subunit	1e-04	43.41	MAIKEPLNYQLTRTANAIPDAFTGATFDEIKNQLINWLSGQKEFQDFDFAGSRLNVLLDLLAYNTLYIQQFSNTALYESFIGTANLRSSVVQAAQQNGYLPSSKSAATASIMLEVTHPNPEPAIKIPRGTKFLAYARDSSVDPYNFVVTENVIALRDTSAPEGVNRYLPIVNLAQGRIIRTQLSYDPKKPIVIRDQSIDRKQVKLWVDGAEWTNWTDRSMVHASSISTIYYMRETVDGNTEFFFGEGVAEASVAGGVLESNFIGGLKPTKGAQVVIEYIRTDGEAANGATDFSYADTLQYIVVNKIIENWSDSPDYVGADGGGEPEDIERIRELAQIKRESQMRCVSKTDYESFVSSRFGSIVQAVQCFTDQDKPGYAFIAIKPKSGLQLTAVQREDIQ…
2990	RDSSVDPYNFVVTENVIALRD	WKM80685.1	baseplate wedge subunit	1e-10	43.13	MAIKEPLNYQLTRTANAIPDAFTGATFDEIKNQLINWLSGQKEFQDFDFAGSRLNVLLDLLAYNTLYIQQFSNTALYESFIGTANLRSSVVQAAQQNGYLPSSKSAATASIMLEVTHPNPEPAIKIPRGTKFLAYARDSSVDPYNFVVTENVIALRDTSAPEGVNRYLPIVNLAQGRIIRTQLSYDPKKPIVIRDQSIDRKQVKLWVDGAEWTNWTDRSMVHASSISTIYYMRETVDGNTEFFFGEGVAEASVAGGVLESNFIGGLKPTKGAQVVIEYIRTDGEAANGATDFSYADTLQYIVVNKIIENWSDSPDYVGADGGGEPEDIERIRELAQIKRESQMRCVSKTDYESFVSSRFGSIVQAVQCFTDQDKPGYAFIAIKPKSGLQLTAVQREDIQ…
2992	RDSSVDPYNFVVTENVIALRD	WKM80685.1	baseplate wedge subunit	1e-10	42.95	MAIKEPLNYQLTRTANAIPDAFTGATFDEIKNQLINWLSGQKEFQDFDFAGSRLNVLLDLLAYNTLYIQQFSNTALYESFIGTANLRSSVVQAAQQNGYLPSSKSAATASIMLEVTHPNPEPAIKIPRGTKFLAYARDSSVDPYNFVVTENVIALRDTSAPEGVNRYLPIVNLAQGRIIRTQLSYDPKKPIVIRDQSIDRKQVKLWVDGAEWTNWTDRSMVHASSISTIYYMRETVDGNTEFFFGEGVAEASVAGGVLESNFIGGLKPTKGAQVVIEYIRTDGEAANGATDFSYADTLQYIVVNKIIENWSDSPDYVGADGGGEPEDIERIRELAQIKRESQMRCVSKTDYESFVSSRFGSIVQAVQCFTDQDKPGYAFIAIKPKSGLQLTAVQREDIQ…
2998	KGNMVIGPFKPGDIKE	WKM80685.1	baseplate wedge subunit	1e-08	42.7	MAIKEPLNYQLTRTANAIPDAFTGATFDEIKNQLINWLSGQKEFQDFDFAGSRLNVLLDLLAYNTLYIQQFSNTALYESFIGTANLRSSVVQAAQQNGYLPSSKSAATASIMLEVTHPNPEPAIKIPRGTKFLAYARDSSVDPYNFVVTENVIALRDTSAPEGVNRYLPIVNLAQGRIIRTQLSYDPKKPIVIRDQSIDRKQVKLWVDGAEWTNWTDRSMVHASSISTIYYMRETVDGNTEFFFGEGVAEASVAGGVLESNFIGGLKPTKGAQVVIEYIRTDGEAANGATDFSYADTLQYIVVNKIIENWSDSPDYVGADGGGEPEDIERIRELAQIKRESQMRCVSKTDYESFVSSRFGSIVQAVQCFTDQDKPGYAFIAIKPKSGLQLTAVQREDIQ…
3002	VNIVGTDPDKNGKG	WKM80685.1	baseplate wedge subunit	2e-06	42.53	MAIKEPLNYQLTRTANAIPDAFTGATFDEIKNQLINWLSGQKEFQDFDFAGSRLNVLLDLLAYNTLYIQQFSNTALYESFIGTANLRSSVVQAAQQNGYLPSSKSAATASIMLEVTHPNPEPAIKIPRGTKFLAYARDSSVDPYNFVVTENVIALRDTSAPEGVNRYLPIVNLAQGRIIRTQLSYDPKKPIVIRDQSIDRKQVKLWVDGAEWTNWTDRSMVHASSISTIYYMRETVDGNTEFFFGEGVAEASVAGGVLESNFIGGLKPTKGAQVVIEYIRTDGEAANGATDFSYADTLQYIVVNKIIENWSDSPDYVGADGGGEPEDIERIRELAQIKRESQMRCVSKTDYESFVSSRFGSIVQAVQCFTDQDKPGYAFIAIKPKSGLQLTAVQREDIQ…
3004	LWVDGAEWTNWTDRS	WKM80685.1	baseplate wedge subunit	5e-09	42.46	MAIKEPLNYQLTRTANAIPDAFTGATFDEIKNQLINWLSGQKEFQDFDFAGSRLNVLLDLLAYNTLYIQQFSNTALYESFIGTANLRSSVVQAAQQNGYLPSSKSAATASIMLEVTHPNPEPAIKIPRGTKFLAYARDSSVDPYNFVVTENVIALRDTSAPEGVNRYLPIVNLAQGRIIRTQLSYDPKKPIVIRDQSIDRKQVKLWVDGAEWTNWTDRSMVHASSISTIYYMRETVDGNTEFFFGEGVAEASVAGGVLESNFIGGLKPTKGAQVVIEYIRTDGEAANGATDFSYADTLQYIVVNKIIENWSDSPDYVGADGGGEPEDIERIRELAQIKRESQMRCVSKTDYESFVSSRFGSIVQAVQCFTDQDKPGYAFIAIKPKSGLQLTAVQREDIQ…
3023	NKIIENWSDSPDYVGADGGGEPEDIERI	WKM80685.1	baseplate wedge subunit	4e-16	41.33	MAIKEPLNYQLTRTANAIPDAFTGATFDEIKNQLINWLSGQKEFQDFDFAGSRLNVLLDLLAYNTLYIQQFSNTALYESFIGTANLRSSVVQAAQQNGYLPSSKSAATASIMLEVTHPNPEPAIKIPRGTKFLAYARDSSVDPYNFVVTENVIALRDTSAPEGVNRYLPIVNLAQGRIIRTQLSYDPKKPIVIRDQSIDRKQVKLWVDGAEWTNWTDRSMVHASSISTIYYMRETVDGNTEFFFGEGVAEASVAGGVLESNFIGGLKPTKGAQVVIEYIRTDGEAANGATDFSYADTLQYIVVNKIIENWSDSPDYVGADGGGEPEDIERIRELAQIKRESQMRCVSKTDYESFVSSRFGSIVQAVQCFTDQDKPGYAFIAIKPKSGLQLTAVQREDIQ…
3031	RTDGEAANGATDFSYADTLQ	WKM80685.1	baseplate wedge subunit	5e-10	40.94	MAIKEPLNYQLTRTANAIPDAFTGATFDEIKNQLINWLSGQKEFQDFDFAGSRLNVLLDLLAYNTLYIQQFSNTALYESFIGTANLRSSVVQAAQQNGYLPSSKSAATASIMLEVTHPNPEPAIKIPRGTKFLAYARDSSVDPYNFVVTENVIALRDTSAPEGVNRYLPIVNLAQGRIIRTQLSYDPKKPIVIRDQSIDRKQVKLWVDGAEWTNWTDRSMVHASSISTIYYMRETVDGNTEFFFGEGVAEASVAGGVLESNFIGGLKPTKGAQVVIEYIRTDGEAANGATDFSYADTLQYIVVNKIIENWSDSPDYVGADGGGEPEDIERIRELAQIKRESQMRCVSKTDYESFVSSRFGSIVQAVQCFTDQDKPGYAFIAIKPKSGLQLTAVQREDIQ…
3033	RSGDLVFTVTPTAEPYS	WKM80685.1	baseplate wedge subunit	3e-08	40.88	MAIKEPLNYQLTRTANAIPDAFTGATFDEIKNQLINWLSGQKEFQDFDFAGSRLNVLLDLLAYNTLYIQQFSNTALYESFIGTANLRSSVVQAAQQNGYLPSSKSAATASIMLEVTHPNPEPAIKIPRGTKFLAYARDSSVDPYNFVVTENVIALRDTSAPEGVNRYLPIVNLAQGRIIRTQLSYDPKKPIVIRDQSIDRKQVKLWVDGAEWTNWTDRSMVHASSISTIYYMRETVDGNTEFFFGEGVAEASVAGGVLESNFIGGLKPTKGAQVVIEYIRTDGEAANGATDFSYADTLQYIVVNKIIENWSDSPDYVGADGGGEPEDIERIRELAQIKRESQMRCVSKTDYESFVSSRFGSIVQAVQCFTDQDKPGYAFIAIKPKSGLQLTAVQREDIQ…
3058	YNFVVTENVIALRD	WKM80685.1	baseplate wedge subunit	8e-06	39.42	MAIKEPLNYQLTRTANAIPDAFTGATFDEIKNQLINWLSGQKEFQDFDFAGSRLNVLLDLLAYNTLYIQQFSNTALYESFIGTANLRSSVVQAAQQNGYLPSSKSAATASIMLEVTHPNPEPAIKIPRGTKFLAYARDSSVDPYNFVVTENVIALRDTSAPEGVNRYLPIVNLAQGRIIRTQLSYDPKKPIVIRDQSIDRKQVKLWVDGAEWTNWTDRSMVHASSISTIYYMRETVDGNTEFFFGEGVAEASVAGGVLESNFIGGLKPTKGAQVVIEYIRTDGEAANGATDFSYADTLQYIVVNKIIENWSDSPDYVGADGGGEPEDIERIRELAQIKRESQMRCVSKTDYESFVSSRFGSIVQAVQCFTDQDKPGYAFIAIKPKSGLQLTAVQREDIQ…
3061	KENTHIQPYTENDFDRT	WKM80685.1	baseplate wedge subunit	6e-09	39.35	MAIKEPLNYQLTRTANAIPDAFTGATFDEIKNQLINWLSGQKEFQDFDFAGSRLNVLLDLLAYNTLYIQQFSNTALYESFIGTANLRSSVVQAAQQNGYLPSSKSAATASIMLEVTHPNPEPAIKIPRGTKFLAYARDSSVDPYNFVVTENVIALRDTSAPEGVNRYLPIVNLAQGRIIRTQLSYDPKKPIVIRDQSIDRKQVKLWVDGAEWTNWTDRSMVHASSISTIYYMRETVDGNTEFFFGEGVAEASVAGGVLESNFIGGLKPTKGAQVVIEYIRTDGEAANGATDFSYADTLQYIVVNKIIENWSDSPDYVGADGGGEPEDIERIRELAQIKRESQMRCVSKTDYESFVSSRFGSIVQAVQCFTDQDKPGYAFIAIKPKSGLQLTAVQREDIQ…
3062	RSGDLVFTVTPTAEPYSVNIVGTDPDKN	WKM80685.1	baseplate wedge subunit	1e-15	39.24	MAIKEPLNYQLTRTANAIPDAFTGATFDEIKNQLINWLSGQKEFQDFDFAGSRLNVLLDLLAYNTLYIQQFSNTALYESFIGTANLRSSVVQAAQQNGYLPSSKSAATASIMLEVTHPNPEPAIKIPRGTKFLAYARDSSVDPYNFVVTENVIALRDTSAPEGVNRYLPIVNLAQGRIIRTQLSYDPKKPIVIRDQSIDRKQVKLWVDGAEWTNWTDRSMVHASSISTIYYMRETVDGNTEFFFGEGVAEASVAGGVLESNFIGGLKPTKGAQVVIEYIRTDGEAANGATDFSYADTLQYIVVNKIIENWSDSPDYVGADGGGEPEDIERIRELAQIKRESQMRCVSKTDYESFVSSRFGSIVQAVQCFTDQDKPGYAFIAIKPKSGLQLTAVQREDIQ…
3068	KNQLINWLSGQKE	WKM80685.1	baseplate wedge subunit	3e-06	39	MAIKEPLNYQLTRTANAIPDAFTGATFDEIKNQLINWLSGQKEFQDFDFAGSRLNVLLDLLAYNTLYIQQFSNTALYESFIGTANLRSSVVQAAQQNGYLPSSKSAATASIMLEVTHPNPEPAIKIPRGTKFLAYARDSSVDPYNFVVTENVIALRDTSAPEGVNRYLPIVNLAQGRIIRTQLSYDPKKPIVIRDQSIDRKQVKLWVDGAEWTNWTDRSMVHASSISTIYYMRETVDGNTEFFFGEGVAEASVAGGVLESNFIGGLKPTKGAQVVIEYIRTDGEAANGATDFSYADTLQYIVVNKIIENWSDSPDYVGADGGGEPEDIERIRELAQIKRESQMRCVSKTDYESFVSSRFGSIVQAVQCFTDQDKPGYAFIAIKPKSGLQLTAVQREDIQ…
3072	RSSVVQAAQQNGYLPSSKS	WKM80685.1	baseplate wedge subunit	3e-08	38.72	MAIKEPLNYQLTRTANAIPDAFTGATFDEIKNQLINWLSGQKEFQDFDFAGSRLNVLLDLLAYNTLYIQQFSNTALYESFIGTANLRSSVVQAAQQNGYLPSSKSAATASIMLEVTHPNPEPAIKIPRGTKFLAYARDSSVDPYNFVVTENVIALRDTSAPEGVNRYLPIVNLAQGRIIRTQLSYDPKKPIVIRDQSIDRKQVKLWVDGAEWTNWTDRSMVHASSISTIYYMRETVDGNTEFFFGEGVAEASVAGGVLESNFIGGLKPTKGAQVVIEYIRTDGEAANGATDFSYADTLQYIVVNKIIENWSDSPDYVGADGGGEPEDIERIRELAQIKRESQMRCVSKTDYESFVSSRFGSIVQAVQCFTDQDKPGYAFIAIKPKSGLQLTAVQREDIQ…
3075	RDGTLIVFENDLRPQYT	WKM80685.1	baseplate wedge subunit	1e-08	38.61	MAIKEPLNYQLTRTANAIPDAFTGATFDEIKNQLINWLSGQKEFQDFDFAGSRLNVLLDLLAYNTLYIQQFSNTALYESFIGTANLRSSVVQAAQQNGYLPSSKSAATASIMLEVTHPNPEPAIKIPRGTKFLAYARDSSVDPYNFVVTENVIALRDTSAPEGVNRYLPIVNLAQGRIIRTQLSYDPKKPIVIRDQSIDRKQVKLWVDGAEWTNWTDRSMVHASSISTIYYMRETVDGNTEFFFGEGVAEASVAGGVLESNFIGGLKPTKGAQVVIEYIRTDGEAANGATDFSYADTLQYIVVNKIIENWSDSPDYVGADGGGEPEDIERIRELAQIKRESQMRCVSKTDYESFVSSRFGSIVQAVQCFTDQDKPGYAFIAIKPKSGLQLTAVQREDIQ…
3081	KIIENWSDSPDYVGADGGGEPEDIERI	WKM80685.1	baseplate wedge subunit	2e-15	37.97	MAIKEPLNYQLTRTANAIPDAFTGATFDEIKNQLINWLSGQKEFQDFDFAGSRLNVLLDLLAYNTLYIQQFSNTALYESFIGTANLRSSVVQAAQQNGYLPSSKSAATASIMLEVTHPNPEPAIKIPRGTKFLAYARDSSVDPYNFVVTENVIALRDTSAPEGVNRYLPIVNLAQGRIIRTQLSYDPKKPIVIRDQSIDRKQVKLWVDGAEWTNWTDRSMVHASSISTIYYMRETVDGNTEFFFGEGVAEASVAGGVLESNFIGGLKPTKGAQVVIEYIRTDGEAANGATDFSYADTLQYIVVNKIIENWSDSPDYVGADGGGEPEDIERIRELAQIKRESQMRCVSKTDYESFVSSRFGSIVQAVQCFTDQDKPGYAFIAIKPKSGLQLTAVQREDIQ…
3091	RSSVVQAAQQNGYLPSS	WKM80685.1	baseplate wedge subunit	3e-07	37.57	MAIKEPLNYQLTRTANAIPDAFTGATFDEIKNQLINWLSGQKEFQDFDFAGSRLNVLLDLLAYNTLYIQQFSNTALYESFIGTANLRSSVVQAAQQNGYLPSSKSAATASIMLEVTHPNPEPAIKIPRGTKFLAYARDSSVDPYNFVVTENVIALRDTSAPEGVNRYLPIVNLAQGRIIRTQLSYDPKKPIVIRDQSIDRKQVKLWVDGAEWTNWTDRSMVHASSISTIYYMRETVDGNTEFFFGEGVAEASVAGGVLESNFIGGLKPTKGAQVVIEYIRTDGEAANGATDFSYADTLQYIVVNKIIENWSDSPDYVGADGGGEPEDIERIRELAQIKRESQMRCVSKTDYESFVSSRFGSIVQAVQCFTDQDKPGYAFIAIKPKSGLQLTAVQREDIQ…
3094	SSVDIQMVRE	WKM80685.1	baseplate wedge subunit	0.008	37.39	MAIKEPLNYQLTRTANAIPDAFTGATFDEIKNQLINWLSGQKEFQDFDFAGSRLNVLLDLLAYNTLYIQQFSNTALYESFIGTANLRSSVVQAAQQNGYLPSSKSAATASIMLEVTHPNPEPAIKIPRGTKFLAYARDSSVDPYNFVVTENVIALRDTSAPEGVNRYLPIVNLAQGRIIRTQLSYDPKKPIVIRDQSIDRKQVKLWVDGAEWTNWTDRSMVHASSISTIYYMRETVDGNTEFFFGEGVAEASVAGGVLESNFIGGLKPTKGAQVVIEYIRTDGEAANGATDFSYADTLQYIVVNKIIENWSDSPDYVGADGGGEPEDIERIRELAQIKRESQMRCVSKTDYESFVSSRFGSIVQAVQCFTDQDKPGYAFIAIKPKSGLQLTAVQREDIQ…
3099	KIIENWSDSPDYVGADGGGEPEDIERI	WKM80685.1	baseplate wedge subunit	2e-15	36.85	MAIKEPLNYQLTRTANAIPDAFTGATFDEIKNQLINWLSGQKEFQDFDFAGSRLNVLLDLLAYNTLYIQQFSNTALYESFIGTANLRSSVVQAAQQNGYLPSSKSAATASIMLEVTHPNPEPAIKIPRGTKFLAYARDSSVDPYNFVVTENVIALRDTSAPEGVNRYLPIVNLAQGRIIRTQLSYDPKKPIVIRDQSIDRKQVKLWVDGAEWTNWTDRSMVHASSISTIYYMRETVDGNTEFFFGEGVAEASVAGGVLESNFIGGLKPTKGAQVVIEYIRTDGEAANGATDFSYADTLQYIVVNKIIENWSDSPDYVGADGGGEPEDIERIRELAQIKRESQMRCVSKTDYESFVSSRFGSIVQAVQCFTDQDKPGYAFIAIKPKSGLQLTAVQREDIQ…
3113	RFGSIVQAVQCFTDQDKPGYAFIAI	WKM80685.1	baseplate wedge subunit	1e-14	36.36	MAIKEPLNYQLTRTANAIPDAFTGATFDEIKNQLINWLSGQKEFQDFDFAGSRLNVLLDLLAYNTLYIQQFSNTALYESFIGTANLRSSVVQAAQQNGYLPSSKSAATASIMLEVTHPNPEPAIKIPRGTKFLAYARDSSVDPYNFVVTENVIALRDTSAPEGVNRYLPIVNLAQGRIIRTQLSYDPKKPIVIRDQSIDRKQVKLWVDGAEWTNWTDRSMVHASSISTIYYMRETVDGNTEFFFGEGVAEASVAGGVLESNFIGGLKPTKGAQVVIEYIRTDGEAANGATDFSYADTLQYIVVNKIIENWSDSPDYVGADGGGEPEDIERIRELAQIKRESQMRCVSKTDYESFVSSRFGSIVQAVQCFTDQDKPGYAFIAIKPKSGLQLTAVQREDIQ…
3134	KENTHIQPYTENDFDRT	WKM80685.1	baseplate wedge subunit	6e-09	34.45	MAIKEPLNYQLTRTANAIPDAFTGATFDEIKNQLINWLSGQKEFQDFDFAGSRLNVLLDLLAYNTLYIQQFSNTALYESFIGTANLRSSVVQAAQQNGYLPSSKSAATASIMLEVTHPNPEPAIKIPRGTKFLAYARDSSVDPYNFVVTENVIALRDTSAPEGVNRYLPIVNLAQGRIIRTQLSYDPKKPIVIRDQSIDRKQVKLWVDGAEWTNWTDRSMVHASSISTIYYMRETVDGNTEFFFGEGVAEASVAGGVLESNFIGGLKPTKGAQVVIEYIRTDGEAANGATDFSYADTLQYIVVNKIIENWSDSPDYVGADGGGEPEDIERIRELAQIKRESQMRCVSKTDYESFVSSRFGSIVQAVQCFTDQDKPGYAFIAIKPKSGLQLTAVQREDIQ…
3137	KIIENWSDSPDYVGADGGGEPEDIERI	WKM80685.1	baseplate wedge subunit	2e-15	34.3	MAIKEPLNYQLTRTANAIPDAFTGATFDEIKNQLINWLSGQKEFQDFDFAGSRLNVLLDLLAYNTLYIQQFSNTALYESFIGTANLRSSVVQAAQQNGYLPSSKSAATASIMLEVTHPNPEPAIKIPRGTKFLAYARDSSVDPYNFVVTENVIALRDTSAPEGVNRYLPIVNLAQGRIIRTQLSYDPKKPIVIRDQSIDRKQVKLWVDGAEWTNWTDRSMVHASSISTIYYMRETVDGNTEFFFGEGVAEASVAGGVLESNFIGGLKPTKGAQVVIEYIRTDGEAANGATDFSYADTLQYIVVNKIIENWSDSPDYVGADGGGEPEDIERIRELAQIKRESQMRCVSKTDYESFVSSRFGSIVQAVQCFTDQDKPGYAFIAIKPKSGLQLTAVQREDIQ…
3139	LQESEQWLQSKI	WKM80685.1	baseplate wedge subunit	7e-05	34.13	MAIKEPLNYQLTRTANAIPDAFTGATFDEIKNQLINWLSGQKEFQDFDFAGSRLNVLLDLLAYNTLYIQQFSNTALYESFIGTANLRSSVVQAAQQNGYLPSSKSAATASIMLEVTHPNPEPAIKIPRGTKFLAYARDSSVDPYNFVVTENVIALRDTSAPEGVNRYLPIVNLAQGRIIRTQLSYDPKKPIVIRDQSIDRKQVKLWVDGAEWTNWTDRSMVHASSISTIYYMRETVDGNTEFFFGEGVAEASVAGGVLESNFIGGLKPTKGAQVVIEYIRTDGEAANGATDFSYADTLQYIVVNKIIENWSDSPDYVGADGGGEPEDIERIRELAQIKRESQMRCVSKTDYESFVSSRFGSIVQAVQCFTDQDKPGYAFIAIKPKSGLQLTAVQREDIQ…
3143	RDSSVDPYNFVVTENV	WKM80685.1	baseplate wedge subunit	3e-07	33.76	MAIKEPLNYQLTRTANAIPDAFTGATFDEIKNQLINWLSGQKEFQDFDFAGSRLNVLLDLLAYNTLYIQQFSNTALYESFIGTANLRSSVVQAAQQNGYLPSSKSAATASIMLEVTHPNPEPAIKIPRGTKFLAYARDSSVDPYNFVVTENVIALRDTSAPEGVNRYLPIVNLAQGRIIRTQLSYDPKKPIVIRDQSIDRKQVKLWVDGAEWTNWTDRSMVHASSISTIYYMRETVDGNTEFFFGEGVAEASVAGGVLESNFIGGLKPTKGAQVVIEYIRTDGEAANGATDFSYADTLQYIVVNKIIENWSDSPDYVGADGGGEPEDIERIRELAQIKRESQMRCVSKTDYESFVSSRFGSIVQAVQCFTDQDKPGYAFIAIKPKSGLQLTAVQREDIQ…
3147	LGAIGADPLQFEDQSIELYSTPTQDIVFARD	WKM80685.1	baseplate wedge subunit	1e-17	33.45	MAIKEPLNYQLTRTANAIPDAFTGATFDEIKNQLINWLSGQKEFQDFDFAGSRLNVLLDLLAYNTLYIQQFSNTALYESFIGTANLRSSVVQAAQQNGYLPSSKSAATASIMLEVTHPNPEPAIKIPRGTKFLAYARDSSVDPYNFVVTENVIALRDTSAPEGVNRYLPIVNLAQGRIIRTQLSYDPKKPIVIRDQSIDRKQVKLWVDGAEWTNWTDRSMVHASSISTIYYMRETVDGNTEFFFGEGVAEASVAGGVLESNFIGGLKPTKGAQVVIEYIRTDGEAANGATDFSYADTLQYIVVNKIIENWSDSPDYVGADGGGEPEDIERIRELAQIKRESQMRCVSKTDYESFVSSRFGSIVQAVQCFTDQDKPGYAFIAIKPKSGLQLTAVQREDIQ…
3162	ANAIPDAFTGATFDEIKN	WKM80685.1	baseplate wedge subunit	1e-08	32.85	MAIKEPLNYQLTRTANAIPDAFTGATFDEIKNQLINWLSGQKEFQDFDFAGSRLNVLLDLLAYNTLYIQQFSNTALYESFIGTANLRSSVVQAAQQNGYLPSSKSAATASIMLEVTHPNPEPAIKIPRGTKFLAYARDSSVDPYNFVVTENVIALRDTSAPEGVNRYLPIVNLAQGRIIRTQLSYDPKKPIVIRDQSIDRKQVKLWVDGAEWTNWTDRSMVHASSISTIYYMRETVDGNTEFFFGEGVAEASVAGGVLESNFIGGLKPTKGAQVVIEYIRTDGEAANGATDFSYADTLQYIVVNKIIENWSDSPDYVGADGGGEPEDIERIRELAQIKRESQMRCVSKTDYESFVSSRFGSIVQAVQCFTDQDKPGYAFIAIKPKSGLQLTAVQREDIQ…
3172	KIIENWSDSPDYVGADGGGEPEDIERI	WKM80685.1	baseplate wedge subunit	2e-15	32.21	MAIKEPLNYQLTRTANAIPDAFTGATFDEIKNQLINWLSGQKEFQDFDFAGSRLNVLLDLLAYNTLYIQQFSNTALYESFIGTANLRSSVVQAAQQNGYLPSSKSAATASIMLEVTHPNPEPAIKIPRGTKFLAYARDSSVDPYNFVVTENVIALRDTSAPEGVNRYLPIVNLAQGRIIRTQLSYDPKKPIVIRDQSIDRKQVKLWVDGAEWTNWTDRSMVHASSISTIYYMRETVDGNTEFFFGEGVAEASVAGGVLESNFIGGLKPTKGAQVVIEYIRTDGEAANGATDFSYADTLQYIVVNKIIENWSDSPDYVGADGGGEPEDIERIRELAQIKRESQMRCVSKTDYESFVSSRFGSIVQAVQCFTDQDKPGYAFIAIKPKSGLQLTAVQREDIQ…
3176	RLNVLLDLLAYNTL	WKM80685.1	baseplate wedge subunit	6e-06	31.92	MAIKEPLNYQLTRTANAIPDAFTGATFDEIKNQLINWLSGQKEFQDFDFAGSRLNVLLDLLAYNTLYIQQFSNTALYESFIGTANLRSSVVQAAQQNGYLPSSKSAATASIMLEVTHPNPEPAIKIPRGTKFLAYARDSSVDPYNFVVTENVIALRDTSAPEGVNRYLPIVNLAQGRIIRTQLSYDPKKPIVIRDQSIDRKQVKLWVDGAEWTNWTDRSMVHASSISTIYYMRETVDGNTEFFFGEGVAEASVAGGVLESNFIGGLKPTKGAQVVIEYIRTDGEAANGATDFSYADTLQYIVVNKIIENWSDSPDYVGADGGGEPEDIERIRELAQIKRESQMRCVSKTDYESFVSSRFGSIVQAVQCFTDQDKPGYAFIAIKPKSGLQLTAVQREDIQ…
3179	RSGDLVFTVTPTAEPYSVNIVGTDPDKNGKG	WKM80685.1	baseplate wedge subunit	7e-18	31.46	MAIKEPLNYQLTRTANAIPDAFTGATFDEIKNQLINWLSGQKEFQDFDFAGSRLNVLLDLLAYNTLYIQQFSNTALYESFIGTANLRSSVVQAAQQNGYLPSSKSAATASIMLEVTHPNPEPAIKIPRGTKFLAYARDSSVDPYNFVVTENVIALRDTSAPEGVNRYLPIVNLAQGRIIRTQLSYDPKKPIVIRDQSIDRKQVKLWVDGAEWTNWTDRSMVHASSISTIYYMRETVDGNTEFFFGEGVAEASVAGGVLESNFIGGLKPTKGAQVVIEYIRTDGEAANGATDFSYADTLQYIVVNKIIENWSDSPDYVGADGGGEPEDIERIRELAQIKRESQMRCVSKTDYESFVSSRFGSIVQAVQCFTDQDKPGYAFIAIKPKSGLQLTAVQREDIQ…
3186	KTDYESFVSSRF	WKM80685.1	baseplate wedge subunit	1e-04	31.12	MAIKEPLNYQLTRTANAIPDAFTGATFDEIKNQLINWLSGQKEFQDFDFAGSRLNVLLDLLAYNTLYIQQFSNTALYESFIGTANLRSSVVQAAQQNGYLPSSKSAATASIMLEVTHPNPEPAIKIPRGTKFLAYARDSSVDPYNFVVTENVIALRDTSAPEGVNRYLPIVNLAQGRIIRTQLSYDPKKPIVIRDQSIDRKQVKLWVDGAEWTNWTDRSMVHASSISTIYYMRETVDGNTEFFFGEGVAEASVAGGVLESNFIGGLKPTKGAQVVIEYIRTDGEAANGATDFSYADTLQYIVVNKIIENWSDSPDYVGADGGGEPEDIERIRELAQIKRESQMRCVSKTDYESFVSSRFGSIVQAVQCFTDQDKPGYAFIAIKPKSGLQLTAVQREDIQ…
3196	KSAATASIMLEVTHPNPEPAIKI	WKM80685.1	baseplate wedge subunit	7e-12	30.67	MAIKEPLNYQLTRTANAIPDAFTGATFDEIKNQLINWLSGQKEFQDFDFAGSRLNVLLDLLAYNTLYIQQFSNTALYESFIGTANLRSSVVQAAQQNGYLPSSKSAATASIMLEVTHPNPEPAIKIPRGTKFLAYARDSSVDPYNFVVTENVIALRDTSAPEGVNRYLPIVNLAQGRIIRTQLSYDPKKPIVIRDQSIDRKQVKLWVDGAEWTNWTDRSMVHASSISTIYYMRETVDGNTEFFFGEGVAEASVAGGVLESNFIGGLKPTKGAQVVIEYIRTDGEAANGATDFSYADTLQYIVVNKIIENWSDSPDYVGADGGGEPEDIERIRELAQIKRESQMRCVSKTDYESFVSSRFGSIVQAVQCFTDQDKPGYAFIAIKPKSGLQLTAVQREDIQ…
3199	IGPFKPGDIKE	WKM80685.1	baseplate wedge subunit	7e-05	30.53	MAIKEPLNYQLTRTANAIPDAFTGATFDEIKNQLINWLSGQKEFQDFDFAGSRLNVLLDLLAYNTLYIQQFSNTALYESFIGTANLRSSVVQAAQQNGYLPSSKSAATASIMLEVTHPNPEPAIKIPRGTKFLAYARDSSVDPYNFVVTENVIALRDTSAPEGVNRYLPIVNLAQGRIIRTQLSYDPKKPIVIRDQSIDRKQVKLWVDGAEWTNWTDRSMVHASSISTIYYMRETVDGNTEFFFGEGVAEASVAGGVLESNFIGGLKPTKGAQVVIEYIRTDGEAANGATDFSYADTLQYIVVNKIIENWSDSPDYVGADGGGEPEDIERIRELAQIKRESQMRCVSKTDYESFVSSRFGSIVQAVQCFTDQDKPGYAFIAIKPKSGLQLTAVQREDIQ…
3202	RSMVHASSISTIYYMRE	WKM80685.1	baseplate wedge subunit	4e-08	30.46	MAIKEPLNYQLTRTANAIPDAFTGATFDEIKNQLINWLSGQKEFQDFDFAGSRLNVLLDLLAYNTLYIQQFSNTALYESFIGTANLRSSVVQAAQQNGYLPSSKSAATASIMLEVTHPNPEPAIKIPRGTKFLAYARDSSVDPYNFVVTENVIALRDTSAPEGVNRYLPIVNLAQGRIIRTQLSYDPKKPIVIRDQSIDRKQVKLWVDGAEWTNWTDRSMVHASSISTIYYMRETVDGNTEFFFGEGVAEASVAGGVLESNFIGGLKPTKGAQVVIEYIRTDGEAANGATDFSYADTLQYIVVNKIIENWSDSPDYVGADGGGEPEDIERIRELAQIKRESQMRCVSKTDYESFVSSRFGSIVQAVQCFTDQDKPGYAFIAIKPKSGLQLTAVQREDIQ…
3208	REIVNYFTLPSAGIKY	WKM80685.1	baseplate wedge subunit	9e-08	30.15	MAIKEPLNYQLTRTANAIPDAFTGATFDEIKNQLINWLSGQKEFQDFDFAGSRLNVLLDLLAYNTLYIQQFSNTALYESFIGTANLRSSVVQAAQQNGYLPSSKSAATASIMLEVTHPNPEPAIKIPRGTKFLAYARDSSVDPYNFVVTENVIALRDTSAPEGVNRYLPIVNLAQGRIIRTQLSYDPKKPIVIRDQSIDRKQVKLWVDGAEWTNWTDRSMVHASSISTIYYMRETVDGNTEFFFGEGVAEASVAGGVLESNFIGGLKPTKGAQVVIEYIRTDGEAANGATDFSYADTLQYIVVNKIIENWSDSPDYVGADGGGEPEDIERIRELAQIKRESQMRCVSKTDYESFVSSRFGSIVQAVQCFTDQDKPGYAFIAIKPKSGLQLTAVQREDIQ…
3209	RSSVVQAAQQNGYLPSSKS	WKM80685.1	baseplate wedge subunit	3e-08	30.12	MAIKEPLNYQLTRTANAIPDAFTGATFDEIKNQLINWLSGQKEFQDFDFAGSRLNVLLDLLAYNTLYIQQFSNTALYESFIGTANLRSSVVQAAQQNGYLPSSKSAATASIMLEVTHPNPEPAIKIPRGTKFLAYARDSSVDPYNFVVTENVIALRDTSAPEGVNRYLPIVNLAQGRIIRTQLSYDPKKPIVIRDQSIDRKQVKLWVDGAEWTNWTDRSMVHASSISTIYYMRETVDGNTEFFFGEGVAEASVAGGVLESNFIGGLKPTKGAQVVIEYIRTDGEAANGATDFSYADTLQYIVVNKIIENWSDSPDYVGADGGGEPEDIERIRELAQIKRESQMRCVSKTDYESFVSSRFGSIVQAVQCFTDQDKPGYAFIAIKPKSGLQLTAVQREDIQ…
3210	RDGTLIVFENDLRPQYTT	WKM80685.1	baseplate wedge subunit	3e-09	30.11	MAIKEPLNYQLTRTANAIPDAFTGATFDEIKNQLINWLSGQKEFQDFDFAGSRLNVLLDLLAYNTLYIQQFSNTALYESFIGTANLRSSVVQAAQQNGYLPSSKSAATASIMLEVTHPNPEPAIKIPRGTKFLAYARDSSVDPYNFVVTENVIALRDTSAPEGVNRYLPIVNLAQGRIIRTQLSYDPKKPIVIRDQSIDRKQVKLWVDGAEWTNWTDRSMVHASSISTIYYMRETVDGNTEFFFGEGVAEASVAGGVLESNFIGGLKPTKGAQVVIEYIRTDGEAANGATDFSYADTLQYIVVNKIIENWSDSPDYVGADGGGEPEDIERIRELAQIKRESQMRCVSKTDYESFVSSRFGSIVQAVQCFTDQDKPGYAFIAIKPKSGLQLTAVQREDIQ…
3214	RDGTLIVFENDLRPQY	WKM80685.1	baseplate wedge subunit	5e-08	29.97	MAIKEPLNYQLTRTANAIPDAFTGATFDEIKNQLINWLSGQKEFQDFDFAGSRLNVLLDLLAYNTLYIQQFSNTALYESFIGTANLRSSVVQAAQQNGYLPSSKSAATASIMLEVTHPNPEPAIKIPRGTKFLAYARDSSVDPYNFVVTENVIALRDTSAPEGVNRYLPIVNLAQGRIIRTQLSYDPKKPIVIRDQSIDRKQVKLWVDGAEWTNWTDRSMVHASSISTIYYMRETVDGNTEFFFGEGVAEASVAGGVLESNFIGGLKPTKGAQVVIEYIRTDGEAANGATDFSYADTLQYIVVNKIIENWSDSPDYVGADGGGEPEDIERIRELAQIKRESQMRCVSKTDYESFVSSRFGSIVQAVQCFTDQDKPGYAFIAIKPKSGLQLTAVQREDIQ…
3216	KLLTYIDDTDHSIIGSSVDIQMVRE	WKM80685.1	baseplate wedge subunit	7e-13	29.8	MAIKEPLNYQLTRTANAIPDAFTGATFDEIKNQLINWLSGQKEFQDFDFAGSRLNVLLDLLAYNTLYIQQFSNTALYESFIGTANLRSSVVQAAQQNGYLPSSKSAATASIMLEVTHPNPEPAIKIPRGTKFLAYARDSSVDPYNFVVTENVIALRDTSAPEGVNRYLPIVNLAQGRIIRTQLSYDPKKPIVIRDQSIDRKQVKLWVDGAEWTNWTDRSMVHASSISTIYYMRETVDGNTEFFFGEGVAEASVAGGVLESNFIGGLKPTKGAQVVIEYIRTDGEAANGATDFSYADTLQYIVVNKIIENWSDSPDYVGADGGGEPEDIERIRELAQIKRESQMRCVSKTDYESFVSSRFGSIVQAVQCFTDQDKPGYAFIAIKPKSGLQLTAVQREDIQ…
3222	RYLPIVNLAQG	WKM80685.1	baseplate wedge subunit	2e-04	29.34	MAIKEPLNYQLTRTANAIPDAFTGATFDEIKNQLINWLSGQKEFQDFDFAGSRLNVLLDLLAYNTLYIQQFSNTALYESFIGTANLRSSVVQAAQQNGYLPSSKSAATASIMLEVTHPNPEPAIKIPRGTKFLAYARDSSVDPYNFVVTENVIALRDTSAPEGVNRYLPIVNLAQGRIIRTQLSYDPKKPIVIRDQSIDRKQVKLWVDGAEWTNWTDRSMVHASSISTIYYMRETVDGNTEFFFGEGVAEASVAGGVLESNFIGGLKPTKGAQVVIEYIRTDGEAANGATDFSYADTLQYIVVNKIIENWSDSPDYVGADGGGEPEDIERIRELAQIKRESQMRCVSKTDYESFVSSRFGSIVQAVQCFTDQDKPGYAFIAIKPKSGLQLTAVQREDIQ…
3237	KTDYESFVSSRF	WKM80685.1	baseplate wedge subunit	1e-04	28.12	MAIKEPLNYQLTRTANAIPDAFTGATFDEIKNQLINWLSGQKEFQDFDFAGSRLNVLLDLLAYNTLYIQQFSNTALYESFIGTANLRSSVVQAAQQNGYLPSSKSAATASIMLEVTHPNPEPAIKIPRGTKFLAYARDSSVDPYNFVVTENVIALRDTSAPEGVNRYLPIVNLAQGRIIRTQLSYDPKKPIVIRDQSIDRKQVKLWVDGAEWTNWTDRSMVHASSISTIYYMRETVDGNTEFFFGEGVAEASVAGGVLESNFIGGLKPTKGAQVVIEYIRTDGEAANGATDFSYADTLQYIVVNKIIENWSDSPDYVGADGGGEPEDIERIRELAQIKRESQMRCVSKTDYESFVSSRFGSIVQAVQCFTDQDKPGYAFIAIKPKSGLQLTAVQREDIQ…
3246	YSVNIVGTDPDKNGKG	WKM80685.1	baseplate wedge subunit	1e-07	27.35	MAIKEPLNYQLTRTANAIPDAFTGATFDEIKNQLINWLSGQKEFQDFDFAGSRLNVLLDLLAYNTLYIQQFSNTALYESFIGTANLRSSVVQAAQQNGYLPSSKSAATASIMLEVTHPNPEPAIKIPRGTKFLAYARDSSVDPYNFVVTENVIALRDTSAPEGVNRYLPIVNLAQGRIIRTQLSYDPKKPIVIRDQSIDRKQVKLWVDGAEWTNWTDRSMVHASSISTIYYMRETVDGNTEFFFGEGVAEASVAGGVLESNFIGGLKPTKGAQVVIEYIRTDGEAANGATDFSYADTLQYIVVNKIIENWSDSPDYVGADGGGEPEDIERIRELAQIKRESQMRCVSKTDYESFVSSRFGSIVQAVQCFTDQDKPGYAFIAIKPKSGLQLTAVQREDIQ…
3247	KNQLINWLS	WKM80685.1	baseplate wedge subunit	0.002	27.34	MAIKEPLNYQLTRTANAIPDAFTGATFDEIKNQLINWLSGQKEFQDFDFAGSRLNVLLDLLAYNTLYIQQFSNTALYESFIGTANLRSSVVQAAQQNGYLPSSKSAATASIMLEVTHPNPEPAIKIPRGTKFLAYARDSSVDPYNFVVTENVIALRDTSAPEGVNRYLPIVNLAQGRIIRTQLSYDPKKPIVIRDQSIDRKQVKLWVDGAEWTNWTDRSMVHASSISTIYYMRETVDGNTEFFFGEGVAEASVAGGVLESNFIGGLKPTKGAQVVIEYIRTDGEAANGATDFSYADTLQYIVVNKIIENWSDSPDYVGADGGGEPEDIERIRELAQIKRESQMRCVSKTDYESFVSSRFGSIVQAVQCFTDQDKPGYAFIAIKPKSGLQLTAVQREDIQ…
3255	RDSSVDPYNFVVTENVIALRD	WKM80685.1	baseplate wedge subunit	1e-10	26.86	MAIKEPLNYQLTRTANAIPDAFTGATFDEIKNQLINWLSGQKEFQDFDFAGSRLNVLLDLLAYNTLYIQQFSNTALYESFIGTANLRSSVVQAAQQNGYLPSSKSAATASIMLEVTHPNPEPAIKIPRGTKFLAYARDSSVDPYNFVVTENVIALRDTSAPEGVNRYLPIVNLAQGRIIRTQLSYDPKKPIVIRDQSIDRKQVKLWVDGAEWTNWTDRSMVHASSISTIYYMRETVDGNTEFFFGEGVAEASVAGGVLESNFIGGLKPTKGAQVVIEYIRTDGEAANGATDFSYADTLQYIVVNKIIENWSDSPDYVGADGGGEPEDIERIRELAQIKRESQMRCVSKTDYESFVSSRFGSIVQAVQCFTDQDKPGYAFIAIKPKSGLQLTAVQREDIQ…
3258	KENTHIQPYTENDFDRT	WKM80685.1	baseplate wedge subunit	6e-09	26.68	MAIKEPLNYQLTRTANAIPDAFTGATFDEIKNQLINWLSGQKEFQDFDFAGSRLNVLLDLLAYNTLYIQQFSNTALYESFIGTANLRSSVVQAAQQNGYLPSSKSAATASIMLEVTHPNPEPAIKIPRGTKFLAYARDSSVDPYNFVVTENVIALRDTSAPEGVNRYLPIVNLAQGRIIRTQLSYDPKKPIVIRDQSIDRKQVKLWVDGAEWTNWTDRSMVHASSISTIYYMRETVDGNTEFFFGEGVAEASVAGGVLESNFIGGLKPTKGAQVVIEYIRTDGEAANGATDFSYADTLQYIVVNKIIENWSDSPDYVGADGGGEPEDIERIRELAQIKRESQMRCVSKTDYESFVSSRFGSIVQAVQCFTDQDKPGYAFIAIKPKSGLQLTAVQREDIQ…
3259	KGNMVIGPFKPGDIKE	WKM80685.1	baseplate wedge subunit	1e-08	26.64	MAIKEPLNYQLTRTANAIPDAFTGATFDEIKNQLINWLSGQKEFQDFDFAGSRLNVLLDLLAYNTLYIQQFSNTALYESFIGTANLRSSVVQAAQQNGYLPSSKSAATASIMLEVTHPNPEPAIKIPRGTKFLAYARDSSVDPYNFVVTENVIALRDTSAPEGVNRYLPIVNLAQGRIIRTQLSYDPKKPIVIRDQSIDRKQVKLWVDGAEWTNWTDRSMVHASSISTIYYMRETVDGNTEFFFGEGVAEASVAGGVLESNFIGGLKPTKGAQVVIEYIRTDGEAANGATDFSYADTLQYIVVNKIIENWSDSPDYVGADGGGEPEDIERIRELAQIKRESQMRCVSKTDYESFVSSRFGSIVQAVQCFTDQDKPGYAFIAIKPKSGLQLTAVQREDIQ…
3264	KENTHIQPYTENDFDRT	WKM80685.1	baseplate wedge subunit	6e-09	26.34	MAIKEPLNYQLTRTANAIPDAFTGATFDEIKNQLINWLSGQKEFQDFDFAGSRLNVLLDLLAYNTLYIQQFSNTALYESFIGTANLRSSVVQAAQQNGYLPSSKSAATASIMLEVTHPNPEPAIKIPRGTKFLAYARDSSVDPYNFVVTENVIALRDTSAPEGVNRYLPIVNLAQGRIIRTQLSYDPKKPIVIRDQSIDRKQVKLWVDGAEWTNWTDRSMVHASSISTIYYMRETVDGNTEFFFGEGVAEASVAGGVLESNFIGGLKPTKGAQVVIEYIRTDGEAANGATDFSYADTLQYIVVNKIIENWSDSPDYVGADGGGEPEDIERIRELAQIKRESQMRCVSKTDYESFVSSRFGSIVQAVQCFTDQDKPGYAFIAIKPKSGLQLTAVQREDIQ…
3273	KEFQDFDFAGSRL	WKM80685.1	baseplate wedge subunit	5e-06	25.91	MAIKEPLNYQLTRTANAIPDAFTGATFDEIKNQLINWLSGQKEFQDFDFAGSRLNVLLDLLAYNTLYIQQFSNTALYESFIGTANLRSSVVQAAQQNGYLPSSKSAATASIMLEVTHPNPEPAIKIPRGTKFLAYARDSSVDPYNFVVTENVIALRDTSAPEGVNRYLPIVNLAQGRIIRTQLSYDPKKPIVIRDQSIDRKQVKLWVDGAEWTNWTDRSMVHASSISTIYYMRETVDGNTEFFFGEGVAEASVAGGVLESNFIGGLKPTKGAQVVIEYIRTDGEAANGATDFSYADTLQYIVVNKIIENWSDSPDYVGADGGGEPEDIERIRELAQIKRESQMRCVSKTDYESFVSSRFGSIVQAVQCFTDQDKPGYAFIAIKPKSGLQLTAVQREDIQ…
3278	KEPLNYQLTRT	WKM80685.1	baseplate wedge subunit	4e-04	25.56	MAIKEPLNYQLTRTANAIPDAFTGATFDEIKNQLINWLSGQKEFQDFDFAGSRLNVLLDLLAYNTLYIQQFSNTALYESFIGTANLRSSVVQAAQQNGYLPSSKSAATASIMLEVTHPNPEPAIKIPRGTKFLAYARDSSVDPYNFVVTENVIALRDTSAPEGVNRYLPIVNLAQGRIIRTQLSYDPKKPIVIRDQSIDRKQVKLWVDGAEWTNWTDRSMVHASSISTIYYMRETVDGNTEFFFGEGVAEASVAGGVLESNFIGGLKPTKGAQVVIEYIRTDGEAANGATDFSYADTLQYIVVNKIIENWSDSPDYVGADGGGEPEDIERIRELAQIKRESQMRCVSKTDYESFVSSRFGSIVQAVQCFTDQDKPGYAFIAIKPKSGLQLTAVQREDIQ…
3298	QSIELYSTPTQDIVFARD	WKM80685.1	baseplate wedge subunit	1e-08	24.53	MAIKEPLNYQLTRTANAIPDAFTGATFDEIKNQLINWLSGQKEFQDFDFAGSRLNVLLDLLAYNTLYIQQFSNTALYESFIGTANLRSSVVQAAQQNGYLPSSKSAATASIMLEVTHPNPEPAIKIPRGTKFLAYARDSSVDPYNFVVTENVIALRDTSAPEGVNRYLPIVNLAQGRIIRTQLSYDPKKPIVIRDQSIDRKQVKLWVDGAEWTNWTDRSMVHASSISTIYYMRETVDGNTEFFFGEGVAEASVAGGVLESNFIGGLKPTKGAQVVIEYIRTDGEAANGATDFSYADTLQYIVVNKIIENWSDSPDYVGADGGGEPEDIERIRELAQIKRESQMRCVSKTDYESFVSSRFGSIVQAVQCFTDQDKPGYAFIAIKPKSGLQLTAVQREDIQ…
3299	RSGDLVFTVTPTAEPYSVNIVGTDPDKN	WKM80685.1	baseplate wedge subunit	1e-15	24.49	MAIKEPLNYQLTRTANAIPDAFTGATFDEIKNQLINWLSGQKEFQDFDFAGSRLNVLLDLLAYNTLYIQQFSNTALYESFIGTANLRSSVVQAAQQNGYLPSSKSAATASIMLEVTHPNPEPAIKIPRGTKFLAYARDSSVDPYNFVVTENVIALRDTSAPEGVNRYLPIVNLAQGRIIRTQLSYDPKKPIVIRDQSIDRKQVKLWVDGAEWTNWTDRSMVHASSISTIYYMRETVDGNTEFFFGEGVAEASVAGGVLESNFIGGLKPTKGAQVVIEYIRTDGEAANGATDFSYADTLQYIVVNKIIENWSDSPDYVGADGGGEPEDIERIRELAQIKRESQMRCVSKTDYESFVSSRFGSIVQAVQCFTDQDKPGYAFIAIKPKSGLQLTAVQREDIQ…
3318	RYYVDEVEMFNKN	WKM80685.1	baseplate wedge subunit	8e-06	23.34	MAIKEPLNYQLTRTANAIPDAFTGATFDEIKNQLINWLSGQKEFQDFDFAGSRLNVLLDLLAYNTLYIQQFSNTALYESFIGTANLRSSVVQAAQQNGYLPSSKSAATASIMLEVTHPNPEPAIKIPRGTKFLAYARDSSVDPYNFVVTENVIALRDTSAPEGVNRYLPIVNLAQGRIIRTQLSYDPKKPIVIRDQSIDRKQVKLWVDGAEWTNWTDRSMVHASSISTIYYMRETVDGNTEFFFGEGVAEASVAGGVLESNFIGGLKPTKGAQVVIEYIRTDGEAANGATDFSYADTLQYIVVNKIIENWSDSPDYVGADGGGEPEDIERIRELAQIKRESQMRCVSKTDYESFVSSRFGSIVQAVQCFTDQDKPGYAFIAIKPKSGLQLTAVQREDIQ…
3322	RSMVHASSISTIYYM	WKM80685.1	baseplate wedge subunit	1e-06	23.19	MAIKEPLNYQLTRTANAIPDAFTGATFDEIKNQLINWLSGQKEFQDFDFAGSRLNVLLDLLAYNTLYIQQFSNTALYESFIGTANLRSSVVQAAQQNGYLPSSKSAATASIMLEVTHPNPEPAIKIPRGTKFLAYARDSSVDPYNFVVTENVIALRDTSAPEGVNRYLPIVNLAQGRIIRTQLSYDPKKPIVIRDQSIDRKQVKLWVDGAEWTNWTDRSMVHASSISTIYYMRETVDGNTEFFFGEGVAEASVAGGVLESNFIGGLKPTKGAQVVIEYIRTDGEAANGATDFSYADTLQYIVVNKIIENWSDSPDYVGADGGGEPEDIERIRELAQIKRESQMRCVSKTDYESFVSSRFGSIVQAVQCFTDQDKPGYAFIAIKPKSGLQLTAVQREDIQ…
3341	SIMLEVTHPNPEPAIKI	WKM80685.1	baseplate wedge subunit	1e-08	22.31	MAIKEPLNYQLTRTANAIPDAFTGATFDEIKNQLINWLSGQKEFQDFDFAGSRLNVLLDLLAYNTLYIQQFSNTALYESFIGTANLRSSVVQAAQQNGYLPSSKSAATASIMLEVTHPNPEPAIKIPRGTKFLAYARDSSVDPYNFVVTENVIALRDTSAPEGVNRYLPIVNLAQGRIIRTQLSYDPKKPIVIRDQSIDRKQVKLWVDGAEWTNWTDRSMVHASSISTIYYMRETVDGNTEFFFGEGVAEASVAGGVLESNFIGGLKPTKGAQVVIEYIRTDGEAANGATDFSYADTLQYIVVNKIIENWSDSPDYVGADGGGEPEDIERIRELAQIKRESQMRCVSKTDYESFVSSRFGSIVQAVQCFTDQDKPGYAFIAIKPKSGLQLTAVQREDIQ…
3376	YFTLPSAGIKY	WKM80685.1	baseplate wedge subunit	2e-04	20.36	MAIKEPLNYQLTRTANAIPDAFTGATFDEIKNQLINWLSGQKEFQDFDFAGSRLNVLLDLLAYNTLYIQQFSNTALYESFIGTANLRSSVVQAAQQNGYLPSSKSAATASIMLEVTHPNPEPAIKIPRGTKFLAYARDSSVDPYNFVVTENVIALRDTSAPEGVNRYLPIVNLAQGRIIRTQLSYDPKKPIVIRDQSIDRKQVKLWVDGAEWTNWTDRSMVHASSISTIYYMRETVDGNTEFFFGEGVAEASVAGGVLESNFIGGLKPTKGAQVVIEYIRTDGEAANGATDFSYADTLQYIVVNKIIENWSDSPDYVGADGGGEPEDIERIRELAQIKRESQMRCVSKTDYESFVSSRFGSIVQAVQCFTDQDKPGYAFIAIKPKSGLQLTAVQREDIQ…
3379	KENTHIQPYTENDFDRT	WKM80685.1	baseplate wedge subunit	6e-09	20.24	MAIKEPLNYQLTRTANAIPDAFTGATFDEIKNQLINWLSGQKEFQDFDFAGSRLNVLLDLLAYNTLYIQQFSNTALYESFIGTANLRSSVVQAAQQNGYLPSSKSAATASIMLEVTHPNPEPAIKIPRGTKFLAYARDSSVDPYNFVVTENVIALRDTSAPEGVNRYLPIVNLAQGRIIRTQLSYDPKKPIVIRDQSIDRKQVKLWVDGAEWTNWTDRSMVHASSISTIYYMRETVDGNTEFFFGEGVAEASVAGGVLESNFIGGLKPTKGAQVVIEYIRTDGEAANGATDFSYADTLQYIVVNKIIENWSDSPDYVGADGGGEPEDIERIRELAQIKRESQMRCVSKTDYESFVSSRFGSIVQAVQCFTDQDKPGYAFIAIKPKSGLQLTAVQREDIQ…
3400	YSVNIVGTDPDKNGKG	WKM80685.1	baseplate wedge subunit	1e-07	19.37	MAIKEPLNYQLTRTANAIPDAFTGATFDEIKNQLINWLSGQKEFQDFDFAGSRLNVLLDLLAYNTLYIQQFSNTALYESFIGTANLRSSVVQAAQQNGYLPSSKSAATASIMLEVTHPNPEPAIKIPRGTKFLAYARDSSVDPYNFVVTENVIALRDTSAPEGVNRYLPIVNLAQGRIIRTQLSYDPKKPIVIRDQSIDRKQVKLWVDGAEWTNWTDRSMVHASSISTIYYMRETVDGNTEFFFGEGVAEASVAGGVLESNFIGGLKPTKGAQVVIEYIRTDGEAANGATDFSYADTLQYIVVNKIIENWSDSPDYVGADGGGEPEDIERIRELAQIKRESQMRCVSKTDYESFVSSRFGSIVQAVQCFTDQDKPGYAFIAIKPKSGLQLTAVQREDIQ…
3433	KYYNTITPRT	WKM80685.1	baseplate wedge subunit	0.002	18.19	MAIKEPLNYQLTRTANAIPDAFTGATFDEIKNQLINWLSGQKEFQDFDFAGSRLNVLLDLLAYNTLYIQQFSNTALYESFIGTANLRSSVVQAAQQNGYLPSSKSAATASIMLEVTHPNPEPAIKIPRGTKFLAYARDSSVDPYNFVVTENVIALRDTSAPEGVNRYLPIVNLAQGRIIRTQLSYDPKKPIVIRDQSIDRKQVKLWVDGAEWTNWTDRSMVHASSISTIYYMRETVDGNTEFFFGEGVAEASVAGGVLESNFIGGLKPTKGAQVVIEYIRTDGEAANGATDFSYADTLQYIVVNKIIENWSDSPDYVGADGGGEPEDIERIRELAQIKRESQMRCVSKTDYESFVSSRFGSIVQAVQCFTDQDKPGYAFIAIKPKSGLQLTAVQREDIQ…
3457	RCVSKTDYESFVSSRF	WKM80685.1	baseplate wedge subunit	6e-08	17.54	MAIKEPLNYQLTRTANAIPDAFTGATFDEIKNQLINWLSGQKEFQDFDFAGSRLNVLLDLLAYNTLYIQQFSNTALYESFIGTANLRSSVVQAAQQNGYLPSSKSAATASIMLEVTHPNPEPAIKIPRGTKFLAYARDSSVDPYNFVVTENVIALRDTSAPEGVNRYLPIVNLAQGRIIRTQLSYDPKKPIVIRDQSIDRKQVKLWVDGAEWTNWTDRSMVHASSISTIYYMRETVDGNTEFFFGEGVAEASVAGGVLESNFIGGLKPTKGAQVVIEYIRTDGEAANGATDFSYADTLQYIVVNKIIENWSDSPDYVGADGGGEPEDIERIRELAQIKRESQMRCVSKTDYESFVSSRFGSIVQAVQCFTDQDKPGYAFIAIKPKSGLQLTAVQREDIQ…
3460	KIIENWSDSPDYVGADGGGEPEDIERI	WKM80685.1	baseplate wedge subunit	2e-15	17.41	MAIKEPLNYQLTRTANAIPDAFTGATFDEIKNQLINWLSGQKEFQDFDFAGSRLNVLLDLLAYNTLYIQQFSNTALYESFIGTANLRSSVVQAAQQNGYLPSSKSAATASIMLEVTHPNPEPAIKIPRGTKFLAYARDSSVDPYNFVVTENVIALRDTSAPEGVNRYLPIVNLAQGRIIRTQLSYDPKKPIVIRDQSIDRKQVKLWVDGAEWTNWTDRSMVHASSISTIYYMRETVDGNTEFFFGEGVAEASVAGGVLESNFIGGLKPTKGAQVVIEYIRTDGEAANGATDFSYADTLQYIVVNKIIENWSDSPDYVGADGGGEPEDIERIRELAQIKRESQMRCVSKTDYESFVSSRFGSIVQAVQCFTDQDKPGYAFIAIKPKSGLQLTAVQREDIQ…
3466	KLQESEQWLQS	WKM80685.1	baseplate wedge subunit	3e-04	17.13	MAIKEPLNYQLTRTANAIPDAFTGATFDEIKNQLINWLSGQKEFQDFDFAGSRLNVLLDLLAYNTLYIQQFSNTALYESFIGTANLRSSVVQAAQQNGYLPSSKSAATASIMLEVTHPNPEPAIKIPRGTKFLAYARDSSVDPYNFVVTENVIALRDTSAPEGVNRYLPIVNLAQGRIIRTQLSYDPKKPIVIRDQSIDRKQVKLWVDGAEWTNWTDRSMVHASSISTIYYMRETVDGNTEFFFGEGVAEASVAGGVLESNFIGGLKPTKGAQVVIEYIRTDGEAANGATDFSYADTLQYIVVNKIIENWSDSPDYVGADGGGEPEDIERIRELAQIKRESQMRCVSKTDYESFVSSRFGSIVQAVQCFTDQDKPGYAFIAIKPKSGLQLTAVQREDIQ…
3526	SVAGGVLESNFIGGLKPTKG	WKM80685.1	baseplate wedge subunit	1e-10	15.71	MAIKEPLNYQLTRTANAIPDAFTGATFDEIKNQLINWLSGQKEFQDFDFAGSRLNVLLDLLAYNTLYIQQFSNTALYESFIGTANLRSSVVQAAQQNGYLPSSKSAATASIMLEVTHPNPEPAIKIPRGTKFLAYARDSSVDPYNFVVTENVIALRDTSAPEGVNRYLPIVNLAQGRIIRTQLSYDPKKPIVIRDQSIDRKQVKLWVDGAEWTNWTDRSMVHASSISTIYYMRETVDGNTEFFFGEGVAEASVAGGVLESNFIGGLKPTKGAQVVIEYIRTDGEAANGATDFSYADTLQYIVVNKIIENWSDSPDYVGADGGGEPEDIERIRELAQIKRESQMRCVSKTDYESFVSSRFGSIVQAVQCFTDQDKPGYAFIAIKPKSGLQLTAVQREDIQ…
3533	RYYVDEVEMFNKN	WKM80685.1	baseplate wedge subunit	8e-06	15.3	MAIKEPLNYQLTRTANAIPDAFTGATFDEIKNQLINWLSGQKEFQDFDFAGSRLNVLLDLLAYNTLYIQQFSNTALYESFIGTANLRSSVVQAAQQNGYLPSSKSAATASIMLEVTHPNPEPAIKIPRGTKFLAYARDSSVDPYNFVVTENVIALRDTSAPEGVNRYLPIVNLAQGRIIRTQLSYDPKKPIVIRDQSIDRKQVKLWVDGAEWTNWTDRSMVHASSISTIYYMRETVDGNTEFFFGEGVAEASVAGGVLESNFIGGLKPTKGAQVVIEYIRTDGEAANGATDFSYADTLQYIVVNKIIENWSDSPDYVGADGGGEPEDIERIRELAQIKRESQMRCVSKTDYESFVSSRFGSIVQAVQCFTDQDKPGYAFIAIKPKSGLQLTAVQREDIQ…
5099	RMYLVGDGLATASPNC	WKM80685.1	baseplate wedge subunit	2.3	16.48	MAIKEPLNYQLTRTANAIPDAFTGATFDEIKNQLINWLSGQKEFQDFDFAGSRLNVLLDLLAYNTLYIQQFSNTALYESFIGTANLRSSVVQAAQQNGYLPSSKSAATASIMLEVTHPNPEPAIKIPRGTKFLAYARDSSVDPYNFVVTENVIALRDTSAPEGVNRYLPIVNLAQGRIIRTQLSYDPKKPIVIRDQSIDRKQVKLWVDGAEWTNWTDRSMVHASSISTIYYMRETVDGNTEFFFGEGVAEASVAGGVLESNFIGGLKPTKGAQVVIEYIRTDGEAANGATDFSYADTLQYIVVNKIIENWSDSPDYVGADGGGEPEDIERIRELAQIKRESQMRCVSKTDYESFVSSRFGSIVQAVQCFTDQDKPGYAFIAIKPKSGLQLTAVQREDIQ…
3387	KMQQSLGLPLIWMNSVMPMKH	WKM80686.1	baseplate wedge subunit	2.6	19.9	MTIAPFVTSLRIHKLSANQVNIRWDDVGANFYYFVELAETRNRAGEVIPADNLSWSSLGYTADNDWFEQNRIEPLTYYKMRVQTTSAGFEPSEWVETEEFQTFEENAYTFEHMQEFSLVKEFIKQKFSLNNMSYVNFNTSAMMASLMTESFQFSPEYSHLSAIENFVVGESGYHEIQGPIEAVCVDKNRTMLGEIDGILYLFERFQHMVKVSNDKGQNWQYVQLFNDRVGNPVSRVVIYQSKTTSYVLGYDKIFYGRKSSDVRWSSNEVKFSDNEVTFAKLGDQLKLGFEVELFGTYASLPADVTKYAEAFTCNDDYLYVVAKDTVRKVKLKDAPIDTDPLSPTFGEKVFEKEASHITGNPKSVCFKMDSVGGKIFALITGEVKTLGLDPTDPRNVVDS…
3440	AQVAASSTTVEAAFSDGKI	WKM80686.1	baseplate wedge subunit	5.8	17.97	MTIAPFVTSLRIHKLSANQVNIRWDDVGANFYYFVELAETRNRAGEVIPADNLSWSSLGYTADNDWFEQNRIEPLTYYKMRVQTTSAGFEPSEWVETEEFQTFEENAYTFEHMQEFSLVKEFIKQKFSLNNMSYVNFNTSAMMASLMTESFQFSPEYSHLSAIENFVVGESGYHEIQGPIEAVCVDKNRTMLGEIDGILYLFERFQHMVKVSNDKGQNWQYVQLFNDRVGNPVSRVVIYQSKTTSYVLGYDKIFYGRKSSDVRWSSNEVKFSDNEVTFAKLGDQLKLGFEVELFGTYASLPADVTKYAEAFTCNDDYLYVVAKDTVRKVKLKDAPIDTDPLSPTFGEKVFEKEASHITGNPKSVCFKMDSVGGKIFALITGEVKTLGLDPTDPRNVVDS…
3484	RRRAAVPASGSSVQRSRK	WKM80686.1	baseplate wedge subunit	3.8	16.51	MTIAPFVTSLRIHKLSANQVNIRWDDVGANFYYFVELAETRNRAGEVIPADNLSWSSLGYTADNDWFEQNRIEPLTYYKMRVQTTSAGFEPSEWVETEEFQTFEENAYTFEHMQEFSLVKEFIKQKFSLNNMSYVNFNTSAMMASLMTESFQFSPEYSHLSAIENFVVGESGYHEIQGPIEAVCVDKNRTMLGEIDGILYLFERFQHMVKVSNDKGQNWQYVQLFNDRVGNPVSRVVIYQSKTTSYVLGYDKIFYGRKSSDVRWSSNEVKFSDNEVTFAKLGDQLKLGFEVELFGTYASLPADVTKYAEAFTCNDDYLYVVAKDTVRKVKLKDAPIDTDPLSPTFGEKVFEKEASHITGNPKSVCFKMDSVGGKIFALITGEVKTLGLDPTDPRNVVDS…
3521	KNCWPLENLAQKSMKY	WKM80686.1	baseplate wedge subunit	3.6	15.78	MTIAPFVTSLRIHKLSANQVNIRWDDVGANFYYFVELAETRNRAGEVIPADNLSWSSLGYTADNDWFEQNRIEPLTYYKMRVQTTSAGFEPSEWVETEEFQTFEENAYTFEHMQEFSLVKEFIKQKFSLNNMSYVNFNTSAMMASLMTESFQFSPEYSHLSAIENFVVGESGYHEIQGPIEAVCVDKNRTMLGEIDGILYLFERFQHMVKVSNDKGQNWQYVQLFNDRVGNPVSRVVIYQSKTTSYVLGYDKIFYGRKSSDVRWSSNEVKFSDNEVTFAKLGDQLKLGFEVELFGTYASLPADVTKYAEAFTCNDDYLYVVAKDTVRKVKLKDAPIDTDPLSPTFGEKVFEKEASHITGNPKSVCFKMDSVGGKIFALITGEVKTLGLDPTDPRNVVDS…
3560	RWDDVGANFYYFVELAETRN	WKM80686.1	baseplate wedge subunit	6e-11	132.16	MTIAPFVTSLRIHKLSANQVNIRWDDVGANFYYFVELAETRNRAGEVIPADNLSWSSLGYTADNDWFEQNRIEPLTYYKMRVQTTSAGFEPSEWVETEEFQTFEENAYTFEHMQEFSLVKEFIKQKFSLNNMSYVNFNTSAMMASLMTESFQFSPEYSHLSAIENFVVGESGYHEIQGPIEAVCVDKNRTMLGEIDGILYLFERFQHMVKVSNDKGQNWQYVQLFNDRVGNPVSRVVIYQSKTTSYVLGYDKIFYGRKSSDVRWSSNEVKFSDNEVTFAKLGDQLKLGFEVELFGTYASLPADVTKYAEAFTCNDDYLYVVAKDTVRKVKLKDAPIDTDPLSPTFGEKVFEKEASHITGNPKSVCFKMDSVGGKIFALITGEVKTLGLDPTDPRNVVDS…
3563	RCWISTADHAVVIYNDILYQKR	WKM80686.1	baseplate wedge subunit	3e-13	128.78	MTIAPFVTSLRIHKLSANQVNIRWDDVGANFYYFVELAETRNRAGEVIPADNLSWSSLGYTADNDWFEQNRIEPLTYYKMRVQTTSAGFEPSEWVETEEFQTFEENAYTFEHMQEFSLVKEFIKQKFSLNNMSYVNFNTSAMMASLMTESFQFSPEYSHLSAIENFVVGESGYHEIQGPIEAVCVDKNRTMLGEIDGILYLFERFQHMVKVSNDKGQNWQYVQLFNDRVGNPVSRVVIYQSKTTSYVLGYDKIFYGRKSSDVRWSSNEVKFSDNEVTFAKLGDQLKLGFEVELFGTYASLPADVTKYAEAFTCNDDYLYVVAKDTVRKVKLKDAPIDTDPLSPTFGEKVFEKEASHITGNPKSVCFKMDSVGGKIFALITGEVKTLGLDPTDPRNVVDS…
3567	LSAIENFVVGESGYHEIQGPIEAVCVDKN	WKM80686.1	baseplate wedge subunit	1e-17	127.7	MTIAPFVTSLRIHKLSANQVNIRWDDVGANFYYFVELAETRNRAGEVIPADNLSWSSLGYTADNDWFEQNRIEPLTYYKMRVQTTSAGFEPSEWVETEEFQTFEENAYTFEHMQEFSLVKEFIKQKFSLNNMSYVNFNTSAMMASLMTESFQFSPEYSHLSAIENFVVGESGYHEIQGPIEAVCVDKNRTMLGEIDGILYLFERFQHMVKVSNDKGQNWQYVQLFNDRVGNPVSRVVIYQSKTTSYVLGYDKIFYGRKSSDVRWSSNEVKFSDNEVTFAKLGDQLKLGFEVELFGTYASLPADVTKYAEAFTCNDDYLYVVAKDTVRKVKLKDAPIDTDPLSPTFGEKVFEKEASHITGNPKSVCFKMDSVGGKIFALITGEVKTLGLDPTDPRNVVDS…
3569	KNTTEYDIIVESTNISDDLVGRT	WKM80686.1	baseplate wedge subunit	2e-11	125.68	MTIAPFVTSLRIHKLSANQVNIRWDDVGANFYYFVELAETRNRAGEVIPADNLSWSSLGYTADNDWFEQNRIEPLTYYKMRVQTTSAGFEPSEWVETEEFQTFEENAYTFEHMQEFSLVKEFIKQKFSLNNMSYVNFNTSAMMASLMTESFQFSPEYSHLSAIENFVVGESGYHEIQGPIEAVCVDKNRTMLGEIDGILYLFERFQHMVKVSNDKGQNWQYVQLFNDRVGNPVSRVVIYQSKTTSYVLGYDKIFYGRKSSDVRWSSNEVKFSDNEVTFAKLGDQLKLGFEVELFGTYASLPADVTKYAEAFTCNDDYLYVVAKDTVRKVKLKDAPIDTDPLSPTFGEKVFEKEASHITGNPKSVCFKMDSVGGKIFALITGEVKTLGLDPTDPRNVVDS…
3571	KLKDAPIDTDPLSPTFGEKV	WKM80686.1	baseplate wedge subunit	1e-10	123.54	MTIAPFVTSLRIHKLSANQVNIRWDDVGANFYYFVELAETRNRAGEVIPADNLSWSSLGYTADNDWFEQNRIEPLTYYKMRVQTTSAGFEPSEWVETEEFQTFEENAYTFEHMQEFSLVKEFIKQKFSLNNMSYVNFNTSAMMASLMTESFQFSPEYSHLSAIENFVVGESGYHEIQGPIEAVCVDKNRTMLGEIDGILYLFERFQHMVKVSNDKGQNWQYVQLFNDRVGNPVSRVVIYQSKTTSYVLGYDKIFYGRKSSDVRWSSNEVKFSDNEVTFAKLGDQLKLGFEVELFGTYASLPADVTKYAEAFTCNDDYLYVVAKDTVRKVKLKDAPIDTDPLSPTFGEKVFEKEASHITGNPKSVCFKMDSVGGKIFALITGEVKTLGLDPTDPRNVVDS…
3579	KLGFEVELFGTYASLPADVTKY	WKM80686.1	baseplate wedge subunit	1e-11	120.29	MTIAPFVTSLRIHKLSANQVNIRWDDVGANFYYFVELAETRNRAGEVIPADNLSWSSLGYTADNDWFEQNRIEPLTYYKMRVQTTSAGFEPSEWVETEEFQTFEENAYTFEHMQEFSLVKEFIKQKFSLNNMSYVNFNTSAMMASLMTESFQFSPEYSHLSAIENFVVGESGYHEIQGPIEAVCVDKNRTMLGEIDGILYLFERFQHMVKVSNDKGQNWQYVQLFNDRVGNPVSRVVIYQSKTTSYVLGYDKIFYGRKSSDVRWSSNEVKFSDNEVTFAKLGDQLKLGFEVELFGTYASLPADVTKYAEAFTCNDDYLYVVAKDTVRKVKLKDAPIDTDPLSPTFGEKVFEKEASHITGNPKSVCFKMDSVGGKIFALITGEVKTLGLDPTDPRNVVDS…
3580	KMMPDSYLLQDSNFEQFCKY	WKM80686.1	baseplate wedge subunit	3e-11	119.19	MTIAPFVTSLRIHKLSANQVNIRWDDVGANFYYFVELAETRNRAGEVIPADNLSWSSLGYTADNDWFEQNRIEPLTYYKMRVQTTSAGFEPSEWVETEEFQTFEENAYTFEHMQEFSLVKEFIKQKFSLNNMSYVNFNTSAMMASLMTESFQFSPEYSHLSAIENFVVGESGYHEIQGPIEAVCVDKNRTMLGEIDGILYLFERFQHMVKVSNDKGQNWQYVQLFNDRVGNPVSRVVIYQSKTTSYVLGYDKIFYGRKSSDVRWSSNEVKFSDNEVTFAKLGDQLKLGFEVELFGTYASLPADVTKYAEAFTCNDDYLYVVAKDTVRKVKLKDAPIDTDPLSPTFGEKVFEKEASHITGNPKSVCFKMDSVGGKIFALITGEVKTLGLDPTDPRNVVDS…
3593	RTMLGEIDGILYLFERF	WKM80686.1	baseplate wedge subunit	6e-09	113.88	MTIAPFVTSLRIHKLSANQVNIRWDDVGANFYYFVELAETRNRAGEVIPADNLSWSSLGYTADNDWFEQNRIEPLTYYKMRVQTTSAGFEPSEWVETEEFQTFEENAYTFEHMQEFSLVKEFIKQKFSLNNMSYVNFNTSAMMASLMTESFQFSPEYSHLSAIENFVVGESGYHEIQGPIEAVCVDKNRTMLGEIDGILYLFERFQHMVKVSNDKGQNWQYVQLFNDRVGNPVSRVVIYQSKTTSYVLGYDKIFYGRKSSDVRWSSNEVKFSDNEVTFAKLGDQLKLGFEVELFGTYASLPADVTKYAEAFTCNDDYLYVVAKDTVRKVKLKDAPIDTDPLSPTFGEKVFEKEASHITGNPKSVCFKMDSVGGKIFALITGEVKTLGLDPTDPRNVVDS…
3596	RAQAGEPFPLPANYNQENNNSVIAGQNPGQRR	WKM80686.1	baseplate wedge subunit	1e-19	111.63	MTIAPFVTSLRIHKLSANQVNIRWDDVGANFYYFVELAETRNRAGEVIPADNLSWSSLGYTADNDWFEQNRIEPLTYYKMRVQTTSAGFEPSEWVETEEFQTFEENAYTFEHMQEFSLVKEFIKQKFSLNNMSYVNFNTSAMMASLMTESFQFSPEYSHLSAIENFVVGESGYHEIQGPIEAVCVDKNRTMLGEIDGILYLFERFQHMVKVSNDKGQNWQYVQLFNDRVGNPVSRVVIYQSKTTSYVLGYDKIFYGRKSSDVRWSSNEVKFSDNEVTFAKLGDQLKLGFEVELFGTYASLPADVTKYAEAFTCNDDYLYVVAKDTVRKVKLKDAPIDTDPLSPTFGEKVFEKEASHITGNPKSVCFKMDSVGGKIFALITGEVKTLGLDPTDPRNVVDS…
3599	KTTEYAQDIELETKYPELISTAVKN	WKM80686.1	baseplate wedge subunit	6e-13	110.44	MTIAPFVTSLRIHKLSANQVNIRWDDVGANFYYFVELAETRNRAGEVIPADNLSWSSLGYTADNDWFEQNRIEPLTYYKMRVQTTSAGFEPSEWVETEEFQTFEENAYTFEHMQEFSLVKEFIKQKFSLNNMSYVNFNTSAMMASLMTESFQFSPEYSHLSAIENFVVGESGYHEIQGPIEAVCVDKNRTMLGEIDGILYLFERFQHMVKVSNDKGQNWQYVQLFNDRVGNPVSRVVIYQSKTTSYVLGYDKIFYGRKSSDVRWSSNEVKFSDNEVTFAKLGDQLKLGFEVELFGTYASLPADVTKYAEAFTCNDDYLYVVAKDTVRKVKLKDAPIDTDPLSPTFGEKVFEKEASHITGNPKSVCFKMDSVGGKIFALITGEVKTLGLDPTDPRNVVDS…
3600	KTTEYAQDIELETKY	WKM80686.1	baseplate wedge subunit	1e-05	109.54	MTIAPFVTSLRIHKLSANQVNIRWDDVGANFYYFVELAETRNRAGEVIPADNLSWSSLGYTADNDWFEQNRIEPLTYYKMRVQTTSAGFEPSEWVETEEFQTFEENAYTFEHMQEFSLVKEFIKQKFSLNNMSYVNFNTSAMMASLMTESFQFSPEYSHLSAIENFVVGESGYHEIQGPIEAVCVDKNRTMLGEIDGILYLFERFQHMVKVSNDKGQNWQYVQLFNDRVGNPVSRVVIYQSKTTSYVLGYDKIFYGRKSSDVRWSSNEVKFSDNEVTFAKLGDQLKLGFEVELFGTYASLPADVTKYAEAFTCNDDYLYVVAKDTVRKVKLKDAPIDTDPLSPTFGEKVFEKEASHITGNPKSVCFKMDSVGGKIFALITGEVKTLGLDPTDPRNVVDS…
3602	KMMPDSYLLQDSNFEQFCKY	WKM80686.1	baseplate wedge subunit	3e-11	108.62	MTIAPFVTSLRIHKLSANQVNIRWDDVGANFYYFVELAETRNRAGEVIPADNLSWSSLGYTADNDWFEQNRIEPLTYYKMRVQTTSAGFEPSEWVETEEFQTFEENAYTFEHMQEFSLVKEFIKQKFSLNNMSYVNFNTSAMMASLMTESFQFSPEYSHLSAIENFVVGESGYHEIQGPIEAVCVDKNRTMLGEIDGILYLFERFQHMVKVSNDKGQNWQYVQLFNDRVGNPVSRVVIYQSKTTSYVLGYDKIFYGRKSSDVRWSSNEVKFSDNEVTFAKLGDQLKLGFEVELFGTYASLPADVTKYAEAFTCNDDYLYVVAKDTVRKVKLKDAPIDTDPLSPTFGEKVFEKEASHITGNPKSVCFKMDSVGGKIFALITGEVKTLGLDPTDPRNVVDS…
3610	RAGEVIPADNLSWSSLGYTADNDWFEQNRI	WKM80686.1	baseplate wedge subunit	5e-18	106.32	MTIAPFVTSLRIHKLSANQVNIRWDDVGANFYYFVELAETRNRAGEVIPADNLSWSSLGYTADNDWFEQNRIEPLTYYKMRVQTTSAGFEPSEWVETEEFQTFEENAYTFEHMQEFSLVKEFIKQKFSLNNMSYVNFNTSAMMASLMTESFQFSPEYSHLSAIENFVVGESGYHEIQGPIEAVCVDKNRTMLGEIDGILYLFERFQHMVKVSNDKGQNWQYVQLFNDRVGNPVSRVVIYQSKTTSYVLGYDKIFYGRKSSDVRWSSNEVKFSDNEVTFAKLGDQLKLGFEVELFGTYASLPADVTKYAEAFTCNDDYLYVVAKDTVRKVKLKDAPIDTDPLSPTFGEKVFEKEASHITGNPKSVCFKMDSVGGKIFALITGEVKTLGLDPTDPRNVVDS…
3614	KGVYVYQEGTNTWKR	WKM80686.1	baseplate wedge subunit	2e-07	105.22	MTIAPFVTSLRIHKLSANQVNIRWDDVGANFYYFVELAETRNRAGEVIPADNLSWSSLGYTADNDWFEQNRIEPLTYYKMRVQTTSAGFEPSEWVETEEFQTFEENAYTFEHMQEFSLVKEFIKQKFSLNNMSYVNFNTSAMMASLMTESFQFSPEYSHLSAIENFVVGESGYHEIQGPIEAVCVDKNRTMLGEIDGILYLFERFQHMVKVSNDKGQNWQYVQLFNDRVGNPVSRVVIYQSKTTSYVLGYDKIFYGRKSSDVRWSSNEVKFSDNEVTFAKLGDQLKLGFEVELFGTYASLPADVTKYAEAFTCNDDYLYVVAKDTVRKVKLKDAPIDTDPLSPTFGEKVFEKEASHITGNPKSVCFKMDSVGGKIFALITGEVKTLGLDPTDPRNVVDS…
3617	RVAIIASDDTIERDPITNEPRY	WKM80686.1	baseplate wedge subunit	2e-11	103.89	MTIAPFVTSLRIHKLSANQVNIRWDDVGANFYYFVELAETRNRAGEVIPADNLSWSSLGYTADNDWFEQNRIEPLTYYKMRVQTTSAGFEPSEWVETEEFQTFEENAYTFEHMQEFSLVKEFIKQKFSLNNMSYVNFNTSAMMASLMTESFQFSPEYSHLSAIENFVVGESGYHEIQGPIEAVCVDKNRTMLGEIDGILYLFERFQHMVKVSNDKGQNWQYVQLFNDRVGNPVSRVVIYQSKTTSYVLGYDKIFYGRKSSDVRWSSNEVKFSDNEVTFAKLGDQLKLGFEVELFGTYASLPADVTKYAEAFTCNDDYLYVVAKDTVRKVKLKDAPIDTDPLSPTFGEKVFEKEASHITGNPKSVCFKMDSVGGKIFALITGEVKTLGLDPTDPRNVVDS…
3618	REENAWEYLWSEVYKR	WKM80686.1	baseplate wedge subunit	8e-08	103.76	MTIAPFVTSLRIHKLSANQVNIRWDDVGANFYYFVELAETRNRAGEVIPADNLSWSSLGYTADNDWFEQNRIEPLTYYKMRVQTTSAGFEPSEWVETEEFQTFEENAYTFEHMQEFSLVKEFIKQKFSLNNMSYVNFNTSAMMASLMTESFQFSPEYSHLSAIENFVVGESGYHEIQGPIEAVCVDKNRTMLGEIDGILYLFERFQHMVKVSNDKGQNWQYVQLFNDRVGNPVSRVVIYQSKTTSYVLGYDKIFYGRKSSDVRWSSNEVKFSDNEVTFAKLGDQLKLGFEVELFGTYASLPADVTKYAEAFTCNDDYLYVVAKDTVRKVKLKDAPIDTDPLSPTFGEKVFEKEASHITGNPKSVCFKMDSVGGKIFALITGEVKTLGLDPTDPRNVVDS…
3624	RTMLGEIDGILYLFERF	WKM80686.1	baseplate wedge subunit	6e-09	102.87	MTIAPFVTSLRIHKLSANQVNIRWDDVGANFYYFVELAETRNRAGEVIPADNLSWSSLGYTADNDWFEQNRIEPLTYYKMRVQTTSAGFEPSEWVETEEFQTFEENAYTFEHMQEFSLVKEFIKQKFSLNNMSYVNFNTSAMMASLMTESFQFSPEYSHLSAIENFVVGESGYHEIQGPIEAVCVDKNRTMLGEIDGILYLFERFQHMVKVSNDKGQNWQYVQLFNDRVGNPVSRVVIYQSKTTSYVLGYDKIFYGRKSSDVRWSSNEVKFSDNEVTFAKLGDQLKLGFEVELFGTYASLPADVTKYAEAFTCNDDYLYVVAKDTVRKVKLKDAPIDTDPLSPTFGEKVFEKEASHITGNPKSVCFKMDSVGGKIFALITGEVKTLGLDPTDPRNVVDS…
3629	KGQNWQYVQLFNDRV	WKM80686.1	baseplate wedge subunit	2e-07	102.19	MTIAPFVTSLRIHKLSANQVNIRWDDVGANFYYFVELAETRNRAGEVIPADNLSWSSLGYTADNDWFEQNRIEPLTYYKMRVQTTSAGFEPSEWVETEEFQTFEENAYTFEHMQEFSLVKEFIKQKFSLNNMSYVNFNTSAMMASLMTESFQFSPEYSHLSAIENFVVGESGYHEIQGPIEAVCVDKNRTMLGEIDGILYLFERFQHMVKVSNDKGQNWQYVQLFNDRVGNPVSRVVIYQSKTTSYVLGYDKIFYGRKSSDVRWSSNEVKFSDNEVTFAKLGDQLKLGFEVELFGTYASLPADVTKYAEAFTCNDDYLYVVAKDTVRKVKLKDAPIDTDPLSPTFGEKVFEKEASHITGNPKSVCFKMDSVGGKIFALITGEVKTLGLDPTDPRNVVDS…
3639	RKPLSPTFDQSAVTFANYRD	WKM80686.1	baseplate wedge subunit	1e-10	97.5	MTIAPFVTSLRIHKLSANQVNIRWDDVGANFYYFVELAETRNRAGEVIPADNLSWSSLGYTADNDWFEQNRIEPLTYYKMRVQTTSAGFEPSEWVETEEFQTFEENAYTFEHMQEFSLVKEFIKQKFSLNNMSYVNFNTSAMMASLMTESFQFSPEYSHLSAIENFVVGESGYHEIQGPIEAVCVDKNRTMLGEIDGILYLFERFQHMVKVSNDKGQNWQYVQLFNDRVGNPVSRVVIYQSKTTSYVLGYDKIFYGRKSSDVRWSSNEVKFSDNEVTFAKLGDQLKLGFEVELFGTYASLPADVTKYAEAFTCNDDYLYVVAKDTVRKVKLKDAPIDTDPLSPTFGEKVFEKEASHITGNPKSVCFKMDSVGGKIFALITGEVKTLGLDPTDPRNVVDS…
3644	RAQAGEPFPLPANYNQENNNSVIAGQNPGQRR	WKM80686.1	baseplate wedge subunit	1e-19	97.03	MTIAPFVTSLRIHKLSANQVNIRWDDVGANFYYFVELAETRNRAGEVIPADNLSWSSLGYTADNDWFEQNRIEPLTYYKMRVQTTSAGFEPSEWVETEEFQTFEENAYTFEHMQEFSLVKEFIKQKFSLNNMSYVNFNTSAMMASLMTESFQFSPEYSHLSAIENFVVGESGYHEIQGPIEAVCVDKNRTMLGEIDGILYLFERFQHMVKVSNDKGQNWQYVQLFNDRVGNPVSRVVIYQSKTTSYVLGYDKIFYGRKSSDVRWSSNEVKFSDNEVTFAKLGDQLKLGFEVELFGTYASLPADVTKYAEAFTCNDDYLYVVAKDTVRKVKLKDAPIDTDPLSPTFGEKVFEKEASHITGNPKSVCFKMDSVGGKIFALITGEVKTLGLDPTDPRNVVDS…
3647	KYAEAFTCNDDYLYVVAKD	WKM80686.1	baseplate wedge subunit	9e-10	96.09	MTIAPFVTSLRIHKLSANQVNIRWDDVGANFYYFVELAETRNRAGEVIPADNLSWSSLGYTADNDWFEQNRIEPLTYYKMRVQTTSAGFEPSEWVETEEFQTFEENAYTFEHMQEFSLVKEFIKQKFSLNNMSYVNFNTSAMMASLMTESFQFSPEYSHLSAIENFVVGESGYHEIQGPIEAVCVDKNRTMLGEIDGILYLFERFQHMVKVSNDKGQNWQYVQLFNDRVGNPVSRVVIYQSKTTSYVLGYDKIFYGRKSSDVRWSSNEVKFSDNEVTFAKLGDQLKLGFEVELFGTYASLPADVTKYAEAFTCNDDYLYVVAKDTVRKVKLKDAPIDTDPLSPTFGEKVFEKEASHITGNPKSVCFKMDSVGGKIFALITGEVKTLGLDPTDPRNVVDS…
3651	KMMPDSYLLQDSNFEQFCKY	WKM80686.1	baseplate wedge subunit	3e-11	95.41	MTIAPFVTSLRIHKLSANQVNIRWDDVGANFYYFVELAETRNRAGEVIPADNLSWSSLGYTADNDWFEQNRIEPLTYYKMRVQTTSAGFEPSEWVETEEFQTFEENAYTFEHMQEFSLVKEFIKQKFSLNNMSYVNFNTSAMMASLMTESFQFSPEYSHLSAIENFVVGESGYHEIQGPIEAVCVDKNRTMLGEIDGILYLFERFQHMVKVSNDKGQNWQYVQLFNDRVGNPVSRVVIYQSKTTSYVLGYDKIFYGRKSSDVRWSSNEVKFSDNEVTFAKLGDQLKLGFEVELFGTYASLPADVTKYAEAFTCNDDYLYVVAKDTVRKVKLKDAPIDTDPLSPTFGEKVFEKEASHITGNPKSVCFKMDSVGGKIFALITGEVKTLGLDPTDPRNVVDS…
3662	SAIENFVVGESGYHEIQGPIEAVCVDKN	WKM80686.1	baseplate wedge subunit	4e-17	92.3	MTIAPFVTSLRIHKLSANQVNIRWDDVGANFYYFVELAETRNRAGEVIPADNLSWSSLGYTADNDWFEQNRIEPLTYYKMRVQTTSAGFEPSEWVETEEFQTFEENAYTFEHMQEFSLVKEFIKQKFSLNNMSYVNFNTSAMMASLMTESFQFSPEYSHLSAIENFVVGESGYHEIQGPIEAVCVDKNRTMLGEIDGILYLFERFQHMVKVSNDKGQNWQYVQLFNDRVGNPVSRVVIYQSKTTSYVLGYDKIFYGRKSSDVRWSSNEVKFSDNEVTFAKLGDQLKLGFEVELFGTYASLPADVTKYAEAFTCNDDYLYVVAKDTVRKVKLKDAPIDTDPLSPTFGEKVFEKEASHITGNPKSVCFKMDSVGGKIFALITGEVKTLGLDPTDPRNVVDS…
3663	RTDFEGIIVQGVRG	WKM80686.1	baseplate wedge subunit	9e-07	92.15	MTIAPFVTSLRIHKLSANQVNIRWDDVGANFYYFVELAETRNRAGEVIPADNLSWSSLGYTADNDWFEQNRIEPLTYYKMRVQTTSAGFEPSEWVETEEFQTFEENAYTFEHMQEFSLVKEFIKQKFSLNNMSYVNFNTSAMMASLMTESFQFSPEYSHLSAIENFVVGESGYHEIQGPIEAVCVDKNRTMLGEIDGILYLFERFQHMVKVSNDKGQNWQYVQLFNDRVGNPVSRVVIYQSKTTSYVLGYDKIFYGRKSSDVRWSSNEVKFSDNEVTFAKLGDQLKLGFEVELFGTYASLPADVTKYAEAFTCNDDYLYVVAKDTVRKVKLKDAPIDTDPLSPTFGEKVFEKEASHITGNPKSVCFKMDSVGGKIFALITGEVKTLGLDPTDPRNVVDS…
3673	KDMLSNNIDYINRS	WKM80686.1	baseplate wedge subunit	1e-05	90.04	MTIAPFVTSLRIHKLSANQVNIRWDDVGANFYYFVELAETRNRAGEVIPADNLSWSSLGYTADNDWFEQNRIEPLTYYKMRVQTTSAGFEPSEWVETEEFQTFEENAYTFEHMQEFSLVKEFIKQKFSLNNMSYVNFNTSAMMASLMTESFQFSPEYSHLSAIENFVVGESGYHEIQGPIEAVCVDKNRTMLGEIDGILYLFERFQHMVKVSNDKGQNWQYVQLFNDRVGNPVSRVVIYQSKTTSYVLGYDKIFYGRKSSDVRWSSNEVKFSDNEVTFAKLGDQLKLGFEVELFGTYASLPADVTKYAEAFTCNDDYLYVVAKDTVRKVKLKDAPIDTDPLSPTFGEKVFEKEASHITGNPKSVCFKMDSVGGKIFALITGEVKTLGLDPTDPRNVVDS…
3676	KYYLQFLSDGNGTHYNSLVNLVKN	WKM80686.1	baseplate wedge subunit	5e-13	89.59	MTIAPFVTSLRIHKLSANQVNIRWDDVGANFYYFVELAETRNRAGEVIPADNLSWSSLGYTADNDWFEQNRIEPLTYYKMRVQTTSAGFEPSEWVETEEFQTFEENAYTFEHMQEFSLVKEFIKQKFSLNNMSYVNFNTSAMMASLMTESFQFSPEYSHLSAIENFVVGESGYHEIQGPIEAVCVDKNRTMLGEIDGILYLFERFQHMVKVSNDKGQNWQYVQLFNDRVGNPVSRVVIYQSKTTSYVLGYDKIFYGRKSSDVRWSSNEVKFSDNEVTFAKLGDQLKLGFEVELFGTYASLPADVTKYAEAFTCNDDYLYVVAKDTVRKVKLKDAPIDTDPLSPTFGEKVFEKEASHITGNPKSVCFKMDSVGGKIFALITGEVKTLGLDPTDPRNVVDS…
3688	RFYAEPWFVWMARE	WKM80686.1	baseplate wedge subunit	1e-07	86.87	MTIAPFVTSLRIHKLSANQVNIRWDDVGANFYYFVELAETRNRAGEVIPADNLSWSSLGYTADNDWFEQNRIEPLTYYKMRVQTTSAGFEPSEWVETEEFQTFEENAYTFEHMQEFSLVKEFIKQKFSLNNMSYVNFNTSAMMASLMTESFQFSPEYSHLSAIENFVVGESGYHEIQGPIEAVCVDKNRTMLGEIDGILYLFERFQHMVKVSNDKGQNWQYVQLFNDRVGNPVSRVVIYQSKTTSYVLGYDKIFYGRKSSDVRWSSNEVKFSDNEVTFAKLGDQLKLGFEVELFGTYASLPADVTKYAEAFTCNDDYLYVVAKDTVRKVKLKDAPIDTDPLSPTFGEKVFEKEASHITGNPKSVCFKMDSVGGKIFALITGEVKTLGLDPTDPRNVVDS…
3689	FVVGESGYHEIQGPIEAVCVDKN	WKM80686.1	baseplate wedge subunit	6e-14	86.68	MTIAPFVTSLRIHKLSANQVNIRWDDVGANFYYFVELAETRNRAGEVIPADNLSWSSLGYTADNDWFEQNRIEPLTYYKMRVQTTSAGFEPSEWVETEEFQTFEENAYTFEHMQEFSLVKEFIKQKFSLNNMSYVNFNTSAMMASLMTESFQFSPEYSHLSAIENFVVGESGYHEIQGPIEAVCVDKNRTMLGEIDGILYLFERFQHMVKVSNDKGQNWQYVQLFNDRVGNPVSRVVIYQSKTTSYVLGYDKIFYGRKSSDVRWSSNEVKFSDNEVTFAKLGDQLKLGFEVELFGTYASLPADVTKYAEAFTCNDDYLYVVAKDTVRKVKLKDAPIDTDPLSPTFGEKVFEKEASHITGNPKSVCFKMDSVGGKIFALITGEVKTLGLDPTDPRNVVDS…
3690	RVAIIASDDTIERD	WKM80686.1	baseplate wedge subunit	1e-05	86.04	MTIAPFVTSLRIHKLSANQVNIRWDDVGANFYYFVELAETRNRAGEVIPADNLSWSSLGYTADNDWFEQNRIEPLTYYKMRVQTTSAGFEPSEWVETEEFQTFEENAYTFEHMQEFSLVKEFIKQKFSLNNMSYVNFNTSAMMASLMTESFQFSPEYSHLSAIENFVVGESGYHEIQGPIEAVCVDKNRTMLGEIDGILYLFERFQHMVKVSNDKGQNWQYVQLFNDRVGNPVSRVVIYQSKTTSYVLGYDKIFYGRKSSDVRWSSNEVKFSDNEVTFAKLGDQLKLGFEVELFGTYASLPADVTKYAEAFTCNDDYLYVVAKDTVRKVKLKDAPIDTDPLSPTFGEKVFEKEASHITGNPKSVCFKMDSVGGKIFALITGEVKTLGLDPTDPRNVVDS…
3709	KLLYNEDVEIDIESKN	WKM80686.1	baseplate wedge subunit	2e-06	82.27	MTIAPFVTSLRIHKLSANQVNIRWDDVGANFYYFVELAETRNRAGEVIPADNLSWSSLGYTADNDWFEQNRIEPLTYYKMRVQTTSAGFEPSEWVETEEFQTFEENAYTFEHMQEFSLVKEFIKQKFSLNNMSYVNFNTSAMMASLMTESFQFSPEYSHLSAIENFVVGESGYHEIQGPIEAVCVDKNRTMLGEIDGILYLFERFQHMVKVSNDKGQNWQYVQLFNDRVGNPVSRVVIYQSKTTSYVLGYDKIFYGRKSSDVRWSSNEVKFSDNEVTFAKLGDQLKLGFEVELFGTYASLPADVTKYAEAFTCNDDYLYVVAKDTVRKVKLKDAPIDTDPLSPTFGEKVFEKEASHITGNPKSVCFKMDSVGGKIFALITGEVKTLGLDPTDPRNVVDS…
3710	YLLQDSNFEQFCKY	WKM80686.1	baseplate wedge subunit	8e-07	82.16	MTIAPFVTSLRIHKLSANQVNIRWDDVGANFYYFVELAETRNRAGEVIPADNLSWSSLGYTADNDWFEQNRIEPLTYYKMRVQTTSAGFEPSEWVETEEFQTFEENAYTFEHMQEFSLVKEFIKQKFSLNNMSYVNFNTSAMMASLMTESFQFSPEYSHLSAIENFVVGESGYHEIQGPIEAVCVDKNRTMLGEIDGILYLFERFQHMVKVSNDKGQNWQYVQLFNDRVGNPVSRVVIYQSKTTSYVLGYDKIFYGRKSSDVRWSSNEVKFSDNEVTFAKLGDQLKLGFEVELFGTYASLPADVTKYAEAFTCNDDYLYVVAKDTVRKVKLKDAPIDTDPLSPTFGEKVFEKEASHITGNPKSVCFKMDSVGGKIFALITGEVKTLGLDPTDPRNVVDS…
3713	KRVDAAAQGTTERI	WKM80686.1	baseplate wedge subunit	5e-06	81.51	MTIAPFVTSLRIHKLSANQVNIRWDDVGANFYYFVELAETRNRAGEVIPADNLSWSSLGYTADNDWFEQNRIEPLTYYKMRVQTTSAGFEPSEWVETEEFQTFEENAYTFEHMQEFSLVKEFIKQKFSLNNMSYVNFNTSAMMASLMTESFQFSPEYSHLSAIENFVVGESGYHEIQGPIEAVCVDKNRTMLGEIDGILYLFERFQHMVKVSNDKGQNWQYVQLFNDRVGNPVSRVVIYQSKTTSYVLGYDKIFYGRKSSDVRWSSNEVKFSDNEVTFAKLGDQLKLGFEVELFGTYASLPADVTKYAEAFTCNDDYLYVVAKDTVRKVKLKDAPIDTDPLSPTFGEKVFEKEASHITGNPKSVCFKMDSVGGKIFALITGEVKTLGLDPTDPRNVVDS…
3717	KVSNDKGQNWQYVQLFNDRV	WKM80686.1	baseplate wedge subunit	1e-10	80.73	MTIAPFVTSLRIHKLSANQVNIRWDDVGANFYYFVELAETRNRAGEVIPADNLSWSSLGYTADNDWFEQNRIEPLTYYKMRVQTTSAGFEPSEWVETEEFQTFEENAYTFEHMQEFSLVKEFIKQKFSLNNMSYVNFNTSAMMASLMTESFQFSPEYSHLSAIENFVVGESGYHEIQGPIEAVCVDKNRTMLGEIDGILYLFERFQHMVKVSNDKGQNWQYVQLFNDRVGNPVSRVVIYQSKTTSYVLGYDKIFYGRKSSDVRWSSNEVKFSDNEVTFAKLGDQLKLGFEVELFGTYASLPADVTKYAEAFTCNDDYLYVVAKDTVRKVKLKDAPIDTDPLSPTFGEKVFEKEASHITGNPKSVCFKMDSVGGKIFALITGEVKTLGLDPTDPRNVVDS…
3722	KWDAGLPSVYPDRV	WKM80686.1	baseplate wedge subunit	3e-07	79.74	MTIAPFVTSLRIHKLSANQVNIRWDDVGANFYYFVELAETRNRAGEVIPADNLSWSSLGYTADNDWFEQNRIEPLTYYKMRVQTTSAGFEPSEWVETEEFQTFEENAYTFEHMQEFSLVKEFIKQKFSLNNMSYVNFNTSAMMASLMTESFQFSPEYSHLSAIENFVVGESGYHEIQGPIEAVCVDKNRTMLGEIDGILYLFERFQHMVKVSNDKGQNWQYVQLFNDRVGNPVSRVVIYQSKTTSYVLGYDKIFYGRKSSDVRWSSNEVKFSDNEVTFAKLGDQLKLGFEVELFGTYASLPADVTKYAEAFTCNDDYLYVVAKDTVRKVKLKDAPIDTDPLSPTFGEKVFEKEASHITGNPKSVCFKMDSVGGKIFALITGEVKTLGLDPTDPRNVVDS…
3732	KDMLSNNIDYINRS	WKM80686.1	baseplate wedge subunit	1e-05	77.89	MTIAPFVTSLRIHKLSANQVNIRWDDVGANFYYFVELAETRNRAGEVIPADNLSWSSLGYTADNDWFEQNRIEPLTYYKMRVQTTSAGFEPSEWVETEEFQTFEENAYTFEHMQEFSLVKEFIKQKFSLNNMSYVNFNTSAMMASLMTESFQFSPEYSHLSAIENFVVGESGYHEIQGPIEAVCVDKNRTMLGEIDGILYLFERFQHMVKVSNDKGQNWQYVQLFNDRVGNPVSRVVIYQSKTTSYVLGYDKIFYGRKSSDVRWSSNEVKFSDNEVTFAKLGDQLKLGFEVELFGTYASLPADVTKYAEAFTCNDDYLYVVAKDTVRKVKLKDAPIDTDPLSPTFGEKVFEKEASHITGNPKSVCFKMDSVGGKIFALITGEVKTLGLDPTDPRNVVDS…
3734	RDPDLRPYLTKM	WKM80686.1	baseplate wedge subunit	1e-05	77.66	MTIAPFVTSLRIHKLSANQVNIRWDDVGANFYYFVELAETRNRAGEVIPADNLSWSSLGYTADNDWFEQNRIEPLTYYKMRVQTTSAGFEPSEWVETEEFQTFEENAYTFEHMQEFSLVKEFIKQKFSLNNMSYVNFNTSAMMASLMTESFQFSPEYSHLSAIENFVVGESGYHEIQGPIEAVCVDKNRTMLGEIDGILYLFERFQHMVKVSNDKGQNWQYVQLFNDRVGNPVSRVVIYQSKTTSYVLGYDKIFYGRKSSDVRWSSNEVKFSDNEVTFAKLGDQLKLGFEVELFGTYASLPADVTKYAEAFTCNDDYLYVVAKDTVRKVKLKDAPIDTDPLSPTFGEKVFEKEASHITGNPKSVCFKMDSVGGKIFALITGEVKTLGLDPTDPRNVVDS…
3738	KYPELISTAVKN	WKM80686.1	baseplate wedge subunit	2e-04	76.67	MTIAPFVTSLRIHKLSANQVNIRWDDVGANFYYFVELAETRNRAGEVIPADNLSWSSLGYTADNDWFEQNRIEPLTYYKMRVQTTSAGFEPSEWVETEEFQTFEENAYTFEHMQEFSLVKEFIKQKFSLNNMSYVNFNTSAMMASLMTESFQFSPEYSHLSAIENFVVGESGYHEIQGPIEAVCVDKNRTMLGEIDGILYLFERFQHMVKVSNDKGQNWQYVQLFNDRVGNPVSRVVIYQSKTTSYVLGYDKIFYGRKSSDVRWSSNEVKFSDNEVTFAKLGDQLKLGFEVELFGTYASLPADVTKYAEAFTCNDDYLYVVAKDTVRKVKLKDAPIDTDPLSPTFGEKVFEKEASHITGNPKSVCFKMDSVGGKIFALITGEVKTLGLDPTDPRNVVDS…
3740	KEIFFSSANFKT	WKM80686.1	baseplate wedge subunit	6e-04	76.42	MTIAPFVTSLRIHKLSANQVNIRWDDVGANFYYFVELAETRNRAGEVIPADNLSWSSLGYTADNDWFEQNRIEPLTYYKMRVQTTSAGFEPSEWVETEEFQTFEENAYTFEHMQEFSLVKEFIKQKFSLNNMSYVNFNTSAMMASLMTESFQFSPEYSHLSAIENFVVGESGYHEIQGPIEAVCVDKNRTMLGEIDGILYLFERFQHMVKVSNDKGQNWQYVQLFNDRVGNPVSRVVIYQSKTTSYVLGYDKIFYGRKSSDVRWSSNEVKFSDNEVTFAKLGDQLKLGFEVELFGTYASLPADVTKYAEAFTCNDDYLYVVAKDTVRKVKLKDAPIDTDPLSPTFGEKVFEKEASHITGNPKSVCFKMDSVGGKIFALITGEVKTLGLDPTDPRNVVDS…
3750	KGQNWQYVQLFNDRV	WKM80686.1	baseplate wedge subunit	2e-07	75.52	MTIAPFVTSLRIHKLSANQVNIRWDDVGANFYYFVELAETRNRAGEVIPADNLSWSSLGYTADNDWFEQNRIEPLTYYKMRVQTTSAGFEPSEWVETEEFQTFEENAYTFEHMQEFSLVKEFIKQKFSLNNMSYVNFNTSAMMASLMTESFQFSPEYSHLSAIENFVVGESGYHEIQGPIEAVCVDKNRTMLGEIDGILYLFERFQHMVKVSNDKGQNWQYVQLFNDRVGNPVSRVVIYQSKTTSYVLGYDKIFYGRKSSDVRWSSNEVKFSDNEVTFAKLGDQLKLGFEVELFGTYASLPADVTKYAEAFTCNDDYLYVVAKDTVRKVKLKDAPIDTDPLSPTFGEKVFEKEASHITGNPKSVCFKMDSVGGKIFALITGEVKTLGLDPTDPRNVVDS…
3763	KDMLSNNIDYINRS	WKM80686.1	baseplate wedge subunit	1e-05	73.23	MTIAPFVTSLRIHKLSANQVNIRWDDVGANFYYFVELAETRNRAGEVIPADNLSWSSLGYTADNDWFEQNRIEPLTYYKMRVQTTSAGFEPSEWVETEEFQTFEENAYTFEHMQEFSLVKEFIKQKFSLNNMSYVNFNTSAMMASLMTESFQFSPEYSHLSAIENFVVGESGYHEIQGPIEAVCVDKNRTMLGEIDGILYLFERFQHMVKVSNDKGQNWQYVQLFNDRVGNPVSRVVIYQSKTTSYVLGYDKIFYGRKSSDVRWSSNEVKFSDNEVTFAKLGDQLKLGFEVELFGTYASLPADVTKYAEAFTCNDDYLYVVAKDTVRKVKLKDAPIDTDPLSPTFGEKVFEKEASHITGNPKSVCFKMDSVGGKIFALITGEVKTLGLDPTDPRNVVDS…
3768	KMMPDSYLLQDSNFEQFCKY	WKM80686.1	baseplate wedge subunit	3e-11	72.27	MTIAPFVTSLRIHKLSANQVNIRWDDVGANFYYFVELAETRNRAGEVIPADNLSWSSLGYTADNDWFEQNRIEPLTYYKMRVQTTSAGFEPSEWVETEEFQTFEENAYTFEHMQEFSLVKEFIKQKFSLNNMSYVNFNTSAMMASLMTESFQFSPEYSHLSAIENFVVGESGYHEIQGPIEAVCVDKNRTMLGEIDGILYLFERFQHMVKVSNDKGQNWQYVQLFNDRVGNPVSRVVIYQSKTTSYVLGYDKIFYGRKSSDVRWSSNEVKFSDNEVTFAKLGDQLKLGFEVELFGTYASLPADVTKYAEAFTCNDDYLYVVAKDTVRKVKLKDAPIDTDPLSPTFGEKVFEKEASHITGNPKSVCFKMDSVGGKIFALITGEVKTLGLDPTDPRNVVDS…
3770	RIEHLWTSMSTDGKE	WKM80686.1	baseplate wedge subunit	2e-07	71.93	MTIAPFVTSLRIHKLSANQVNIRWDDVGANFYYFVELAETRNRAGEVIPADNLSWSSLGYTADNDWFEQNRIEPLTYYKMRVQTTSAGFEPSEWVETEEFQTFEENAYTFEHMQEFSLVKEFIKQKFSLNNMSYVNFNTSAMMASLMTESFQFSPEYSHLSAIENFVVGESGYHEIQGPIEAVCVDKNRTMLGEIDGILYLFERFQHMVKVSNDKGQNWQYVQLFNDRVGNPVSRVVIYQSKTTSYVLGYDKIFYGRKSSDVRWSSNEVKFSDNEVTFAKLGDQLKLGFEVELFGTYASLPADVTKYAEAFTCNDDYLYVVAKDTVRKVKLKDAPIDTDPLSPTFGEKVFEKEASHITGNPKSVCFKMDSVGGKIFALITGEVKTLGLDPTDPRNVVDS…
3775	RVDAAAQGTTERI	WKM80686.1	baseplate wedge subunit	2e-05	71.06	MTIAPFVTSLRIHKLSANQVNIRWDDVGANFYYFVELAETRNRAGEVIPADNLSWSSLGYTADNDWFEQNRIEPLTYYKMRVQTTSAGFEPSEWVETEEFQTFEENAYTFEHMQEFSLVKEFIKQKFSLNNMSYVNFNTSAMMASLMTESFQFSPEYSHLSAIENFVVGESGYHEIQGPIEAVCVDKNRTMLGEIDGILYLFERFQHMVKVSNDKGQNWQYVQLFNDRVGNPVSRVVIYQSKTTSYVLGYDKIFYGRKSSDVRWSSNEVKFSDNEVTFAKLGDQLKLGFEVELFGTYASLPADVTKYAEAFTCNDDYLYVVAKDTVRKVKLKDAPIDTDPLSPTFGEKVFEKEASHITGNPKSVCFKMDSVGGKIFALITGEVKTLGLDPTDPRNVVDS…
3778	KNVNPIQYHSDKH	WKM80686.1	baseplate wedge subunit	4e-06	70.78	MTIAPFVTSLRIHKLSANQVNIRWDDVGANFYYFVELAETRNRAGEVIPADNLSWSSLGYTADNDWFEQNRIEPLTYYKMRVQTTSAGFEPSEWVETEEFQTFEENAYTFEHMQEFSLVKEFIKQKFSLNNMSYVNFNTSAMMASLMTESFQFSPEYSHLSAIENFVVGESGYHEIQGPIEAVCVDKNRTMLGEIDGILYLFERFQHMVKVSNDKGQNWQYVQLFNDRVGNPVSRVVIYQSKTTSYVLGYDKIFYGRKSSDVRWSSNEVKFSDNEVTFAKLGDQLKLGFEVELFGTYASLPADVTKYAEAFTCNDDYLYVVAKDTVRKVKLKDAPIDTDPLSPTFGEKVFEKEASHITGNPKSVCFKMDSVGGKIFALITGEVKTLGLDPTDPRNVVDS…
3781	FTCNDDYLYVVAKD	WKM80686.1	baseplate wedge subunit	9e-07	70.48	MTIAPFVTSLRIHKLSANQVNIRWDDVGANFYYFVELAETRNRAGEVIPADNLSWSSLGYTADNDWFEQNRIEPLTYYKMRVQTTSAGFEPSEWVETEEFQTFEENAYTFEHMQEFSLVKEFIKQKFSLNNMSYVNFNTSAMMASLMTESFQFSPEYSHLSAIENFVVGESGYHEIQGPIEAVCVDKNRTMLGEIDGILYLFERFQHMVKVSNDKGQNWQYVQLFNDRVGNPVSRVVIYQSKTTSYVLGYDKIFYGRKSSDVRWSSNEVKFSDNEVTFAKLGDQLKLGFEVELFGTYASLPADVTKYAEAFTCNDDYLYVVAKDTVRKVKLKDAPIDTDPLSPTFGEKVFEKEASHITGNPKSVCFKMDSVGGKIFALITGEVKTLGLDPTDPRNVVDS…
3782	KTTSYVLGYDKI	WKM80686.1	baseplate wedge subunit	2e-04	70.2	MTIAPFVTSLRIHKLSANQVNIRWDDVGANFYYFVELAETRNRAGEVIPADNLSWSSLGYTADNDWFEQNRIEPLTYYKMRVQTTSAGFEPSEWVETEEFQTFEENAYTFEHMQEFSLVKEFIKQKFSLNNMSYVNFNTSAMMASLMTESFQFSPEYSHLSAIENFVVGESGYHEIQGPIEAVCVDKNRTMLGEIDGILYLFERFQHMVKVSNDKGQNWQYVQLFNDRVGNPVSRVVIYQSKTTSYVLGYDKIFYGRKSSDVRWSSNEVKFSDNEVTFAKLGDQLKLGFEVELFGTYASLPADVTKYAEAFTCNDDYLYVVAKDTVRKVKLKDAPIDTDPLSPTFGEKVFEKEASHITGNPKSVCFKMDSVGGKIFALITGEVKTLGLDPTDPRNVVDS…
3790	RRIEHLWTSMSTDGKE	WKM80686.1	baseplate wedge subunit	4e-08	69.54	MTIAPFVTSLRIHKLSANQVNIRWDDVGANFYYFVELAETRNRAGEVIPADNLSWSSLGYTADNDWFEQNRIEPLTYYKMRVQTTSAGFEPSEWVETEEFQTFEENAYTFEHMQEFSLVKEFIKQKFSLNNMSYVNFNTSAMMASLMTESFQFSPEYSHLSAIENFVVGESGYHEIQGPIEAVCVDKNRTMLGEIDGILYLFERFQHMVKVSNDKGQNWQYVQLFNDRVGNPVSRVVIYQSKTTSYVLGYDKIFYGRKSSDVRWSSNEVKFSDNEVTFAKLGDQLKLGFEVELFGTYASLPADVTKYAEAFTCNDDYLYVVAKDTVRKVKLKDAPIDTDPLSPTFGEKVFEKEASHITGNPKSVCFKMDSVGGKIFALITGEVKTLGLDPTDPRNVVDS…
3796	RKPLSPTFDQSAVTFANYRD	WKM80686.1	baseplate wedge subunit	1e-10	68.32	MTIAPFVTSLRIHKLSANQVNIRWDDVGANFYYFVELAETRNRAGEVIPADNLSWSSLGYTADNDWFEQNRIEPLTYYKMRVQTTSAGFEPSEWVETEEFQTFEENAYTFEHMQEFSLVKEFIKQKFSLNNMSYVNFNTSAMMASLMTESFQFSPEYSHLSAIENFVVGESGYHEIQGPIEAVCVDKNRTMLGEIDGILYLFERFQHMVKVSNDKGQNWQYVQLFNDRVGNPVSRVVIYQSKTTSYVLGYDKIFYGRKSSDVRWSSNEVKFSDNEVTFAKLGDQLKLGFEVELFGTYASLPADVTKYAEAFTCNDDYLYVVAKDTVRKVKLKDAPIDTDPLSPTFGEKVFEKEASHITGNPKSVCFKMDSVGGKIFALITGEVKTLGLDPTDPRNVVDS…
3802	KFSDNEVTFAKL	WKM80686.1	baseplate wedge subunit	4e-04	67.19	MTIAPFVTSLRIHKLSANQVNIRWDDVGANFYYFVELAETRNRAGEVIPADNLSWSSLGYTADNDWFEQNRIEPLTYYKMRVQTTSAGFEPSEWVETEEFQTFEENAYTFEHMQEFSLVKEFIKQKFSLNNMSYVNFNTSAMMASLMTESFQFSPEYSHLSAIENFVVGESGYHEIQGPIEAVCVDKNRTMLGEIDGILYLFERFQHMVKVSNDKGQNWQYVQLFNDRVGNPVSRVVIYQSKTTSYVLGYDKIFYGRKSSDVRWSSNEVKFSDNEVTFAKLGDQLKLGFEVELFGTYASLPADVTKYAEAFTCNDDYLYVVAKDTVRKVKLKDAPIDTDPLSPTFGEKVFEKEASHITGNPKSVCFKMDSVGGKIFALITGEVKTLGLDPTDPRNVVDS…
3808	RLKDDAGNPRDPENPTQVKI	WKM80686.1	baseplate wedge subunit	7e-11	66.58	MTIAPFVTSLRIHKLSANQVNIRWDDVGANFYYFVELAETRNRAGEVIPADNLSWSSLGYTADNDWFEQNRIEPLTYYKMRVQTTSAGFEPSEWVETEEFQTFEENAYTFEHMQEFSLVKEFIKQKFSLNNMSYVNFNTSAMMASLMTESFQFSPEYSHLSAIENFVVGESGYHEIQGPIEAVCVDKNRTMLGEIDGILYLFERFQHMVKVSNDKGQNWQYVQLFNDRVGNPVSRVVIYQSKTTSYVLGYDKIFYGRKSSDVRWSSNEVKFSDNEVTFAKLGDQLKLGFEVELFGTYASLPADVTKYAEAFTCNDDYLYVVAKDTVRKVKLKDAPIDTDPLSPTFGEKVFEKEASHITGNPKSVCFKMDSVGGKIFALITGEVKTLGLDPTDPRNVVDS…
3811	KDAPIDTDPLSPTFGEKV	WKM80686.1	baseplate wedge subunit	3e-09	66.32	MTIAPFVTSLRIHKLSANQVNIRWDDVGANFYYFVELAETRNRAGEVIPADNLSWSSLGYTADNDWFEQNRIEPLTYYKMRVQTTSAGFEPSEWVETEEFQTFEENAYTFEHMQEFSLVKEFIKQKFSLNNMSYVNFNTSAMMASLMTESFQFSPEYSHLSAIENFVVGESGYHEIQGPIEAVCVDKNRTMLGEIDGILYLFERFQHMVKVSNDKGQNWQYVQLFNDRVGNPVSRVVIYQSKTTSYVLGYDKIFYGRKSSDVRWSSNEVKFSDNEVTFAKLGDQLKLGFEVELFGTYASLPADVTKYAEAFTCNDDYLYVVAKDTVRKVKLKDAPIDTDPLSPTFGEKVFEKEASHITGNPKSVCFKMDSVGGKIFALITGEVKTLGLDPTDPRNVVDS…
3812	RGKDMLSNNIDYINRS	WKM80686.1	baseplate wedge subunit	2e-07	66.29	MTIAPFVTSLRIHKLSANQVNIRWDDVGANFYYFVELAETRNRAGEVIPADNLSWSSLGYTADNDWFEQNRIEPLTYYKMRVQTTSAGFEPSEWVETEEFQTFEENAYTFEHMQEFSLVKEFIKQKFSLNNMSYVNFNTSAMMASLMTESFQFSPEYSHLSAIENFVVGESGYHEIQGPIEAVCVDKNRTMLGEIDGILYLFERFQHMVKVSNDKGQNWQYVQLFNDRVGNPVSRVVIYQSKTTSYVLGYDKIFYGRKSSDVRWSSNEVKFSDNEVTFAKLGDQLKLGFEVELFGTYASLPADVTKYAEAFTCNDDYLYVVAKDTVRKVKLKDAPIDTDPLSPTFGEKVFEKEASHITGNPKSVCFKMDSVGGKIFALITGEVKTLGLDPTDPRNVVDS…
3813	REEDWTPEHTPGLRD	WKM80686.1	baseplate wedge subunit	3e-08	66.24	MTIAPFVTSLRIHKLSANQVNIRWDDVGANFYYFVELAETRNRAGEVIPADNLSWSSLGYTADNDWFEQNRIEPLTYYKMRVQTTSAGFEPSEWVETEEFQTFEENAYTFEHMQEFSLVKEFIKQKFSLNNMSYVNFNTSAMMASLMTESFQFSPEYSHLSAIENFVVGESGYHEIQGPIEAVCVDKNRTMLGEIDGILYLFERFQHMVKVSNDKGQNWQYVQLFNDRVGNPVSRVVIYQSKTTSYVLGYDKIFYGRKSSDVRWSSNEVKFSDNEVTFAKLGDQLKLGFEVELFGTYASLPADVTKYAEAFTCNDDYLYVVAKDTVRKVKLKDAPIDTDPLSPTFGEKVFEKEASHITGNPKSVCFKMDSVGGKIFALITGEVKTLGLDPTDPRNVVDS…
3815	ANYNQENNNSVIAGQNPGQRR	WKM80686.1	baseplate wedge subunit	6e-11	65.77	MTIAPFVTSLRIHKLSANQVNIRWDDVGANFYYFVELAETRNRAGEVIPADNLSWSSLGYTADNDWFEQNRIEPLTYYKMRVQTTSAGFEPSEWVETEEFQTFEENAYTFEHMQEFSLVKEFIKQKFSLNNMSYVNFNTSAMMASLMTESFQFSPEYSHLSAIENFVVGESGYHEIQGPIEAVCVDKNRTMLGEIDGILYLFERFQHMVKVSNDKGQNWQYVQLFNDRVGNPVSRVVIYQSKTTSYVLGYDKIFYGRKSSDVRWSSNEVKFSDNEVTFAKLGDQLKLGFEVELFGTYASLPADVTKYAEAFTCNDDYLYVVAKDTVRKVKLKDAPIDTDPLSPTFGEKVFEKEASHITGNPKSVCFKMDSVGGKIFALITGEVKTLGLDPTDPRNVVDS…
3817	RTMLGEIDGILYL	WKM80686.1	baseplate wedge subunit	8e-06	65.71	MTIAPFVTSLRIHKLSANQVNIRWDDVGANFYYFVELAETRNRAGEVIPADNLSWSSLGYTADNDWFEQNRIEPLTYYKMRVQTTSAGFEPSEWVETEEFQTFEENAYTFEHMQEFSLVKEFIKQKFSLNNMSYVNFNTSAMMASLMTESFQFSPEYSHLSAIENFVVGESGYHEIQGPIEAVCVDKNRTMLGEIDGILYLFERFQHMVKVSNDKGQNWQYVQLFNDRVGNPVSRVVIYQSKTTSYVLGYDKIFYGRKSSDVRWSSNEVKFSDNEVTFAKLGDQLKLGFEVELFGTYASLPADVTKYAEAFTCNDDYLYVVAKDTVRKVKLKDAPIDTDPLSPTFGEKVFEKEASHITGNPKSVCFKMDSVGGKIFALITGEVKTLGLDPTDPRNVVDS…
3827	KLSANQVNIRW	WKM80686.1	baseplate wedge subunit	2e-04	63.87	MTIAPFVTSLRIHKLSANQVNIRWDDVGANFYYFVELAETRNRAGEVIPADNLSWSSLGYTADNDWFEQNRIEPLTYYKMRVQTTSAGFEPSEWVETEEFQTFEENAYTFEHMQEFSLVKEFIKQKFSLNNMSYVNFNTSAMMASLMTESFQFSPEYSHLSAIENFVVGESGYHEIQGPIEAVCVDKNRTMLGEIDGILYLFERFQHMVKVSNDKGQNWQYVQLFNDRVGNPVSRVVIYQSKTTSYVLGYDKIFYGRKSSDVRWSSNEVKFSDNEVTFAKLGDQLKLGFEVELFGTYASLPADVTKYAEAFTCNDDYLYVVAKDTVRKVKLKDAPIDTDPLSPTFGEKVFEKEASHITGNPKSVCFKMDSVGGKIFALITGEVKTLGLDPTDPRNVVDS…
3828	FGTYASLPADVTKY	WKM80686.1	baseplate wedge subunit	4e-06	63.7	MTIAPFVTSLRIHKLSANQVNIRWDDVGANFYYFVELAETRNRAGEVIPADNLSWSSLGYTADNDWFEQNRIEPLTYYKMRVQTTSAGFEPSEWVETEEFQTFEENAYTFEHMQEFSLVKEFIKQKFSLNNMSYVNFNTSAMMASLMTESFQFSPEYSHLSAIENFVVGESGYHEIQGPIEAVCVDKNRTMLGEIDGILYLFERFQHMVKVSNDKGQNWQYVQLFNDRVGNPVSRVVIYQSKTTSYVLGYDKIFYGRKSSDVRWSSNEVKFSDNEVTFAKLGDQLKLGFEVELFGTYASLPADVTKYAEAFTCNDDYLYVVAKDTVRKVKLKDAPIDTDPLSPTFGEKVFEKEASHITGNPKSVCFKMDSVGGKIFALITGEVKTLGLDPTDPRNVVDS…
3829	KIFALITGEVKT	WKM80686.1	baseplate wedge subunit	2e-04	63.69	MTIAPFVTSLRIHKLSANQVNIRWDDVGANFYYFVELAETRNRAGEVIPADNLSWSSLGYTADNDWFEQNRIEPLTYYKMRVQTTSAGFEPSEWVETEEFQTFEENAYTFEHMQEFSLVKEFIKQKFSLNNMSYVNFNTSAMMASLMTESFQFSPEYSHLSAIENFVVGESGYHEIQGPIEAVCVDKNRTMLGEIDGILYLFERFQHMVKVSNDKGQNWQYVQLFNDRVGNPVSRVVIYQSKTTSYVLGYDKIFYGRKSSDVRWSSNEVKFSDNEVTFAKLGDQLKLGFEVELFGTYASLPADVTKYAEAFTCNDDYLYVVAKDTVRKVKLKDAPIDTDPLSPTFGEKVFEKEASHITGNPKSVCFKMDSVGGKIFALITGEVKTLGLDPTDPRNVVDS…
3831	REENAWEYLWSEVYKR	WKM80686.1	baseplate wedge subunit	8e-08	63.49	MTIAPFVTSLRIHKLSANQVNIRWDDVGANFYYFVELAETRNRAGEVIPADNLSWSSLGYTADNDWFEQNRIEPLTYYKMRVQTTSAGFEPSEWVETEEFQTFEENAYTFEHMQEFSLVKEFIKQKFSLNNMSYVNFNTSAMMASLMTESFQFSPEYSHLSAIENFVVGESGYHEIQGPIEAVCVDKNRTMLGEIDGILYLFERFQHMVKVSNDKGQNWQYVQLFNDRVGNPVSRVVIYQSKTTSYVLGYDKIFYGRKSSDVRWSSNEVKFSDNEVTFAKLGDQLKLGFEVELFGTYASLPADVTKYAEAFTCNDDYLYVVAKDTVRKVKLKDAPIDTDPLSPTFGEKVFEKEASHITGNPKSVCFKMDSVGGKIFALITGEVKTLGLDPTDPRNVVDS…
3832	KYYLQFLSDGNGTHYNSLVNLVKN	WKM80686.1	baseplate wedge subunit	5e-13	63.37	MTIAPFVTSLRIHKLSANQVNIRWDDVGANFYYFVELAETRNRAGEVIPADNLSWSSLGYTADNDWFEQNRIEPLTYYKMRVQTTSAGFEPSEWVETEEFQTFEENAYTFEHMQEFSLVKEFIKQKFSLNNMSYVNFNTSAMMASLMTESFQFSPEYSHLSAIENFVVGESGYHEIQGPIEAVCVDKNRTMLGEIDGILYLFERFQHMVKVSNDKGQNWQYVQLFNDRVGNPVSRVVIYQSKTTSYVLGYDKIFYGRKSSDVRWSSNEVKFSDNEVTFAKLGDQLKLGFEVELFGTYASLPADVTKYAEAFTCNDDYLYVVAKDTVRKVKLKDAPIDTDPLSPTFGEKVFEKEASHITGNPKSVCFKMDSVGGKIFALITGEVKTLGLDPTDPRNVVDS…
3840	KMMPDSYLLQDSNFEQFCKY	WKM80686.1	baseplate wedge subunit	3e-11	62.99	MTIAPFVTSLRIHKLSANQVNIRWDDVGANFYYFVELAETRNRAGEVIPADNLSWSSLGYTADNDWFEQNRIEPLTYYKMRVQTTSAGFEPSEWVETEEFQTFEENAYTFEHMQEFSLVKEFIKQKFSLNNMSYVNFNTSAMMASLMTESFQFSPEYSHLSAIENFVVGESGYHEIQGPIEAVCVDKNRTMLGEIDGILYLFERFQHMVKVSNDKGQNWQYVQLFNDRVGNPVSRVVIYQSKTTSYVLGYDKIFYGRKSSDVRWSSNEVKFSDNEVTFAKLGDQLKLGFEVELFGTYASLPADVTKYAEAFTCNDDYLYVVAKDTVRKVKLKDAPIDTDPLSPTFGEKVFEKEASHITGNPKSVCFKMDSVGGKIFALITGEVKTLGLDPTDPRNVVDS…
3848	KNTTEYDIIVESTNISDDLVGRT	WKM80686.1	baseplate wedge subunit	2e-11	61.58	MTIAPFVTSLRIHKLSANQVNIRWDDVGANFYYFVELAETRNRAGEVIPADNLSWSSLGYTADNDWFEQNRIEPLTYYKMRVQTTSAGFEPSEWVETEEFQTFEENAYTFEHMQEFSLVKEFIKQKFSLNNMSYVNFNTSAMMASLMTESFQFSPEYSHLSAIENFVVGESGYHEIQGPIEAVCVDKNRTMLGEIDGILYLFERFQHMVKVSNDKGQNWQYVQLFNDRVGNPVSRVVIYQSKTTSYVLGYDKIFYGRKSSDVRWSSNEVKFSDNEVTFAKLGDQLKLGFEVELFGTYASLPADVTKYAEAFTCNDDYLYVVAKDTVRKVKLKDAPIDTDPLSPTFGEKVFEKEASHITGNPKSVCFKMDSVGGKIFALITGEVKTLGLDPTDPRNVVDS…
3857	RVQTTSAGFEPSEWVETEEFQTFEENAYTFEHMQEFSLVKE	WKM80686.1	baseplate wedge subunit	3e-24	60.32	MTIAPFVTSLRIHKLSANQVNIRWDDVGANFYYFVELAETRNRAGEVIPADNLSWSSLGYTADNDWFEQNRIEPLTYYKMRVQTTSAGFEPSEWVETEEFQTFEENAYTFEHMQEFSLVKEFIKQKFSLNNMSYVNFNTSAMMASLMTESFQFSPEYSHLSAIENFVVGESGYHEIQGPIEAVCVDKNRTMLGEIDGILYLFERFQHMVKVSNDKGQNWQYVQLFNDRVGNPVSRVVIYQSKTTSYVLGYDKIFYGRKSSDVRWSSNEVKFSDNEVTFAKLGDQLKLGFEVELFGTYASLPADVTKYAEAFTCNDDYLYVVAKDTVRKVKLKDAPIDTDPLSPTFGEKVFEKEASHITGNPKSVCFKMDSVGGKIFALITGEVKTLGLDPTDPRNVVDS…
3863	RWETFVPGPMRF	WKM80686.1	baseplate wedge subunit	2e-06	59.24	MTIAPFVTSLRIHKLSANQVNIRWDDVGANFYYFVELAETRNRAGEVIPADNLSWSSLGYTADNDWFEQNRIEPLTYYKMRVQTTSAGFEPSEWVETEEFQTFEENAYTFEHMQEFSLVKEFIKQKFSLNNMSYVNFNTSAMMASLMTESFQFSPEYSHLSAIENFVVGESGYHEIQGPIEAVCVDKNRTMLGEIDGILYLFERFQHMVKVSNDKGQNWQYVQLFNDRVGNPVSRVVIYQSKTTSYVLGYDKIFYGRKSSDVRWSSNEVKFSDNEVTFAKLGDQLKLGFEVELFGTYASLPADVTKYAEAFTCNDDYLYVVAKDTVRKVKLKDAPIDTDPLSPTFGEKVFEKEASHITGNPKSVCFKMDSVGGKIFALITGEVKTLGLDPTDPRNVVDS…
3864	YASGIMFHEPDGKL	WKM80686.1	baseplate wedge subunit	2e-07	59.18	MTIAPFVTSLRIHKLSANQVNIRWDDVGANFYYFVELAETRNRAGEVIPADNLSWSSLGYTADNDWFEQNRIEPLTYYKMRVQTTSAGFEPSEWVETEEFQTFEENAYTFEHMQEFSLVKEFIKQKFSLNNMSYVNFNTSAMMASLMTESFQFSPEYSHLSAIENFVVGESGYHEIQGPIEAVCVDKNRTMLGEIDGILYLFERFQHMVKVSNDKGQNWQYVQLFNDRVGNPVSRVVIYQSKTTSYVLGYDKIFYGRKSSDVRWSSNEVKFSDNEVTFAKLGDQLKLGFEVELFGTYASLPADVTKYAEAFTCNDDYLYVVAKDTVRKVKLKDAPIDTDPLSPTFGEKVFEKEASHITGNPKSVCFKMDSVGGKIFALITGEVKTLGLDPTDPRNVVDS…
3870	RAGEVIPADNLSWSSLGYT	WKM80686.1	baseplate wedge subunit	4e-10	58.26	MTIAPFVTSLRIHKLSANQVNIRWDDVGANFYYFVELAETRNRAGEVIPADNLSWSSLGYTADNDWFEQNRIEPLTYYKMRVQTTSAGFEPSEWVETEEFQTFEENAYTFEHMQEFSLVKEFIKQKFSLNNMSYVNFNTSAMMASLMTESFQFSPEYSHLSAIENFVVGESGYHEIQGPIEAVCVDKNRTMLGEIDGILYLFERFQHMVKVSNDKGQNWQYVQLFNDRVGNPVSRVVIYQSKTTSYVLGYDKIFYGRKSSDVRWSSNEVKFSDNEVTFAKLGDQLKLGFEVELFGTYASLPADVTKYAEAFTCNDDYLYVVAKDTVRKVKLKDAPIDTDPLSPTFGEKVFEKEASHITGNPKSVCFKMDSVGGKIFALITGEVKTLGLDPTDPRNVVDS…
3881	RAQAGEPFPLPANYNQENNNSVIAGQNPGQRR	WKM80686.1	baseplate wedge subunit	1e-19	57.46	MTIAPFVTSLRIHKLSANQVNIRWDDVGANFYYFVELAETRNRAGEVIPADNLSWSSLGYTADNDWFEQNRIEPLTYYKMRVQTTSAGFEPSEWVETEEFQTFEENAYTFEHMQEFSLVKEFIKQKFSLNNMSYVNFNTSAMMASLMTESFQFSPEYSHLSAIENFVVGESGYHEIQGPIEAVCVDKNRTMLGEIDGILYLFERFQHMVKVSNDKGQNWQYVQLFNDRVGNPVSRVVIYQSKTTSYVLGYDKIFYGRKSSDVRWSSNEVKFSDNEVTFAKLGDQLKLGFEVELFGTYASLPADVTKYAEAFTCNDDYLYVVAKDTVRKVKLKDAPIDTDPLSPTFGEKVFEKEASHITGNPKSVCFKMDSVGGKIFALITGEVKTLGLDPTDPRNVVDS…
3927	LSAIENFVVGESGYHEIQGPIEAVCVDKN	WKM80686.1	baseplate wedge subunit	1e-17	51.07	MTIAPFVTSLRIHKLSANQVNIRWDDVGANFYYFVELAETRNRAGEVIPADNLSWSSLGYTADNDWFEQNRIEPLTYYKMRVQTTSAGFEPSEWVETEEFQTFEENAYTFEHMQEFSLVKEFIKQKFSLNNMSYVNFNTSAMMASLMTESFQFSPEYSHLSAIENFVVGESGYHEIQGPIEAVCVDKNRTMLGEIDGILYLFERFQHMVKVSNDKGQNWQYVQLFNDRVGNPVSRVVIYQSKTTSYVLGYDKIFYGRKSSDVRWSSNEVKFSDNEVTFAKLGDQLKLGFEVELFGTYASLPADVTKYAEAFTCNDDYLYVVAKDTVRKVKLKDAPIDTDPLSPTFGEKVFEKEASHITGNPKSVCFKMDSVGGKIFALITGEVKTLGLDPTDPRNVVDS…
3929	KTTEYAQDIELETKY	WKM80686.1	baseplate wedge subunit	1e-05	50.99	MTIAPFVTSLRIHKLSANQVNIRWDDVGANFYYFVELAETRNRAGEVIPADNLSWSSLGYTADNDWFEQNRIEPLTYYKMRVQTTSAGFEPSEWVETEEFQTFEENAYTFEHMQEFSLVKEFIKQKFSLNNMSYVNFNTSAMMASLMTESFQFSPEYSHLSAIENFVVGESGYHEIQGPIEAVCVDKNRTMLGEIDGILYLFERFQHMVKVSNDKGQNWQYVQLFNDRVGNPVSRVVIYQSKTTSYVLGYDKIFYGRKSSDVRWSSNEVKFSDNEVTFAKLGDQLKLGFEVELFGTYASLPADVTKYAEAFTCNDDYLYVVAKDTVRKVKLKDAPIDTDPLSPTFGEKVFEKEASHITGNPKSVCFKMDSVGGKIFALITGEVKTLGLDPTDPRNVVDS…
3931	LGYTADNDWFEQNRI	WKM80686.1	baseplate wedge subunit	1e-07	50.9	MTIAPFVTSLRIHKLSANQVNIRWDDVGANFYYFVELAETRNRAGEVIPADNLSWSSLGYTADNDWFEQNRIEPLTYYKMRVQTTSAGFEPSEWVETEEFQTFEENAYTFEHMQEFSLVKEFIKQKFSLNNMSYVNFNTSAMMASLMTESFQFSPEYSHLSAIENFVVGESGYHEIQGPIEAVCVDKNRTMLGEIDGILYLFERFQHMVKVSNDKGQNWQYVQLFNDRVGNPVSRVVIYQSKTTSYVLGYDKIFYGRKSSDVRWSSNEVKFSDNEVTFAKLGDQLKLGFEVELFGTYASLPADVTKYAEAFTCNDDYLYVVAKDTVRKVKLKDAPIDTDPLSPTFGEKVFEKEASHITGNPKSVCFKMDSVGGKIFALITGEVKTLGLDPTDPRNVVDS…
3932	FEENAYTFEHMQEFSLVKE	WKM80686.1	baseplate wedge subunit	2e-09	50.88	MTIAPFVTSLRIHKLSANQVNIRWDDVGANFYYFVELAETRNRAGEVIPADNLSWSSLGYTADNDWFEQNRIEPLTYYKMRVQTTSAGFEPSEWVETEEFQTFEENAYTFEHMQEFSLVKEFIKQKFSLNNMSYVNFNTSAMMASLMTESFQFSPEYSHLSAIENFVVGESGYHEIQGPIEAVCVDKNRTMLGEIDGILYLFERFQHMVKVSNDKGQNWQYVQLFNDRVGNPVSRVVIYQSKTTSYVLGYDKIFYGRKSSDVRWSSNEVKFSDNEVTFAKLGDQLKLGFEVELFGTYASLPADVTKYAEAFTCNDDYLYVVAKDTVRKVKLKDAPIDTDPLSPTFGEKVFEKEASHITGNPKSVCFKMDSVGGKIFALITGEVKTLGLDPTDPRNVVDS…
3933	WISTADHAVVIYNDILYQKR	WKM80686.1	baseplate wedge subunit	1e-10	50.88	MTIAPFVTSLRIHKLSANQVNIRWDDVGANFYYFVELAETRNRAGEVIPADNLSWSSLGYTADNDWFEQNRIEPLTYYKMRVQTTSAGFEPSEWVETEEFQTFEENAYTFEHMQEFSLVKEFIKQKFSLNNMSYVNFNTSAMMASLMTESFQFSPEYSHLSAIENFVVGESGYHEIQGPIEAVCVDKNRTMLGEIDGILYLFERFQHMVKVSNDKGQNWQYVQLFNDRVGNPVSRVVIYQSKTTSYVLGYDKIFYGRKSSDVRWSSNEVKFSDNEVTFAKLGDQLKLGFEVELFGTYASLPADVTKYAEAFTCNDDYLYVVAKDTVRKVKLKDAPIDTDPLSPTFGEKVFEKEASHITGNPKSVCFKMDSVGGKIFALITGEVKTLGLDPTDPRNVVDS…
3943	KTLGLDPTDPRN	WKM80686.1	baseplate wedge subunit	2e-05	49.88	MTIAPFVTSLRIHKLSANQVNIRWDDVGANFYYFVELAETRNRAGEVIPADNLSWSSLGYTADNDWFEQNRIEPLTYYKMRVQTTSAGFEPSEWVETEEFQTFEENAYTFEHMQEFSLVKEFIKQKFSLNNMSYVNFNTSAMMASLMTESFQFSPEYSHLSAIENFVVGESGYHEIQGPIEAVCVDKNRTMLGEIDGILYLFERFQHMVKVSNDKGQNWQYVQLFNDRVGNPVSRVVIYQSKTTSYVLGYDKIFYGRKSSDVRWSSNEVKFSDNEVTFAKLGDQLKLGFEVELFGTYASLPADVTKYAEAFTCNDDYLYVVAKDTVRKVKLKDAPIDTDPLSPTFGEKVFEKEASHITGNPKSVCFKMDSVGGKIFALITGEVKTLGLDPTDPRNVVDS…
3954	SMTIAPFVTSLRI	WKM80686.1	baseplate wedge subunit	7e-05	48.85	MTIAPFVTSLRIHKLSANQVNIRWDDVGANFYYFVELAETRNRAGEVIPADNLSWSSLGYTADNDWFEQNRIEPLTYYKMRVQTTSAGFEPSEWVETEEFQTFEENAYTFEHMQEFSLVKEFIKQKFSLNNMSYVNFNTSAMMASLMTESFQFSPEYSHLSAIENFVVGESGYHEIQGPIEAVCVDKNRTMLGEIDGILYLFERFQHMVKVSNDKGQNWQYVQLFNDRVGNPVSRVVIYQSKTTSYVLGYDKIFYGRKSSDVRWSSNEVKFSDNEVTFAKLGDQLKLGFEVELFGTYASLPADVTKYAEAFTCNDDYLYVVAKDTVRKVKLKDAPIDTDPLSPTFGEKVFEKEASHITGNPKSVCFKMDSVGGKIFALITGEVKTLGLDPTDPRNVVDS…
3955	YTADNDWFEQNRI	WKM80686.1	baseplate wedge subunit	3e-06	48.84	MTIAPFVTSLRIHKLSANQVNIRWDDVGANFYYFVELAETRNRAGEVIPADNLSWSSLGYTADNDWFEQNRIEPLTYYKMRVQTTSAGFEPSEWVETEEFQTFEENAYTFEHMQEFSLVKEFIKQKFSLNNMSYVNFNTSAMMASLMTESFQFSPEYSHLSAIENFVVGESGYHEIQGPIEAVCVDKNRTMLGEIDGILYLFERFQHMVKVSNDKGQNWQYVQLFNDRVGNPVSRVVIYQSKTTSYVLGYDKIFYGRKSSDVRWSSNEVKFSDNEVTFAKLGDQLKLGFEVELFGTYASLPADVTKYAEAFTCNDDYLYVVAKDTVRKVKLKDAPIDTDPLSPTFGEKVFEKEASHITGNPKSVCFKMDSVGGKIFALITGEVKTLGLDPTDPRNVVDS…
3963	TEYAQDIELETKY	WKM80686.1	baseplate wedge subunit	2e-04	48.11	MTIAPFVTSLRIHKLSANQVNIRWDDVGANFYYFVELAETRNRAGEVIPADNLSWSSLGYTADNDWFEQNRIEPLTYYKMRVQTTSAGFEPSEWVETEEFQTFEENAYTFEHMQEFSLVKEFIKQKFSLNNMSYVNFNTSAMMASLMTESFQFSPEYSHLSAIENFVVGESGYHEIQGPIEAVCVDKNRTMLGEIDGILYLFERFQHMVKVSNDKGQNWQYVQLFNDRVGNPVSRVVIYQSKTTSYVLGYDKIFYGRKSSDVRWSSNEVKFSDNEVTFAKLGDQLKLGFEVELFGTYASLPADVTKYAEAFTCNDDYLYVVAKDTVRKVKLKDAPIDTDPLSPTFGEKVFEKEASHITGNPKSVCFKMDSVGGKIFALITGEVKTLGLDPTDPRNVVDS…
3978	VNPIQYHSDKH	WKM80686.1	baseplate wedge subunit	6e-05	46.69	MTIAPFVTSLRIHKLSANQVNIRWDDVGANFYYFVELAETRNRAGEVIPADNLSWSSLGYTADNDWFEQNRIEPLTYYKMRVQTTSAGFEPSEWVETEEFQTFEENAYTFEHMQEFSLVKEFIKQKFSLNNMSYVNFNTSAMMASLMTESFQFSPEYSHLSAIENFVVGESGYHEIQGPIEAVCVDKNRTMLGEIDGILYLFERFQHMVKVSNDKGQNWQYVQLFNDRVGNPVSRVVIYQSKTTSYVLGYDKIFYGRKSSDVRWSSNEVKFSDNEVTFAKLGDQLKLGFEVELFGTYASLPADVTKYAEAFTCNDDYLYVVAKDTVRKVKLKDAPIDTDPLSPTFGEKVFEKEASHITGNPKSVCFKMDSVGGKIFALITGEVKTLGLDPTDPRNVVDS…
3983	RDQVTLNWKPTDVMFKA	WKM80686.1	baseplate wedge subunit	1e-08	45.95	MTIAPFVTSLRIHKLSANQVNIRWDDVGANFYYFVELAETRNRAGEVIPADNLSWSSLGYTADNDWFEQNRIEPLTYYKMRVQTTSAGFEPSEWVETEEFQTFEENAYTFEHMQEFSLVKEFIKQKFSLNNMSYVNFNTSAMMASLMTESFQFSPEYSHLSAIENFVVGESGYHEIQGPIEAVCVDKNRTMLGEIDGILYLFERFQHMVKVSNDKGQNWQYVQLFNDRVGNPVSRVVIYQSKTTSYVLGYDKIFYGRKSSDVRWSSNEVKFSDNEVTFAKLGDQLKLGFEVELFGTYASLPADVTKYAEAFTCNDDYLYVVAKDTVRKVKLKDAPIDTDPLSPTFGEKVFEKEASHITGNPKSVCFKMDSVGGKIFALITGEVKTLGLDPTDPRNVVDS…
3993	ITIHNLSGRF	WKM80686.1	baseplate wedge subunit	5e-04	45.03	MTIAPFVTSLRIHKLSANQVNIRWDDVGANFYYFVELAETRNRAGEVIPADNLSWSSLGYTADNDWFEQNRIEPLTYYKMRVQTTSAGFEPSEWVETEEFQTFEENAYTFEHMQEFSLVKEFIKQKFSLNNMSYVNFNTSAMMASLMTESFQFSPEYSHLSAIENFVVGESGYHEIQGPIEAVCVDKNRTMLGEIDGILYLFERFQHMVKVSNDKGQNWQYVQLFNDRVGNPVSRVVIYQSKTTSYVLGYDKIFYGRKSSDVRWSSNEVKFSDNEVTFAKLGDQLKLGFEVELFGTYASLPADVTKYAEAFTCNDDYLYVVAKDTVRKVKLKDAPIDTDPLSPTFGEKVFEKEASHITGNPKSVCFKMDSVGGKIFALITGEVKTLGLDPTDPRNVVDS…
4002	RFRDDVLRF	WKM80686.1	baseplate wedge subunit	0.005	44.6	MTIAPFVTSLRIHKLSANQVNIRWDDVGANFYYFVELAETRNRAGEVIPADNLSWSSLGYTADNDWFEQNRIEPLTYYKMRVQTTSAGFEPSEWVETEEFQTFEENAYTFEHMQEFSLVKEFIKQKFSLNNMSYVNFNTSAMMASLMTESFQFSPEYSHLSAIENFVVGESGYHEIQGPIEAVCVDKNRTMLGEIDGILYLFERFQHMVKVSNDKGQNWQYVQLFNDRVGNPVSRVVIYQSKTTSYVLGYDKIFYGRKSSDVRWSSNEVKFSDNEVTFAKLGDQLKLGFEVELFGTYASLPADVTKYAEAFTCNDDYLYVVAKDTVRKVKLKDAPIDTDPLSPTFGEKVFEKEASHITGNPKSVCFKMDSVGGKIFALITGEVKTLGLDPTDPRNVVDS…
4003	NWKPTDVMFKA	WKM80686.1	baseplate wedge subunit	8e-05	44.6	MTIAPFVTSLRIHKLSANQVNIRWDDVGANFYYFVELAETRNRAGEVIPADNLSWSSLGYTADNDWFEQNRIEPLTYYKMRVQTTSAGFEPSEWVETEEFQTFEENAYTFEHMQEFSLVKEFIKQKFSLNNMSYVNFNTSAMMASLMTESFQFSPEYSHLSAIENFVVGESGYHEIQGPIEAVCVDKNRTMLGEIDGILYLFERFQHMVKVSNDKGQNWQYVQLFNDRVGNPVSRVVIYQSKTTSYVLGYDKIFYGRKSSDVRWSSNEVKFSDNEVTFAKLGDQLKLGFEVELFGTYASLPADVTKYAEAFTCNDDYLYVVAKDTVRKVKLKDAPIDTDPLSPTFGEKVFEKEASHITGNPKSVCFKMDSVGGKIFALITGEVKTLGLDPTDPRNVVDS…
4008	KHVETIINKL	WKM80686.1	baseplate wedge subunit	0.001	44.1	MTIAPFVTSLRIHKLSANQVNIRWDDVGANFYYFVELAETRNRAGEVIPADNLSWSSLGYTADNDWFEQNRIEPLTYYKMRVQTTSAGFEPSEWVETEEFQTFEENAYTFEHMQEFSLVKEFIKQKFSLNNMSYVNFNTSAMMASLMTESFQFSPEYSHLSAIENFVVGESGYHEIQGPIEAVCVDKNRTMLGEIDGILYLFERFQHMVKVSNDKGQNWQYVQLFNDRVGNPVSRVVIYQSKTTSYVLGYDKIFYGRKSSDVRWSSNEVKFSDNEVTFAKLGDQLKLGFEVELFGTYASLPADVTKYAEAFTCNDDYLYVVAKDTVRKVKLKDAPIDTDPLSPTFGEKVFEKEASHITGNPKSVCFKMDSVGGKIFALITGEVKTLGLDPTDPRNVVDS…
4011	KEIFFSSANFKT	WKM80686.1	baseplate wedge subunit	6e-04	43.98	MTIAPFVTSLRIHKLSANQVNIRWDDVGANFYYFVELAETRNRAGEVIPADNLSWSSLGYTADNDWFEQNRIEPLTYYKMRVQTTSAGFEPSEWVETEEFQTFEENAYTFEHMQEFSLVKEFIKQKFSLNNMSYVNFNTSAMMASLMTESFQFSPEYSHLSAIENFVVGESGYHEIQGPIEAVCVDKNRTMLGEIDGILYLFERFQHMVKVSNDKGQNWQYVQLFNDRVGNPVSRVVIYQSKTTSYVLGYDKIFYGRKSSDVRWSSNEVKFSDNEVTFAKLGDQLKLGFEVELFGTYASLPADVTKYAEAFTCNDDYLYVVAKDTVRKVKLKDAPIDTDPLSPTFGEKVFEKEASHITGNPKSVCFKMDSVGGKIFALITGEVKTLGLDPTDPRNVVDS…
4012	LSNNIDYINRS	WKM80686.1	baseplate wedge subunit	0.001	43.97	MTIAPFVTSLRIHKLSANQVNIRWDDVGANFYYFVELAETRNRAGEVIPADNLSWSSLGYTADNDWFEQNRIEPLTYYKMRVQTTSAGFEPSEWVETEEFQTFEENAYTFEHMQEFSLVKEFIKQKFSLNNMSYVNFNTSAMMASLMTESFQFSPEYSHLSAIENFVVGESGYHEIQGPIEAVCVDKNRTMLGEIDGILYLFERFQHMVKVSNDKGQNWQYVQLFNDRVGNPVSRVVIYQSKTTSYVLGYDKIFYGRKSSDVRWSSNEVKFSDNEVTFAKLGDQLKLGFEVELFGTYASLPADVTKYAEAFTCNDDYLYVVAKDTVRKVKLKDAPIDTDPLSPTFGEKVFEKEASHITGNPKSVCFKMDSVGGKIFALITGEVKTLGLDPTDPRNVVDS…
4022	KMMPDSYLLQDSNFEQFCKY	WKM80686.1	baseplate wedge subunit	3e-11	43.07	MTIAPFVTSLRIHKLSANQVNIRWDDVGANFYYFVELAETRNRAGEVIPADNLSWSSLGYTADNDWFEQNRIEPLTYYKMRVQTTSAGFEPSEWVETEEFQTFEENAYTFEHMQEFSLVKEFIKQKFSLNNMSYVNFNTSAMMASLMTESFQFSPEYSHLSAIENFVVGESGYHEIQGPIEAVCVDKNRTMLGEIDGILYLFERFQHMVKVSNDKGQNWQYVQLFNDRVGNPVSRVVIYQSKTTSYVLGYDKIFYGRKSSDVRWSSNEVKFSDNEVTFAKLGDQLKLGFEVELFGTYASLPADVTKYAEAFTCNDDYLYVVAKDTVRKVKLKDAPIDTDPLSPTFGEKVFEKEASHITGNPKSVCFKMDSVGGKIFALITGEVKTLGLDPTDPRNVVDS…
4023	KMMPDSYLLQDSNFEQFCKY	WKM80686.1	baseplate wedge subunit	3e-11	43.04	MTIAPFVTSLRIHKLSANQVNIRWDDVGANFYYFVELAETRNRAGEVIPADNLSWSSLGYTADNDWFEQNRIEPLTYYKMRVQTTSAGFEPSEWVETEEFQTFEENAYTFEHMQEFSLVKEFIKQKFSLNNMSYVNFNTSAMMASLMTESFQFSPEYSHLSAIENFVVGESGYHEIQGPIEAVCVDKNRTMLGEIDGILYLFERFQHMVKVSNDKGQNWQYVQLFNDRVGNPVSRVVIYQSKTTSYVLGYDKIFYGRKSSDVRWSSNEVKFSDNEVTFAKLGDQLKLGFEVELFGTYASLPADVTKYAEAFTCNDDYLYVVAKDTVRKVKLKDAPIDTDPLSPTFGEKVFEKEASHITGNPKSVCFKMDSVGGKIFALITGEVKTLGLDPTDPRNVVDS…
4026	IFALITGEVKT	WKM80686.1	baseplate wedge subunit	7e-04	42.82	MTIAPFVTSLRIHKLSANQVNIRWDDVGANFYYFVELAETRNRAGEVIPADNLSWSSLGYTADNDWFEQNRIEPLTYYKMRVQTTSAGFEPSEWVETEEFQTFEENAYTFEHMQEFSLVKEFIKQKFSLNNMSYVNFNTSAMMASLMTESFQFSPEYSHLSAIENFVVGESGYHEIQGPIEAVCVDKNRTMLGEIDGILYLFERFQHMVKVSNDKGQNWQYVQLFNDRVGNPVSRVVIYQSKTTSYVLGYDKIFYGRKSSDVRWSSNEVKFSDNEVTFAKLGDQLKLGFEVELFGTYASLPADVTKYAEAFTCNDDYLYVVAKDTVRKVKLKDAPIDTDPLSPTFGEKVFEKEASHITGNPKSVCFKMDSVGGKIFALITGEVKTLGLDPTDPRNVVDS…
4033	KLSANQVNIRW	WKM80686.1	baseplate wedge subunit	2e-04	42.27	MTIAPFVTSLRIHKLSANQVNIRWDDVGANFYYFVELAETRNRAGEVIPADNLSWSSLGYTADNDWFEQNRIEPLTYYKMRVQTTSAGFEPSEWVETEEFQTFEENAYTFEHMQEFSLVKEFIKQKFSLNNMSYVNFNTSAMMASLMTESFQFSPEYSHLSAIENFVVGESGYHEIQGPIEAVCVDKNRTMLGEIDGILYLFERFQHMVKVSNDKGQNWQYVQLFNDRVGNPVSRVVIYQSKTTSYVLGYDKIFYGRKSSDVRWSSNEVKFSDNEVTFAKLGDQLKLGFEVELFGTYASLPADVTKYAEAFTCNDDYLYVVAKDTVRKVKLKDAPIDTDPLSPTFGEKVFEKEASHITGNPKSVCFKMDSVGGKIFALITGEVKTLGLDPTDPRNVVDS…
4042	YFVELAETRN	WKM80686.1	baseplate wedge subunit	0.002	40.95	MTIAPFVTSLRIHKLSANQVNIRWDDVGANFYYFVELAETRNRAGEVIPADNLSWSSLGYTADNDWFEQNRIEPLTYYKMRVQTTSAGFEPSEWVETEEFQTFEENAYTFEHMQEFSLVKEFIKQKFSLNNMSYVNFNTSAMMASLMTESFQFSPEYSHLSAIENFVVGESGYHEIQGPIEAVCVDKNRTMLGEIDGILYLFERFQHMVKVSNDKGQNWQYVQLFNDRVGNPVSRVVIYQSKTTSYVLGYDKIFYGRKSSDVRWSSNEVKFSDNEVTFAKLGDQLKLGFEVELFGTYASLPADVTKYAEAFTCNDDYLYVVAKDTVRKVKLKDAPIDTDPLSPTFGEKVFEKEASHITGNPKSVCFKMDSVGGKIFALITGEVKTLGLDPTDPRNVVDS…
4050	KMMPDSYLLQDSNFEQFCKY	WKM80686.1	baseplate wedge subunit	3e-11	40.43	MTIAPFVTSLRIHKLSANQVNIRWDDVGANFYYFVELAETRNRAGEVIPADNLSWSSLGYTADNDWFEQNRIEPLTYYKMRVQTTSAGFEPSEWVETEEFQTFEENAYTFEHMQEFSLVKEFIKQKFSLNNMSYVNFNTSAMMASLMTESFQFSPEYSHLSAIENFVVGESGYHEIQGPIEAVCVDKNRTMLGEIDGILYLFERFQHMVKVSNDKGQNWQYVQLFNDRVGNPVSRVVIYQSKTTSYVLGYDKIFYGRKSSDVRWSSNEVKFSDNEVTFAKLGDQLKLGFEVELFGTYASLPADVTKYAEAFTCNDDYLYVVAKDTVRKVKLKDAPIDTDPLSPTFGEKVFEKEASHITGNPKSVCFKMDSVGGKIFALITGEVKTLGLDPTDPRNVVDS…
4054	RITIHNLSGRF	WKM80686.1	baseplate wedge subunit	8e-05	39.86	MTIAPFVTSLRIHKLSANQVNIRWDDVGANFYYFVELAETRNRAGEVIPADNLSWSSLGYTADNDWFEQNRIEPLTYYKMRVQTTSAGFEPSEWVETEEFQTFEENAYTFEHMQEFSLVKEFIKQKFSLNNMSYVNFNTSAMMASLMTESFQFSPEYSHLSAIENFVVGESGYHEIQGPIEAVCVDKNRTMLGEIDGILYLFERFQHMVKVSNDKGQNWQYVQLFNDRVGNPVSRVVIYQSKTTSYVLGYDKIFYGRKSSDVRWSSNEVKFSDNEVTFAKLGDQLKLGFEVELFGTYASLPADVTKYAEAFTCNDDYLYVVAKDTVRKVKLKDAPIDTDPLSPTFGEKVFEKEASHITGNPKSVCFKMDSVGGKIFALITGEVKTLGLDPTDPRNVVDS…
4056	LKDAPIDTDPLSPTFGEKV	WKM80686.1	baseplate wedge subunit	5e-10	39.62	MTIAPFVTSLRIHKLSANQVNIRWDDVGANFYYFVELAETRNRAGEVIPADNLSWSSLGYTADNDWFEQNRIEPLTYYKMRVQTTSAGFEPSEWVETEEFQTFEENAYTFEHMQEFSLVKEFIKQKFSLNNMSYVNFNTSAMMASLMTESFQFSPEYSHLSAIENFVVGESGYHEIQGPIEAVCVDKNRTMLGEIDGILYLFERFQHMVKVSNDKGQNWQYVQLFNDRVGNPVSRVVIYQSKTTSYVLGYDKIFYGRKSSDVRWSSNEVKFSDNEVTFAKLGDQLKLGFEVELFGTYASLPADVTKYAEAFTCNDDYLYVVAKDTVRKVKLKDAPIDTDPLSPTFGEKVFEKEASHITGNPKSVCFKMDSVGGKIFALITGEVKTLGLDPTDPRNVVDS…
4075	RAGEVIPADNLSWSSLG	WKM80686.1	baseplate wedge subunit	6e-09	38.01	MTIAPFVTSLRIHKLSANQVNIRWDDVGANFYYFVELAETRNRAGEVIPADNLSWSSLGYTADNDWFEQNRIEPLTYYKMRVQTTSAGFEPSEWVETEEFQTFEENAYTFEHMQEFSLVKEFIKQKFSLNNMSYVNFNTSAMMASLMTESFQFSPEYSHLSAIENFVVGESGYHEIQGPIEAVCVDKNRTMLGEIDGILYLFERFQHMVKVSNDKGQNWQYVQLFNDRVGNPVSRVVIYQSKTTSYVLGYDKIFYGRKSSDVRWSSNEVKFSDNEVTFAKLGDQLKLGFEVELFGTYASLPADVTKYAEAFTCNDDYLYVVAKDTVRKVKLKDAPIDTDPLSPTFGEKVFEKEASHITGNPKSVCFKMDSVGGKIFALITGEVKTLGLDPTDPRNVVDS…
4078	KGVYVYQEGTNTWKR	WKM80686.1	baseplate wedge subunit	2e-07	37.92	MTIAPFVTSLRIHKLSANQVNIRWDDVGANFYYFVELAETRNRAGEVIPADNLSWSSLGYTADNDWFEQNRIEPLTYYKMRVQTTSAGFEPSEWVETEEFQTFEENAYTFEHMQEFSLVKEFIKQKFSLNNMSYVNFNTSAMMASLMTESFQFSPEYSHLSAIENFVVGESGYHEIQGPIEAVCVDKNRTMLGEIDGILYLFERFQHMVKVSNDKGQNWQYVQLFNDRVGNPVSRVVIYQSKTTSYVLGYDKIFYGRKSSDVRWSSNEVKFSDNEVTFAKLGDQLKLGFEVELFGTYASLPADVTKYAEAFTCNDDYLYVVAKDTVRKVKLKDAPIDTDPLSPTFGEKVFEKEASHITGNPKSVCFKMDSVGGKIFALITGEVKTLGLDPTDPRNVVDS…
4087	RAQAGEPFPLPANYNQENNNSVIAGQNPGQRR	WKM80686.1	baseplate wedge subunit	1e-19	36.75	MTIAPFVTSLRIHKLSANQVNIRWDDVGANFYYFVELAETRNRAGEVIPADNLSWSSLGYTADNDWFEQNRIEPLTYYKMRVQTTSAGFEPSEWVETEEFQTFEENAYTFEHMQEFSLVKEFIKQKFSLNNMSYVNFNTSAMMASLMTESFQFSPEYSHLSAIENFVVGESGYHEIQGPIEAVCVDKNRTMLGEIDGILYLFERFQHMVKVSNDKGQNWQYVQLFNDRVGNPVSRVVIYQSKTTSYVLGYDKIFYGRKSSDVRWSSNEVKFSDNEVTFAKLGDQLKLGFEVELFGTYASLPADVTKYAEAFTCNDDYLYVVAKDTVRKVKLKDAPIDTDPLSPTFGEKVFEKEASHITGNPKSVCFKMDSVGGKIFALITGEVKTLGLDPTDPRNVVDS…
4096	RGKDMLSNNIDYINRS	WKM80686.1	baseplate wedge subunit	2e-07	35.37	MTIAPFVTSLRIHKLSANQVNIRWDDVGANFYYFVELAETRNRAGEVIPADNLSWSSLGYTADNDWFEQNRIEPLTYYKMRVQTTSAGFEPSEWVETEEFQTFEENAYTFEHMQEFSLVKEFIKQKFSLNNMSYVNFNTSAMMASLMTESFQFSPEYSHLSAIENFVVGESGYHEIQGPIEAVCVDKNRTMLGEIDGILYLFERFQHMVKVSNDKGQNWQYVQLFNDRVGNPVSRVVIYQSKTTSYVLGYDKIFYGRKSSDVRWSSNEVKFSDNEVTFAKLGDQLKLGFEVELFGTYASLPADVTKYAEAFTCNDDYLYVVAKDTVRKVKLKDAPIDTDPLSPTFGEKVFEKEASHITGNPKSVCFKMDSVGGKIFALITGEVKTLGLDPTDPRNVVDS…
4103	RIEHLWTSMS	WKM80686.1	baseplate wedge subunit	3e-04	34.88	MTIAPFVTSLRIHKLSANQVNIRWDDVGANFYYFVELAETRNRAGEVIPADNLSWSSLGYTADNDWFEQNRIEPLTYYKMRVQTTSAGFEPSEWVETEEFQTFEENAYTFEHMQEFSLVKEFIKQKFSLNNMSYVNFNTSAMMASLMTESFQFSPEYSHLSAIENFVVGESGYHEIQGPIEAVCVDKNRTMLGEIDGILYLFERFQHMVKVSNDKGQNWQYVQLFNDRVGNPVSRVVIYQSKTTSYVLGYDKIFYGRKSSDVRWSSNEVKFSDNEVTFAKLGDQLKLGFEVELFGTYASLPADVTKYAEAFTCNDDYLYVVAKDTVRKVKLKDAPIDTDPLSPTFGEKVFEKEASHITGNPKSVCFKMDSVGGKIFALITGEVKTLGLDPTDPRNVVDS…
4107	RDPDLRPYL	WKM80686.1	baseplate wedge subunit	0.001	34.67	MTIAPFVTSLRIHKLSANQVNIRWDDVGANFYYFVELAETRNRAGEVIPADNLSWSSLGYTADNDWFEQNRIEPLTYYKMRVQTTSAGFEPSEWVETEEFQTFEENAYTFEHMQEFSLVKEFIKQKFSLNNMSYVNFNTSAMMASLMTESFQFSPEYSHLSAIENFVVGESGYHEIQGPIEAVCVDKNRTMLGEIDGILYLFERFQHMVKVSNDKGQNWQYVQLFNDRVGNPVSRVVIYQSKTTSYVLGYDKIFYGRKSSDVRWSSNEVKFSDNEVTFAKLGDQLKLGFEVELFGTYASLPADVTKYAEAFTCNDDYLYVVAKDTVRKVKLKDAPIDTDPLSPTFGEKVFEKEASHITGNPKSVCFKMDSVGGKIFALITGEVKTLGLDPTDPRNVVDS…
4112	DFEGIIVQGVRG	WKM80686.1	baseplate wedge subunit	2e-05	34.32	MTIAPFVTSLRIHKLSANQVNIRWDDVGANFYYFVELAETRNRAGEVIPADNLSWSSLGYTADNDWFEQNRIEPLTYYKMRVQTTSAGFEPSEWVETEEFQTFEENAYTFEHMQEFSLVKEFIKQKFSLNNMSYVNFNTSAMMASLMTESFQFSPEYSHLSAIENFVVGESGYHEIQGPIEAVCVDKNRTMLGEIDGILYLFERFQHMVKVSNDKGQNWQYVQLFNDRVGNPVSRVVIYQSKTTSYVLGYDKIFYGRKSSDVRWSSNEVKFSDNEVTFAKLGDQLKLGFEVELFGTYASLPADVTKYAEAFTCNDDYLYVVAKDTVRKVKLKDAPIDTDPLSPTFGEKVFEKEASHITGNPKSVCFKMDSVGGKIFALITGEVKTLGLDPTDPRNVVDS…
4120	KNVNPIQYH	WKM80686.1	baseplate wedge subunit	0.002	33.47	MTIAPFVTSLRIHKLSANQVNIRWDDVGANFYYFVELAETRNRAGEVIPADNLSWSSLGYTADNDWFEQNRIEPLTYYKMRVQTTSAGFEPSEWVETEEFQTFEENAYTFEHMQEFSLVKEFIKQKFSLNNMSYVNFNTSAMMASLMTESFQFSPEYSHLSAIENFVVGESGYHEIQGPIEAVCVDKNRTMLGEIDGILYLFERFQHMVKVSNDKGQNWQYVQLFNDRVGNPVSRVVIYQSKTTSYVLGYDKIFYGRKSSDVRWSSNEVKFSDNEVTFAKLGDQLKLGFEVELFGTYASLPADVTKYAEAFTCNDDYLYVVAKDTVRKVKLKDAPIDTDPLSPTFGEKVFEKEASHITGNPKSVCFKMDSVGGKIFALITGEVKTLGLDPTDPRNVVDS…
4121	ANYNQENNNSVIAGQNPGQRR	WKM80686.1	baseplate wedge subunit	6e-11	33.41	MTIAPFVTSLRIHKLSANQVNIRWDDVGANFYYFVELAETRNRAGEVIPADNLSWSSLGYTADNDWFEQNRIEPLTYYKMRVQTTSAGFEPSEWVETEEFQTFEENAYTFEHMQEFSLVKEFIKQKFSLNNMSYVNFNTSAMMASLMTESFQFSPEYSHLSAIENFVVGESGYHEIQGPIEAVCVDKNRTMLGEIDGILYLFERFQHMVKVSNDKGQNWQYVQLFNDRVGNPVSRVVIYQSKTTSYVLGYDKIFYGRKSSDVRWSSNEVKFSDNEVTFAKLGDQLKLGFEVELFGTYASLPADVTKYAEAFTCNDDYLYVVAKDTVRKVKLKDAPIDTDPLSPTFGEKVFEKEASHITGNPKSVCFKMDSVGGKIFALITGEVKTLGLDPTDPRNVVDS…
4127	NPIQYHSDKH	WKM80686.1	baseplate wedge subunit	3e-04	32.66	MTIAPFVTSLRIHKLSANQVNIRWDDVGANFYYFVELAETRNRAGEVIPADNLSWSSLGYTADNDWFEQNRIEPLTYYKMRVQTTSAGFEPSEWVETEEFQTFEENAYTFEHMQEFSLVKEFIKQKFSLNNMSYVNFNTSAMMASLMTESFQFSPEYSHLSAIENFVVGESGYHEIQGPIEAVCVDKNRTMLGEIDGILYLFERFQHMVKVSNDKGQNWQYVQLFNDRVGNPVSRVVIYQSKTTSYVLGYDKIFYGRKSSDVRWSSNEVKFSDNEVTFAKLGDQLKLGFEVELFGTYASLPADVTKYAEAFTCNDDYLYVVAKDTVRKVKLKDAPIDTDPLSPTFGEKVFEKEASHITGNPKSVCFKMDSVGGKIFALITGEVKTLGLDPTDPRNVVDS…
4130	RTDFEGIIVQGVRG	WKM80686.1	baseplate wedge subunit	9e-07	32.4	MTIAPFVTSLRIHKLSANQVNIRWDDVGANFYYFVELAETRNRAGEVIPADNLSWSSLGYTADNDWFEQNRIEPLTYYKMRVQTTSAGFEPSEWVETEEFQTFEENAYTFEHMQEFSLVKEFIKQKFSLNNMSYVNFNTSAMMASLMTESFQFSPEYSHLSAIENFVVGESGYHEIQGPIEAVCVDKNRTMLGEIDGILYLFERFQHMVKVSNDKGQNWQYVQLFNDRVGNPVSRVVIYQSKTTSYVLGYDKIFYGRKSSDVRWSSNEVKFSDNEVTFAKLGDQLKLGFEVELFGTYASLPADVTKYAEAFTCNDDYLYVVAKDTVRKVKLKDAPIDTDPLSPTFGEKVFEKEASHITGNPKSVCFKMDSVGGKIFALITGEVKTLGLDPTDPRNVVDS…
4136	MTIAPFVTSLRI	WKM80686.1	baseplate wedge subunit	7e-05	32.06	MTIAPFVTSLRIHKLSANQVNIRWDDVGANFYYFVELAETRNRAGEVIPADNLSWSSLGYTADNDWFEQNRIEPLTYYKMRVQTTSAGFEPSEWVETEEFQTFEENAYTFEHMQEFSLVKEFIKQKFSLNNMSYVNFNTSAMMASLMTESFQFSPEYSHLSAIENFVVGESGYHEIQGPIEAVCVDKNRTMLGEIDGILYLFERFQHMVKVSNDKGQNWQYVQLFNDRVGNPVSRVVIYQSKTTSYVLGYDKIFYGRKSSDVRWSSNEVKFSDNEVTFAKLGDQLKLGFEVELFGTYASLPADVTKYAEAFTCNDDYLYVVAKDTVRKVKLKDAPIDTDPLSPTFGEKVFEKEASHITGNPKSVCFKMDSVGGKIFALITGEVKTLGLDPTDPRNVVDS…
4151	QFSPEYSHLSAIENFVVGESGYHEIQGPIEAVCVDKN	WKM80686.1	baseplate wedge subunit	2e-23	30.82	MTIAPFVTSLRIHKLSANQVNIRWDDVGANFYYFVELAETRNRAGEVIPADNLSWSSLGYTADNDWFEQNRIEPLTYYKMRVQTTSAGFEPSEWVETEEFQTFEENAYTFEHMQEFSLVKEFIKQKFSLNNMSYVNFNTSAMMASLMTESFQFSPEYSHLSAIENFVVGESGYHEIQGPIEAVCVDKNRTMLGEIDGILYLFERFQHMVKVSNDKGQNWQYVQLFNDRVGNPVSRVVIYQSKTTSYVLGYDKIFYGRKSSDVRWSSNEVKFSDNEVTFAKLGDQLKLGFEVELFGTYASLPADVTKYAEAFTCNDDYLYVVAKDTVRKVKLKDAPIDTDPLSPTFGEKVFEKEASHITGNPKSVCFKMDSVGGKIFALITGEVKTLGLDPTDPRNVVDS…
4166	SMTIAPFVTSLRI	WKM80686.1	baseplate wedge subunit	7e-05	29.07	MTIAPFVTSLRIHKLSANQVNIRWDDVGANFYYFVELAETRNRAGEVIPADNLSWSSLGYTADNDWFEQNRIEPLTYYKMRVQTTSAGFEPSEWVETEEFQTFEENAYTFEHMQEFSLVKEFIKQKFSLNNMSYVNFNTSAMMASLMTESFQFSPEYSHLSAIENFVVGESGYHEIQGPIEAVCVDKNRTMLGEIDGILYLFERFQHMVKVSNDKGQNWQYVQLFNDRVGNPVSRVVIYQSKTTSYVLGYDKIFYGRKSSDVRWSSNEVKFSDNEVTFAKLGDQLKLGFEVELFGTYASLPADVTKYAEAFTCNDDYLYVVAKDTVRKVKLKDAPIDTDPLSPTFGEKVFEKEASHITGNPKSVCFKMDSVGGKIFALITGEVKTLGLDPTDPRNVVDS…
4178	RIEPLTYYKM	WKM80686.1	baseplate wedge subunit	0.001	27.64	MTIAPFVTSLRIHKLSANQVNIRWDDVGANFYYFVELAETRNRAGEVIPADNLSWSSLGYTADNDWFEQNRIEPLTYYKMRVQTTSAGFEPSEWVETEEFQTFEENAYTFEHMQEFSLVKEFIKQKFSLNNMSYVNFNTSAMMASLMTESFQFSPEYSHLSAIENFVVGESGYHEIQGPIEAVCVDKNRTMLGEIDGILYLFERFQHMVKVSNDKGQNWQYVQLFNDRVGNPVSRVVIYQSKTTSYVLGYDKIFYGRKSSDVRWSSNEVKFSDNEVTFAKLGDQLKLGFEVELFGTYASLPADVTKYAEAFTCNDDYLYVVAKDTVRKVKLKDAPIDTDPLSPTFGEKVFEKEASHITGNPKSVCFKMDSVGGKIFALITGEVKTLGLDPTDPRNVVDS…
4180	RVAIIASDDTIERDPITNEPRY	WKM80686.1	baseplate wedge subunit	2e-11	27.53	MTIAPFVTSLRIHKLSANQVNIRWDDVGANFYYFVELAETRNRAGEVIPADNLSWSSLGYTADNDWFEQNRIEPLTYYKMRVQTTSAGFEPSEWVETEEFQTFEENAYTFEHMQEFSLVKEFIKQKFSLNNMSYVNFNTSAMMASLMTESFQFSPEYSHLSAIENFVVGESGYHEIQGPIEAVCVDKNRTMLGEIDGILYLFERFQHMVKVSNDKGQNWQYVQLFNDRVGNPVSRVVIYQSKTTSYVLGYDKIFYGRKSSDVRWSSNEVKFSDNEVTFAKLGDQLKLGFEVELFGTYASLPADVTKYAEAFTCNDDYLYVVAKDTVRKVKLKDAPIDTDPLSPTFGEKVFEKEASHITGNPKSVCFKMDSVGGKIFALITGEVKTLGLDPTDPRNVVDS…
4189	LGFEVELFGTYASLPADVTKY	WKM80686.1	baseplate wedge subunit	5e-11	26.78	MTIAPFVTSLRIHKLSANQVNIRWDDVGANFYYFVELAETRNRAGEVIPADNLSWSSLGYTADNDWFEQNRIEPLTYYKMRVQTTSAGFEPSEWVETEEFQTFEENAYTFEHMQEFSLVKEFIKQKFSLNNMSYVNFNTSAMMASLMTESFQFSPEYSHLSAIENFVVGESGYHEIQGPIEAVCVDKNRTMLGEIDGILYLFERFQHMVKVSNDKGQNWQYVQLFNDRVGNPVSRVVIYQSKTTSYVLGYDKIFYGRKSSDVRWSSNEVKFSDNEVTFAKLGDQLKLGFEVELFGTYASLPADVTKYAEAFTCNDDYLYVVAKDTVRKVKLKDAPIDTDPLSPTFGEKVFEKEASHITGNPKSVCFKMDSVGGKIFALITGEVKTLGLDPTDPRNVVDS…
4195	RWETFVPGPMRF	WKM80686.1	baseplate wedge subunit	2e-06	26.14	MTIAPFVTSLRIHKLSANQVNIRWDDVGANFYYFVELAETRNRAGEVIPADNLSWSSLGYTADNDWFEQNRIEPLTYYKMRVQTTSAGFEPSEWVETEEFQTFEENAYTFEHMQEFSLVKEFIKQKFSLNNMSYVNFNTSAMMASLMTESFQFSPEYSHLSAIENFVVGESGYHEIQGPIEAVCVDKNRTMLGEIDGILYLFERFQHMVKVSNDKGQNWQYVQLFNDRVGNPVSRVVIYQSKTTSYVLGYDKIFYGRKSSDVRWSSNEVKFSDNEVTFAKLGDQLKLGFEVELFGTYASLPADVTKYAEAFTCNDDYLYVVAKDTVRKVKLKDAPIDTDPLSPTFGEKVFEKEASHITGNPKSVCFKMDSVGGKIFALITGEVKTLGLDPTDPRNVVDS…
4196	RGKDMLSNNIDYINRS	WKM80686.1	baseplate wedge subunit	2e-07	26	MTIAPFVTSLRIHKLSANQVNIRWDDVGANFYYFVELAETRNRAGEVIPADNLSWSSLGYTADNDWFEQNRIEPLTYYKMRVQTTSAGFEPSEWVETEEFQTFEENAYTFEHMQEFSLVKEFIKQKFSLNNMSYVNFNTSAMMASLMTESFQFSPEYSHLSAIENFVVGESGYHEIQGPIEAVCVDKNRTMLGEIDGILYLFERFQHMVKVSNDKGQNWQYVQLFNDRVGNPVSRVVIYQSKTTSYVLGYDKIFYGRKSSDVRWSSNEVKFSDNEVTFAKLGDQLKLGFEVELFGTYASLPADVTKYAEAFTCNDDYLYVVAKDTVRKVKLKDAPIDTDPLSPTFGEKVFEKEASHITGNPKSVCFKMDSVGGKIFALITGEVKTLGLDPTDPRNVVDS…
4199	LSAIENFVVGESGYHEIQGPIEAVCVDKN	WKM80686.1	baseplate wedge subunit	1e-17	25.78	MTIAPFVTSLRIHKLSANQVNIRWDDVGANFYYFVELAETRNRAGEVIPADNLSWSSLGYTADNDWFEQNRIEPLTYYKMRVQTTSAGFEPSEWVETEEFQTFEENAYTFEHMQEFSLVKEFIKQKFSLNNMSYVNFNTSAMMASLMTESFQFSPEYSHLSAIENFVVGESGYHEIQGPIEAVCVDKNRTMLGEIDGILYLFERFQHMVKVSNDKGQNWQYVQLFNDRVGNPVSRVVIYQSKTTSYVLGYDKIFYGRKSSDVRWSSNEVKFSDNEVTFAKLGDQLKLGFEVELFGTYASLPADVTKYAEAFTCNDDYLYVVAKDTVRKVKLKDAPIDTDPLSPTFGEKVFEKEASHITGNPKSVCFKMDSVGGKIFALITGEVKTLGLDPTDPRNVVDS…
4233	RVAIIASDDTIERDPITNEPRY	WKM80686.1	baseplate wedge subunit	2e-11	24.14	MTIAPFVTSLRIHKLSANQVNIRWDDVGANFYYFVELAETRNRAGEVIPADNLSWSSLGYTADNDWFEQNRIEPLTYYKMRVQTTSAGFEPSEWVETEEFQTFEENAYTFEHMQEFSLVKEFIKQKFSLNNMSYVNFNTSAMMASLMTESFQFSPEYSHLSAIENFVVGESGYHEIQGPIEAVCVDKNRTMLGEIDGILYLFERFQHMVKVSNDKGQNWQYVQLFNDRVGNPVSRVVIYQSKTTSYVLGYDKIFYGRKSSDVRWSSNEVKFSDNEVTFAKLGDQLKLGFEVELFGTYASLPADVTKYAEAFTCNDDYLYVVAKDTVRKVKLKDAPIDTDPLSPTFGEKVFEKEASHITGNPKSVCFKMDSVGGKIFALITGEVKTLGLDPTDPRNVVDS…
4240	KYYLQFLSDGNGTHYNSLVNLVKN	WKM80686.1	baseplate wedge subunit	5e-13	23.81	MTIAPFVTSLRIHKLSANQVNIRWDDVGANFYYFVELAETRNRAGEVIPADNLSWSSLGYTADNDWFEQNRIEPLTYYKMRVQTTSAGFEPSEWVETEEFQTFEENAYTFEHMQEFSLVKEFIKQKFSLNNMSYVNFNTSAMMASLMTESFQFSPEYSHLSAIENFVVGESGYHEIQGPIEAVCVDKNRTMLGEIDGILYLFERFQHMVKVSNDKGQNWQYVQLFNDRVGNPVSRVVIYQSKTTSYVLGYDKIFYGRKSSDVRWSSNEVKFSDNEVTFAKLGDQLKLGFEVELFGTYASLPADVTKYAEAFTCNDDYLYVVAKDTVRKVKLKDAPIDTDPLSPTFGEKVFEKEASHITGNPKSVCFKMDSVGGKIFALITGEVKTLGLDPTDPRNVVDS…
4243	RFVHPVGFG	WKM80686.1	baseplate wedge subunit	4e-04	23.34	MTIAPFVTSLRIHKLSANQVNIRWDDVGANFYYFVELAETRNRAGEVIPADNLSWSSLGYTADNDWFEQNRIEPLTYYKMRVQTTSAGFEPSEWVETEEFQTFEENAYTFEHMQEFSLVKEFIKQKFSLNNMSYVNFNTSAMMASLMTESFQFSPEYSHLSAIENFVVGESGYHEIQGPIEAVCVDKNRTMLGEIDGILYLFERFQHMVKVSNDKGQNWQYVQLFNDRVGNPVSRVVIYQSKTTSYVLGYDKIFYGRKSSDVRWSSNEVKFSDNEVTFAKLGDQLKLGFEVELFGTYASLPADVTKYAEAFTCNDDYLYVVAKDTVRKVKLKDAPIDTDPLSPTFGEKVFEKEASHITGNPKSVCFKMDSVGGKIFALITGEVKTLGLDPTDPRNVVDS…
4244	FVVGESGYHEIQGPIEAVCVDKN	WKM80686.1	baseplate wedge subunit	6e-14	23.26	MTIAPFVTSLRIHKLSANQVNIRWDDVGANFYYFVELAETRNRAGEVIPADNLSWSSLGYTADNDWFEQNRIEPLTYYKMRVQTTSAGFEPSEWVETEEFQTFEENAYTFEHMQEFSLVKEFIKQKFSLNNMSYVNFNTSAMMASLMTESFQFSPEYSHLSAIENFVVGESGYHEIQGPIEAVCVDKNRTMLGEIDGILYLFERFQHMVKVSNDKGQNWQYVQLFNDRVGNPVSRVVIYQSKTTSYVLGYDKIFYGRKSSDVRWSSNEVKFSDNEVTFAKLGDQLKLGFEVELFGTYASLPADVTKYAEAFTCNDDYLYVVAKDTVRKVKLKDAPIDTDPLSPTFGEKVFEKEASHITGNPKSVCFKMDSVGGKIFALITGEVKTLGLDPTDPRNVVDS…
4255	RTMLGEIDGILYL	WKM80686.1	baseplate wedge subunit	8e-06	22.74	MTIAPFVTSLRIHKLSANQVNIRWDDVGANFYYFVELAETRNRAGEVIPADNLSWSSLGYTADNDWFEQNRIEPLTYYKMRVQTTSAGFEPSEWVETEEFQTFEENAYTFEHMQEFSLVKEFIKQKFSLNNMSYVNFNTSAMMASLMTESFQFSPEYSHLSAIENFVVGESGYHEIQGPIEAVCVDKNRTMLGEIDGILYLFERFQHMVKVSNDKGQNWQYVQLFNDRVGNPVSRVVIYQSKTTSYVLGYDKIFYGRKSSDVRWSSNEVKFSDNEVTFAKLGDQLKLGFEVELFGTYASLPADVTKYAEAFTCNDDYLYVVAKDTVRKVKLKDAPIDTDPLSPTFGEKVFEKEASHITGNPKSVCFKMDSVGGKIFALITGEVKTLGLDPTDPRNVVDS…
4268	RDQVTLNWKP	WKM80686.1	baseplate wedge subunit	4e-04	22.22	MTIAPFVTSLRIHKLSANQVNIRWDDVGANFYYFVELAETRNRAGEVIPADNLSWSSLGYTADNDWFEQNRIEPLTYYKMRVQTTSAGFEPSEWVETEEFQTFEENAYTFEHMQEFSLVKEFIKQKFSLNNMSYVNFNTSAMMASLMTESFQFSPEYSHLSAIENFVVGESGYHEIQGPIEAVCVDKNRTMLGEIDGILYLFERFQHMVKVSNDKGQNWQYVQLFNDRVGNPVSRVVIYQSKTTSYVLGYDKIFYGRKSSDVRWSSNEVKFSDNEVTFAKLGDQLKLGFEVELFGTYASLPADVTKYAEAFTCNDDYLYVVAKDTVRKVKLKDAPIDTDPLSPTFGEKVFEKEASHITGNPKSVCFKMDSVGGKIFALITGEVKTLGLDPTDPRNVVDS…
4269	YYLQFLSDGNGTHYNSLVNLVKN	WKM80686.1	baseplate wedge subunit	2e-12	22.22	MTIAPFVTSLRIHKLSANQVNIRWDDVGANFYYFVELAETRNRAGEVIPADNLSWSSLGYTADNDWFEQNRIEPLTYYKMRVQTTSAGFEPSEWVETEEFQTFEENAYTFEHMQEFSLVKEFIKQKFSLNNMSYVNFNTSAMMASLMTESFQFSPEYSHLSAIENFVVGESGYHEIQGPIEAVCVDKNRTMLGEIDGILYLFERFQHMVKVSNDKGQNWQYVQLFNDRVGNPVSRVVIYQSKTTSYVLGYDKIFYGRKSSDVRWSSNEVKFSDNEVTFAKLGDQLKLGFEVELFGTYASLPADVTKYAEAFTCNDDYLYVVAKDTVRKVKLKDAPIDTDPLSPTFGEKVFEKEASHITGNPKSVCFKMDSVGGKIFALITGEVKTLGLDPTDPRNVVDS…
4271	NSLVNLVKN	WKM80686.1	baseplate wedge subunit	0.021	22.17	MTIAPFVTSLRIHKLSANQVNIRWDDVGANFYYFVELAETRNRAGEVIPADNLSWSSLGYTADNDWFEQNRIEPLTYYKMRVQTTSAGFEPSEWVETEEFQTFEENAYTFEHMQEFSLVKEFIKQKFSLNNMSYVNFNTSAMMASLMTESFQFSPEYSHLSAIENFVVGESGYHEIQGPIEAVCVDKNRTMLGEIDGILYLFERFQHMVKVSNDKGQNWQYVQLFNDRVGNPVSRVVIYQSKTTSYVLGYDKIFYGRKSSDVRWSSNEVKFSDNEVTFAKLGDQLKLGFEVELFGTYASLPADVTKYAEAFTCNDDYLYVVAKDTVRKVKLKDAPIDTDPLSPTFGEKVFEKEASHITGNPKSVCFKMDSVGGKIFALITGEVKTLGLDPTDPRNVVDS…
4280	YNSLVNLVKN	WKM80686.1	baseplate wedge subunit	0.005	21.95	MTIAPFVTSLRIHKLSANQVNIRWDDVGANFYYFVELAETRNRAGEVIPADNLSWSSLGYTADNDWFEQNRIEPLTYYKMRVQTTSAGFEPSEWVETEEFQTFEENAYTFEHMQEFSLVKEFIKQKFSLNNMSYVNFNTSAMMASLMTESFQFSPEYSHLSAIENFVVGESGYHEIQGPIEAVCVDKNRTMLGEIDGILYLFERFQHMVKVSNDKGQNWQYVQLFNDRVGNPVSRVVIYQSKTTSYVLGYDKIFYGRKSSDVRWSSNEVKFSDNEVTFAKLGDQLKLGFEVELFGTYASLPADVTKYAEAFTCNDDYLYVVAKDTVRKVKLKDAPIDTDPLSPTFGEKVFEKEASHITGNPKSVCFKMDSVGGKIFALITGEVKTLGLDPTDPRNVVDS…
4284	RWETFVPGPMRF	WKM80686.1	baseplate wedge subunit	2e-06	21.73	MTIAPFVTSLRIHKLSANQVNIRWDDVGANFYYFVELAETRNRAGEVIPADNLSWSSLGYTADNDWFEQNRIEPLTYYKMRVQTTSAGFEPSEWVETEEFQTFEENAYTFEHMQEFSLVKEFIKQKFSLNNMSYVNFNTSAMMASLMTESFQFSPEYSHLSAIENFVVGESGYHEIQGPIEAVCVDKNRTMLGEIDGILYLFERFQHMVKVSNDKGQNWQYVQLFNDRVGNPVSRVVIYQSKTTSYVLGYDKIFYGRKSSDVRWSSNEVKFSDNEVTFAKLGDQLKLGFEVELFGTYASLPADVTKYAEAFTCNDDYLYVVAKDTVRKVKLKDAPIDTDPLSPTFGEKVFEKEASHITGNPKSVCFKMDSVGGKIFALITGEVKTLGLDPTDPRNVVDS…
4313	RVDAAAQGTTERI	WKM80686.1	baseplate wedge subunit	2e-05	19.82	MTIAPFVTSLRIHKLSANQVNIRWDDVGANFYYFVELAETRNRAGEVIPADNLSWSSLGYTADNDWFEQNRIEPLTYYKMRVQTTSAGFEPSEWVETEEFQTFEENAYTFEHMQEFSLVKEFIKQKFSLNNMSYVNFNTSAMMASLMTESFQFSPEYSHLSAIENFVVGESGYHEIQGPIEAVCVDKNRTMLGEIDGILYLFERFQHMVKVSNDKGQNWQYVQLFNDRVGNPVSRVVIYQSKTTSYVLGYDKIFYGRKSSDVRWSSNEVKFSDNEVTFAKLGDQLKLGFEVELFGTYASLPADVTKYAEAFTCNDDYLYVVAKDTVRKVKLKDAPIDTDPLSPTFGEKVFEKEASHITGNPKSVCFKMDSVGGKIFALITGEVKTLGLDPTDPRNVVDS…
4320	KRVDAAAQGTTERI	WKM80686.1	baseplate wedge subunit	5e-06	18.96	MTIAPFVTSLRIHKLSANQVNIRWDDVGANFYYFVELAETRNRAGEVIPADNLSWSSLGYTADNDWFEQNRIEPLTYYKMRVQTTSAGFEPSEWVETEEFQTFEENAYTFEHMQEFSLVKEFIKQKFSLNNMSYVNFNTSAMMASLMTESFQFSPEYSHLSAIENFVVGESGYHEIQGPIEAVCVDKNRTMLGEIDGILYLFERFQHMVKVSNDKGQNWQYVQLFNDRVGNPVSRVVIYQSKTTSYVLGYDKIFYGRKSSDVRWSSNEVKFSDNEVTFAKLGDQLKLGFEVELFGTYASLPADVTKYAEAFTCNDDYLYVVAKDTVRKVKLKDAPIDTDPLSPTFGEKVFEKEASHITGNPKSVCFKMDSVGGKIFALITGEVKTLGLDPTDPRNVVDS…
4340	KGQNWQYVQLFNDRV	WKM80686.1	baseplate wedge subunit	2e-07	18.02	MTIAPFVTSLRIHKLSANQVNIRWDDVGANFYYFVELAETRNRAGEVIPADNLSWSSLGYTADNDWFEQNRIEPLTYYKMRVQTTSAGFEPSEWVETEEFQTFEENAYTFEHMQEFSLVKEFIKQKFSLNNMSYVNFNTSAMMASLMTESFQFSPEYSHLSAIENFVVGESGYHEIQGPIEAVCVDKNRTMLGEIDGILYLFERFQHMVKVSNDKGQNWQYVQLFNDRVGNPVSRVVIYQSKTTSYVLGYDKIFYGRKSSDVRWSSNEVKFSDNEVTFAKLGDQLKLGFEVELFGTYASLPADVTKYAEAFTCNDDYLYVVAKDTVRKVKLKDAPIDTDPLSPTFGEKVFEKEASHITGNPKSVCFKMDSVGGKIFALITGEVKTLGLDPTDPRNVVDS…
4343	REENAWEYLWSEVYK	WKM80686.1	baseplate wedge subunit	4e-07	17.69	MTIAPFVTSLRIHKLSANQVNIRWDDVGANFYYFVELAETRNRAGEVIPADNLSWSSLGYTADNDWFEQNRIEPLTYYKMRVQTTSAGFEPSEWVETEEFQTFEENAYTFEHMQEFSLVKEFIKQKFSLNNMSYVNFNTSAMMASLMTESFQFSPEYSHLSAIENFVVGESGYHEIQGPIEAVCVDKNRTMLGEIDGILYLFERFQHMVKVSNDKGQNWQYVQLFNDRVGNPVSRVVIYQSKTTSYVLGYDKIFYGRKSSDVRWSSNEVKFSDNEVTFAKLGDQLKLGFEVELFGTYASLPADVTKYAEAFTCNDDYLYVVAKDTVRKVKLKDAPIDTDPLSPTFGEKVFEKEASHITGNPKSVCFKMDSVGGKIFALITGEVKTLGLDPTDPRNVVDS…
4348	RKPLSPTFDQSAVTF	WKM80686.1	baseplate wedge subunit	8e-07	17.5	MTIAPFVTSLRIHKLSANQVNIRWDDVGANFYYFVELAETRNRAGEVIPADNLSWSSLGYTADNDWFEQNRIEPLTYYKMRVQTTSAGFEPSEWVETEEFQTFEENAYTFEHMQEFSLVKEFIKQKFSLNNMSYVNFNTSAMMASLMTESFQFSPEYSHLSAIENFVVGESGYHEIQGPIEAVCVDKNRTMLGEIDGILYLFERFQHMVKVSNDKGQNWQYVQLFNDRVGNPVSRVVIYQSKTTSYVLGYDKIFYGRKSSDVRWSSNEVKFSDNEVTFAKLGDQLKLGFEVELFGTYASLPADVTKYAEAFTCNDDYLYVVAKDTVRKVKLKDAPIDTDPLSPTFGEKVFEKEASHITGNPKSVCFKMDSVGGKIFALITGEVKTLGLDPTDPRNVVDS…
4355	YASGIMFHEPDGKL	WKM80686.1	baseplate wedge subunit	2e-07	17.15	MTIAPFVTSLRIHKLSANQVNIRWDDVGANFYYFVELAETRNRAGEVIPADNLSWSSLGYTADNDWFEQNRIEPLTYYKMRVQTTSAGFEPSEWVETEEFQTFEENAYTFEHMQEFSLVKEFIKQKFSLNNMSYVNFNTSAMMASLMTESFQFSPEYSHLSAIENFVVGESGYHEIQGPIEAVCVDKNRTMLGEIDGILYLFERFQHMVKVSNDKGQNWQYVQLFNDRVGNPVSRVVIYQSKTTSYVLGYDKIFYGRKSSDVRWSSNEVKFSDNEVTFAKLGDQLKLGFEVELFGTYASLPADVTKYAEAFTCNDDYLYVVAKDTVRKVKLKDAPIDTDPLSPTFGEKVFEKEASHITGNPKSVCFKMDSVGGKIFALITGEVKTLGLDPTDPRNVVDS…
4356	YVQLFNDRV	WKM80686.1	baseplate wedge subunit	0.009	17.11	MTIAPFVTSLRIHKLSANQVNIRWDDVGANFYYFVELAETRNRAGEVIPADNLSWSSLGYTADNDWFEQNRIEPLTYYKMRVQTTSAGFEPSEWVETEEFQTFEENAYTFEHMQEFSLVKEFIKQKFSLNNMSYVNFNTSAMMASLMTESFQFSPEYSHLSAIENFVVGESGYHEIQGPIEAVCVDKNRTMLGEIDGILYLFERFQHMVKVSNDKGQNWQYVQLFNDRVGNPVSRVVIYQSKTTSYVLGYDKIFYGRKSSDVRWSSNEVKFSDNEVTFAKLGDQLKLGFEVELFGTYASLPADVTKYAEAFTCNDDYLYVVAKDTVRKVKLKDAPIDTDPLSPTFGEKVFEKEASHITGNPKSVCFKMDSVGGKIFALITGEVKTLGLDPTDPRNVVDS…
4357	KLLYNEDVEIDIESKN	WKM80686.1	baseplate wedge subunit	2e-06	17.11	MTIAPFVTSLRIHKLSANQVNIRWDDVGANFYYFVELAETRNRAGEVIPADNLSWSSLGYTADNDWFEQNRIEPLTYYKMRVQTTSAGFEPSEWVETEEFQTFEENAYTFEHMQEFSLVKEFIKQKFSLNNMSYVNFNTSAMMASLMTESFQFSPEYSHLSAIENFVVGESGYHEIQGPIEAVCVDKNRTMLGEIDGILYLFERFQHMVKVSNDKGQNWQYVQLFNDRVGNPVSRVVIYQSKTTSYVLGYDKIFYGRKSSDVRWSSNEVKFSDNEVTFAKLGDQLKLGFEVELFGTYASLPADVTKYAEAFTCNDDYLYVVAKDTVRKVKLKDAPIDTDPLSPTFGEKVFEKEASHITGNPKSVCFKMDSVGGKIFALITGEVKTLGLDPTDPRNVVDS…
4361	EIFFSSANFKT	WKM80686.1	baseplate wedge subunit	0.001	16.92	MTIAPFVTSLRIHKLSANQVNIRWDDVGANFYYFVELAETRNRAGEVIPADNLSWSSLGYTADNDWFEQNRIEPLTYYKMRVQTTSAGFEPSEWVETEEFQTFEENAYTFEHMQEFSLVKEFIKQKFSLNNMSYVNFNTSAMMASLMTESFQFSPEYSHLSAIENFVVGESGYHEIQGPIEAVCVDKNRTMLGEIDGILYLFERFQHMVKVSNDKGQNWQYVQLFNDRVGNPVSRVVIYQSKTTSYVLGYDKIFYGRKSSDVRWSSNEVKFSDNEVTFAKLGDQLKLGFEVELFGTYASLPADVTKYAEAFTCNDDYLYVVAKDTVRKVKLKDAPIDTDPLSPTFGEKVFEKEASHITGNPKSVCFKMDSVGGKIFALITGEVKTLGLDPTDPRNVVDS…
4392	KRVFGNTDEEKRR	WKM80686.1	baseplate wedge subunit	2e-05	15.74	MTIAPFVTSLRIHKLSANQVNIRWDDVGANFYYFVELAETRNRAGEVIPADNLSWSSLGYTADNDWFEQNRIEPLTYYKMRVQTTSAGFEPSEWVETEEFQTFEENAYTFEHMQEFSLVKEFIKQKFSLNNMSYVNFNTSAMMASLMTESFQFSPEYSHLSAIENFVVGESGYHEIQGPIEAVCVDKNRTMLGEIDGILYLFERFQHMVKVSNDKGQNWQYVQLFNDRVGNPVSRVVIYQSKTTSYVLGYDKIFYGRKSSDVRWSSNEVKFSDNEVTFAKLGDQLKLGFEVELFGTYASLPADVTKYAEAFTCNDDYLYVVAKDTVRKVKLKDAPIDTDPLSPTFGEKVFEKEASHITGNPKSVCFKMDSVGGKIFALITGEVKTLGLDPTDPRNVVDS…
4399	KDMLSNNIDYINRS	WKM80686.1	baseplate wedge subunit	1e-05	15.31	MTIAPFVTSLRIHKLSANQVNIRWDDVGANFYYFVELAETRNRAGEVIPADNLSWSSLGYTADNDWFEQNRIEPLTYYKMRVQTTSAGFEPSEWVETEEFQTFEENAYTFEHMQEFSLVKEFIKQKFSLNNMSYVNFNTSAMMASLMTESFQFSPEYSHLSAIENFVVGESGYHEIQGPIEAVCVDKNRTMLGEIDGILYLFERFQHMVKVSNDKGQNWQYVQLFNDRVGNPVSRVVIYQSKTTSYVLGYDKIFYGRKSSDVRWSSNEVKFSDNEVTFAKLGDQLKLGFEVELFGTYASLPADVTKYAEAFTCNDDYLYVVAKDTVRKVKLKDAPIDTDPLSPTFGEKVFEKEASHITGNPKSVCFKMDSVGGKIFALITGEVKTLGLDPTDPRNVVDS…
4870	NPPSASISVTASGRTSTSAINPAERV	WKM80686.1	baseplate wedge subunit	3.5	15.91	MTIAPFVTSLRIHKLSANQVNIRWDDVGANFYYFVELAETRNRAGEVIPADNLSWSSLGYTADNDWFEQNRIEPLTYYKMRVQTTSAGFEPSEWVETEEFQTFEENAYTFEHMQEFSLVKEFIKQKFSLNNMSYVNFNTSAMMASLMTESFQFSPEYSHLSAIENFVVGESGYHEIQGPIEAVCVDKNRTMLGEIDGILYLFERFQHMVKVSNDKGQNWQYVQLFNDRVGNPVSRVVIYQSKTTSYVLGYDKIFYGRKSSDVRWSSNEVKFSDNEVTFAKLGDQLKLGFEVELFGTYASLPADVTKYAEAFTCNDDYLYVVAKDTVRKVKLKDAPIDTDPLSPTFGEKVFEKEASHITGNPKSVCFKMDSVGGKIFALITGEVKTLGLDPTDPRNVVDS…
5020	REPEGSLIGIRY	WKM80686.1	baseplate wedge subunit	0.29	28.06	MTIAPFVTSLRIHKLSANQVNIRWDDVGANFYYFVELAETRNRAGEVIPADNLSWSSLGYTADNDWFEQNRIEPLTYYKMRVQTTSAGFEPSEWVETEEFQTFEENAYTFEHMQEFSLVKEFIKQKFSLNNMSYVNFNTSAMMASLMTESFQFSPEYSHLSAIENFVVGESGYHEIQGPIEAVCVDKNRTMLGEIDGILYLFERFQHMVKVSNDKGQNWQYVQLFNDRVGNPVSRVVIYQSKTTSYVLGYDKIFYGRKSSDVRWSSNEVKFSDNEVTFAKLGDQLKLGFEVELFGTYASLPADVTKYAEAFTCNDDYLYVVAKDTVRKVKLKDAPIDTDPLSPTFGEKVFEKEASHITGNPKSVCFKMDSVGGKIFALITGEVKTLGLDPTDPRNVVDS…
5288	RYRPYQNLGWASISSCLRRF	WKM80686.1	baseplate wedge subunit	1.0	21.05	MTIAPFVTSLRIHKLSANQVNIRWDDVGANFYYFVELAETRNRAGEVIPADNLSWSSLGYTADNDWFEQNRIEPLTYYKMRVQTTSAGFEPSEWVETEEFQTFEENAYTFEHMQEFSLVKEFIKQKFSLNNMSYVNFNTSAMMASLMTESFQFSPEYSHLSAIENFVVGESGYHEIQGPIEAVCVDKNRTMLGEIDGILYLFERFQHMVKVSNDKGQNWQYVQLFNDRVGNPVSRVVIYQSKTTSYVLGYDKIFYGRKSSDVRWSSNEVKFSDNEVTFAKLGDQLKLGFEVELFGTYASLPADVTKYAEAFTCNDDYLYVVAKDTVRKVKLKDAPIDTDPLSPTFGEKVFEKEASHITGNPKSVCFKMDSVGGKIFALITGEVKTLGLDPTDPRNVVDS…
2211	RQLSIITNPLEVKPMPNSPNVKA	WKM80687.1	baseplate wedge subunit	2e-11	129.21	MSNSTRASSTRSTIYRAIITSKFRTEKMYTFYKSIGPGTDQNTLYVSFGKSTPWSDNESEPGFAPPYPADNGDGVVDVWTNMMGAVKIESSMLDCVVPRRDWGDTRYPNPRTFLIGDIVVANSAPYNRTDAGFGWMVYRCIDVPKDGMCSIGNLTSKEECIKLGGKWTPSTISGSAPRGRGDANGTVDLGDGYLWEYLYEIPADVSINRCTNEYIVVPWPEEIEESPARWGFQNNLTWQQNDFNLIYRMKCNTIRFKAYLDAVYFPEFSLPGNTGFRQLSIITNPLEVKPMPNSPNVKAEKGWYSASGLERQSGEMIYMENRQPIIRSMDQTEELNLIFEF
2220	RTFLIGDIVVANSAPYNRT	WKM80687.1	baseplate wedge subunit	2e-09	124.64	MSNSTRASSTRSTIYRAIITSKFRTEKMYTFYKSIGPGTDQNTLYVSFGKSTPWSDNESEPGFAPPYPADNGDGVVDVWTNMMGAVKIESSMLDCVVPRRDWGDTRYPNPRTFLIGDIVVANSAPYNRTDAGFGWMVYRCIDVPKDGMCSIGNLTSKEECIKLGGKWTPSTISGSAPRGRGDANGTVDLGDGYLWEYLYEIPADVSINRCTNEYIVVPWPEEIEESPARWGFQNNLTWQQNDFNLIYRMKCNTIRFKAYLDAVYFPEFSLPGNTGFRQLSIITNPLEVKPMPNSPNVKAEKGWYSASGLERQSGEMIYMENRQPIIRSMDQTEELNLIFEF
2221	RGDANGTVDLGDGYLWEYLYEIPADVSINRC	WKM80687.1	baseplate wedge subunit	1e-18	124.64	MSNSTRASSTRSTIYRAIITSKFRTEKMYTFYKSIGPGTDQNTLYVSFGKSTPWSDNESEPGFAPPYPADNGDGVVDVWTNMMGAVKIESSMLDCVVPRRDWGDTRYPNPRTFLIGDIVVANSAPYNRTDAGFGWMVYRCIDVPKDGMCSIGNLTSKEECIKLGGKWTPSTISGSAPRGRGDANGTVDLGDGYLWEYLYEIPADVSINRCTNEYIVVPWPEEIEESPARWGFQNNLTWQQNDFNLIYRMKCNTIRFKAYLDAVYFPEFSLPGNTGFRQLSIITNPLEVKPMPNSPNVKAEKGWYSASGLERQSGEMIYMENRQPIIRSMDQTEELNLIFEF
2232	KSIGPGTDQNTLYVSFGKS	WKM80687.1	baseplate wedge subunit	2e-09	121.54	MSNSTRASSTRSTIYRAIITSKFRTEKMYTFYKSIGPGTDQNTLYVSFGKSTPWSDNESEPGFAPPYPADNGDGVVDVWTNMMGAVKIESSMLDCVVPRRDWGDTRYPNPRTFLIGDIVVANSAPYNRTDAGFGWMVYRCIDVPKDGMCSIGNLTSKEECIKLGGKWTPSTISGSAPRGRGDANGTVDLGDGYLWEYLYEIPADVSINRCTNEYIVVPWPEEIEESPARWGFQNNLTWQQNDFNLIYRMKCNTIRFKAYLDAVYFPEFSLPGNTGFRQLSIITNPLEVKPMPNSPNVKAEKGWYSASGLERQSGEMIYMENRQPIIRSMDQTEELNLIFEF
2243	KAYLDAVYFPEFSLPGNTGFRQ	WKM80687.1	baseplate wedge subunit	2e-12	117.85	MSNSTRASSTRSTIYRAIITSKFRTEKMYTFYKSIGPGTDQNTLYVSFGKSTPWSDNESEPGFAPPYPADNGDGVVDVWTNMMGAVKIESSMLDCVVPRRDWGDTRYPNPRTFLIGDIVVANSAPYNRTDAGFGWMVYRCIDVPKDGMCSIGNLTSKEECIKLGGKWTPSTISGSAPRGRGDANGTVDLGDGYLWEYLYEIPADVSINRCTNEYIVVPWPEEIEESPARWGFQNNLTWQQNDFNLIYRMKCNTIRFKAYLDAVYFPEFSLPGNTGFRQLSIITNPLEVKPMPNSPNVKAEKGWYSASGLERQSGEMIYMENRQPIIRSMDQTEELNLIFEF
2279	RQLSIITNPLEVKPMPNSPNVKA	WKM80687.1	baseplate wedge subunit	2e-11	109.05	MSNSTRASSTRSTIYRAIITSKFRTEKMYTFYKSIGPGTDQNTLYVSFGKSTPWSDNESEPGFAPPYPADNGDGVVDVWTNMMGAVKIESSMLDCVVPRRDWGDTRYPNPRTFLIGDIVVANSAPYNRTDAGFGWMVYRCIDVPKDGMCSIGNLTSKEECIKLGGKWTPSTISGSAPRGRGDANGTVDLGDGYLWEYLYEIPADVSINRCTNEYIVVPWPEEIEESPARWGFQNNLTWQQNDFNLIYRMKCNTIRFKAYLDAVYFPEFSLPGNTGFRQLSIITNPLEVKPMPNSPNVKAEKGWYSASGLERQSGEMIYMENRQPIIRSMDQTEELNLIFEF
2346	RQLSIITNPLEVKPMPNSPNVKA	WKM80687.1	baseplate wedge subunit	2e-11	97.99	MSNSTRASSTRSTIYRAIITSKFRTEKMYTFYKSIGPGTDQNTLYVSFGKSTPWSDNESEPGFAPPYPADNGDGVVDVWTNMMGAVKIESSMLDCVVPRRDWGDTRYPNPRTFLIGDIVVANSAPYNRTDAGFGWMVYRCIDVPKDGMCSIGNLTSKEECIKLGGKWTPSTISGSAPRGRGDANGTVDLGDGYLWEYLYEIPADVSINRCTNEYIVVPWPEEIEESPARWGFQNNLTWQQNDFNLIYRMKCNTIRFKAYLDAVYFPEFSLPGNTGFRQLSIITNPLEVKPMPNSPNVKAEKGWYSASGLERQSGEMIYMENRQPIIRSMDQTEELNLIFEF
2347	RWGFQNNLTWQQNDFNLIYRM	WKM80687.1	baseplate wedge subunit	2e-12	97.96	MSNSTRASSTRSTIYRAIITSKFRTEKMYTFYKSIGPGTDQNTLYVSFGKSTPWSDNESEPGFAPPYPADNGDGVVDVWTNMMGAVKIESSMLDCVVPRRDWGDTRYPNPRTFLIGDIVVANSAPYNRTDAGFGWMVYRCIDVPKDGMCSIGNLTSKEECIKLGGKWTPSTISGSAPRGRGDANGTVDLGDGYLWEYLYEIPADVSINRCTNEYIVVPWPEEIEESPARWGFQNNLTWQQNDFNLIYRMKCNTIRFKAYLDAVYFPEFSLPGNTGFRQLSIITNPLEVKPMPNSPNVKAEKGWYSASGLERQSGEMIYMENRQPIIRSMDQTEELNLIFEF
2348	RTDAGFGWMVYRC	WKM80687.1	baseplate wedge subunit	4e-07	97.7	MSNSTRASSTRSTIYRAIITSKFRTEKMYTFYKSIGPGTDQNTLYVSFGKSTPWSDNESEPGFAPPYPADNGDGVVDVWTNMMGAVKIESSMLDCVVPRRDWGDTRYPNPRTFLIGDIVVANSAPYNRTDAGFGWMVYRCIDVPKDGMCSIGNLTSKEECIKLGGKWTPSTISGSAPRGRGDANGTVDLGDGYLWEYLYEIPADVSINRCTNEYIVVPWPEEIEESPARWGFQNNLTWQQNDFNLIYRMKCNTIRFKAYLDAVYFPEFSLPGNTGFRQLSIITNPLEVKPMPNSPNVKAEKGWYSASGLERQSGEMIYMENRQPIIRSMDQTEELNLIFEF
2356	IGPGTDQNTLYVSFGKS	WKM80687.1	baseplate wedge subunit	3e-08	96.46	MSNSTRASSTRSTIYRAIITSKFRTEKMYTFYKSIGPGTDQNTLYVSFGKSTPWSDNESEPGFAPPYPADNGDGVVDVWTNMMGAVKIESSMLDCVVPRRDWGDTRYPNPRTFLIGDIVVANSAPYNRTDAGFGWMVYRCIDVPKDGMCSIGNLTSKEECIKLGGKWTPSTISGSAPRGRGDANGTVDLGDGYLWEYLYEIPADVSINRCTNEYIVVPWPEEIEESPARWGFQNNLTWQQNDFNLIYRMKCNTIRFKAYLDAVYFPEFSLPGNTGFRQLSIITNPLEVKPMPNSPNVKAEKGWYSASGLERQSGEMIYMENRQPIIRSMDQTEELNLIFEF
2411	RCIDVPKDGMCSIGNLTSKE	WKM80687.1	baseplate wedge subunit	7e-11	88.71	MSNSTRASSTRSTIYRAIITSKFRTEKMYTFYKSIGPGTDQNTLYVSFGKSTPWSDNESEPGFAPPYPADNGDGVVDVWTNMMGAVKIESSMLDCVVPRRDWGDTRYPNPRTFLIGDIVVANSAPYNRTDAGFGWMVYRCIDVPKDGMCSIGNLTSKEECIKLGGKWTPSTISGSAPRGRGDANGTVDLGDGYLWEYLYEIPADVSINRCTNEYIVVPWPEEIEESPARWGFQNNLTWQQNDFNLIYRMKCNTIRFKAYLDAVYFPEFSLPGNTGFRQLSIITNPLEVKPMPNSPNVKAEKGWYSASGLERQSGEMIYMENRQPIIRSMDQTEELNLIFEF
2416	KDGMCSIGNLTSKE	WKM80687.1	baseplate wedge subunit	9e-07	88.36	MSNSTRASSTRSTIYRAIITSKFRTEKMYTFYKSIGPGTDQNTLYVSFGKSTPWSDNESEPGFAPPYPADNGDGVVDVWTNMMGAVKIESSMLDCVVPRRDWGDTRYPNPRTFLIGDIVVANSAPYNRTDAGFGWMVYRCIDVPKDGMCSIGNLTSKEECIKLGGKWTPSTISGSAPRGRGDANGTVDLGDGYLWEYLYEIPADVSINRCTNEYIVVPWPEEIEESPARWGFQNNLTWQQNDFNLIYRMKCNTIRFKAYLDAVYFPEFSLPGNTGFRQLSIITNPLEVKPMPNSPNVKAEKGWYSASGLERQSGEMIYMENRQPIIRSMDQTEELNLIFEF
2468	KWTPSTISGSAPRG	WKM80687.1	baseplate wedge subunit	6e-06	83.54	MSNSTRASSTRSTIYRAIITSKFRTEKMYTFYKSIGPGTDQNTLYVSFGKSTPWSDNESEPGFAPPYPADNGDGVVDVWTNMMGAVKIESSMLDCVVPRRDWGDTRYPNPRTFLIGDIVVANSAPYNRTDAGFGWMVYRCIDVPKDGMCSIGNLTSKEECIKLGGKWTPSTISGSAPRGRGDANGTVDLGDGYLWEYLYEIPADVSINRCTNEYIVVPWPEEIEESPARWGFQNNLTWQQNDFNLIYRMKCNTIRFKAYLDAVYFPEFSLPGNTGFRQLSIITNPLEVKPMPNSPNVKAEKGWYSASGLERQSGEMIYMENRQPIIRSMDQTEELNLIFEF
2470	KGWYSASGLERQ	WKM80687.1	baseplate wedge subunit	6e-05	83.37	MSNSTRASSTRSTIYRAIITSKFRTEKMYTFYKSIGPGTDQNTLYVSFGKSTPWSDNESEPGFAPPYPADNGDGVVDVWTNMMGAVKIESSMLDCVVPRRDWGDTRYPNPRTFLIGDIVVANSAPYNRTDAGFGWMVYRCIDVPKDGMCSIGNLTSKEECIKLGGKWTPSTISGSAPRGRGDANGTVDLGDGYLWEYLYEIPADVSINRCTNEYIVVPWPEEIEESPARWGFQNNLTWQQNDFNLIYRMKCNTIRFKAYLDAVYFPEFSLPGNTGFRQLSIITNPLEVKPMPNSPNVKAEKGWYSASGLERQSGEMIYMENRQPIIRSMDQTEELNLIFEF
2473	KDGMCSIGNLTSKE	WKM80687.1	baseplate wedge subunit	9e-07	83.19	MSNSTRASSTRSTIYRAIITSKFRTEKMYTFYKSIGPGTDQNTLYVSFGKSTPWSDNESEPGFAPPYPADNGDGVVDVWTNMMGAVKIESSMLDCVVPRRDWGDTRYPNPRTFLIGDIVVANSAPYNRTDAGFGWMVYRCIDVPKDGMCSIGNLTSKEECIKLGGKWTPSTISGSAPRGRGDANGTVDLGDGYLWEYLYEIPADVSINRCTNEYIVVPWPEEIEESPARWGFQNNLTWQQNDFNLIYRMKCNTIRFKAYLDAVYFPEFSLPGNTGFRQLSIITNPLEVKPMPNSPNVKAEKGWYSASGLERQSGEMIYMENRQPIIRSMDQTEELNLIFEF
2502	KIESSMLDCVVPRR	WKM80687.1	baseplate wedge subunit	7e-07	80.65	MSNSTRASSTRSTIYRAIITSKFRTEKMYTFYKSIGPGTDQNTLYVSFGKSTPWSDNESEPGFAPPYPADNGDGVVDVWTNMMGAVKIESSMLDCVVPRRDWGDTRYPNPRTFLIGDIVVANSAPYNRTDAGFGWMVYRCIDVPKDGMCSIGNLTSKEECIKLGGKWTPSTISGSAPRGRGDANGTVDLGDGYLWEYLYEIPADVSINRCTNEYIVVPWPEEIEESPARWGFQNNLTWQQNDFNLIYRMKCNTIRFKAYLDAVYFPEFSLPGNTGFRQLSIITNPLEVKPMPNSPNVKAEKGWYSASGLERQSGEMIYMENRQPIIRSMDQTEELNLIFEF
2506	RGRGDANGTVDLGDGYLWEYLYEIPADVSINRC	WKM80687.1	baseplate wedge subunit	4e-20	80.3	MSNSTRASSTRSTIYRAIITSKFRTEKMYTFYKSIGPGTDQNTLYVSFGKSTPWSDNESEPGFAPPYPADNGDGVVDVWTNMMGAVKIESSMLDCVVPRRDWGDTRYPNPRTFLIGDIVVANSAPYNRTDAGFGWMVYRCIDVPKDGMCSIGNLTSKEECIKLGGKWTPSTISGSAPRGRGDANGTVDLGDGYLWEYLYEIPADVSINRCTNEYIVVPWPEEIEESPARWGFQNNLTWQQNDFNLIYRMKCNTIRFKAYLDAVYFPEFSLPGNTGFRQLSIITNPLEVKPMPNSPNVKAEKGWYSASGLERQSGEMIYMENRQPIIRSMDQTEELNLIFEF
2545	RCTNEYIVVPWPEEIEESPARW	WKM80687.1	baseplate wedge subunit	3e-12	77.49	MSNSTRASSTRSTIYRAIITSKFRTEKMYTFYKSIGPGTDQNTLYVSFGKSTPWSDNESEPGFAPPYPADNGDGVVDVWTNMMGAVKIESSMLDCVVPRRDWGDTRYPNPRTFLIGDIVVANSAPYNRTDAGFGWMVYRCIDVPKDGMCSIGNLTSKEECIKLGGKWTPSTISGSAPRGRGDANGTVDLGDGYLWEYLYEIPADVSINRCTNEYIVVPWPEEIEESPARWGFQNNLTWQQNDFNLIYRMKCNTIRFKAYLDAVYFPEFSLPGNTGFRQLSIITNPLEVKPMPNSPNVKAEKGWYSASGLERQSGEMIYMENRQPIIRSMDQTEELNLIFEF
2548	RQLSIITNPLEVKPMPNS	WKM80687.1	baseplate wedge subunit	1e-08	77.25	MSNSTRASSTRSTIYRAIITSKFRTEKMYTFYKSIGPGTDQNTLYVSFGKSTPWSDNESEPGFAPPYPADNGDGVVDVWTNMMGAVKIESSMLDCVVPRRDWGDTRYPNPRTFLIGDIVVANSAPYNRTDAGFGWMVYRCIDVPKDGMCSIGNLTSKEECIKLGGKWTPSTISGSAPRGRGDANGTVDLGDGYLWEYLYEIPADVSINRCTNEYIVVPWPEEIEESPARWGFQNNLTWQQNDFNLIYRMKCNTIRFKAYLDAVYFPEFSLPGNTGFRQLSIITNPLEVKPMPNSPNVKAEKGWYSASGLERQSGEMIYMENRQPIIRSMDQTEELNLIFEF
2564	RWGFQNNLTWQQNDFNLIYRM	WKM80687.1	baseplate wedge subunit	2e-12	75.5	MSNSTRASSTRSTIYRAIITSKFRTEKMYTFYKSIGPGTDQNTLYVSFGKSTPWSDNESEPGFAPPYPADNGDGVVDVWTNMMGAVKIESSMLDCVVPRRDWGDTRYPNPRTFLIGDIVVANSAPYNRTDAGFGWMVYRCIDVPKDGMCSIGNLTSKEECIKLGGKWTPSTISGSAPRGRGDANGTVDLGDGYLWEYLYEIPADVSINRCTNEYIVVPWPEEIEESPARWGFQNNLTWQQNDFNLIYRMKCNTIRFKAYLDAVYFPEFSLPGNTGFRQLSIITNPLEVKPMPNSPNVKAEKGWYSASGLERQSGEMIYMENRQPIIRSMDQTEELNLIFEF
2582	RSMDQTEELNLIFEFL	WKM80687.1	baseplate wedge subunit	2e-07	73.91	MSNSTRASSTRSTIYRAIITSKFRTEKMYTFYKSIGPGTDQNTLYVSFGKSTPWSDNESEPGFAPPYPADNGDGVVDVWTNMMGAVKIESSMLDCVVPRRDWGDTRYPNPRTFLIGDIVVANSAPYNRTDAGFGWMVYRCIDVPKDGMCSIGNLTSKEECIKLGGKWTPSTISGSAPRGRGDANGTVDLGDGYLWEYLYEIPADVSINRCTNEYIVVPWPEEIEESPARWGFQNNLTWQQNDFNLIYRMKCNTIRFKAYLDAVYFPEFSLPGNTGFRQLSIITNPLEVKPMPNSPNVKAEKGWYSASGLERQSGEMIYMENRQPIIRSMDQTEELNLIFEF
2635	YIVVPWPEEIEESPARW	WKM80687.1	baseplate wedge subunit	2e-08	68.73	MSNSTRASSTRSTIYRAIITSKFRTEKMYTFYKSIGPGTDQNTLYVSFGKSTPWSDNESEPGFAPPYPADNGDGVVDVWTNMMGAVKIESSMLDCVVPRRDWGDTRYPNPRTFLIGDIVVANSAPYNRTDAGFGWMVYRCIDVPKDGMCSIGNLTSKEECIKLGGKWTPSTISGSAPRGRGDANGTVDLGDGYLWEYLYEIPADVSINRCTNEYIVVPWPEEIEESPARWGFQNNLTWQQNDFNLIYRMKCNTIRFKAYLDAVYFPEFSLPGNTGFRQLSIITNPLEVKPMPNSPNVKAEKGWYSASGLERQSGEMIYMENRQPIIRSMDQTEELNLIFEF
2652	RTFLIGDIVVANSAPYNRT	WKM80687.1	baseplate wedge subunit	2e-09	67.14	MSNSTRASSTRSTIYRAIITSKFRTEKMYTFYKSIGPGTDQNTLYVSFGKSTPWSDNESEPGFAPPYPADNGDGVVDVWTNMMGAVKIESSMLDCVVPRRDWGDTRYPNPRTFLIGDIVVANSAPYNRTDAGFGWMVYRCIDVPKDGMCSIGNLTSKEECIKLGGKWTPSTISGSAPRGRGDANGTVDLGDGYLWEYLYEIPADVSINRCTNEYIVVPWPEEIEESPARWGFQNNLTWQQNDFNLIYRMKCNTIRFKAYLDAVYFPEFSLPGNTGFRQLSIITNPLEVKPMPNSPNVKAEKGWYSASGLERQSGEMIYMENRQPIIRSMDQTEELNLIFEF
2668	RQLSIITNPLEVKPMPNSPNVKA	WKM80687.1	baseplate wedge subunit	2e-11	65.34	MSNSTRASSTRSTIYRAIITSKFRTEKMYTFYKSIGPGTDQNTLYVSFGKSTPWSDNESEPGFAPPYPADNGDGVVDVWTNMMGAVKIESSMLDCVVPRRDWGDTRYPNPRTFLIGDIVVANSAPYNRTDAGFGWMVYRCIDVPKDGMCSIGNLTSKEECIKLGGKWTPSTISGSAPRGRGDANGTVDLGDGYLWEYLYEIPADVSINRCTNEYIVVPWPEEIEESPARWGFQNNLTWQQNDFNLIYRMKCNTIRFKAYLDAVYFPEFSLPGNTGFRQLSIITNPLEVKPMPNSPNVKAEKGWYSASGLERQSGEMIYMENRQPIIRSMDQTEELNLIFEF
2680	RQSGEMIYMENRQ	WKM80687.1	baseplate wedge subunit	1e-05	64.33	MSNSTRASSTRSTIYRAIITSKFRTEKMYTFYKSIGPGTDQNTLYVSFGKSTPWSDNESEPGFAPPYPADNGDGVVDVWTNMMGAVKIESSMLDCVVPRRDWGDTRYPNPRTFLIGDIVVANSAPYNRTDAGFGWMVYRCIDVPKDGMCSIGNLTSKEECIKLGGKWTPSTISGSAPRGRGDANGTVDLGDGYLWEYLYEIPADVSINRCTNEYIVVPWPEEIEESPARWGFQNNLTWQQNDFNLIYRMKCNTIRFKAYLDAVYFPEFSLPGNTGFRQLSIITNPLEVKPMPNSPNVKAEKGWYSASGLERQSGEMIYMENRQPIIRSMDQTEELNLIFEF
2730	RGDANGTVDLGDGYLWEYLYEIPADVSINRC	WKM80687.1	baseplate wedge subunit	1e-18	60.76	MSNSTRASSTRSTIYRAIITSKFRTEKMYTFYKSIGPGTDQNTLYVSFGKSTPWSDNESEPGFAPPYPADNGDGVVDVWTNMMGAVKIESSMLDCVVPRRDWGDTRYPNPRTFLIGDIVVANSAPYNRTDAGFGWMVYRCIDVPKDGMCSIGNLTSKEECIKLGGKWTPSTISGSAPRGRGDANGTVDLGDGYLWEYLYEIPADVSINRCTNEYIVVPWPEEIEESPARWGFQNNLTWQQNDFNLIYRMKCNTIRFKAYLDAVYFPEFSLPGNTGFRQLSIITNPLEVKPMPNSPNVKAEKGWYSASGLERQSGEMIYMENRQPIIRSMDQTEELNLIFEF
2737	RTFLIGDIVVANSAPYNRT	WKM80687.1	baseplate wedge subunit	2e-09	60.42	MSNSTRASSTRSTIYRAIITSKFRTEKMYTFYKSIGPGTDQNTLYVSFGKSTPWSDNESEPGFAPPYPADNGDGVVDVWTNMMGAVKIESSMLDCVVPRRDWGDTRYPNPRTFLIGDIVVANSAPYNRTDAGFGWMVYRCIDVPKDGMCSIGNLTSKEECIKLGGKWTPSTISGSAPRGRGDANGTVDLGDGYLWEYLYEIPADVSINRCTNEYIVVPWPEEIEESPARWGFQNNLTWQQNDFNLIYRMKCNTIRFKAYLDAVYFPEFSLPGNTGFRQLSIITNPLEVKPMPNSPNVKAEKGWYSASGLERQSGEMIYMENRQPIIRSMDQTEELNLIFEF
2754	RQLSIITNPLEVKP	WKM80687.1	baseplate wedge subunit	6e-06	59.15	MSNSTRASSTRSTIYRAIITSKFRTEKMYTFYKSIGPGTDQNTLYVSFGKSTPWSDNESEPGFAPPYPADNGDGVVDVWTNMMGAVKIESSMLDCVVPRRDWGDTRYPNPRTFLIGDIVVANSAPYNRTDAGFGWMVYRCIDVPKDGMCSIGNLTSKEECIKLGGKWTPSTISGSAPRGRGDANGTVDLGDGYLWEYLYEIPADVSINRCTNEYIVVPWPEEIEESPARWGFQNNLTWQQNDFNLIYRMKCNTIRFKAYLDAVYFPEFSLPGNTGFRQLSIITNPLEVKPMPNSPNVKAEKGWYSASGLERQSGEMIYMENRQPIIRSMDQTEELNLIFEF
2763	KIESSMLDCVVPRR	WKM80687.1	baseplate wedge subunit	7e-07	57.99	MSNSTRASSTRSTIYRAIITSKFRTEKMYTFYKSIGPGTDQNTLYVSFGKSTPWSDNESEPGFAPPYPADNGDGVVDVWTNMMGAVKIESSMLDCVVPRRDWGDTRYPNPRTFLIGDIVVANSAPYNRTDAGFGWMVYRCIDVPKDGMCSIGNLTSKEECIKLGGKWTPSTISGSAPRGRGDANGTVDLGDGYLWEYLYEIPADVSINRCTNEYIVVPWPEEIEESPARWGFQNNLTWQQNDFNLIYRMKCNTIRFKAYLDAVYFPEFSLPGNTGFRQLSIITNPLEVKPMPNSPNVKAEKGWYSASGLERQSGEMIYMENRQPIIRSMDQTEELNLIFEF
2771	RTFLIGDIVVANS	WKM80687.1	baseplate wedge subunit	2e-05	57.56	MSNSTRASSTRSTIYRAIITSKFRTEKMYTFYKSIGPGTDQNTLYVSFGKSTPWSDNESEPGFAPPYPADNGDGVVDVWTNMMGAVKIESSMLDCVVPRRDWGDTRYPNPRTFLIGDIVVANSAPYNRTDAGFGWMVYRCIDVPKDGMCSIGNLTSKEECIKLGGKWTPSTISGSAPRGRGDANGTVDLGDGYLWEYLYEIPADVSINRCTNEYIVVPWPEEIEESPARWGFQNNLTWQQNDFNLIYRMKCNTIRFKAYLDAVYFPEFSLPGNTGFRQLSIITNPLEVKPMPNSPNVKAEKGWYSASGLERQSGEMIYMENRQPIIRSMDQTEELNLIFEF
2795	RTDAGFGWMVYRC	WKM80687.1	baseplate wedge subunit	4e-07	55.59	MSNSTRASSTRSTIYRAIITSKFRTEKMYTFYKSIGPGTDQNTLYVSFGKSTPWSDNESEPGFAPPYPADNGDGVVDVWTNMMGAVKIESSMLDCVVPRRDWGDTRYPNPRTFLIGDIVVANSAPYNRTDAGFGWMVYRCIDVPKDGMCSIGNLTSKEECIKLGGKWTPSTISGSAPRGRGDANGTVDLGDGYLWEYLYEIPADVSINRCTNEYIVVPWPEEIEESPARWGFQNNLTWQQNDFNLIYRMKCNTIRFKAYLDAVYFPEFSLPGNTGFRQLSIITNPLEVKPMPNSPNVKAEKGWYSASGLERQSGEMIYMENRQPIIRSMDQTEELNLIFEF
2824	TPSTISGSAPRG	WKM80687.1	baseplate wedge subunit	3e-04	53.09	MSNSTRASSTRSTIYRAIITSKFRTEKMYTFYKSIGPGTDQNTLYVSFGKSTPWSDNESEPGFAPPYPADNGDGVVDVWTNMMGAVKIESSMLDCVVPRRDWGDTRYPNPRTFLIGDIVVANSAPYNRTDAGFGWMVYRCIDVPKDGMCSIGNLTSKEECIKLGGKWTPSTISGSAPRGRGDANGTVDLGDGYLWEYLYEIPADVSINRCTNEYIVVPWPEEIEESPARWGFQNNLTWQQNDFNLIYRMKCNTIRFKAYLDAVYFPEFSLPGNTGFRQLSIITNPLEVKPMPNSPNVKAEKGWYSASGLERQSGEMIYMENRQPIIRSMDQTEELNLIFEF
2840	RGRGDANGTVDLGDGYLWEYLYEIPADVSINRC	WKM80687.1	baseplate wedge subunit	4e-20	52.33	MSNSTRASSTRSTIYRAIITSKFRTEKMYTFYKSIGPGTDQNTLYVSFGKSTPWSDNESEPGFAPPYPADNGDGVVDVWTNMMGAVKIESSMLDCVVPRRDWGDTRYPNPRTFLIGDIVVANSAPYNRTDAGFGWMVYRCIDVPKDGMCSIGNLTSKEECIKLGGKWTPSTISGSAPRGRGDANGTVDLGDGYLWEYLYEIPADVSINRCTNEYIVVPWPEEIEESPARWGFQNNLTWQQNDFNLIYRMKCNTIRFKAYLDAVYFPEFSLPGNTGFRQLSIITNPLEVKPMPNSPNVKAEKGWYSASGLERQSGEMIYMENRQPIIRSMDQTEELNLIFEF
2858	RQLSIITNPLEVKPMPNSPNVKA	WKM80687.1	baseplate wedge subunit	2e-11	51.43	MSNSTRASSTRSTIYRAIITSKFRTEKMYTFYKSIGPGTDQNTLYVSFGKSTPWSDNESEPGFAPPYPADNGDGVVDVWTNMMGAVKIESSMLDCVVPRRDWGDTRYPNPRTFLIGDIVVANSAPYNRTDAGFGWMVYRCIDVPKDGMCSIGNLTSKEECIKLGGKWTPSTISGSAPRGRGDANGTVDLGDGYLWEYLYEIPADVSINRCTNEYIVVPWPEEIEESPARWGFQNNLTWQQNDFNLIYRMKCNTIRFKAYLDAVYFPEFSLPGNTGFRQLSIITNPLEVKPMPNSPNVKAEKGWYSASGLERQSGEMIYMENRQPIIRSMDQTEELNLIFEF
2861	RQLSIITNPLEVKPMPNS	WKM80687.1	baseplate wedge subunit	1e-08	51.05	MSNSTRASSTRSTIYRAIITSKFRTEKMYTFYKSIGPGTDQNTLYVSFGKSTPWSDNESEPGFAPPYPADNGDGVVDVWTNMMGAVKIESSMLDCVVPRRDWGDTRYPNPRTFLIGDIVVANSAPYNRTDAGFGWMVYRCIDVPKDGMCSIGNLTSKEECIKLGGKWTPSTISGSAPRGRGDANGTVDLGDGYLWEYLYEIPADVSINRCTNEYIVVPWPEEIEESPARWGFQNNLTWQQNDFNLIYRMKCNTIRFKAYLDAVYFPEFSLPGNTGFRQLSIITNPLEVKPMPNSPNVKAEKGWYSASGLERQSGEMIYMENRQPIIRSMDQTEELNLIFEF
2894	QSGEMIYMENRQ	WKM80687.1	baseplate wedge subunit	7e-05	48.91	MSNSTRASSTRSTIYRAIITSKFRTEKMYTFYKSIGPGTDQNTLYVSFGKSTPWSDNESEPGFAPPYPADNGDGVVDVWTNMMGAVKIESSMLDCVVPRRDWGDTRYPNPRTFLIGDIVVANSAPYNRTDAGFGWMVYRCIDVPKDGMCSIGNLTSKEECIKLGGKWTPSTISGSAPRGRGDANGTVDLGDGYLWEYLYEIPADVSINRCTNEYIVVPWPEEIEESPARWGFQNNLTWQQNDFNLIYRMKCNTIRFKAYLDAVYFPEFSLPGNTGFRQLSIITNPLEVKPMPNSPNVKAEKGWYSASGLERQSGEMIYMENRQPIIRSMDQTEELNLIFEF
2906	RCTNEYIVVPWPEEIEESPARW	WKM80687.1	baseplate wedge subunit	3e-12	48.21	MSNSTRASSTRSTIYRAIITSKFRTEKMYTFYKSIGPGTDQNTLYVSFGKSTPWSDNESEPGFAPPYPADNGDGVVDVWTNMMGAVKIESSMLDCVVPRRDWGDTRYPNPRTFLIGDIVVANSAPYNRTDAGFGWMVYRCIDVPKDGMCSIGNLTSKEECIKLGGKWTPSTISGSAPRGRGDANGTVDLGDGYLWEYLYEIPADVSINRCTNEYIVVPWPEEIEESPARWGFQNNLTWQQNDFNLIYRMKCNTIRFKAYLDAVYFPEFSLPGNTGFRQLSIITNPLEVKPMPNSPNVKAEKGWYSASGLERQSGEMIYMENRQPIIRSMDQTEELNLIFEF
2925	RQSGEMIYMENRQ	WKM80687.1	baseplate wedge subunit	1e-05	46.95	MSNSTRASSTRSTIYRAIITSKFRTEKMYTFYKSIGPGTDQNTLYVSFGKSTPWSDNESEPGFAPPYPADNGDGVVDVWTNMMGAVKIESSMLDCVVPRRDWGDTRYPNPRTFLIGDIVVANSAPYNRTDAGFGWMVYRCIDVPKDGMCSIGNLTSKEECIKLGGKWTPSTISGSAPRGRGDANGTVDLGDGYLWEYLYEIPADVSINRCTNEYIVVPWPEEIEESPARWGFQNNLTWQQNDFNLIYRMKCNTIRFKAYLDAVYFPEFSLPGNTGFRQLSIITNPLEVKPMPNSPNVKAEKGWYSASGLERQSGEMIYMENRQPIIRSMDQTEELNLIFEF
2942	KSIGPGTDQNTLYV	WKM80687.1	baseplate wedge subunit	5e-06	45.92	MSNSTRASSTRSTIYRAIITSKFRTEKMYTFYKSIGPGTDQNTLYVSFGKSTPWSDNESEPGFAPPYPADNGDGVVDVWTNMMGAVKIESSMLDCVVPRRDWGDTRYPNPRTFLIGDIVVANSAPYNRTDAGFGWMVYRCIDVPKDGMCSIGNLTSKEECIKLGGKWTPSTISGSAPRGRGDANGTVDLGDGYLWEYLYEIPADVSINRCTNEYIVVPWPEEIEESPARWGFQNNLTWQQNDFNLIYRMKCNTIRFKAYLDAVYFPEFSLPGNTGFRQLSIITNPLEVKPMPNSPNVKAEKGWYSASGLERQSGEMIYMENRQPIIRSMDQTEELNLIFEF
2945	RQLSIITNPLEVKPMPNSPNVKA	WKM80687.1	baseplate wedge subunit	2e-11	45.71	MSNSTRASSTRSTIYRAIITSKFRTEKMYTFYKSIGPGTDQNTLYVSFGKSTPWSDNESEPGFAPPYPADNGDGVVDVWTNMMGAVKIESSMLDCVVPRRDWGDTRYPNPRTFLIGDIVVANSAPYNRTDAGFGWMVYRCIDVPKDGMCSIGNLTSKEECIKLGGKWTPSTISGSAPRGRGDANGTVDLGDGYLWEYLYEIPADVSINRCTNEYIVVPWPEEIEESPARWGFQNNLTWQQNDFNLIYRMKCNTIRFKAYLDAVYFPEFSLPGNTGFRQLSIITNPLEVKPMPNSPNVKAEKGWYSASGLERQSGEMIYMENRQPIIRSMDQTEELNLIFEF
2957	GMCSIGNLTSKE	WKM80687.1	baseplate wedge subunit	3e-05	45.08	MSNSTRASSTRSTIYRAIITSKFRTEKMYTFYKSIGPGTDQNTLYVSFGKSTPWSDNESEPGFAPPYPADNGDGVVDVWTNMMGAVKIESSMLDCVVPRRDWGDTRYPNPRTFLIGDIVVANSAPYNRTDAGFGWMVYRCIDVPKDGMCSIGNLTSKEECIKLGGKWTPSTISGSAPRGRGDANGTVDLGDGYLWEYLYEIPADVSINRCTNEYIVVPWPEEIEESPARWGFQNNLTWQQNDFNLIYRMKCNTIRFKAYLDAVYFPEFSLPGNTGFRQLSIITNPLEVKPMPNSPNVKAEKGWYSASGLERQSGEMIYMENRQPIIRSMDQTEELNLIFEF
2960	RQLSIITNPLEVKP	WKM80687.1	baseplate wedge subunit	6e-06	44.68	MSNSTRASSTRSTIYRAIITSKFRTEKMYTFYKSIGPGTDQNTLYVSFGKSTPWSDNESEPGFAPPYPADNGDGVVDVWTNMMGAVKIESSMLDCVVPRRDWGDTRYPNPRTFLIGDIVVANSAPYNRTDAGFGWMVYRCIDVPKDGMCSIGNLTSKEECIKLGGKWTPSTISGSAPRGRGDANGTVDLGDGYLWEYLYEIPADVSINRCTNEYIVVPWPEEIEESPARWGFQNNLTWQQNDFNLIYRMKCNTIRFKAYLDAVYFPEFSLPGNTGFRQLSIITNPLEVKPMPNSPNVKAEKGWYSASGLERQSGEMIYMENRQPIIRSMDQTEELNLIFEF
2976	YLYEIPADVSINRC	WKM80687.1	baseplate wedge subunit	6e-07	43.63	MSNSTRASSTRSTIYRAIITSKFRTEKMYTFYKSIGPGTDQNTLYVSFGKSTPWSDNESEPGFAPPYPADNGDGVVDVWTNMMGAVKIESSMLDCVVPRRDWGDTRYPNPRTFLIGDIVVANSAPYNRTDAGFGWMVYRCIDVPKDGMCSIGNLTSKEECIKLGGKWTPSTISGSAPRGRGDANGTVDLGDGYLWEYLYEIPADVSINRCTNEYIVVPWPEEIEESPARWGFQNNLTWQQNDFNLIYRMKCNTIRFKAYLDAVYFPEFSLPGNTGFRQLSIITNPLEVKPMPNSPNVKAEKGWYSASGLERQSGEMIYMENRQPIIRSMDQTEELNLIFEF
2989	NDFNLIYRM	WKM80687.1	baseplate wedge subunit	0.002	43.13	MSNSTRASSTRSTIYRAIITSKFRTEKMYTFYKSIGPGTDQNTLYVSFGKSTPWSDNESEPGFAPPYPADNGDGVVDVWTNMMGAVKIESSMLDCVVPRRDWGDTRYPNPRTFLIGDIVVANSAPYNRTDAGFGWMVYRCIDVPKDGMCSIGNLTSKEECIKLGGKWTPSTISGSAPRGRGDANGTVDLGDGYLWEYLYEIPADVSINRCTNEYIVVPWPEEIEESPARWGFQNNLTWQQNDFNLIYRMKCNTIRFKAYLDAVYFPEFSLPGNTGFRQLSIITNPLEVKPMPNSPNVKAEKGWYSASGLERQSGEMIYMENRQPIIRSMDQTEELNLIFEF
3003	KGWYSASGLERQ	WKM80687.1	baseplate wedge subunit	6e-05	42.51	MSNSTRASSTRSTIYRAIITSKFRTEKMYTFYKSIGPGTDQNTLYVSFGKSTPWSDNESEPGFAPPYPADNGDGVVDVWTNMMGAVKIESSMLDCVVPRRDWGDTRYPNPRTFLIGDIVVANSAPYNRTDAGFGWMVYRCIDVPKDGMCSIGNLTSKEECIKLGGKWTPSTISGSAPRGRGDANGTVDLGDGYLWEYLYEIPADVSINRCTNEYIVVPWPEEIEESPARWGFQNNLTWQQNDFNLIYRMKCNTIRFKAYLDAVYFPEFSLPGNTGFRQLSIITNPLEVKPMPNSPNVKAEKGWYSASGLERQSGEMIYMENRQPIIRSMDQTEELNLIFEF
3021	RTDAGFGWMVYRC	WKM80687.1	baseplate wedge subunit	4e-07	41.38	MSNSTRASSTRSTIYRAIITSKFRTEKMYTFYKSIGPGTDQNTLYVSFGKSTPWSDNESEPGFAPPYPADNGDGVVDVWTNMMGAVKIESSMLDCVVPRRDWGDTRYPNPRTFLIGDIVVANSAPYNRTDAGFGWMVYRCIDVPKDGMCSIGNLTSKEECIKLGGKWTPSTISGSAPRGRGDANGTVDLGDGYLWEYLYEIPADVSINRCTNEYIVVPWPEEIEESPARWGFQNNLTWQQNDFNLIYRMKCNTIRFKAYLDAVYFPEFSLPGNTGFRQLSIITNPLEVKPMPNSPNVKAEKGWYSASGLERQSGEMIYMENRQPIIRSMDQTEELNLIFEF
3034	KSIGPGTDQNTLYVSFGKS	WKM80687.1	baseplate wedge subunit	2e-09	40.87	MSNSTRASSTRSTIYRAIITSKFRTEKMYTFYKSIGPGTDQNTLYVSFGKSTPWSDNESEPGFAPPYPADNGDGVVDVWTNMMGAVKIESSMLDCVVPRRDWGDTRYPNPRTFLIGDIVVANSAPYNRTDAGFGWMVYRCIDVPKDGMCSIGNLTSKEECIKLGGKWTPSTISGSAPRGRGDANGTVDLGDGYLWEYLYEIPADVSINRCTNEYIVVPWPEEIEESPARWGFQNNLTWQQNDFNLIYRMKCNTIRFKAYLDAVYFPEFSLPGNTGFRQLSIITNPLEVKPMPNSPNVKAEKGWYSASGLERQSGEMIYMENRQPIIRSMDQTEELNLIFEF
3109	RWGFQNNLTWQQNDFNLIYRM	WKM80687.1	baseplate wedge subunit	2e-12	36.54	MSNSTRASSTRSTIYRAIITSKFRTEKMYTFYKSIGPGTDQNTLYVSFGKSTPWSDNESEPGFAPPYPADNGDGVVDVWTNMMGAVKIESSMLDCVVPRRDWGDTRYPNPRTFLIGDIVVANSAPYNRTDAGFGWMVYRCIDVPKDGMCSIGNLTSKEECIKLGGKWTPSTISGSAPRGRGDANGTVDLGDGYLWEYLYEIPADVSINRCTNEYIVVPWPEEIEESPARWGFQNNLTWQQNDFNLIYRMKCNTIRFKAYLDAVYFPEFSLPGNTGFRQLSIITNPLEVKPMPNSPNVKAEKGWYSASGLERQSGEMIYMENRQPIIRSMDQTEELNLIFEF
3154	KAYLDAVYFPEFSLPGNTGFRQ	WKM80687.1	baseplate wedge subunit	2e-12	33.17	MSNSTRASSTRSTIYRAIITSKFRTEKMYTFYKSIGPGTDQNTLYVSFGKSTPWSDNESEPGFAPPYPADNGDGVVDVWTNMMGAVKIESSMLDCVVPRRDWGDTRYPNPRTFLIGDIVVANSAPYNRTDAGFGWMVYRCIDVPKDGMCSIGNLTSKEECIKLGGKWTPSTISGSAPRGRGDANGTVDLGDGYLWEYLYEIPADVSINRCTNEYIVVPWPEEIEESPARWGFQNNLTWQQNDFNLIYRMKCNTIRFKAYLDAVYFPEFSLPGNTGFRQLSIITNPLEVKPMPNSPNVKAEKGWYSASGLERQSGEMIYMENRQPIIRSMDQTEELNLIFEF
3166	KGWYSASGLERQ	WKM80687.1	baseplate wedge subunit	6e-05	32.55	MSNSTRASSTRSTIYRAIITSKFRTEKMYTFYKSIGPGTDQNTLYVSFGKSTPWSDNESEPGFAPPYPADNGDGVVDVWTNMMGAVKIESSMLDCVVPRRDWGDTRYPNPRTFLIGDIVVANSAPYNRTDAGFGWMVYRCIDVPKDGMCSIGNLTSKEECIKLGGKWTPSTISGSAPRGRGDANGTVDLGDGYLWEYLYEIPADVSINRCTNEYIVVPWPEEIEESPARWGFQNNLTWQQNDFNLIYRMKCNTIRFKAYLDAVYFPEFSLPGNTGFRQLSIITNPLEVKPMPNSPNVKAEKGWYSASGLERQSGEMIYMENRQPIIRSMDQTEELNLIFEF
3171	TFYKSIGPGTDQNTLYVSFGKS	WKM80687.1	baseplate wedge subunit	1e-11	32.27	MSNSTRASSTRSTIYRAIITSKFRTEKMYTFYKSIGPGTDQNTLYVSFGKSTPWSDNESEPGFAPPYPADNGDGVVDVWTNMMGAVKIESSMLDCVVPRRDWGDTRYPNPRTFLIGDIVVANSAPYNRTDAGFGWMVYRCIDVPKDGMCSIGNLTSKEECIKLGGKWTPSTISGSAPRGRGDANGTVDLGDGYLWEYLYEIPADVSINRCTNEYIVVPWPEEIEESPARWGFQNNLTWQQNDFNLIYRMKCNTIRFKAYLDAVYFPEFSLPGNTGFRQLSIITNPLEVKPMPNSPNVKAEKGWYSASGLERQSGEMIYMENRQPIIRSMDQTEELNLIFEF
3191	KWTPSTISGSAPRG	WKM80687.1	baseplate wedge subunit	6e-06	30.78	MSNSTRASSTRSTIYRAIITSKFRTEKMYTFYKSIGPGTDQNTLYVSFGKSTPWSDNESEPGFAPPYPADNGDGVVDVWTNMMGAVKIESSMLDCVVPRRDWGDTRYPNPRTFLIGDIVVANSAPYNRTDAGFGWMVYRCIDVPKDGMCSIGNLTSKEECIKLGGKWTPSTISGSAPRGRGDANGTVDLGDGYLWEYLYEIPADVSINRCTNEYIVVPWPEEIEESPARWGFQNNLTWQQNDFNLIYRMKCNTIRFKAYLDAVYFPEFSLPGNTGFRQLSIITNPLEVKPMPNSPNVKAEKGWYSASGLERQSGEMIYMENRQPIIRSMDQTEELNLIFEF
3203	KSIGPGTDQNTLYVSFGKS	WKM80687.1	baseplate wedge subunit	2e-09	30.45	MSNSTRASSTRSTIYRAIITSKFRTEKMYTFYKSIGPGTDQNTLYVSFGKSTPWSDNESEPGFAPPYPADNGDGVVDVWTNMMGAVKIESSMLDCVVPRRDWGDTRYPNPRTFLIGDIVVANSAPYNRTDAGFGWMVYRCIDVPKDGMCSIGNLTSKEECIKLGGKWTPSTISGSAPRGRGDANGTVDLGDGYLWEYLYEIPADVSINRCTNEYIVVPWPEEIEESPARWGFQNNLTWQQNDFNLIYRMKCNTIRFKAYLDAVYFPEFSLPGNTGFRQLSIITNPLEVKPMPNSPNVKAEKGWYSASGLERQSGEMIYMENRQPIIRSMDQTEELNLIFEF
3211	KGWYSASGLERQ	WKM80687.1	baseplate wedge subunit	6e-05	30.08	MSNSTRASSTRSTIYRAIITSKFRTEKMYTFYKSIGPGTDQNTLYVSFGKSTPWSDNESEPGFAPPYPADNGDGVVDVWTNMMGAVKIESSMLDCVVPRRDWGDTRYPNPRTFLIGDIVVANSAPYNRTDAGFGWMVYRCIDVPKDGMCSIGNLTSKEECIKLGGKWTPSTISGSAPRGRGDANGTVDLGDGYLWEYLYEIPADVSINRCTNEYIVVPWPEEIEESPARWGFQNNLTWQQNDFNLIYRMKCNTIRFKAYLDAVYFPEFSLPGNTGFRQLSIITNPLEVKPMPNSPNVKAEKGWYSASGLERQSGEMIYMENRQPIIRSMDQTEELNLIFEF
3241	RQLSIITNPLEVKPMPNSPNVKA	WKM80687.1	baseplate wedge subunit	2e-11	27.73	MSNSTRASSTRSTIYRAIITSKFRTEKMYTFYKSIGPGTDQNTLYVSFGKSTPWSDNESEPGFAPPYPADNGDGVVDVWTNMMGAVKIESSMLDCVVPRRDWGDTRYPNPRTFLIGDIVVANSAPYNRTDAGFGWMVYRCIDVPKDGMCSIGNLTSKEECIKLGGKWTPSTISGSAPRGRGDANGTVDLGDGYLWEYLYEIPADVSINRCTNEYIVVPWPEEIEESPARWGFQNNLTWQQNDFNLIYRMKCNTIRFKAYLDAVYFPEFSLPGNTGFRQLSIITNPLEVKPMPNSPNVKAEKGWYSASGLERQSGEMIYMENRQPIIRSMDQTEELNLIFEF
3302	KWTPSTISGSAPRG	WKM80687.1	baseplate wedge subunit	6e-06	24.17	MSNSTRASSTRSTIYRAIITSKFRTEKMYTFYKSIGPGTDQNTLYVSFGKSTPWSDNESEPGFAPPYPADNGDGVVDVWTNMMGAVKIESSMLDCVVPRRDWGDTRYPNPRTFLIGDIVVANSAPYNRTDAGFGWMVYRCIDVPKDGMCSIGNLTSKEECIKLGGKWTPSTISGSAPRGRGDANGTVDLGDGYLWEYLYEIPADVSINRCTNEYIVVPWPEEIEESPARWGFQNNLTWQQNDFNLIYRMKCNTIRFKAYLDAVYFPEFSLPGNTGFRQLSIITNPLEVKPMPNSPNVKAEKGWYSASGLERQSGEMIYMENRQPIIRSMDQTEELNLIFEF
3306	KGWYSASGLERQ	WKM80687.1	baseplate wedge subunit	6e-05	24.02	MSNSTRASSTRSTIYRAIITSKFRTEKMYTFYKSIGPGTDQNTLYVSFGKSTPWSDNESEPGFAPPYPADNGDGVVDVWTNMMGAVKIESSMLDCVVPRRDWGDTRYPNPRTFLIGDIVVANSAPYNRTDAGFGWMVYRCIDVPKDGMCSIGNLTSKEECIKLGGKWTPSTISGSAPRGRGDANGTVDLGDGYLWEYLYEIPADVSINRCTNEYIVVPWPEEIEESPARWGFQNNLTWQQNDFNLIYRMKCNTIRFKAYLDAVYFPEFSLPGNTGFRQLSIITNPLEVKPMPNSPNVKAEKGWYSASGLERQSGEMIYMENRQPIIRSMDQTEELNLIFEF
3330	RDFKPGSYSGSGIPRK	WKM80687.1	baseplate wedge subunit	1.4	22.66	MSNSTRASSTRSTIYRAIITSKFRTEKMYTFYKSIGPGTDQNTLYVSFGKSTPWSDNESEPGFAPPYPADNGDGVVDVWTNMMGAVKIESSMLDCVVPRRDWGDTRYPNPRTFLIGDIVVANSAPYNRTDAGFGWMVYRCIDVPKDGMCSIGNLTSKEECIKLGGKWTPSTISGSAPRGRGDANGTVDLGDGYLWEYLYEIPADVSINRCTNEYIVVPWPEEIEESPARWGFQNNLTWQQNDFNLIYRMKCNTIRFKAYLDAVYFPEFSLPGNTGFRQLSIITNPLEVKPMPNSPNVKAEKGWYSASGLERQSGEMIYMENRQPIIRSMDQTEELNLIFEF
3346	KSTPWSDNESEPGFAPPYPADNGDGVVDVWTNMMGAVKI	WKM80687.1	baseplate wedge subunit	4e-24	22.02	MSNSTRASSTRSTIYRAIITSKFRTEKMYTFYKSIGPGTDQNTLYVSFGKSTPWSDNESEPGFAPPYPADNGDGVVDVWTNMMGAVKIESSMLDCVVPRRDWGDTRYPNPRTFLIGDIVVANSAPYNRTDAGFGWMVYRCIDVPKDGMCSIGNLTSKEECIKLGGKWTPSTISGSAPRGRGDANGTVDLGDGYLWEYLYEIPADVSINRCTNEYIVVPWPEEIEESPARWGFQNNLTWQQNDFNLIYRMKCNTIRFKAYLDAVYFPEFSLPGNTGFRQLSIITNPLEVKPMPNSPNVKAEKGWYSASGLERQSGEMIYMENRQPIIRSMDQTEELNLIFEF
3363	RQLSIITNPLEVKPMPNS	WKM80687.1	baseplate wedge subunit	1e-08	21.31	MSNSTRASSTRSTIYRAIITSKFRTEKMYTFYKSIGPGTDQNTLYVSFGKSTPWSDNESEPGFAPPYPADNGDGVVDVWTNMMGAVKIESSMLDCVVPRRDWGDTRYPNPRTFLIGDIVVANSAPYNRTDAGFGWMVYRCIDVPKDGMCSIGNLTSKEECIKLGGKWTPSTISGSAPRGRGDANGTVDLGDGYLWEYLYEIPADVSINRCTNEYIVVPWPEEIEESPARWGFQNNLTWQQNDFNLIYRMKCNTIRFKAYLDAVYFPEFSLPGNTGFRQLSIITNPLEVKPMPNSPNVKAEKGWYSASGLERQSGEMIYMENRQPIIRSMDQTEELNLIFEF
3385	RQSGEMIYMENRQ	WKM80687.1	baseplate wedge subunit	1e-05	19.98	MSNSTRASSTRSTIYRAIITSKFRTEKMYTFYKSIGPGTDQNTLYVSFGKSTPWSDNESEPGFAPPYPADNGDGVVDVWTNMMGAVKIESSMLDCVVPRRDWGDTRYPNPRTFLIGDIVVANSAPYNRTDAGFGWMVYRCIDVPKDGMCSIGNLTSKEECIKLGGKWTPSTISGSAPRGRGDANGTVDLGDGYLWEYLYEIPADVSINRCTNEYIVVPWPEEIEESPARWGFQNNLTWQQNDFNLIYRMKCNTIRFKAYLDAVYFPEFSLPGNTGFRQLSIITNPLEVKPMPNSPNVKAEKGWYSASGLERQSGEMIYMENRQPIIRSMDQTEELNLIFEF
3396	KSIGPGTDQNTLYVSFGKS	WKM80687.1	baseplate wedge subunit	2e-09	19.54	MSNSTRASSTRSTIYRAIITSKFRTEKMYTFYKSIGPGTDQNTLYVSFGKSTPWSDNESEPGFAPPYPADNGDGVVDVWTNMMGAVKIESSMLDCVVPRRDWGDTRYPNPRTFLIGDIVVANSAPYNRTDAGFGWMVYRCIDVPKDGMCSIGNLTSKEECIKLGGKWTPSTISGSAPRGRGDANGTVDLGDGYLWEYLYEIPADVSINRCTNEYIVVPWPEEIEESPARWGFQNNLTWQQNDFNLIYRMKCNTIRFKAYLDAVYFPEFSLPGNTGFRQLSIITNPLEVKPMPNSPNVKAEKGWYSASGLERQSGEMIYMENRQPIIRSMDQTEELNLIFEF
3412	SIGPGTDQNTLYVSFGKS	WKM80687.1	baseplate wedge subunit	1e-08	18.8	MSNSTRASSTRSTIYRAIITSKFRTEKMYTFYKSIGPGTDQNTLYVSFGKSTPWSDNESEPGFAPPYPADNGDGVVDVWTNMMGAVKIESSMLDCVVPRRDWGDTRYPNPRTFLIGDIVVANSAPYNRTDAGFGWMVYRCIDVPKDGMCSIGNLTSKEECIKLGGKWTPSTISGSAPRGRGDANGTVDLGDGYLWEYLYEIPADVSINRCTNEYIVVPWPEEIEESPARWGFQNNLTWQQNDFNLIYRMKCNTIRFKAYLDAVYFPEFSLPGNTGFRQLSIITNPLEVKPMPNSPNVKAEKGWYSASGLERQSGEMIYMENRQPIIRSMDQTEELNLIFEF
3467	WTPSTISGSAPRG	WKM80687.1	baseplate wedge subunit	3e-05	17.13	MSNSTRASSTRSTIYRAIITSKFRTEKMYTFYKSIGPGTDQNTLYVSFGKSTPWSDNESEPGFAPPYPADNGDGVVDVWTNMMGAVKIESSMLDCVVPRRDWGDTRYPNPRTFLIGDIVVANSAPYNRTDAGFGWMVYRCIDVPKDGMCSIGNLTSKEECIKLGGKWTPSTISGSAPRGRGDANGTVDLGDGYLWEYLYEIPADVSINRCTNEYIVVPWPEEIEESPARWGFQNNLTWQQNDFNLIYRMKCNTIRFKAYLDAVYFPEFSLPGNTGFRQLSIITNPLEVKPMPNSPNVKAEKGWYSASGLERQSGEMIYMENRQPIIRSMDQTEELNLIFEF
3493	KSIGPGTDQNTLYVSFGKS	WKM80687.1	baseplate wedge subunit	2e-09	16.31	MSNSTRASSTRSTIYRAIITSKFRTEKMYTFYKSIGPGTDQNTLYVSFGKSTPWSDNESEPGFAPPYPADNGDGVVDVWTNMMGAVKIESSMLDCVVPRRDWGDTRYPNPRTFLIGDIVVANSAPYNRTDAGFGWMVYRCIDVPKDGMCSIGNLTSKEECIKLGGKWTPSTISGSAPRGRGDANGTVDLGDGYLWEYLYEIPADVSINRCTNEYIVVPWPEEIEESPARWGFQNNLTWQQNDFNLIYRMKCNTIRFKAYLDAVYFPEFSLPGNTGFRQLSIITNPLEVKPMPNSPNVKAEKGWYSASGLERQSGEMIYMENRQPIIRSMDQTEELNLIFEF
4333	RLNQHPTDTGLRH	WKM80687.1	baseplate wedge subunit	8.1	18.37	MSNSTRASSTRSTIYRAIITSKFRTEKMYTFYKSIGPGTDQNTLYVSFGKSTPWSDNESEPGFAPPYPADNGDGVVDVWTNMMGAVKIESSMLDCVVPRRDWGDTRYPNPRTFLIGDIVVANSAPYNRTDAGFGWMVYRCIDVPKDGMCSIGNLTSKEECIKLGGKWTPSTISGSAPRGRGDANGTVDLGDGYLWEYLYEIPADVSINRCTNEYIVVPWPEEIEESPARWGFQNNLTWQQNDFNLIYRMKCNTIRFKAYLDAVYFPEFSLPGNTGFRQLSIITNPLEVKPMPNSPNVKAEKGWYSASGLERQSGEMIYMENRQPIIRSMDQTEELNLIFEF
4335	FVLGIILDSNSSSRT	WKM80687.1	baseplate wedge subunit	7.7	18.22	MSNSTRASSTRSTIYRAIITSKFRTEKMYTFYKSIGPGTDQNTLYVSFGKSTPWSDNESEPGFAPPYPADNGDGVVDVWTNMMGAVKIESSMLDCVVPRRDWGDTRYPNPRTFLIGDIVVANSAPYNRTDAGFGWMVYRCIDVPKDGMCSIGNLTSKEECIKLGGKWTPSTISGSAPRGRGDANGTVDLGDGYLWEYLYEIPADVSINRCTNEYIVVPWPEEIEESPARWGFQNNLTWQQNDFNLIYRMKCNTIRFKAYLDAVYFPEFSLPGNTGFRQLSIITNPLEVKPMPNSPNVKAEKGWYSASGLERQSGEMIYMENRQPIIRSMDQTEELNLIFEF
4844	RDSGSSILVIRGASAPYRRI	WKM80687.1	baseplate wedge subunit	3.3	16.92	MSNSTRASSTRSTIYRAIITSKFRTEKMYTFYKSIGPGTDQNTLYVSFGKSTPWSDNESEPGFAPPYPADNGDGVVDVWTNMMGAVKIESSMLDCVVPRRDWGDTRYPNPRTFLIGDIVVANSAPYNRTDAGFGWMVYRCIDVPKDGMCSIGNLTSKEECIKLGGKWTPSTISGSAPRGRGDANGTVDLGDGYLWEYLYEIPADVSINRCTNEYIVVPWPEEIEESPARWGFQNNLTWQQNDFNLIYRMKCNTIRFKAYLDAVYFPEFSLPGNTGFRQLSIITNPLEVKPMPNSPNVKAEKGWYSASGLERQSGEMIYMENRQPIIRSMDQTEELNLIFEF
5384	LENSTDIIRTEFYAGIGPRM	WKM80687.1	baseplate wedge subunit	1.7	15.2	MSNSTRASSTRSTIYRAIITSKFRTEKMYTFYKSIGPGTDQNTLYVSFGKSTPWSDNESEPGFAPPYPADNGDGVVDVWTNMMGAVKIESSMLDCVVPRRDWGDTRYPNPRTFLIGDIVVANSAPYNRTDAGFGWMVYRCIDVPKDGMCSIGNLTSKEECIKLGGKWTPSTISGSAPRGRGDANGTVDLGDGYLWEYLYEIPADVSINRCTNEYIVVPWPEEIEESPARWGFQNNLTWQQNDFNLIYRMKCNTIRFKAYLDAVYFPEFSLPGNTGFRQLSIITNPLEVKPMPNSPNVKAEKGWYSASGLERQSGEMIYMENRQPIIRSMDQTEELNLIFEF
2192	KIIDVGEIGNASTGDILYDGGVKI	WKM80688.1	baseplate wedge tail fiber protein connector	8e-12	147.59	MYTDKGKKIIDVGEIGNASTGDILYDGGVKINDNFDAIYNAFADQRLFAAGGGALNQKIHATSYYQKIKFGDANSAGTVPMGSCIDADCSEGAVQIRLSKGKAGEAVFVVNSNGSASKARSIKITTNGEGVADAFKDGSRELIINTPRCRIELWCVEVKANGAAVWDYSISSMFGSTYSPLEATYNLTSSPINIRLGYNDDYSTVKLLLSFSANPGGQTIKRQSSEVMLMIDPTITSSAPNGRVFDTEYAVLRSGESSENEKMYSISYSINAQKDLICTASTSYGNARLAVKVIATQTVGVSQ
2218	KIIDVGEIGNASTGDILYDGGVKI	WKM80688.1	baseplate wedge tail fiber protein connector	8e-12	124.92	MYTDKGKKIIDVGEIGNASTGDILYDGGVKINDNFDAIYNAFADQRLFAAGGGALNQKIHATSYYQKIKFGDANSAGTVPMGSCIDADCSEGAVQIRLSKGKAGEAVFVVNSNGSASKARSIKITTNGEGVADAFKDGSRELIINTPRCRIELWCVEVKANGAAVWDYSISSMFGSTYSPLEATYNLTSSPINIRLGYNDDYSTVKLLLSFSANPGGQTIKRQSSEVMLMIDPTITSSAPNGRVFDTEYAVLRSGESSENEKMYSISYSINAQKDLICTASTSYGNARLAVKVIATQTVGVSQ
2238	KAGEAVFVVNSNGSASKA	WKM80688.1	baseplate wedge tail fiber protein connector	2e-07	118.43	MYTDKGKKIIDVGEIGNASTGDILYDGGVKINDNFDAIYNAFADQRLFAAGGGALNQKIHATSYYQKIKFGDANSAGTVPMGSCIDADCSEGAVQIRLSKGKAGEAVFVVNSNGSASKARSIKITTNGEGVADAFKDGSRELIINTPRCRIELWCVEVKANGAAVWDYSISSMFGSTYSPLEATYNLTSSPINIRLGYNDDYSTVKLLLSFSANPGGQTIKRQSSEVMLMIDPTITSSAPNGRVFDTEYAVLRSGESSENEKMYSISYSINAQKDLICTASTSYGNARLAVKVIATQTVGVSQ
2247	KINDNFDAIYNAFADQRL	WKM80688.1	baseplate wedge tail fiber protein connector	5e-09	115.46	MYTDKGKKIIDVGEIGNASTGDILYDGGVKINDNFDAIYNAFADQRLFAAGGGALNQKIHATSYYQKIKFGDANSAGTVPMGSCIDADCSEGAVQIRLSKGKAGEAVFVVNSNGSASKARSIKITTNGEGVADAFKDGSRELIINTPRCRIELWCVEVKANGAAVWDYSISSMFGSTYSPLEATYNLTSSPINIRLGYNDDYSTVKLLLSFSANPGGQTIKRQSSEVMLMIDPTITSSAPNGRVFDTEYAVLRSGESSENEKMYSISYSINAQKDLICTASTSYGNARLAVKVIATQTVGVSQ
2269	KAGEAVFVVNSNGSASKA	WKM80688.1	baseplate wedge tail fiber protein connector	2e-07	110.34	MYTDKGKKIIDVGEIGNASTGDILYDGGVKINDNFDAIYNAFADQRLFAAGGGALNQKIHATSYYQKIKFGDANSAGTVPMGSCIDADCSEGAVQIRLSKGKAGEAVFVVNSNGSASKARSIKITTNGEGVADAFKDGSRELIINTPRCRIELWCVEVKANGAAVWDYSISSMFGSTYSPLEATYNLTSSPINIRLGYNDDYSTVKLLLSFSANPGGQTIKRQSSEVMLMIDPTITSSAPNGRVFDTEYAVLRSGESSENEKMYSISYSINAQKDLICTASTSYGNARLAVKVIATQTVGVSQ
2272	RQSSEVMLMIDPTITSSAPNGRV	WKM80688.1	baseplate wedge tail fiber protein connector	3e-12	109.85	MYTDKGKKIIDVGEIGNASTGDILYDGGVKINDNFDAIYNAFADQRLFAAGGGALNQKIHATSYYQKIKFGDANSAGTVPMGSCIDADCSEGAVQIRLSKGKAGEAVFVVNSNGSASKARSIKITTNGEGVADAFKDGSRELIINTPRCRIELWCVEVKANGAAVWDYSISSMFGSTYSPLEATYNLTSSPINIRLGYNDDYSTVKLLLSFSANPGGQTIKRQSSEVMLMIDPTITSSAPNGRVFDTEYAVLRSGESSENEKMYSISYSINAQKDLICTASTSYGNARLAVKVIATQTVGVSQ
2284	KKIIDVGEIGNASTGDILYDGGVKI	WKM80688.1	baseplate wedge tail fiber protein connector	2e-12	107.66	MYTDKGKKIIDVGEIGNASTGDILYDGGVKINDNFDAIYNAFADQRLFAAGGGALNQKIHATSYYQKIKFGDANSAGTVPMGSCIDADCSEGAVQIRLSKGKAGEAVFVVNSNGSASKARSIKITTNGEGVADAFKDGSRELIINTPRCRIELWCVEVKANGAAVWDYSISSMFGSTYSPLEATYNLTSSPINIRLGYNDDYSTVKLLLSFSANPGGQTIKRQSSEVMLMIDPTITSSAPNGRVFDTEYAVLRSGESSENEKMYSISYSINAQKDLICTASTSYGNARLAVKVIATQTVGVSQ
2287	VPMGSCIDADCSEGAVQIRL	WKM80688.1	baseplate wedge tail fiber protein connector	4e-11	107.12	MYTDKGKKIIDVGEIGNASTGDILYDGGVKINDNFDAIYNAFADQRLFAAGGGALNQKIHATSYYQKIKFGDANSAGTVPMGSCIDADCSEGAVQIRLSKGKAGEAVFVVNSNGSASKARSIKITTNGEGVADAFKDGSRELIINTPRCRIELWCVEVKANGAAVWDYSISSMFGSTYSPLEATYNLTSSPINIRLGYNDDYSTVKLLLSFSANPGGQTIKRQSSEVMLMIDPTITSSAPNGRVFDTEYAVLRSGESSENEKMYSISYSINAQKDLICTASTSYGNARLAVKVIATQTVGVSQ
2292	YSISSMFGSTYSPLEATYNLTSSPINIRL	WKM80688.1	baseplate wedge tail fiber protein connector	6e-16	106.13	MYTDKGKKIIDVGEIGNASTGDILYDGGVKINDNFDAIYNAFADQRLFAAGGGALNQKIHATSYYQKIKFGDANSAGTVPMGSCIDADCSEGAVQIRLSKGKAGEAVFVVNSNGSASKARSIKITTNGEGVADAFKDGSRELIINTPRCRIELWCVEVKANGAAVWDYSISSMFGSTYSPLEATYNLTSSPINIRLGYNDDYSTVKLLLSFSANPGGQTIKRQSSEVMLMIDPTITSSAPNGRVFDTEYAVLRSGESSENEKMYSISYSINAQKDLICTASTSYGNARLAVKVIATQTVGVSQ
2298	AGTVPMGSCIDADCSEGAVQIRL	WKM80688.1	baseplate wedge tail fiber protein connector	2e-12	104.96	MYTDKGKKIIDVGEIGNASTGDILYDGGVKINDNFDAIYNAFADQRLFAAGGGALNQKIHATSYYQKIKFGDANSAGTVPMGSCIDADCSEGAVQIRLSKGKAGEAVFVVNSNGSASKARSIKITTNGEGVADAFKDGSRELIINTPRCRIELWCVEVKANGAAVWDYSISSMFGSTYSPLEATYNLTSSPINIRLGYNDDYSTVKLLLSFSANPGGQTIKRQSSEVMLMIDPTITSSAPNGRVFDTEYAVLRSGESSENEKMYSISYSINAQKDLICTASTSYGNARLAVKVIATQTVGVSQ
2318	KFGDANSAGTVPMGSCIDADCSEGAVQIRL	WKM80688.1	baseplate wedge tail fiber protein connector	7e-18	102.18	MYTDKGKKIIDVGEIGNASTGDILYDGGVKINDNFDAIYNAFADQRLFAAGGGALNQKIHATSYYQKIKFGDANSAGTVPMGSCIDADCSEGAVQIRLSKGKAGEAVFVVNSNGSASKARSIKITTNGEGVADAFKDGSRELIINTPRCRIELWCVEVKANGAAVWDYSISSMFGSTYSPLEATYNLTSSPINIRLGYNDDYSTVKLLLSFSANPGGQTIKRQSSEVMLMIDPTITSSAPNGRVFDTEYAVLRSGESSENEKMYSISYSINAQKDLICTASTSYGNARLAVKVIATQTVGVSQ
2320	KLLLSFSANPGGQTIKR	WKM80688.1	baseplate wedge tail fiber protein connector	6e-08	101.85	MYTDKGKKIIDVGEIGNASTGDILYDGGVKINDNFDAIYNAFADQRLFAAGGGALNQKIHATSYYQKIKFGDANSAGTVPMGSCIDADCSEGAVQIRLSKGKAGEAVFVVNSNGSASKARSIKITTNGEGVADAFKDGSRELIINTPRCRIELWCVEVKANGAAVWDYSISSMFGSTYSPLEATYNLTSSPINIRLGYNDDYSTVKLLLSFSANPGGQTIKRQSSEVMLMIDPTITSSAPNGRVFDTEYAVLRSGESSENEKMYSISYSINAQKDLICTASTSYGNARLAVKVIATQTVGVSQ
2331	KDLICTASTSYGNARL	WKM80688.1	baseplate wedge tail fiber protein connector	2e-07	100.39	MYTDKGKKIIDVGEIGNASTGDILYDGGVKINDNFDAIYNAFADQRLFAAGGGALNQKIHATSYYQKIKFGDANSAGTVPMGSCIDADCSEGAVQIRLSKGKAGEAVFVVNSNGSASKARSIKITTNGEGVADAFKDGSRELIINTPRCRIELWCVEVKANGAAVWDYSISSMFGSTYSPLEATYNLTSSPINIRLGYNDDYSTVKLLLSFSANPGGQTIKRQSSEVMLMIDPTITSSAPNGRVFDTEYAVLRSGESSENEKMYSISYSINAQKDLICTASTSYGNARLAVKVIATQTVGVSQ
2335	KINDNFDAIYNAFADQRL	WKM80688.1	baseplate wedge tail fiber protein connector	5e-09	99.66	MYTDKGKKIIDVGEIGNASTGDILYDGGVKINDNFDAIYNAFADQRLFAAGGGALNQKIHATSYYQKIKFGDANSAGTVPMGSCIDADCSEGAVQIRLSKGKAGEAVFVVNSNGSASKARSIKITTNGEGVADAFKDGSRELIINTPRCRIELWCVEVKANGAAVWDYSISSMFGSTYSPLEATYNLTSSPINIRLGYNDDYSTVKLLLSFSANPGGQTIKRQSSEVMLMIDPTITSSAPNGRVFDTEYAVLRSGESSENEKMYSISYSINAQKDLICTASTSYGNARLAVKVIATQTVGVSQ
2341	KAGEAVFVVNSNGSASKA	WKM80688.1	baseplate wedge tail fiber protein connector	2e-07	98.56	MYTDKGKKIIDVGEIGNASTGDILYDGGVKINDNFDAIYNAFADQRLFAAGGGALNQKIHATSYYQKIKFGDANSAGTVPMGSCIDADCSEGAVQIRLSKGKAGEAVFVVNSNGSASKARSIKITTNGEGVADAFKDGSRELIINTPRCRIELWCVEVKANGAAVWDYSISSMFGSTYSPLEATYNLTSSPINIRLGYNDDYSTVKLLLSFSANPGGQTIKRQSSEVMLMIDPTITSSAPNGRVFDTEYAVLRSGESSENEKMYSISYSINAQKDLICTASTSYGNARLAVKVIATQTVGVSQ
2354	SCIDADCSEGAVQIRL	WKM80688.1	baseplate wedge tail fiber protein connector	1e-07	96.82	MYTDKGKKIIDVGEIGNASTGDILYDGGVKINDNFDAIYNAFADQRLFAAGGGALNQKIHATSYYQKIKFGDANSAGTVPMGSCIDADCSEGAVQIRLSKGKAGEAVFVVNSNGSASKARSIKITTNGEGVADAFKDGSRELIINTPRCRIELWCVEVKANGAAVWDYSISSMFGSTYSPLEATYNLTSSPINIRLGYNDDYSTVKLLLSFSANPGGQTIKRQSSEVMLMIDPTITSSAPNGRVFDTEYAVLRSGESSENEKMYSISYSINAQKDLICTASTSYGNARLAVKVIATQTVGVSQ
2364	RQSSEVMLMIDPTITSSAPNGRV	WKM80688.1	baseplate wedge tail fiber protein connector	3e-12	95.73	MYTDKGKKIIDVGEIGNASTGDILYDGGVKINDNFDAIYNAFADQRLFAAGGGALNQKIHATSYYQKIKFGDANSAGTVPMGSCIDADCSEGAVQIRLSKGKAGEAVFVVNSNGSASKARSIKITTNGEGVADAFKDGSRELIINTPRCRIELWCVEVKANGAAVWDYSISSMFGSTYSPLEATYNLTSSPINIRLGYNDDYSTVKLLLSFSANPGGQTIKRQSSEVMLMIDPTITSSAPNGRVFDTEYAVLRSGESSENEKMYSISYSINAQKDLICTASTSYGNARLAVKVIATQTVGVSQ
2380	IDVGEIGNASTGDILYDGGVKI	WKM80688.1	baseplate wedge tail fiber protein connector	1e-10	93.18	MYTDKGKKIIDVGEIGNASTGDILYDGGVKINDNFDAIYNAFADQRLFAAGGGALNQKIHATSYYQKIKFGDANSAGTVPMGSCIDADCSEGAVQIRLSKGKAGEAVFVVNSNGSASKARSIKITTNGEGVADAFKDGSRELIINTPRCRIELWCVEVKANGAAVWDYSISSMFGSTYSPLEATYNLTSSPINIRLGYNDDYSTVKLLLSFSANPGGQTIKRQSSEVMLMIDPTITSSAPNGRVFDTEYAVLRSGESSENEKMYSISYSINAQKDLICTASTSYGNARLAVKVIATQTVGVSQ
2383	KITTNGEGVADAFKD	WKM80688.1	baseplate wedge tail fiber protein connector	1e-06	92.76	MYTDKGKKIIDVGEIGNASTGDILYDGGVKINDNFDAIYNAFADQRLFAAGGGALNQKIHATSYYQKIKFGDANSAGTVPMGSCIDADCSEGAVQIRLSKGKAGEAVFVVNSNGSASKARSIKITTNGEGVADAFKDGSRELIINTPRCRIELWCVEVKANGAAVWDYSISSMFGSTYSPLEATYNLTSSPINIRLGYNDDYSTVKLLLSFSANPGGQTIKRQSSEVMLMIDPTITSSAPNGRVFDTEYAVLRSGESSENEKMYSISYSINAQKDLICTASTSYGNARLAVKVIATQTVGVSQ
2393	KFGDANSAGTVPMGSCIDADCSEGAVQIRL	WKM80688.1	baseplate wedge tail fiber protein connector	7e-18	91.11	MYTDKGKKIIDVGEIGNASTGDILYDGGVKINDNFDAIYNAFADQRLFAAGGGALNQKIHATSYYQKIKFGDANSAGTVPMGSCIDADCSEGAVQIRLSKGKAGEAVFVVNSNGSASKARSIKITTNGEGVADAFKDGSRELIINTPRCRIELWCVEVKANGAAVWDYSISSMFGSTYSPLEATYNLTSSPINIRLGYNDDYSTVKLLLSFSANPGGQTIKRQSSEVMLMIDPTITSSAPNGRVFDTEYAVLRSGESSENEKMYSISYSINAQKDLICTASTSYGNARLAVKVIATQTVGVSQ
2412	RVFDTEYAVLRS	WKM80688.1	baseplate wedge tail fiber protein connector	6e-05	88.54	MYTDKGKKIIDVGEIGNASTGDILYDGGVKINDNFDAIYNAFADQRLFAAGGGALNQKIHATSYYQKIKFGDANSAGTVPMGSCIDADCSEGAVQIRLSKGKAGEAVFVVNSNGSASKARSIKITTNGEGVADAFKDGSRELIINTPRCRIELWCVEVKANGAAVWDYSISSMFGSTYSPLEATYNLTSSPINIRLGYNDDYSTVKLLLSFSANPGGQTIKRQSSEVMLMIDPTITSSAPNGRVFDTEYAVLRSGESSENEKMYSISYSINAQKDLICTASTSYGNARLAVKVIATQTVGVSQ
2438	RLGYNDDYSTVKL	WKM80688.1	baseplate wedge tail fiber protein connector	2e-05	85.98	MYTDKGKKIIDVGEIGNASTGDILYDGGVKINDNFDAIYNAFADQRLFAAGGGALNQKIHATSYYQKIKFGDANSAGTVPMGSCIDADCSEGAVQIRLSKGKAGEAVFVVNSNGSASKARSIKITTNGEGVADAFKDGSRELIINTPRCRIELWCVEVKANGAAVWDYSISSMFGSTYSPLEATYNLTSSPINIRLGYNDDYSTVKLLLSFSANPGGQTIKRQSSEVMLMIDPTITSSAPNGRVFDTEYAVLRSGESSENEKMYSISYSINAQKDLICTASTSYGNARLAVKVIATQTVGVSQ
2439	YSPLEATYNLTSSPINIRL	WKM80688.1	baseplate wedge tail fiber protein connector	2e-09	85.93	MYTDKGKKIIDVGEIGNASTGDILYDGGVKINDNFDAIYNAFADQRLFAAGGGALNQKIHATSYYQKIKFGDANSAGTVPMGSCIDADCSEGAVQIRLSKGKAGEAVFVVNSNGSASKARSIKITTNGEGVADAFKDGSRELIINTPRCRIELWCVEVKANGAAVWDYSISSMFGSTYSPLEATYNLTSSPINIRLGYNDDYSTVKLLLSFSANPGGQTIKRQSSEVMLMIDPTITSSAPNGRVFDTEYAVLRSGESSENEKMYSISYSINAQKDLICTASTSYGNARLAVKVIATQTVGVSQ
2440	STYSPLEATYNLTSSPINIRL	WKM80688.1	baseplate wedge tail fiber protein connector	2e-10	85.92	MYTDKGKKIIDVGEIGNASTGDILYDGGVKINDNFDAIYNAFADQRLFAAGGGALNQKIHATSYYQKIKFGDANSAGTVPMGSCIDADCSEGAVQIRLSKGKAGEAVFVVNSNGSASKARSIKITTNGEGVADAFKDGSRELIINTPRCRIELWCVEVKANGAAVWDYSISSMFGSTYSPLEATYNLTSSPINIRLGYNDDYSTVKLLLSFSANPGGQTIKRQSSEVMLMIDPTITSSAPNGRVFDTEYAVLRSGESSENEKMYSISYSINAQKDLICTASTSYGNARLAVKVIATQTVGVSQ
2450	KITTNGEGVADAFKD	WKM80688.1	baseplate wedge tail fiber protein connector	1e-06	84.91	MYTDKGKKIIDVGEIGNASTGDILYDGGVKINDNFDAIYNAFADQRLFAAGGGALNQKIHATSYYQKIKFGDANSAGTVPMGSCIDADCSEGAVQIRLSKGKAGEAVFVVNSNGSASKARSIKITTNGEGVADAFKDGSRELIINTPRCRIELWCVEVKANGAAVWDYSISSMFGSTYSPLEATYNLTSSPINIRLGYNDDYSTVKLLLSFSANPGGQTIKRQSSEVMLMIDPTITSSAPNGRVFDTEYAVLRSGESSENEKMYSISYSINAQKDLICTASTSYGNARLAVKVIATQTVGVSQ
2459	KINDNFDAIYNAFADQRL	WKM80688.1	baseplate wedge tail fiber protein connector	5e-09	84.23	MYTDKGKKIIDVGEIGNASTGDILYDGGVKINDNFDAIYNAFADQRLFAAGGGALNQKIHATSYYQKIKFGDANSAGTVPMGSCIDADCSEGAVQIRLSKGKAGEAVFVVNSNGSASKARSIKITTNGEGVADAFKDGSRELIINTPRCRIELWCVEVKANGAAVWDYSISSMFGSTYSPLEATYNLTSSPINIRLGYNDDYSTVKLLLSFSANPGGQTIKRQSSEVMLMIDPTITSSAPNGRVFDTEYAVLRSGESSENEKMYSISYSINAQKDLICTASTSYGNARLAVKVIATQTVGVSQ
2495	LLLSFSANPGGQTIKR	WKM80688.1	baseplate wedge tail fiber protein connector	2e-07	81.24	MYTDKGKKIIDVGEIGNASTGDILYDGGVKINDNFDAIYNAFADQRLFAAGGGALNQKIHATSYYQKIKFGDANSAGTVPMGSCIDADCSEGAVQIRLSKGKAGEAVFVVNSNGSASKARSIKITTNGEGVADAFKDGSRELIINTPRCRIELWCVEVKANGAAVWDYSISSMFGSTYSPLEATYNLTSSPINIRLGYNDDYSTVKLLLSFSANPGGQTIKRQSSEVMLMIDPTITSSAPNGRVFDTEYAVLRSGESSENEKMYSISYSINAQKDLICTASTSYGNARLAVKVIATQTVGVSQ
2496	MLMIDPTITSSAPNGRV	WKM80688.1	baseplate wedge tail fiber protein connector	3e-08	81.18	MYTDKGKKIIDVGEIGNASTGDILYDGGVKINDNFDAIYNAFADQRLFAAGGGALNQKIHATSYYQKIKFGDANSAGTVPMGSCIDADCSEGAVQIRLSKGKAGEAVFVVNSNGSASKARSIKITTNGEGVADAFKDGSRELIINTPRCRIELWCVEVKANGAAVWDYSISSMFGSTYSPLEATYNLTSSPINIRLGYNDDYSTVKLLLSFSANPGGQTIKRQSSEVMLMIDPTITSSAPNGRVFDTEYAVLRSGESSENEKMYSISYSINAQKDLICTASTSYGNARLAVKVIATQTVGVSQ
2514	RLFAAGGGALNQKI	WKM80688.1	baseplate wedge tail fiber protein connector	1e-05	79.45	MYTDKGKKIIDVGEIGNASTGDILYDGGVKINDNFDAIYNAFADQRLFAAGGGALNQKIHATSYYQKIKFGDANSAGTVPMGSCIDADCSEGAVQIRLSKGKAGEAVFVVNSNGSASKARSIKITTNGEGVADAFKDGSRELIINTPRCRIELWCVEVKANGAAVWDYSISSMFGSTYSPLEATYNLTSSPINIRLGYNDDYSTVKLLLSFSANPGGQTIKRQSSEVMLMIDPTITSSAPNGRVFDTEYAVLRSGESSENEKMYSISYSINAQKDLICTASTSYGNARLAVKVIATQTVGVSQ
2517	MGSCIDADCSEGAVQIRL	WKM80688.1	baseplate wedge tail fiber protein connector	4e-09	79.28	MYTDKGKKIIDVGEIGNASTGDILYDGGVKINDNFDAIYNAFADQRLFAAGGGALNQKIHATSYYQKIKFGDANSAGTVPMGSCIDADCSEGAVQIRLSKGKAGEAVFVVNSNGSASKARSIKITTNGEGVADAFKDGSRELIINTPRCRIELWCVEVKANGAAVWDYSISSMFGSTYSPLEATYNLTSSPINIRLGYNDDYSTVKLLLSFSANPGGQTIKRQSSEVMLMIDPTITSSAPNGRVFDTEYAVLRSGESSENEKMYSISYSINAQKDLICTASTSYGNARLAVKVIATQTVGVSQ
2520	LMIDPTITSSAPNGRV	WKM80688.1	baseplate wedge tail fiber protein connector	2e-07	79.17	MYTDKGKKIIDVGEIGNASTGDILYDGGVKINDNFDAIYNAFADQRLFAAGGGALNQKIHATSYYQKIKFGDANSAGTVPMGSCIDADCSEGAVQIRLSKGKAGEAVFVVNSNGSASKARSIKITTNGEGVADAFKDGSRELIINTPRCRIELWCVEVKANGAAVWDYSISSMFGSTYSPLEATYNLTSSPINIRLGYNDDYSTVKLLLSFSANPGGQTIKRQSSEVMLMIDPTITSSAPNGRVFDTEYAVLRSGESSENEKMYSISYSINAQKDLICTASTSYGNARLAVKVIATQTVGVSQ
2527	KFGDANSAGTVPMGSCIDADCSEGAVQIRL	WKM80688.1	baseplate wedge tail fiber protein connector	7e-18	78.59	MYTDKGKKIIDVGEIGNASTGDILYDGGVKINDNFDAIYNAFADQRLFAAGGGALNQKIHATSYYQKIKFGDANSAGTVPMGSCIDADCSEGAVQIRLSKGKAGEAVFVVNSNGSASKARSIKITTNGEGVADAFKDGSRELIINTPRCRIELWCVEVKANGAAVWDYSISSMFGSTYSPLEATYNLTSSPINIRLGYNDDYSTVKLLLSFSANPGGQTIKRQSSEVMLMIDPTITSSAPNGRVFDTEYAVLRSGESSENEKMYSISYSINAQKDLICTASTSYGNARLAVKVIATQTVGVSQ
2538	NSAGTVPMGSCIDADCSEGAVQIRL	WKM80688.1	baseplate wedge tail fiber protein connector	4e-14	78.03	MYTDKGKKIIDVGEIGNASTGDILYDGGVKINDNFDAIYNAFADQRLFAAGGGALNQKIHATSYYQKIKFGDANSAGTVPMGSCIDADCSEGAVQIRLSKGKAGEAVFVVNSNGSASKARSIKITTNGEGVADAFKDGSRELIINTPRCRIELWCVEVKANGAAVWDYSISSMFGSTYSPLEATYNLTSSPINIRLGYNDDYSTVKLLLSFSANPGGQTIKRQSSEVMLMIDPTITSSAPNGRVFDTEYAVLRSGESSENEKMYSISYSINAQKDLICTASTSYGNARLAVKVIATQTVGVSQ
2544	LSFSANPGGQTIKR	WKM80688.1	baseplate wedge tail fiber protein connector	3e-06	77.54	MYTDKGKKIIDVGEIGNASTGDILYDGGVKINDNFDAIYNAFADQRLFAAGGGALNQKIHATSYYQKIKFGDANSAGTVPMGSCIDADCSEGAVQIRLSKGKAGEAVFVVNSNGSASKARSIKITTNGEGVADAFKDGSRELIINTPRCRIELWCVEVKANGAAVWDYSISSMFGSTYSPLEATYNLTSSPINIRLGYNDDYSTVKLLLSFSANPGGQTIKRQSSEVMLMIDPTITSSAPNGRVFDTEYAVLRSGESSENEKMYSISYSINAQKDLICTASTSYGNARLAVKVIATQTVGVSQ
2568	LLSFSANPGGQTIKR	WKM80688.1	baseplate wedge tail fiber protein connector	2e-06	75.18	MYTDKGKKIIDVGEIGNASTGDILYDGGVKINDNFDAIYNAFADQRLFAAGGGALNQKIHATSYYQKIKFGDANSAGTVPMGSCIDADCSEGAVQIRLSKGKAGEAVFVVNSNGSASKARSIKITTNGEGVADAFKDGSRELIINTPRCRIELWCVEVKANGAAVWDYSISSMFGSTYSPLEATYNLTSSPINIRLGYNDDYSTVKLLLSFSANPGGQTIKRQSSEVMLMIDPTITSSAPNGRVFDTEYAVLRSGESSENEKMYSISYSINAQKDLICTASTSYGNARLAVKVIATQTVGVSQ
2587	KFGDANSAGTVPMGSCIDADCSEGAVQIRL	WKM80688.1	baseplate wedge tail fiber protein connector	7e-18	73.42	MYTDKGKKIIDVGEIGNASTGDILYDGGVKINDNFDAIYNAFADQRLFAAGGGALNQKIHATSYYQKIKFGDANSAGTVPMGSCIDADCSEGAVQIRLSKGKAGEAVFVVNSNGSASKARSIKITTNGEGVADAFKDGSRELIINTPRCRIELWCVEVKANGAAVWDYSISSMFGSTYSPLEATYNLTSSPINIRLGYNDDYSTVKLLLSFSANPGGQTIKRQSSEVMLMIDPTITSSAPNGRVFDTEYAVLRSGESSENEKMYSISYSINAQKDLICTASTSYGNARLAVKVIATQTVGVSQ
2591	KKIIDVGEIGNASTGDILYDGGVKI	WKM80688.1	baseplate wedge tail fiber protein connector	2e-12	72.78	MYTDKGKKIIDVGEIGNASTGDILYDGGVKINDNFDAIYNAFADQRLFAAGGGALNQKIHATSYYQKIKFGDANSAGTVPMGSCIDADCSEGAVQIRLSKGKAGEAVFVVNSNGSASKARSIKITTNGEGVADAFKDGSRELIINTPRCRIELWCVEVKANGAAVWDYSISSMFGSTYSPLEATYNLTSSPINIRLGYNDDYSTVKLLLSFSANPGGQTIKRQSSEVMLMIDPTITSSAPNGRVFDTEYAVLRSGESSENEKMYSISYSINAQKDLICTASTSYGNARLAVKVIATQTVGVSQ
2630	MIDPTITSSAPNGRV	WKM80688.1	baseplate wedge tail fiber protein connector	7e-07	69.39	MYTDKGKKIIDVGEIGNASTGDILYDGGVKINDNFDAIYNAFADQRLFAAGGGALNQKIHATSYYQKIKFGDANSAGTVPMGSCIDADCSEGAVQIRLSKGKAGEAVFVVNSNGSASKARSIKITTNGEGVADAFKDGSRELIINTPRCRIELWCVEVKANGAAVWDYSISSMFGSTYSPLEATYNLTSSPINIRLGYNDDYSTVKLLLSFSANPGGQTIKRQSSEVMLMIDPTITSSAPNGRVFDTEYAVLRSGESSENEKMYSISYSINAQKDLICTASTSYGNARLAVKVIATQTVGVSQ
2642	RIELWCVEVKA	WKM80688.1	baseplate wedge tail fiber protein connector	4e-05	68.07	MYTDKGKKIIDVGEIGNASTGDILYDGGVKINDNFDAIYNAFADQRLFAAGGGALNQKIHATSYYQKIKFGDANSAGTVPMGSCIDADCSEGAVQIRLSKGKAGEAVFVVNSNGSASKARSIKITTNGEGVADAFKDGSRELIINTPRCRIELWCVEVKANGAAVWDYSISSMFGSTYSPLEATYNLTSSPINIRLGYNDDYSTVKLLLSFSANPGGQTIKRQSSEVMLMIDPTITSSAPNGRVFDTEYAVLRSGESSENEKMYSISYSINAQKDLICTASTSYGNARLAVKVIATQTVGVSQ
2647	RQSSEVMLMIDPTITSSAPNGRV	WKM80688.1	baseplate wedge tail fiber protein connector	3e-12	67.7	MYTDKGKKIIDVGEIGNASTGDILYDGGVKINDNFDAIYNAFADQRLFAAGGGALNQKIHATSYYQKIKFGDANSAGTVPMGSCIDADCSEGAVQIRLSKGKAGEAVFVVNSNGSASKARSIKITTNGEGVADAFKDGSRELIINTPRCRIELWCVEVKANGAAVWDYSISSMFGSTYSPLEATYNLTSSPINIRLGYNDDYSTVKLLLSFSANPGGQTIKRQSSEVMLMIDPTITSSAPNGRVFDTEYAVLRSGESSENEKMYSISYSINAQKDLICTASTSYGNARLAVKVIATQTVGVSQ
2667	LEATYNLTSSPINIRL	WKM80688.1	baseplate wedge tail fiber protein connector	5e-07	65.45	MYTDKGKKIIDVGEIGNASTGDILYDGGVKINDNFDAIYNAFADQRLFAAGGGALNQKIHATSYYQKIKFGDANSAGTVPMGSCIDADCSEGAVQIRLSKGKAGEAVFVVNSNGSASKARSIKITTNGEGVADAFKDGSRELIINTPRCRIELWCVEVKANGAAVWDYSISSMFGSTYSPLEATYNLTSSPINIRLGYNDDYSTVKLLLSFSANPGGQTIKRQSSEVMLMIDPTITSSAPNGRVFDTEYAVLRSGESSENEKMYSISYSINAQKDLICTASTSYGNARLAVKVIATQTVGVSQ
2672	KIKFGDANSAGTVPMGSCIDADCSEGAVQIRL	WKM80688.1	baseplate wedge tail fiber protein connector	3e-19	65	MYTDKGKKIIDVGEIGNASTGDILYDGGVKINDNFDAIYNAFADQRLFAAGGGALNQKIHATSYYQKIKFGDANSAGTVPMGSCIDADCSEGAVQIRLSKGKAGEAVFVVNSNGSASKARSIKITTNGEGVADAFKDGSRELIINTPRCRIELWCVEVKANGAAVWDYSISSMFGSTYSPLEATYNLTSSPINIRLGYNDDYSTVKLLLSFSANPGGQTIKRQSSEVMLMIDPTITSSAPNGRVFDTEYAVLRSGESSENEKMYSISYSINAQKDLICTASTSYGNARLAVKVIATQTVGVSQ
2693	VFDTEYAVLRS	WKM80688.1	baseplate wedge tail fiber protein connector	5e-04	63.52	MYTDKGKKIIDVGEIGNASTGDILYDGGVKINDNFDAIYNAFADQRLFAAGGGALNQKIHATSYYQKIKFGDANSAGTVPMGSCIDADCSEGAVQIRLSKGKAGEAVFVVNSNGSASKARSIKITTNGEGVADAFKDGSRELIINTPRCRIELWCVEVKANGAAVWDYSISSMFGSTYSPLEATYNLTSSPINIRLGYNDDYSTVKLLLSFSANPGGQTIKRQSSEVMLMIDPTITSSAPNGRVFDTEYAVLRSGESSENEKMYSISYSINAQKDLICTASTSYGNARLAVKVIATQTVGVSQ
2701	RLGYNDDYSTVKL	WKM80688.1	baseplate wedge tail fiber protein connector	2e-05	63.03	MYTDKGKKIIDVGEIGNASTGDILYDGGVKINDNFDAIYNAFADQRLFAAGGGALNQKIHATSYYQKIKFGDANSAGTVPMGSCIDADCSEGAVQIRLSKGKAGEAVFVVNSNGSASKARSIKITTNGEGVADAFKDGSRELIINTPRCRIELWCVEVKANGAAVWDYSISSMFGSTYSPLEATYNLTSSPINIRLGYNDDYSTVKLLLSFSANPGGQTIKRQSSEVMLMIDPTITSSAPNGRVFDTEYAVLRSGESSENEKMYSISYSINAQKDLICTASTSYGNARLAVKVIATQTVGVSQ
2705	KMYSISYSINAQKD	WKM80688.1	baseplate wedge tail fiber protein connector	9e-06	62.15	MYTDKGKKIIDVGEIGNASTGDILYDGGVKINDNFDAIYNAFADQRLFAAGGGALNQKIHATSYYQKIKFGDANSAGTVPMGSCIDADCSEGAVQIRLSKGKAGEAVFVVNSNGSASKARSIKITTNGEGVADAFKDGSRELIINTPRCRIELWCVEVKANGAAVWDYSISSMFGSTYSPLEATYNLTSSPINIRLGYNDDYSTVKLLLSFSANPGGQTIKRQSSEVMLMIDPTITSSAPNGRVFDTEYAVLRSGESSENEKMYSISYSINAQKDLICTASTSYGNARLAVKVIATQTVGVSQ
2720	RQSSEVMLMIDPTITSSAPNGRV	WKM80688.1	baseplate wedge tail fiber protein connector	3e-12	61.11	MYTDKGKKIIDVGEIGNASTGDILYDGGVKINDNFDAIYNAFADQRLFAAGGGALNQKIHATSYYQKIKFGDANSAGTVPMGSCIDADCSEGAVQIRLSKGKAGEAVFVVNSNGSASKARSIKITTNGEGVADAFKDGSRELIINTPRCRIELWCVEVKANGAAVWDYSISSMFGSTYSPLEATYNLTSSPINIRLGYNDDYSTVKLLLSFSANPGGQTIKRQSSEVMLMIDPTITSSAPNGRVFDTEYAVLRSGESSENEKMYSISYSINAQKDLICTASTSYGNARLAVKVIATQTVGVSQ
2741	KIHATSYYQKI	WKM80688.1	baseplate wedge tail fiber protein connector	3e-04	60.24	MYTDKGKKIIDVGEIGNASTGDILYDGGVKINDNFDAIYNAFADQRLFAAGGGALNQKIHATSYYQKIKFGDANSAGTVPMGSCIDADCSEGAVQIRLSKGKAGEAVFVVNSNGSASKARSIKITTNGEGVADAFKDGSRELIINTPRCRIELWCVEVKANGAAVWDYSISSMFGSTYSPLEATYNLTSSPINIRLGYNDDYSTVKLLLSFSANPGGQTIKRQSSEVMLMIDPTITSSAPNGRVFDTEYAVLRSGESSENEKMYSISYSINAQKDLICTASTSYGNARLAVKVIATQTVGVSQ
2742	RQSSEVMLMIDPTITSSAPNGRV	WKM80688.1	baseplate wedge tail fiber protein connector	3e-12	60.21	MYTDKGKKIIDVGEIGNASTGDILYDGGVKINDNFDAIYNAFADQRLFAAGGGALNQKIHATSYYQKIKFGDANSAGTVPMGSCIDADCSEGAVQIRLSKGKAGEAVFVVNSNGSASKARSIKITTNGEGVADAFKDGSRELIINTPRCRIELWCVEVKANGAAVWDYSISSMFGSTYSPLEATYNLTSSPINIRLGYNDDYSTVKLLLSFSANPGGQTIKRQSSEVMLMIDPTITSSAPNGRVFDTEYAVLRSGESSENEKMYSISYSINAQKDLICTASTSYGNARLAVKVIATQTVGVSQ
2751	SFSANPGGQTIKR	WKM80688.1	baseplate wedge tail fiber protein connector	1e-05	59.59	MYTDKGKKIIDVGEIGNASTGDILYDGGVKINDNFDAIYNAFADQRLFAAGGGALNQKIHATSYYQKIKFGDANSAGTVPMGSCIDADCSEGAVQIRLSKGKAGEAVFVVNSNGSASKARSIKITTNGEGVADAFKDGSRELIINTPRCRIELWCVEVKANGAAVWDYSISSMFGSTYSPLEATYNLTSSPINIRLGYNDDYSTVKLLLSFSANPGGQTIKRQSSEVMLMIDPTITSSAPNGRVFDTEYAVLRSGESSENEKMYSISYSINAQKDLICTASTSYGNARLAVKVIATQTVGVSQ
2755	KFGDANSAGTVPMGSCIDADCSEGAVQIRL	WKM80688.1	baseplate wedge tail fiber protein connector	7e-18	58.81	MYTDKGKKIIDVGEIGNASTGDILYDGGVKINDNFDAIYNAFADQRLFAAGGGALNQKIHATSYYQKIKFGDANSAGTVPMGSCIDADCSEGAVQIRLSKGKAGEAVFVVNSNGSASKARSIKITTNGEGVADAFKDGSRELIINTPRCRIELWCVEVKANGAAVWDYSISSMFGSTYSPLEATYNLTSSPINIRLGYNDDYSTVKLLLSFSANPGGQTIKRQSSEVMLMIDPTITSSAPNGRVFDTEYAVLRSGESSENEKMYSISYSINAQKDLICTASTSYGNARLAVKVIATQTVGVSQ
2830	LMIDPTITSSAPNGRV	WKM80688.1	baseplate wedge tail fiber protein connector	2e-07	52.8	MYTDKGKKIIDVGEIGNASTGDILYDGGVKINDNFDAIYNAFADQRLFAAGGGALNQKIHATSYYQKIKFGDANSAGTVPMGSCIDADCSEGAVQIRLSKGKAGEAVFVVNSNGSASKARSIKITTNGEGVADAFKDGSRELIINTPRCRIELWCVEVKANGAAVWDYSISSMFGSTYSPLEATYNLTSSPINIRLGYNDDYSTVKLLLSFSANPGGQTIKRQSSEVMLMIDPTITSSAPNGRVFDTEYAVLRSGESSENEKMYSISYSINAQKDLICTASTSYGNARLAVKVIATQTVGVSQ
2838	RLFAAGGGALNQKI	WKM80688.1	baseplate wedge tail fiber protein connector	1e-05	52.43	MYTDKGKKIIDVGEIGNASTGDILYDGGVKINDNFDAIYNAFADQRLFAAGGGALNQKIHATSYYQKIKFGDANSAGTVPMGSCIDADCSEGAVQIRLSKGKAGEAVFVVNSNGSASKARSIKITTNGEGVADAFKDGSRELIINTPRCRIELWCVEVKANGAAVWDYSISSMFGSTYSPLEATYNLTSSPINIRLGYNDDYSTVKLLLSFSANPGGQTIKRQSSEVMLMIDPTITSSAPNGRVFDTEYAVLRSGESSENEKMYSISYSINAQKDLICTASTSYGNARLAVKVIATQTVGVSQ
2866	VPMGSCIDADCSEGAVQIRL	WKM80688.1	baseplate wedge tail fiber protein connector	4e-11	50.75	MYTDKGKKIIDVGEIGNASTGDILYDGGVKINDNFDAIYNAFADQRLFAAGGGALNQKIHATSYYQKIKFGDANSAGTVPMGSCIDADCSEGAVQIRLSKGKAGEAVFVVNSNGSASKARSIKITTNGEGVADAFKDGSRELIINTPRCRIELWCVEVKANGAAVWDYSISSMFGSTYSPLEATYNLTSSPINIRLGYNDDYSTVKLLLSFSANPGGQTIKRQSSEVMLMIDPTITSSAPNGRVFDTEYAVLRSGESSENEKMYSISYSINAQKDLICTASTSYGNARLAVKVIATQTVGVSQ
2867	KVIATQTVGVSQN	WKM80688.1	baseplate wedge tail fiber protein connector	0.001	50.64	MYTDKGKKIIDVGEIGNASTGDILYDGGVKINDNFDAIYNAFADQRLFAAGGGALNQKIHATSYYQKIKFGDANSAGTVPMGSCIDADCSEGAVQIRLSKGKAGEAVFVVNSNGSASKARSIKITTNGEGVADAFKDGSRELIINTPRCRIELWCVEVKANGAAVWDYSISSMFGSTYSPLEATYNLTSSPINIRLGYNDDYSTVKLLLSFSANPGGQTIKRQSSEVMLMIDPTITSSAPNGRVFDTEYAVLRSGESSENEKMYSISYSINAQKDLICTASTSYGNARLAVKVIATQTVGVSQ
2879	NASTGDILYDGGVKI	WKM80688.1	baseplate wedge tail fiber protein connector	2e-06	49.63	MYTDKGKKIIDVGEIGNASTGDILYDGGVKINDNFDAIYNAFADQRLFAAGGGALNQKIHATSYYQKIKFGDANSAGTVPMGSCIDADCSEGAVQIRLSKGKAGEAVFVVNSNGSASKARSIKITTNGEGVADAFKDGSRELIINTPRCRIELWCVEVKANGAAVWDYSISSMFGSTYSPLEATYNLTSSPINIRLGYNDDYSTVKLLLSFSANPGGQTIKRQSSEVMLMIDPTITSSAPNGRVFDTEYAVLRSGESSENEKMYSISYSINAQKDLICTASTSYGNARLAVKVIATQTVGVSQ
2913	RSIKITTNGEGVADAFKD	WKM80688.1	baseplate wedge tail fiber protein connector	2e-08	47.74	MYTDKGKKIIDVGEIGNASTGDILYDGGVKINDNFDAIYNAFADQRLFAAGGGALNQKIHATSYYQKIKFGDANSAGTVPMGSCIDADCSEGAVQIRLSKGKAGEAVFVVNSNGSASKARSIKITTNGEGVADAFKDGSRELIINTPRCRIELWCVEVKANGAAVWDYSISSMFGSTYSPLEATYNLTSSPINIRLGYNDDYSTVKLLLSFSANPGGQTIKRQSSEVMLMIDPTITSSAPNGRVFDTEYAVLRSGESSENEKMYSISYSINAQKDLICTASTSYGNARLAVKVIATQTVGVSQ
2921	KINDNFDAIYNAFADQRL	WKM80688.1	baseplate wedge tail fiber protein connector	5e-09	46.98	MYTDKGKKIIDVGEIGNASTGDILYDGGVKINDNFDAIYNAFADQRLFAAGGGALNQKIHATSYYQKIKFGDANSAGTVPMGSCIDADCSEGAVQIRLSKGKAGEAVFVVNSNGSASKARSIKITTNGEGVADAFKDGSRELIINTPRCRIELWCVEVKANGAAVWDYSISSMFGSTYSPLEATYNLTSSPINIRLGYNDDYSTVKLLLSFSANPGGQTIKRQSSEVMLMIDPTITSSAPNGRVFDTEYAVLRSGESSENEKMYSISYSINAQKDLICTASTSYGNARLAVKVIATQTVGVSQ
2923	KFGDANSAGTVPMGSCIDADCSEGAVQIRL	WKM80688.1	baseplate wedge tail fiber protein connector	7e-18	46.97	MYTDKGKKIIDVGEIGNASTGDILYDGGVKINDNFDAIYNAFADQRLFAAGGGALNQKIHATSYYQKIKFGDANSAGTVPMGSCIDADCSEGAVQIRLSKGKAGEAVFVVNSNGSASKARSIKITTNGEGVADAFKDGSRELIINTPRCRIELWCVEVKANGAAVWDYSISSMFGSTYSPLEATYNLTSSPINIRLGYNDDYSTVKLLLSFSANPGGQTIKRQSSEVMLMIDPTITSSAPNGRVFDTEYAVLRSGESSENEKMYSISYSINAQKDLICTASTSYGNARLAVKVIATQTVGVSQ
2946	SCIDADCSEGAVQIRL	WKM80688.1	baseplate wedge tail fiber protein connector	1e-07	45.68	MYTDKGKKIIDVGEIGNASTGDILYDGGVKINDNFDAIYNAFADQRLFAAGGGALNQKIHATSYYQKIKFGDANSAGTVPMGSCIDADCSEGAVQIRLSKGKAGEAVFVVNSNGSASKARSIKITTNGEGVADAFKDGSRELIINTPRCRIELWCVEVKANGAAVWDYSISSMFGSTYSPLEATYNLTSSPINIRLGYNDDYSTVKLLLSFSANPGGQTIKRQSSEVMLMIDPTITSSAPNGRVFDTEYAVLRSGESSENEKMYSISYSINAQKDLICTASTSYGNARLAVKVIATQTVGVSQ
2962	SSMFGSTYSPLEATYNLTSSPINIRL	WKM80688.1	baseplate wedge tail fiber protein connector	5e-14	44.34	MYTDKGKKIIDVGEIGNASTGDILYDGGVKINDNFDAIYNAFADQRLFAAGGGALNQKIHATSYYQKIKFGDANSAGTVPMGSCIDADCSEGAVQIRLSKGKAGEAVFVVNSNGSASKARSIKITTNGEGVADAFKDGSRELIINTPRCRIELWCVEVKANGAAVWDYSISSMFGSTYSPLEATYNLTSSPINIRLGYNDDYSTVKLLLSFSANPGGQTIKRQSSEVMLMIDPTITSSAPNGRVFDTEYAVLRSGESSENEKMYSISYSINAQKDLICTASTSYGNARLAVKVIATQTVGVSQ
2986	LMIDPTITSSAPNGRV	WKM80688.1	baseplate wedge tail fiber protein connector	2e-07	43.26	MYTDKGKKIIDVGEIGNASTGDILYDGGVKINDNFDAIYNAFADQRLFAAGGGALNQKIHATSYYQKIKFGDANSAGTVPMGSCIDADCSEGAVQIRLSKGKAGEAVFVVNSNGSASKARSIKITTNGEGVADAFKDGSRELIINTPRCRIELWCVEVKANGAAVWDYSISSMFGSTYSPLEATYNLTSSPINIRLGYNDDYSTVKLLLSFSANPGGQTIKRQSSEVMLMIDPTITSSAPNGRVFDTEYAVLRSGESSENEKMYSISYSINAQKDLICTASTSYGNARLAVKVIATQTVGVSQ
2999	YSISYSINAQKD	WKM80688.1	baseplate wedge tail fiber protein connector	3e-04	42.68	MYTDKGKKIIDVGEIGNASTGDILYDGGVKINDNFDAIYNAFADQRLFAAGGGALNQKIHATSYYQKIKFGDANSAGTVPMGSCIDADCSEGAVQIRLSKGKAGEAVFVVNSNGSASKARSIKITTNGEGVADAFKDGSRELIINTPRCRIELWCVEVKANGAAVWDYSISSMFGSTYSPLEATYNLTSSPINIRLGYNDDYSTVKLLLSFSANPGGQTIKRQSSEVMLMIDPTITSSAPNGRVFDTEYAVLRSGESSENEKMYSISYSINAQKDLICTASTSYGNARLAVKVIATQTVGVSQ
3019	KKIIDVGEIGNASTGDILYDGGVKI	WKM80688.1	baseplate wedge tail fiber protein connector	2e-12	41.84	MYTDKGKKIIDVGEIGNASTGDILYDGGVKINDNFDAIYNAFADQRLFAAGGGALNQKIHATSYYQKIKFGDANSAGTVPMGSCIDADCSEGAVQIRLSKGKAGEAVFVVNSNGSASKARSIKITTNGEGVADAFKDGSRELIINTPRCRIELWCVEVKANGAAVWDYSISSMFGSTYSPLEATYNLTSSPINIRLGYNDDYSTVKLLLSFSANPGGQTIKRQSSEVMLMIDPTITSSAPNGRVFDTEYAVLRSGESSENEKMYSISYSINAQKDLICTASTSYGNARLAVKVIATQTVGVSQ
3025	RELIINTPRC	WKM80688.1	baseplate wedge tail fiber protein connector	2e-04	41.31	MYTDKGKKIIDVGEIGNASTGDILYDGGVKINDNFDAIYNAFADQRLFAAGGGALNQKIHATSYYQKIKFGDANSAGTVPMGSCIDADCSEGAVQIRLSKGKAGEAVFVVNSNGSASKARSIKITTNGEGVADAFKDGSRELIINTPRCRIELWCVEVKANGAAVWDYSISSMFGSTYSPLEATYNLTSSPINIRLGYNDDYSTVKLLLSFSANPGGQTIKRQSSEVMLMIDPTITSSAPNGRVFDTEYAVLRSGESSENEKMYSISYSINAQKDLICTASTSYGNARLAVKVIATQTVGVSQ
3036	KITTNGEGVADAFKD	WKM80688.1	baseplate wedge tail fiber protein connector	1e-06	40.8	MYTDKGKKIIDVGEIGNASTGDILYDGGVKINDNFDAIYNAFADQRLFAAGGGALNQKIHATSYYQKIKFGDANSAGTVPMGSCIDADCSEGAVQIRLSKGKAGEAVFVVNSNGSASKARSIKITTNGEGVADAFKDGSRELIINTPRCRIELWCVEVKANGAAVWDYSISSMFGSTYSPLEATYNLTSSPINIRLGYNDDYSTVKLLLSFSANPGGQTIKRQSSEVMLMIDPTITSSAPNGRVFDTEYAVLRSGESSENEKMYSISYSINAQKDLICTASTSYGNARLAVKVIATQTVGVSQ
3037	YNLTSSPINIRL	WKM80688.1	baseplate wedge tail fiber protein connector	1e-04	40.69	MYTDKGKKIIDVGEIGNASTGDILYDGGVKINDNFDAIYNAFADQRLFAAGGGALNQKIHATSYYQKIKFGDANSAGTVPMGSCIDADCSEGAVQIRLSKGKAGEAVFVVNSNGSASKARSIKITTNGEGVADAFKDGSRELIINTPRCRIELWCVEVKANGAAVWDYSISSMFGSTYSPLEATYNLTSSPINIRLGYNDDYSTVKLLLSFSANPGGQTIKRQSSEVMLMIDPTITSSAPNGRVFDTEYAVLRSGESSENEKMYSISYSINAQKDLICTASTSYGNARLAVKVIATQTVGVSQ
3063	KIIDVGEIGNAS	WKM80688.1	baseplate wedge tail fiber protein connector	4e-04	39.21	MYTDKGKKIIDVGEIGNASTGDILYDGGVKINDNFDAIYNAFADQRLFAAGGGALNQKIHATSYYQKIKFGDANSAGTVPMGSCIDADCSEGAVQIRLSKGKAGEAVFVVNSNGSASKARSIKITTNGEGVADAFKDGSRELIINTPRCRIELWCVEVKANGAAVWDYSISSMFGSTYSPLEATYNLTSSPINIRLGYNDDYSTVKLLLSFSANPGGQTIKRQSSEVMLMIDPTITSSAPNGRVFDTEYAVLRSGESSENEKMYSISYSINAQKDLICTASTSYGNARLAVKVIATQTVGVSQ
3070	MIDPTITSSAPNGRV	WKM80688.1	baseplate wedge tail fiber protein connector	7e-07	38.95	MYTDKGKKIIDVGEIGNASTGDILYDGGVKINDNFDAIYNAFADQRLFAAGGGALNQKIHATSYYQKIKFGDANSAGTVPMGSCIDADCSEGAVQIRLSKGKAGEAVFVVNSNGSASKARSIKITTNGEGVADAFKDGSRELIINTPRCRIELWCVEVKANGAAVWDYSISSMFGSTYSPLEATYNLTSSPINIRLGYNDDYSTVKLLLSFSANPGGQTIKRQSSEVMLMIDPTITSSAPNGRVFDTEYAVLRSGESSENEKMYSISYSINAQKDLICTASTSYGNARLAVKVIATQTVGVSQ
3112	KIIDVGEIGNASTGDILYDGGVKI	WKM80688.1	baseplate wedge tail fiber protein connector	8e-12	36.43	MYTDKGKKIIDVGEIGNASTGDILYDGGVKINDNFDAIYNAFADQRLFAAGGGALNQKIHATSYYQKIKFGDANSAGTVPMGSCIDADCSEGAVQIRLSKGKAGEAVFVVNSNGSASKARSIKITTNGEGVADAFKDGSRELIINTPRCRIELWCVEVKANGAAVWDYSISSMFGSTYSPLEATYNLTSSPINIRLGYNDDYSTVKLLLSFSANPGGQTIKRQSSEVMLMIDPTITSSAPNGRVFDTEYAVLRSGESSENEKMYSISYSINAQKDLICTASTSYGNARLAVKVIATQTVGVSQ
3123	KINDNFDAIYNAFA	WKM80688.1	baseplate wedge tail fiber protein connector	6e-06	35.66	MYTDKGKKIIDVGEIGNASTGDILYDGGVKINDNFDAIYNAFADQRLFAAGGGALNQKIHATSYYQKIKFGDANSAGTVPMGSCIDADCSEGAVQIRLSKGKAGEAVFVVNSNGSASKARSIKITTNGEGVADAFKDGSRELIINTPRCRIELWCVEVKANGAAVWDYSISSMFGSTYSPLEATYNLTSSPINIRLGYNDDYSTVKLLLSFSANPGGQTIKRQSSEVMLMIDPTITSSAPNGRVFDTEYAVLRSGESSENEKMYSISYSINAQKDLICTASTSYGNARLAVKVIATQTVGVSQ
3125	NLTSSPINIRL	WKM80688.1	baseplate wedge tail fiber protein connector	9e-04	35.54	MYTDKGKKIIDVGEIGNASTGDILYDGGVKINDNFDAIYNAFADQRLFAAGGGALNQKIHATSYYQKIKFGDANSAGTVPMGSCIDADCSEGAVQIRLSKGKAGEAVFVVNSNGSASKARSIKITTNGEGVADAFKDGSRELIINTPRCRIELWCVEVKANGAAVWDYSISSMFGSTYSPLEATYNLTSSPINIRLGYNDDYSTVKLLLSFSANPGGQTIKRQSSEVMLMIDPTITSSAPNGRVFDTEYAVLRSGESSENEKMYSISYSINAQKDLICTASTSYGNARLAVKVIATQTVGVSQ
3160	KFGDANSAGTVPMGSCIDADCSEGAVQIRL	WKM80688.1	baseplate wedge tail fiber protein connector	7e-18	32.94	MYTDKGKKIIDVGEIGNASTGDILYDGGVKINDNFDAIYNAFADQRLFAAGGGALNQKIHATSYYQKIKFGDANSAGTVPMGSCIDADCSEGAVQIRLSKGKAGEAVFVVNSNGSASKARSIKITTNGEGVADAFKDGSRELIINTPRCRIELWCVEVKANGAAVWDYSISSMFGSTYSPLEATYNLTSSPINIRLGYNDDYSTVKLLLSFSANPGGQTIKRQSSEVMLMIDPTITSSAPNGRVFDTEYAVLRSGESSENEKMYSISYSINAQKDLICTASTSYGNARLAVKVIATQTVGVSQ
3174	RELIINTPRC	WKM80688.1	baseplate wedge tail fiber protein connector	2e-04	32.12	MYTDKGKKIIDVGEIGNASTGDILYDGGVKINDNFDAIYNAFADQRLFAAGGGALNQKIHATSYYQKIKFGDANSAGTVPMGSCIDADCSEGAVQIRLSKGKAGEAVFVVNSNGSASKARSIKITTNGEGVADAFKDGSRELIINTPRCRIELWCVEVKANGAAVWDYSISSMFGSTYSPLEATYNLTSSPINIRLGYNDDYSTVKLLLSFSANPGGQTIKRQSSEVMLMIDPTITSSAPNGRVFDTEYAVLRSGESSENEKMYSISYSINAQKDLICTASTSYGNARLAVKVIATQTVGVSQ
3206	RVFDTEYAVLRS	WKM80688.1	baseplate wedge tail fiber protein connector	6e-05	30.28	MYTDKGKKIIDVGEIGNASTGDILYDGGVKINDNFDAIYNAFADQRLFAAGGGALNQKIHATSYYQKIKFGDANSAGTVPMGSCIDADCSEGAVQIRLSKGKAGEAVFVVNSNGSASKARSIKITTNGEGVADAFKDGSRELIINTPRCRIELWCVEVKANGAAVWDYSISSMFGSTYSPLEATYNLTSSPINIRLGYNDDYSTVKLLLSFSANPGGQTIKRQSSEVMLMIDPTITSSAPNGRVFDTEYAVLRSGESSENEKMYSISYSINAQKDLICTASTSYGNARLAVKVIATQTVGVSQ
3223	KIIDVGEIGNASTGDILYDGGVKI	WKM80688.1	baseplate wedge tail fiber protein connector	8e-12	29.26	MYTDKGKKIIDVGEIGNASTGDILYDGGVKINDNFDAIYNAFADQRLFAAGGGALNQKIHATSYYQKIKFGDANSAGTVPMGSCIDADCSEGAVQIRLSKGKAGEAVFVVNSNGSASKARSIKITTNGEGVADAFKDGSRELIINTPRCRIELWCVEVKANGAAVWDYSISSMFGSTYSPLEATYNLTSSPINIRLGYNDDYSTVKLLLSFSANPGGQTIKRQSSEVMLMIDPTITSSAPNGRVFDTEYAVLRSGESSENEKMYSISYSINAQKDLICTASTSYGNARLAVKVIATQTVGVSQ
3225	KFGDANSAGTVPMGSCIDADCSEGAVQIRL	WKM80688.1	baseplate wedge tail fiber protein connector	7e-18	29.14	MYTDKGKKIIDVGEIGNASTGDILYDGGVKINDNFDAIYNAFADQRLFAAGGGALNQKIHATSYYQKIKFGDANSAGTVPMGSCIDADCSEGAVQIRLSKGKAGEAVFVVNSNGSASKARSIKITTNGEGVADAFKDGSRELIINTPRCRIELWCVEVKANGAAVWDYSISSMFGSTYSPLEATYNLTSSPINIRLGYNDDYSTVKLLLSFSANPGGQTIKRQSSEVMLMIDPTITSSAPNGRVFDTEYAVLRSGESSENEKMYSISYSINAQKDLICTASTSYGNARLAVKVIATQTVGVSQ
3261	RQSSEVMLMIDPTITSSAPNGRV	WKM80688.1	baseplate wedge tail fiber protein connector	3e-12	26.58	MYTDKGKKIIDVGEIGNASTGDILYDGGVKINDNFDAIYNAFADQRLFAAGGGALNQKIHATSYYQKIKFGDANSAGTVPMGSCIDADCSEGAVQIRLSKGKAGEAVFVVNSNGSASKARSIKITTNGEGVADAFKDGSRELIINTPRCRIELWCVEVKANGAAVWDYSISSMFGSTYSPLEATYNLTSSPINIRLGYNDDYSTVKLLLSFSANPGGQTIKRQSSEVMLMIDPTITSSAPNGRVFDTEYAVLRSGESSENEKMYSISYSINAQKDLICTASTSYGNARLAVKVIATQTVGVSQ
3263	TYNLTSSPINIRL	WKM80688.1	baseplate wedge tail fiber protein connector	4e-05	26.37	MYTDKGKKIIDVGEIGNASTGDILYDGGVKINDNFDAIYNAFADQRLFAAGGGALNQKIHATSYYQKIKFGDANSAGTVPMGSCIDADCSEGAVQIRLSKGKAGEAVFVVNSNGSASKARSIKITTNGEGVADAFKDGSRELIINTPRCRIELWCVEVKANGAAVWDYSISSMFGSTYSPLEATYNLTSSPINIRLGYNDDYSTVKLLLSFSANPGGQTIKRQSSEVMLMIDPTITSSAPNGRVFDTEYAVLRSGESSENEKMYSISYSINAQKDLICTASTSYGNARLAVKVIATQTVGVSQ
3265	KITTNGEGVADAFKDGSRE	WKM80688.1	baseplate wedge tail fiber protein connector	3e-09	26.31	MYTDKGKKIIDVGEIGNASTGDILYDGGVKINDNFDAIYNAFADQRLFAAGGGALNQKIHATSYYQKIKFGDANSAGTVPMGSCIDADCSEGAVQIRLSKGKAGEAVFVVNSNGSASKARSIKITTNGEGVADAFKDGSRELIINTPRCRIELWCVEVKANGAAVWDYSISSMFGSTYSPLEATYNLTSSPINIRLGYNDDYSTVKLLLSFSANPGGQTIKRQSSEVMLMIDPTITSSAPNGRVFDTEYAVLRSGESSENEKMYSISYSINAQKDLICTASTSYGNARLAVKVIATQTVGVSQ
3267	ASTGDILYDGGVKI	WKM80688.1	baseplate wedge tail fiber protein connector	1e-05	26.26	MYTDKGKKIIDVGEIGNASTGDILYDGGVKINDNFDAIYNAFADQRLFAAGGGALNQKIHATSYYQKIKFGDANSAGTVPMGSCIDADCSEGAVQIRLSKGKAGEAVFVVNSNGSASKARSIKITTNGEGVADAFKDGSRELIINTPRCRIELWCVEVKANGAAVWDYSISSMFGSTYSPLEATYNLTSSPINIRLGYNDDYSTVKLLLSFSANPGGQTIKRQSSEVMLMIDPTITSSAPNGRVFDTEYAVLRSGESSENEKMYSISYSINAQKDLICTASTSYGNARLAVKVIATQTVGVSQ
3269	KITTNGEGVADAFKDGSRE	WKM80688.1	baseplate wedge tail fiber protein connector	3e-09	26.13	MYTDKGKKIIDVGEIGNASTGDILYDGGVKINDNFDAIYNAFADQRLFAAGGGALNQKIHATSYYQKIKFGDANSAGTVPMGSCIDADCSEGAVQIRLSKGKAGEAVFVVNSNGSASKARSIKITTNGEGVADAFKDGSRELIINTPRCRIELWCVEVKANGAAVWDYSISSMFGSTYSPLEATYNLTSSPINIRLGYNDDYSTVKLLLSFSANPGGQTIKRQSSEVMLMIDPTITSSAPNGRVFDTEYAVLRSGESSENEKMYSISYSINAQKDLICTASTSYGNARLAVKVIATQTVGVSQ
3271	KIIDVGEIGNASTGDILYDGGVKI	WKM80688.1	baseplate wedge tail fiber protein connector	8e-12	26.04	MYTDKGKKIIDVGEIGNASTGDILYDGGVKINDNFDAIYNAFADQRLFAAGGGALNQKIHATSYYQKIKFGDANSAGTVPMGSCIDADCSEGAVQIRLSKGKAGEAVFVVNSNGSASKARSIKITTNGEGVADAFKDGSRELIINTPRCRIELWCVEVKANGAAVWDYSISSMFGSTYSPLEATYNLTSSPINIRLGYNDDYSTVKLLLSFSANPGGQTIKRQSSEVMLMIDPTITSSAPNGRVFDTEYAVLRSGESSENEKMYSISYSINAQKDLICTASTSYGNARLAVKVIATQTVGVSQ
3280	KFGDANSAGTVPMGSCIDADCSEGAVQIRL	WKM80688.1	baseplate wedge tail fiber protein connector	7e-18	25.48	MYTDKGKKIIDVGEIGNASTGDILYDGGVKINDNFDAIYNAFADQRLFAAGGGALNQKIHATSYYQKIKFGDANSAGTVPMGSCIDADCSEGAVQIRLSKGKAGEAVFVVNSNGSASKARSIKITTNGEGVADAFKDGSRELIINTPRCRIELWCVEVKANGAAVWDYSISSMFGSTYSPLEATYNLTSSPINIRLGYNDDYSTVKLLLSFSANPGGQTIKRQSSEVMLMIDPTITSSAPNGRVFDTEYAVLRSGESSENEKMYSISYSINAQKDLICTASTSYGNARLAVKVIATQTVGVSQ
3283	DPTITSSAPNGRV	WKM80688.1	baseplate wedge tail fiber protein connector	2e-05	25.32	MYTDKGKKIIDVGEIGNASTGDILYDGGVKINDNFDAIYNAFADQRLFAAGGGALNQKIHATSYYQKIKFGDANSAGTVPMGSCIDADCSEGAVQIRLSKGKAGEAVFVVNSNGSASKARSIKITTNGEGVADAFKDGSRELIINTPRCRIELWCVEVKANGAAVWDYSISSMFGSTYSPLEATYNLTSSPINIRLGYNDDYSTVKLLLSFSANPGGQTIKRQSSEVMLMIDPTITSSAPNGRVFDTEYAVLRSGESSENEKMYSISYSINAQKDLICTASTSYGNARLAVKVIATQTVGVSQ
3289	KINDNFDAIYNAFADQRL	WKM80688.1	baseplate wedge tail fiber protein connector	5e-09	24.97	MYTDKGKKIIDVGEIGNASTGDILYDGGVKINDNFDAIYNAFADQRLFAAGGGALNQKIHATSYYQKIKFGDANSAGTVPMGSCIDADCSEGAVQIRLSKGKAGEAVFVVNSNGSASKARSIKITTNGEGVADAFKDGSRELIINTPRCRIELWCVEVKANGAAVWDYSISSMFGSTYSPLEATYNLTSSPINIRLGYNDDYSTVKLLLSFSANPGGQTIKRQSSEVMLMIDPTITSSAPNGRVFDTEYAVLRSGESSENEKMYSISYSINAQKDLICTASTSYGNARLAVKVIATQTVGVSQ
3303	KIKFGDANSAGTVPMGSCIDADCSEGAVQIRL	WKM80688.1	baseplate wedge tail fiber protein connector	3e-19	24.13	MYTDKGKKIIDVGEIGNASTGDILYDGGVKINDNFDAIYNAFADQRLFAAGGGALNQKIHATSYYQKIKFGDANSAGTVPMGSCIDADCSEGAVQIRLSKGKAGEAVFVVNSNGSASKARSIKITTNGEGVADAFKDGSRELIINTPRCRIELWCVEVKANGAAVWDYSISSMFGSTYSPLEATYNLTSSPINIRLGYNDDYSTVKLLLSFSANPGGQTIKRQSSEVMLMIDPTITSSAPNGRVFDTEYAVLRSGESSENEKMYSISYSINAQKDLICTASTSYGNARLAVKVIATQTVGVSQ
3304	KKIIDVGEIGNASTGDILYDGGVKI	WKM80688.1	baseplate wedge tail fiber protein connector	2e-12	24.12	MYTDKGKKIIDVGEIGNASTGDILYDGGVKINDNFDAIYNAFADQRLFAAGGGALNQKIHATSYYQKIKFGDANSAGTVPMGSCIDADCSEGAVQIRLSKGKAGEAVFVVNSNGSASKARSIKITTNGEGVADAFKDGSRELIINTPRCRIELWCVEVKANGAAVWDYSISSMFGSTYSPLEATYNLTSSPINIRLGYNDDYSTVKLLLSFSANPGGQTIKRQSSEVMLMIDPTITSSAPNGRVFDTEYAVLRSGESSENEKMYSISYSINAQKDLICTASTSYGNARLAVKVIATQTVGVSQ
3354	KLLLSFSANPGGQTIKR	WKM80688.1	baseplate wedge tail fiber protein connector	6e-08	21.72	MYTDKGKKIIDVGEIGNASTGDILYDGGVKINDNFDAIYNAFADQRLFAAGGGALNQKIHATSYYQKIKFGDANSAGTVPMGSCIDADCSEGAVQIRLSKGKAGEAVFVVNSNGSASKARSIKITTNGEGVADAFKDGSRELIINTPRCRIELWCVEVKANGAAVWDYSISSMFGSTYSPLEATYNLTSSPINIRLGYNDDYSTVKLLLSFSANPGGQTIKRQSSEVMLMIDPTITSSAPNGRVFDTEYAVLRSGESSENEKMYSISYSINAQKDLICTASTSYGNARLAVKVIATQTVGVSQ
3362	KLLLSFSANPGGQT	WKM80688.1	baseplate wedge tail fiber protein connector	9e-06	21.32	MYTDKGKKIIDVGEIGNASTGDILYDGGVKINDNFDAIYNAFADQRLFAAGGGALNQKIHATSYYQKIKFGDANSAGTVPMGSCIDADCSEGAVQIRLSKGKAGEAVFVVNSNGSASKARSIKITTNGEGVADAFKDGSRELIINTPRCRIELWCVEVKANGAAVWDYSISSMFGSTYSPLEATYNLTSSPINIRLGYNDDYSTVKLLLSFSANPGGQTIKRQSSEVMLMIDPTITSSAPNGRVFDTEYAVLRSGESSENEKMYSISYSINAQKDLICTASTSYGNARLAVKVIATQTVGVSQ
3368	KIIDVGEIGNASTGDILYDGGVKI	WKM80688.1	baseplate wedge tail fiber protein connector	8e-12	20.85	MYTDKGKKIIDVGEIGNASTGDILYDGGVKINDNFDAIYNAFADQRLFAAGGGALNQKIHATSYYQKIKFGDANSAGTVPMGSCIDADCSEGAVQIRLSKGKAGEAVFVVNSNGSASKARSIKITTNGEGVADAFKDGSRELIINTPRCRIELWCVEVKANGAAVWDYSISSMFGSTYSPLEATYNLTSSPINIRLGYNDDYSTVKLLLSFSANPGGQTIKRQSSEVMLMIDPTITSSAPNGRVFDTEYAVLRSGESSENEKMYSISYSINAQKDLICTASTSYGNARLAVKVIATQTVGVSQ
3441	YSPLEATYNLTSSPINIRL	WKM80688.1	baseplate wedge tail fiber protein connector	2e-09	17.95	MYTDKGKKIIDVGEIGNASTGDILYDGGVKINDNFDAIYNAFADQRLFAAGGGALNQKIHATSYYQKIKFGDANSAGTVPMGSCIDADCSEGAVQIRLSKGKAGEAVFVVNSNGSASKARSIKITTNGEGVADAFKDGSRELIINTPRCRIELWCVEVKANGAAVWDYSISSMFGSTYSPLEATYNLTSSPINIRLGYNDDYSTVKLLLSFSANPGGQTIKRQSSEVMLMIDPTITSSAPNGRVFDTEYAVLRSGESSENEKMYSISYSINAQKDLICTASTSYGNARLAVKVIATQTVGVSQ
3444	KVIATQTVGVSQN	WKM80688.1	baseplate wedge tail fiber protein connector	0.001	17.9	MYTDKGKKIIDVGEIGNASTGDILYDGGVKINDNFDAIYNAFADQRLFAAGGGALNQKIHATSYYQKIKFGDANSAGTVPMGSCIDADCSEGAVQIRLSKGKAGEAVFVVNSNGSASKARSIKITTNGEGVADAFKDGSRELIINTPRCRIELWCVEVKANGAAVWDYSISSMFGSTYSPLEATYNLTSSPINIRLGYNDDYSTVKLLLSFSANPGGQTIKRQSSEVMLMIDPTITSSAPNGRVFDTEYAVLRSGESSENEKMYSISYSINAQKDLICTASTSYGNARLAVKVIATQTVGVSQ
3469	ELIINTPRC	WKM80688.1	baseplate wedge tail fiber protein connector	0.001	17.02	MYTDKGKKIIDVGEIGNASTGDILYDGGVKINDNFDAIYNAFADQRLFAAGGGALNQKIHATSYYQKIKFGDANSAGTVPMGSCIDADCSEGAVQIRLSKGKAGEAVFVVNSNGSASKARSIKITTNGEGVADAFKDGSRELIINTPRCRIELWCVEVKANGAAVWDYSISSMFGSTYSPLEATYNLTSSPINIRLGYNDDYSTVKLLLSFSANPGGQTIKRQSSEVMLMIDPTITSSAPNGRVFDTEYAVLRSGESSENEKMYSISYSINAQKDLICTASTSYGNARLAVKVIATQTVGVSQ
3481	ARSIKITTNGEGVADAFKDGSRE	WKM80688.1	baseplate wedge tail fiber protein connector	9e-12	16.56	MYTDKGKKIIDVGEIGNASTGDILYDGGVKINDNFDAIYNAFADQRLFAAGGGALNQKIHATSYYQKIKFGDANSAGTVPMGSCIDADCSEGAVQIRLSKGKAGEAVFVVNSNGSASKARSIKITTNGEGVADAFKDGSRELIINTPRCRIELWCVEVKANGAAVWDYSISSMFGSTYSPLEATYNLTSSPINIRLGYNDDYSTVKLLLSFSANPGGQTIKRQSSEVMLMIDPTITSSAPNGRVFDTEYAVLRSGESSENEKMYSISYSINAQKDLICTASTSYGNARLAVKVIATQTVGVSQ
3538	KAGEAVFVVNSNGSASKARSIKI	WKM80688.1	baseplate wedge tail fiber protein connector	1e-10	15.11	MYTDKGKKIIDVGEIGNASTGDILYDGGVKINDNFDAIYNAFADQRLFAAGGGALNQKIHATSYYQKIKFGDANSAGTVPMGSCIDADCSEGAVQIRLSKGKAGEAVFVVNSNGSASKARSIKITTNGEGVADAFKDGSRELIINTPRCRIELWCVEVKANGAAVWDYSISSMFGSTYSPLEATYNLTSSPINIRLGYNDDYSTVKLLLSFSANPGGQTIKRQSSEVMLMIDPTITSSAPNGRVFDTEYAVLRSGESSENEKMYSISYSINAQKDLICTASTSYGNARLAVKVIATQTVGVSQ
3546	FGDANSAGTVPMGSCIDADCSEGAVQIRL	WKM80688.1	baseplate wedge tail fiber protein connector	4e-17	15.01	MYTDKGKKIIDVGEIGNASTGDILYDGGVKINDNFDAIYNAFADQRLFAAGGGALNQKIHATSYYQKIKFGDANSAGTVPMGSCIDADCSEGAVQIRLSKGKAGEAVFVVNSNGSASKARSIKITTNGEGVADAFKDGSRELIINTPRCRIELWCVEVKANGAAVWDYSISSMFGSTYSPLEATYNLTSSPINIRLGYNDDYSTVKLLLSFSANPGGQTIKRQSSEVMLMIDPTITSSAPNGRVFDTEYAVLRSGESSENEKMYSISYSINAQKDLICTASTSYGNARLAVKVIATQTVGVSQ
3547	KSIIATAGQTDFLNIFDGVEYNEDSLNVYRR	WKM80689.1	baseplate wedge subunit	1e-17	200	MKQNLIVGQSVDDGSGDYLRKGGLKINNNFDDLYSELGDGSVPFAAGAWKTFKASPTGTTLNAKFGQAFAINTQAARVNVQLPKGTANDYNKVIKLRDVWSTWRLSPITVIPAQGDTLKGSASPKIFNTNFQDLELVYCAPGRWEYIENKTVDKLTNGNLSTVAKKSIIATAGQTDFLNIFDGVEYNEDSLNVYRRGNILYYGETSVMDKANADYGSPGTVAGQLVELNGKDIRLKVPCVEGEVITFETFLDGIGVYRSSYNKLAIQIRDSAQTTSQTIPGSMIVDNLATLRRITLDDMGVLPGVGVNPNSLEISLNGKELLEAGTAGLPLFYCEGAEGGYAEDCINNGGQWVNSNQDYRLEFDSTGTNVEAIIFGEAFEDKDLLTVRWFNNNIGTTMD…
3554	KVLISDPEHGSVVIGGCQLDPDAQGPGYSKY	WKM80689.1	baseplate wedge subunit	2e-19	139.85	MKQNLIVGQSVDDGSGDYLRKGGLKINNNFDDLYSELGDGSVPFAAGAWKTFKASPTGTTLNAKFGQAFAINTQAARVNVQLPKGTANDYNKVIKLRDVWSTWRLSPITVIPAQGDTLKGSASPKIFNTNFQDLELVYCAPGRWEYIENKTVDKLTNGNLSTVAKKSIIATAGQTDFLNIFDGVEYNEDSLNVYRRGNILYYGETSVMDKANADYGSPGTVAGQLVELNGKDIRLKVPCVEGEVITFETFLDGIGVYRSSYNKLAIQIRDSAQTTSQTIPGSMIVDNLATLRRITLDDMGVLPGVGVNPNSLEISLNGKELLEAGTAGLPLFYCEGAEGGYAEDCINNGGQWVNSNQDYRLEFDSTGTNVEAIIFGEAFEDKDLLTVRWFNNNIGTTMD…
3561	KIFNTNFQDLELVYCAPGRW	WKM80689.1	baseplate wedge subunit	1e-12	130.89	MKQNLIVGQSVDDGSGDYLRKGGLKINNNFDDLYSELGDGSVPFAAGAWKTFKASPTGTTLNAKFGQAFAINTQAARVNVQLPKGTANDYNKVIKLRDVWSTWRLSPITVIPAQGDTLKGSASPKIFNTNFQDLELVYCAPGRWEYIENKTVDKLTNGNLSTVAKKSIIATAGQTDFLNIFDGVEYNEDSLNVYRRGNILYYGETSVMDKANADYGSPGTVAGQLVELNGKDIRLKVPCVEGEVITFETFLDGIGVYRSSYNKLAIQIRDSAQTTSQTIPGSMIVDNLATLRRITLDDMGVLPGVGVNPNSLEISLNGKELLEAGTAGLPLFYCEGAEGGYAEDCINNGGQWVNSNQDYRLEFDSTGTNVEAIIFGEAFEDKDLLTVRWFNNNIGTTMD…
3562	RLEFDSTGTNVEAIIFGEAFEDKD	WKM80689.1	baseplate wedge subunit	1e-12	129.72	MKQNLIVGQSVDDGSGDYLRKGGLKINNNFDDLYSELGDGSVPFAAGAWKTFKASPTGTTLNAKFGQAFAINTQAARVNVQLPKGTANDYNKVIKLRDVWSTWRLSPITVIPAQGDTLKGSASPKIFNTNFQDLELVYCAPGRWEYIENKTVDKLTNGNLSTVAKKSIIATAGQTDFLNIFDGVEYNEDSLNVYRRGNILYYGETSVMDKANADYGSPGTVAGQLVELNGKDIRLKVPCVEGEVITFETFLDGIGVYRSSYNKLAIQIRDSAQTTSQTIPGSMIVDNLATLRRITLDDMGVLPGVGVNPNSLEISLNGKELLEAGTAGLPLFYCEGAEGGYAEDCINNGGQWVNSNQDYRLEFDSTGTNVEAIIFGEAFEDKDLLTVRWFNNNIGTTMD…
3578	KQNLIVGQSVDDGSGDYLRK	WKM80689.1	baseplate wedge subunit	8e-10	120.47	MKQNLIVGQSVDDGSGDYLRKGGLKINNNFDDLYSELGDGSVPFAAGAWKTFKASPTGTTLNAKFGQAFAINTQAARVNVQLPKGTANDYNKVIKLRDVWSTWRLSPITVIPAQGDTLKGSASPKIFNTNFQDLELVYCAPGRWEYIENKTVDKLTNGNLSTVAKKSIIATAGQTDFLNIFDGVEYNEDSLNVYRRGNILYYGETSVMDKANADYGSPGTVAGQLVELNGKDIRLKVPCVEGEVITFETFLDGIGVYRSSYNKLAIQIRDSAQTTSQTIPGSMIVDNLATLRRITLDDMGVLPGVGVNPNSLEISLNGKELLEAGTAGLPLFYCEGAEGGYAEDCINNGGQWVNSNQDYRLEFDSTGTNVEAIIFGEAFEDKDLLTVRWFNNNIGTTMD…
3582	RDSAQTTSQTIPGSMIVDNLATLRR	WKM80689.1	baseplate wedge subunit	6e-13	116.95	MKQNLIVGQSVDDGSGDYLRKGGLKINNNFDDLYSELGDGSVPFAAGAWKTFKASPTGTTLNAKFGQAFAINTQAARVNVQLPKGTANDYNKVIKLRDVWSTWRLSPITVIPAQGDTLKGSASPKIFNTNFQDLELVYCAPGRWEYIENKTVDKLTNGNLSTVAKKSIIATAGQTDFLNIFDGVEYNEDSLNVYRRGNILYYGETSVMDKANADYGSPGTVAGQLVELNGKDIRLKVPCVEGEVITFETFLDGIGVYRSSYNKLAIQIRDSAQTTSQTIPGSMIVDNLATLRRITLDDMGVLPGVGVNPNSLEISLNGKELLEAGTAGLPLFYCEGAEGGYAEDCINNGGQWVNSNQDYRLEFDSTGTNVEAIIFGEAFEDKDLLTVRWFNNNIGTTMD…
3583	RLKVPCVEGEVITFETFLDGIGVYRS	WKM80689.1	baseplate wedge subunit	1e-15	116.89	MKQNLIVGQSVDDGSGDYLRKGGLKINNNFDDLYSELGDGSVPFAAGAWKTFKASPTGTTLNAKFGQAFAINTQAARVNVQLPKGTANDYNKVIKLRDVWSTWRLSPITVIPAQGDTLKGSASPKIFNTNFQDLELVYCAPGRWEYIENKTVDKLTNGNLSTVAKKSIIATAGQTDFLNIFDGVEYNEDSLNVYRRGNILYYGETSVMDKANADYGSPGTVAGQLVELNGKDIRLKVPCVEGEVITFETFLDGIGVYRSSYNKLAIQIRDSAQTTSQTIPGSMIVDNLATLRRITLDDMGVLPGVGVNPNSLEISLNGKELLEAGTAGLPLFYCEGAEGGYAEDCINNGGQWVNSNQDYRLEFDSTGTNVEAIIFGEAFEDKDLLTVRWFNNNIGTTMD…
3585	KELLEAGTAGLPLFYCEGAEGGYAEDCINNGGQWVNSNQDYRL	WKM80689.1	baseplate wedge subunit	2e-27	116.03	MKQNLIVGQSVDDGSGDYLRKGGLKINNNFDDLYSELGDGSVPFAAGAWKTFKASPTGTTLNAKFGQAFAINTQAARVNVQLPKGTANDYNKVIKLRDVWSTWRLSPITVIPAQGDTLKGSASPKIFNTNFQDLELVYCAPGRWEYIENKTVDKLTNGNLSTVAKKSIIATAGQTDFLNIFDGVEYNEDSLNVYRRGNILYYGETSVMDKANADYGSPGTVAGQLVELNGKDIRLKVPCVEGEVITFETFLDGIGVYRSSYNKLAIQIRDSAQTTSQTIPGSMIVDNLATLRRITLDDMGVLPGVGVNPNSLEISLNGKELLEAGTAGLPLFYCEGAEGGYAEDCINNGGQWVNSNQDYRLEFDSTGTNVEAIIFGEAFEDKDLLTVRWFNNNIGTTMD…
3589	RDSAQTTSQTIPGSMIVDNLATLRR	WKM80689.1	baseplate wedge subunit	6e-13	114.61	MKQNLIVGQSVDDGSGDYLRKGGLKINNNFDDLYSELGDGSVPFAAGAWKTFKASPTGTTLNAKFGQAFAINTQAARVNVQLPKGTANDYNKVIKLRDVWSTWRLSPITVIPAQGDTLKGSASPKIFNTNFQDLELVYCAPGRWEYIENKTVDKLTNGNLSTVAKKSIIATAGQTDFLNIFDGVEYNEDSLNVYRRGNILYYGETSVMDKANADYGSPGTVAGQLVELNGKDIRLKVPCVEGEVITFETFLDGIGVYRSSYNKLAIQIRDSAQTTSQTIPGSMIVDNLATLRRITLDDMGVLPGVGVNPNSLEISLNGKELLEAGTAGLPLFYCEGAEGGYAEDCINNGGQWVNSNQDYRLEFDSTGTNVEAIIFGEAFEDKDLLTVRWFNNNIGTTMD…
3590	KVPCVEGEVITFETFLDGIGVYRS	WKM80689.1	baseplate wedge subunit	3e-14	114.59	MKQNLIVGQSVDDGSGDYLRKGGLKINNNFDDLYSELGDGSVPFAAGAWKTFKASPTGTTLNAKFGQAFAINTQAARVNVQLPKGTANDYNKVIKLRDVWSTWRLSPITVIPAQGDTLKGSASPKIFNTNFQDLELVYCAPGRWEYIENKTVDKLTNGNLSTVAKKSIIATAGQTDFLNIFDGVEYNEDSLNVYRRGNILYYGETSVMDKANADYGSPGTVAGQLVELNGKDIRLKVPCVEGEVITFETFLDGIGVYRSSYNKLAIQIRDSAQTTSQTIPGSMIVDNLATLRRITLDDMGVLPGVGVNPNSLEISLNGKELLEAGTAGLPLFYCEGAEGGYAEDCINNGGQWVNSNQDYRLEFDSTGTNVEAIIFGEAFEDKDLLTVRWFNNNIGTTMD…
3591	RGNILYYGETSVMDKA	WKM80689.1	baseplate wedge subunit	1e-07	114.2	MKQNLIVGQSVDDGSGDYLRKGGLKINNNFDDLYSELGDGSVPFAAGAWKTFKASPTGTTLNAKFGQAFAINTQAARVNVQLPKGTANDYNKVIKLRDVWSTWRLSPITVIPAQGDTLKGSASPKIFNTNFQDLELVYCAPGRWEYIENKTVDKLTNGNLSTVAKKSIIATAGQTDFLNIFDGVEYNEDSLNVYRRGNILYYGETSVMDKANADYGSPGTVAGQLVELNGKDIRLKVPCVEGEVITFETFLDGIGVYRSSYNKLAIQIRDSAQTTSQTIPGSMIVDNLATLRRITLDDMGVLPGVGVNPNSLEISLNGKELLEAGTAGLPLFYCEGAEGGYAEDCINNGGQWVNSNQDYRLEFDSTGTNVEAIIFGEAFEDKDLLTVRWFNNNIGTTMD…
3594	KANADYGSPGTVAGQLVELNGKD	WKM80689.1	baseplate wedge subunit	7e-12	113.54	MKQNLIVGQSVDDGSGDYLRKGGLKINNNFDDLYSELGDGSVPFAAGAWKTFKASPTGTTLNAKFGQAFAINTQAARVNVQLPKGTANDYNKVIKLRDVWSTWRLSPITVIPAQGDTLKGSASPKIFNTNFQDLELVYCAPGRWEYIENKTVDKLTNGNLSTVAKKSIIATAGQTDFLNIFDGVEYNEDSLNVYRRGNILYYGETSVMDKANADYGSPGTVAGQLVELNGKDIRLKVPCVEGEVITFETFLDGIGVYRSSYNKLAIQIRDSAQTTSQTIPGSMIVDNLATLRRITLDDMGVLPGVGVNPNSLEISLNGKELLEAGTAGLPLFYCEGAEGGYAEDCINNGGQWVNSNQDYRLEFDSTGTNVEAIIFGEAFEDKDLLTVRWFNNNIGTTMD…
3609	RVTAGWNNDSSDPYFSRN	WKM80689.1	baseplate wedge subunit	2e-09	106.52	MKQNLIVGQSVDDGSGDYLRKGGLKINNNFDDLYSELGDGSVPFAAGAWKTFKASPTGTTLNAKFGQAFAINTQAARVNVQLPKGTANDYNKVIKLRDVWSTWRLSPITVIPAQGDTLKGSASPKIFNTNFQDLELVYCAPGRWEYIENKTVDKLTNGNLSTVAKKSIIATAGQTDFLNIFDGVEYNEDSLNVYRRGNILYYGETSVMDKANADYGSPGTVAGQLVELNGKDIRLKVPCVEGEVITFETFLDGIGVYRSSYNKLAIQIRDSAQTTSQTIPGSMIVDNLATLRRITLDDMGVLPGVGVNPNSLEISLNGKELLEAGTAGLPLFYCEGAEGGYAEDCINNGGQWVNSNQDYRLEFDSTGTNVEAIIFGEAFEDKDLLTVRWFNNNIGTTMD…
3612	KYREDTVAVNNGVVPNDITKI	WKM80689.1	baseplate wedge subunit	2e-10	105.88	MKQNLIVGQSVDDGSGDYLRKGGLKINNNFDDLYSELGDGSVPFAAGAWKTFKASPTGTTLNAKFGQAFAINTQAARVNVQLPKGTANDYNKVIKLRDVWSTWRLSPITVIPAQGDTLKGSASPKIFNTNFQDLELVYCAPGRWEYIENKTVDKLTNGNLSTVAKKSIIATAGQTDFLNIFDGVEYNEDSLNVYRRGNILYYGETSVMDKANADYGSPGTVAGQLVELNGKDIRLKVPCVEGEVITFETFLDGIGVYRSSYNKLAIQIRDSAQTTSQTIPGSMIVDNLATLRRITLDDMGVLPGVGVNPNSLEISLNGKELLEAGTAGLPLFYCEGAEGGYAEDCINNGGQWVNSNQDYRLEFDSTGTNVEAIIFGEAFEDKDLLTVRWFNNNIGTTMD…
3623	RGNILYYGETSVMDKA	WKM80689.1	baseplate wedge subunit	1e-07	103	MKQNLIVGQSVDDGSGDYLRKGGLKINNNFDDLYSELGDGSVPFAAGAWKTFKASPTGTTLNAKFGQAFAINTQAARVNVQLPKGTANDYNKVIKLRDVWSTWRLSPITVIPAQGDTLKGSASPKIFNTNFQDLELVYCAPGRWEYIENKTVDKLTNGNLSTVAKKSIIATAGQTDFLNIFDGVEYNEDSLNVYRRGNILYYGETSVMDKANADYGSPGTVAGQLVELNGKDIRLKVPCVEGEVITFETFLDGIGVYRSSYNKLAIQIRDSAQTTSQTIPGSMIVDNLATLRRITLDDMGVLPGVGVNPNSLEISLNGKELLEAGTAGLPLFYCEGAEGGYAEDCINNGGQWVNSNQDYRLEFDSTGTNVEAIIFGEAFEDKDLLTVRWFNNNIGTTMD…
3625	NLIVGQSVDDGSGDYLRK	WKM80689.1	baseplate wedge subunit	2e-08	102.8	MKQNLIVGQSVDDGSGDYLRKGGLKINNNFDDLYSELGDGSVPFAAGAWKTFKASPTGTTLNAKFGQAFAINTQAARVNVQLPKGTANDYNKVIKLRDVWSTWRLSPITVIPAQGDTLKGSASPKIFNTNFQDLELVYCAPGRWEYIENKTVDKLTNGNLSTVAKKSIIATAGQTDFLNIFDGVEYNEDSLNVYRRGNILYYGETSVMDKANADYGSPGTVAGQLVELNGKDIRLKVPCVEGEVITFETFLDGIGVYRSSYNKLAIQIRDSAQTTSQTIPGSMIVDNLATLRRITLDDMGVLPGVGVNPNSLEISLNGKELLEAGTAGLPLFYCEGAEGGYAEDCINNGGQWVNSNQDYRLEFDSTGTNVEAIIFGEAFEDKDLLTVRWFNNNIGTTMD…
3628	KYREDTVAVNNGVVPNDITKI	WKM80689.1	baseplate wedge subunit	2e-10	102.31	MKQNLIVGQSVDDGSGDYLRKGGLKINNNFDDLYSELGDGSVPFAAGAWKTFKASPTGTTLNAKFGQAFAINTQAARVNVQLPKGTANDYNKVIKLRDVWSTWRLSPITVIPAQGDTLKGSASPKIFNTNFQDLELVYCAPGRWEYIENKTVDKLTNGNLSTVAKKSIIATAGQTDFLNIFDGVEYNEDSLNVYRRGNILYYGETSVMDKANADYGSPGTVAGQLVELNGKDIRLKVPCVEGEVITFETFLDGIGVYRSSYNKLAIQIRDSAQTTSQTIPGSMIVDNLATLRRITLDDMGVLPGVGVNPNSLEISLNGKELLEAGTAGLPLFYCEGAEGGYAEDCINNGGQWVNSNQDYRLEFDSTGTNVEAIIFGEAFEDKDLLTVRWFNNNIGTTMD…
3631	RWFNNNIGTTMDIDDIMAETDQVYMNAEQLVTLKN	WKM80689.1	baseplate wedge subunit	9e-21	101.56	MKQNLIVGQSVDDGSGDYLRKGGLKINNNFDDLYSELGDGSVPFAAGAWKTFKASPTGTTLNAKFGQAFAINTQAARVNVQLPKGTANDYNKVIKLRDVWSTWRLSPITVIPAQGDTLKGSASPKIFNTNFQDLELVYCAPGRWEYIENKTVDKLTNGNLSTVAKKSIIATAGQTDFLNIFDGVEYNEDSLNVYRRGNILYYGETSVMDKANADYGSPGTVAGQLVELNGKDIRLKVPCVEGEVITFETFLDGIGVYRSSYNKLAIQIRDSAQTTSQTIPGSMIVDNLATLRRITLDDMGVLPGVGVNPNSLEISLNGKELLEAGTAGLPLFYCEGAEGGYAEDCINNGGQWVNSNQDYRLEFDSTGTNVEAIIFGEAFEDKDLLTVRWFNNNIGTTMD…
3632	KANADYGSPGTVAGQLVELNGKD	WKM80689.1	baseplate wedge subunit	7e-12	100.52	MKQNLIVGQSVDDGSGDYLRKGGLKINNNFDDLYSELGDGSVPFAAGAWKTFKASPTGTTLNAKFGQAFAINTQAARVNVQLPKGTANDYNKVIKLRDVWSTWRLSPITVIPAQGDTLKGSASPKIFNTNFQDLELVYCAPGRWEYIENKTVDKLTNGNLSTVAKKSIIATAGQTDFLNIFDGVEYNEDSLNVYRRGNILYYGETSVMDKANADYGSPGTVAGQLVELNGKDIRLKVPCVEGEVITFETFLDGIGVYRSSYNKLAIQIRDSAQTTSQTIPGSMIVDNLATLRRITLDDMGVLPGVGVNPNSLEISLNGKELLEAGTAGLPLFYCEGAEGGYAEDCINNGGQWVNSNQDYRLEFDSTGTNVEAIIFGEAFEDKDLLTVRWFNNNIGTTMD…
3634	REDTVAVNNGVVPNDITKI	WKM80689.1	baseplate wedge subunit	9e-09	99.05	MKQNLIVGQSVDDGSGDYLRKGGLKINNNFDDLYSELGDGSVPFAAGAWKTFKASPTGTTLNAKFGQAFAINTQAARVNVQLPKGTANDYNKVIKLRDVWSTWRLSPITVIPAQGDTLKGSASPKIFNTNFQDLELVYCAPGRWEYIENKTVDKLTNGNLSTVAKKSIIATAGQTDFLNIFDGVEYNEDSLNVYRRGNILYYGETSVMDKANADYGSPGTVAGQLVELNGKDIRLKVPCVEGEVITFETFLDGIGVYRSSYNKLAIQIRDSAQTTSQTIPGSMIVDNLATLRRITLDDMGVLPGVGVNPNSLEISLNGKELLEAGTAGLPLFYCEGAEGGYAEDCINNGGQWVNSNQDYRLEFDSTGTNVEAIIFGEAFEDKDLLTVRWFNNNIGTTMD…
3636	RIEYTNYDEPNQKN	WKM80689.1	baseplate wedge subunit	2e-06	98.42	MKQNLIVGQSVDDGSGDYLRKGGLKINNNFDDLYSELGDGSVPFAAGAWKTFKASPTGTTLNAKFGQAFAINTQAARVNVQLPKGTANDYNKVIKLRDVWSTWRLSPITVIPAQGDTLKGSASPKIFNTNFQDLELVYCAPGRWEYIENKTVDKLTNGNLSTVAKKSIIATAGQTDFLNIFDGVEYNEDSLNVYRRGNILYYGETSVMDKANADYGSPGTVAGQLVELNGKDIRLKVPCVEGEVITFETFLDGIGVYRSSYNKLAIQIRDSAQTTSQTIPGSMIVDNLATLRRITLDDMGVLPGVGVNPNSLEISLNGKELLEAGTAGLPLFYCEGAEGGYAEDCINNGGQWVNSNQDYRLEFDSTGTNVEAIIFGEAFEDKDLLTVRWFNNNIGTTMD…
3637	KQNLIVGQSVDDGSGDYLRK	WKM80689.1	baseplate wedge subunit	8e-10	98.29	MKQNLIVGQSVDDGSGDYLRKGGLKINNNFDDLYSELGDGSVPFAAGAWKTFKASPTGTTLNAKFGQAFAINTQAARVNVQLPKGTANDYNKVIKLRDVWSTWRLSPITVIPAQGDTLKGSASPKIFNTNFQDLELVYCAPGRWEYIENKTVDKLTNGNLSTVAKKSIIATAGQTDFLNIFDGVEYNEDSLNVYRRGNILYYGETSVMDKANADYGSPGTVAGQLVELNGKDIRLKVPCVEGEVITFETFLDGIGVYRSSYNKLAIQIRDSAQTTSQTIPGSMIVDNLATLRRITLDDMGVLPGVGVNPNSLEISLNGKELLEAGTAGLPLFYCEGAEGGYAEDCINNGGQWVNSNQDYRLEFDSTGTNVEAIIFGEAFEDKDLLTVRWFNNNIGTTMD…
3638	KQNLIVGQSVDDGSGDYLRKG	WKM80689.1	baseplate wedge subunit	2e-10	97.74	MKQNLIVGQSVDDGSGDYLRKGGLKINNNFDDLYSELGDGSVPFAAGAWKTFKASPTGTTLNAKFGQAFAINTQAARVNVQLPKGTANDYNKVIKLRDVWSTWRLSPITVIPAQGDTLKGSASPKIFNTNFQDLELVYCAPGRWEYIENKTVDKLTNGNLSTVAKKSIIATAGQTDFLNIFDGVEYNEDSLNVYRRGNILYYGETSVMDKANADYGSPGTVAGQLVELNGKDIRLKVPCVEGEVITFETFLDGIGVYRSSYNKLAIQIRDSAQTTSQTIPGSMIVDNLATLRRITLDDMGVLPGVGVNPNSLEISLNGKELLEAGTAGLPLFYCEGAEGGYAEDCINNGGQWVNSNQDYRLEFDSTGTNVEAIIFGEAFEDKDLLTVRWFNNNIGTTMD…
3640	RNNNNLNENGQPSLTAGGTVGDLTFTLGKE	WKM80689.1	baseplate wedge subunit	3e-16	97.48	MKQNLIVGQSVDDGSGDYLRKGGLKINNNFDDLYSELGDGSVPFAAGAWKTFKASPTGTTLNAKFGQAFAINTQAARVNVQLPKGTANDYNKVIKLRDVWSTWRLSPITVIPAQGDTLKGSASPKIFNTNFQDLELVYCAPGRWEYIENKTVDKLTNGNLSTVAKKSIIATAGQTDFLNIFDGVEYNEDSLNVYRRGNILYYGETSVMDKANADYGSPGTVAGQLVELNGKDIRLKVPCVEGEVITFETFLDGIGVYRSSYNKLAIQIRDSAQTTSQTIPGSMIVDNLATLRRITLDDMGVLPGVGVNPNSLEISLNGKELLEAGTAGLPLFYCEGAEGGYAEDCINNGGQWVNSNQDYRLEFDSTGTNVEAIIFGEAFEDKDLLTVRWFNNNIGTTMD…
3642	ANADYGSPGTVAGQLVELNGKD	WKM80689.1	baseplate wedge subunit	3e-11	97.4	MKQNLIVGQSVDDGSGDYLRKGGLKINNNFDDLYSELGDGSVPFAAGAWKTFKASPTGTTLNAKFGQAFAINTQAARVNVQLPKGTANDYNKVIKLRDVWSTWRLSPITVIPAQGDTLKGSASPKIFNTNFQDLELVYCAPGRWEYIENKTVDKLTNGNLSTVAKKSIIATAGQTDFLNIFDGVEYNEDSLNVYRRGNILYYGETSVMDKANADYGSPGTVAGQLVELNGKDIRLKVPCVEGEVITFETFLDGIGVYRSSYNKLAIQIRDSAQTTSQTIPGSMIVDNLATLRRITLDDMGVLPGVGVNPNSLEISLNGKELLEAGTAGLPLFYCEGAEGGYAEDCINNGGQWVNSNQDYRLEFDSTGTNVEAIIFGEAFEDKDLLTVRWFNNNIGTTMD…
3648	RDKVLISDPEHGSVVIGGCQ	WKM80689.1	baseplate wedge subunit	2e-11	95.76	MKQNLIVGQSVDDGSGDYLRKGGLKINNNFDDLYSELGDGSVPFAAGAWKTFKASPTGTTLNAKFGQAFAINTQAARVNVQLPKGTANDYNKVIKLRDVWSTWRLSPITVIPAQGDTLKGSASPKIFNTNFQDLELVYCAPGRWEYIENKTVDKLTNGNLSTVAKKSIIATAGQTDFLNIFDGVEYNEDSLNVYRRGNILYYGETSVMDKANADYGSPGTVAGQLVELNGKDIRLKVPCVEGEVITFETFLDGIGVYRSSYNKLAIQIRDSAQTTSQTIPGSMIVDNLATLRRITLDDMGVLPGVGVNPNSLEISLNGKELLEAGTAGLPLFYCEGAEGGYAEDCINNGGQWVNSNQDYRLEFDSTGTNVEAIIFGEAFEDKDLLTVRWFNNNIGTTMD…
3649	RVTAGWNNDSSDPYFSRN	WKM80689.1	baseplate wedge subunit	2e-09	95.63	MKQNLIVGQSVDDGSGDYLRKGGLKINNNFDDLYSELGDGSVPFAAGAWKTFKASPTGTTLNAKFGQAFAINTQAARVNVQLPKGTANDYNKVIKLRDVWSTWRLSPITVIPAQGDTLKGSASPKIFNTNFQDLELVYCAPGRWEYIENKTVDKLTNGNLSTVAKKSIIATAGQTDFLNIFDGVEYNEDSLNVYRRGNILYYGETSVMDKANADYGSPGTVAGQLVELNGKDIRLKVPCVEGEVITFETFLDGIGVYRSSYNKLAIQIRDSAQTTSQTIPGSMIVDNLATLRRITLDDMGVLPGVGVNPNSLEISLNGKELLEAGTAGLPLFYCEGAEGGYAEDCINNGGQWVNSNQDYRLEFDSTGTNVEAIIFGEAFEDKDLLTVRWFNNNIGTTMD…
3653	RLEFDSTGTNVEAIIFGEAFEDKDLLTVRW	WKM80689.1	baseplate wedge subunit	1e-17	94.75	MKQNLIVGQSVDDGSGDYLRKGGLKINNNFDDLYSELGDGSVPFAAGAWKTFKASPTGTTLNAKFGQAFAINTQAARVNVQLPKGTANDYNKVIKLRDVWSTWRLSPITVIPAQGDTLKGSASPKIFNTNFQDLELVYCAPGRWEYIENKTVDKLTNGNLSTVAKKSIIATAGQTDFLNIFDGVEYNEDSLNVYRRGNILYYGETSVMDKANADYGSPGTVAGQLVELNGKDIRLKVPCVEGEVITFETFLDGIGVYRSSYNKLAIQIRDSAQTTSQTIPGSMIVDNLATLRRITLDDMGVLPGVGVNPNSLEISLNGKELLEAGTAGLPLFYCEGAEGGYAEDCINNGGQWVNSNQDYRLEFDSTGTNVEAIIFGEAFEDKDLLTVRWFNNNIGTTMD…
3657	NADYGSPGTVAGQLVELNGKD	WKM80689.1	baseplate wedge subunit	1e-10	93.34	MKQNLIVGQSVDDGSGDYLRKGGLKINNNFDDLYSELGDGSVPFAAGAWKTFKASPTGTTLNAKFGQAFAINTQAARVNVQLPKGTANDYNKVIKLRDVWSTWRLSPITVIPAQGDTLKGSASPKIFNTNFQDLELVYCAPGRWEYIENKTVDKLTNGNLSTVAKKSIIATAGQTDFLNIFDGVEYNEDSLNVYRRGNILYYGETSVMDKANADYGSPGTVAGQLVELNGKDIRLKVPCVEGEVITFETFLDGIGVYRSSYNKLAIQIRDSAQTTSQTIPGSMIVDNLATLRRITLDDMGVLPGVGVNPNSLEISLNGKELLEAGTAGLPLFYCEGAEGGYAEDCINNGGQWVNSNQDYRLEFDSTGTNVEAIIFGEAFEDKDLLTVRWFNNNIGTTMD…
3664	NNNFDDLYSELGDGSVPFAAGAWKT	WKM80689.1	baseplate wedge subunit	4e-14	91.77	MKQNLIVGQSVDDGSGDYLRKGGLKINNNFDDLYSELGDGSVPFAAGAWKTFKASPTGTTLNAKFGQAFAINTQAARVNVQLPKGTANDYNKVIKLRDVWSTWRLSPITVIPAQGDTLKGSASPKIFNTNFQDLELVYCAPGRWEYIENKTVDKLTNGNLSTVAKKSIIATAGQTDFLNIFDGVEYNEDSLNVYRRGNILYYGETSVMDKANADYGSPGTVAGQLVELNGKDIRLKVPCVEGEVITFETFLDGIGVYRSSYNKLAIQIRDSAQTTSQTIPGSMIVDNLATLRRITLDDMGVLPGVGVNPNSLEISLNGKELLEAGTAGLPLFYCEGAEGGYAEDCINNGGQWVNSNQDYRLEFDSTGTNVEAIIFGEAFEDKDLLTVRWFNNNIGTTMD…
3666	KVLISDPEHGSVVIGGCQLDPDAQGPGYS	WKM80689.1	baseplate wedge subunit	9e-18	91.55	MKQNLIVGQSVDDGSGDYLRKGGLKINNNFDDLYSELGDGSVPFAAGAWKTFKASPTGTTLNAKFGQAFAINTQAARVNVQLPKGTANDYNKVIKLRDVWSTWRLSPITVIPAQGDTLKGSASPKIFNTNFQDLELVYCAPGRWEYIENKTVDKLTNGNLSTVAKKSIIATAGQTDFLNIFDGVEYNEDSLNVYRRGNILYYGETSVMDKANADYGSPGTVAGQLVELNGKDIRLKVPCVEGEVITFETFLDGIGVYRSSYNKLAIQIRDSAQTTSQTIPGSMIVDNLATLRRITLDDMGVLPGVGVNPNSLEISLNGKELLEAGTAGLPLFYCEGAEGGYAEDCINNGGQWVNSNQDYRLEFDSTGTNVEAIIFGEAFEDKDLLTVRWFNNNIGTTMD…
3667	KNMRPVADDIMIKV	WKM80689.1	baseplate wedge subunit	2e-06	91.38	MKQNLIVGQSVDDGSGDYLRKGGLKINNNFDDLYSELGDGSVPFAAGAWKTFKASPTGTTLNAKFGQAFAINTQAARVNVQLPKGTANDYNKVIKLRDVWSTWRLSPITVIPAQGDTLKGSASPKIFNTNFQDLELVYCAPGRWEYIENKTVDKLTNGNLSTVAKKSIIATAGQTDFLNIFDGVEYNEDSLNVYRRGNILYYGETSVMDKANADYGSPGTVAGQLVELNGKDIRLKVPCVEGEVITFETFLDGIGVYRSSYNKLAIQIRDSAQTTSQTIPGSMIVDNLATLRRITLDDMGVLPGVGVNPNSLEISLNGKELLEAGTAGLPLFYCEGAEGGYAEDCINNGGQWVNSNQDYRLEFDSTGTNVEAIIFGEAFEDKDLLTVRWFNNNIGTTMD…
3670	KIFNTNFQDLELVYCAPGRW	WKM80689.1	baseplate wedge subunit	1e-12	90.72	MKQNLIVGQSVDDGSGDYLRKGGLKINNNFDDLYSELGDGSVPFAAGAWKTFKASPTGTTLNAKFGQAFAINTQAARVNVQLPKGTANDYNKVIKLRDVWSTWRLSPITVIPAQGDTLKGSASPKIFNTNFQDLELVYCAPGRWEYIENKTVDKLTNGNLSTVAKKSIIATAGQTDFLNIFDGVEYNEDSLNVYRRGNILYYGETSVMDKANADYGSPGTVAGQLVELNGKDIRLKVPCVEGEVITFETFLDGIGVYRSSYNKLAIQIRDSAQTTSQTIPGSMIVDNLATLRRITLDDMGVLPGVGVNPNSLEISLNGKELLEAGTAGLPLFYCEGAEGGYAEDCINNGGQWVNSNQDYRLEFDSTGTNVEAIIFGEAFEDKDLLTVRWFNNNIGTTMD…
3675	RVTAGWNNDSSDPYFSRN	WKM80689.1	baseplate wedge subunit	2e-09	89.69	MKQNLIVGQSVDDGSGDYLRKGGLKINNNFDDLYSELGDGSVPFAAGAWKTFKASPTGTTLNAKFGQAFAINTQAARVNVQLPKGTANDYNKVIKLRDVWSTWRLSPITVIPAQGDTLKGSASPKIFNTNFQDLELVYCAPGRWEYIENKTVDKLTNGNLSTVAKKSIIATAGQTDFLNIFDGVEYNEDSLNVYRRGNILYYGETSVMDKANADYGSPGTVAGQLVELNGKDIRLKVPCVEGEVITFETFLDGIGVYRSSYNKLAIQIRDSAQTTSQTIPGSMIVDNLATLRRITLDDMGVLPGVGVNPNSLEISLNGKELLEAGTAGLPLFYCEGAEGGYAEDCINNGGQWVNSNQDYRLEFDSTGTNVEAIIFGEAFEDKDLLTVRWFNNNIGTTMD…
3678	RRITLDDMGVLPGVGVNPNSLEISLNGKE	WKM80689.1	baseplate wedge subunit	6e-16	89.13	MKQNLIVGQSVDDGSGDYLRKGGLKINNNFDDLYSELGDGSVPFAAGAWKTFKASPTGTTLNAKFGQAFAINTQAARVNVQLPKGTANDYNKVIKLRDVWSTWRLSPITVIPAQGDTLKGSASPKIFNTNFQDLELVYCAPGRWEYIENKTVDKLTNGNLSTVAKKSIIATAGQTDFLNIFDGVEYNEDSLNVYRRGNILYYGETSVMDKANADYGSPGTVAGQLVELNGKDIRLKVPCVEGEVITFETFLDGIGVYRSSYNKLAIQIRDSAQTTSQTIPGSMIVDNLATLRRITLDDMGVLPGVGVNPNSLEISLNGKELLEAGTAGLPLFYCEGAEGGYAEDCINNGGQWVNSNQDYRLEFDSTGTNVEAIIFGEAFEDKDLLTVRWFNNNIGTTMD…
3679	RIEYTNYDEPNQKN	WKM80689.1	baseplate wedge subunit	2e-06	89.11	MKQNLIVGQSVDDGSGDYLRKGGLKINNNFDDLYSELGDGSVPFAAGAWKTFKASPTGTTLNAKFGQAFAINTQAARVNVQLPKGTANDYNKVIKLRDVWSTWRLSPITVIPAQGDTLKGSASPKIFNTNFQDLELVYCAPGRWEYIENKTVDKLTNGNLSTVAKKSIIATAGQTDFLNIFDGVEYNEDSLNVYRRGNILYYGETSVMDKANADYGSPGTVAGQLVELNGKDIRLKVPCVEGEVITFETFLDGIGVYRSSYNKLAIQIRDSAQTTSQTIPGSMIVDNLATLRRITLDDMGVLPGVGVNPNSLEISLNGKELLEAGTAGLPLFYCEGAEGGYAEDCINNGGQWVNSNQDYRLEFDSTGTNVEAIIFGEAFEDKDLLTVRWFNNNIGTTMD…
3681	KQNLIVGQSVDDGSGDYLRK	WKM80689.1	baseplate wedge subunit	8e-10	88.75	MKQNLIVGQSVDDGSGDYLRKGGLKINNNFDDLYSELGDGSVPFAAGAWKTFKASPTGTTLNAKFGQAFAINTQAARVNVQLPKGTANDYNKVIKLRDVWSTWRLSPITVIPAQGDTLKGSASPKIFNTNFQDLELVYCAPGRWEYIENKTVDKLTNGNLSTVAKKSIIATAGQTDFLNIFDGVEYNEDSLNVYRRGNILYYGETSVMDKANADYGSPGTVAGQLVELNGKDIRLKVPCVEGEVITFETFLDGIGVYRSSYNKLAIQIRDSAQTTSQTIPGSMIVDNLATLRRITLDDMGVLPGVGVNPNSLEISLNGKELLEAGTAGLPLFYCEGAEGGYAEDCINNGGQWVNSNQDYRLEFDSTGTNVEAIIFGEAFEDKDLLTVRWFNNNIGTTMD…
3686	RRITLDDMGVLPGVGVNPNSLEISLNGKE	WKM80689.1	baseplate wedge subunit	6e-16	87.24	MKQNLIVGQSVDDGSGDYLRKGGLKINNNFDDLYSELGDGSVPFAAGAWKTFKASPTGTTLNAKFGQAFAINTQAARVNVQLPKGTANDYNKVIKLRDVWSTWRLSPITVIPAQGDTLKGSASPKIFNTNFQDLELVYCAPGRWEYIENKTVDKLTNGNLSTVAKKSIIATAGQTDFLNIFDGVEYNEDSLNVYRRGNILYYGETSVMDKANADYGSPGTVAGQLVELNGKDIRLKVPCVEGEVITFETFLDGIGVYRSSYNKLAIQIRDSAQTTSQTIPGSMIVDNLATLRRITLDDMGVLPGVGVNPNSLEISLNGKELLEAGTAGLPLFYCEGAEGGYAEDCINNGGQWVNSNQDYRLEFDSTGTNVEAIIFGEAFEDKDLLTVRWFNNNIGTTMD…
3691	KNMRPVADDIMIKV	WKM80689.1	baseplate wedge subunit	2e-06	86.01	MKQNLIVGQSVDDGSGDYLRKGGLKINNNFDDLYSELGDGSVPFAAGAWKTFKASPTGTTLNAKFGQAFAINTQAARVNVQLPKGTANDYNKVIKLRDVWSTWRLSPITVIPAQGDTLKGSASPKIFNTNFQDLELVYCAPGRWEYIENKTVDKLTNGNLSTVAKKSIIATAGQTDFLNIFDGVEYNEDSLNVYRRGNILYYGETSVMDKANADYGSPGTVAGQLVELNGKDIRLKVPCVEGEVITFETFLDGIGVYRSSYNKLAIQIRDSAQTTSQTIPGSMIVDNLATLRRITLDDMGVLPGVGVNPNSLEISLNGKELLEAGTAGLPLFYCEGAEGGYAEDCINNGGQWVNSNQDYRLEFDSTGTNVEAIIFGEAFEDKDLLTVRWFNNNIGTTMD…
3700	NILYYGETSVMDKA	WKM80689.1	baseplate wedge subunit	4e-06	84.17	MKQNLIVGQSVDDGSGDYLRKGGLKINNNFDDLYSELGDGSVPFAAGAWKTFKASPTGTTLNAKFGQAFAINTQAARVNVQLPKGTANDYNKVIKLRDVWSTWRLSPITVIPAQGDTLKGSASPKIFNTNFQDLELVYCAPGRWEYIENKTVDKLTNGNLSTVAKKSIIATAGQTDFLNIFDGVEYNEDSLNVYRRGNILYYGETSVMDKANADYGSPGTVAGQLVELNGKDIRLKVPCVEGEVITFETFLDGIGVYRSSYNKLAIQIRDSAQTTSQTIPGSMIVDNLATLRRITLDDMGVLPGVGVNPNSLEISLNGKELLEAGTAGLPLFYCEGAEGGYAEDCINNGGQWVNSNQDYRLEFDSTGTNVEAIIFGEAFEDKDLLTVRWFNNNIGTTMD…
3704	KINNNFDDLYSELGDGSVPFA	WKM80689.1	baseplate wedge subunit	6e-11	82.81	MKQNLIVGQSVDDGSGDYLRKGGLKINNNFDDLYSELGDGSVPFAAGAWKTFKASPTGTTLNAKFGQAFAINTQAARVNVQLPKGTANDYNKVIKLRDVWSTWRLSPITVIPAQGDTLKGSASPKIFNTNFQDLELVYCAPGRWEYIENKTVDKLTNGNLSTVAKKSIIATAGQTDFLNIFDGVEYNEDSLNVYRRGNILYYGETSVMDKANADYGSPGTVAGQLVELNGKDIRLKVPCVEGEVITFETFLDGIGVYRSSYNKLAIQIRDSAQTTSQTIPGSMIVDNLATLRRITLDDMGVLPGVGVNPNSLEISLNGKELLEAGTAGLPLFYCEGAEGGYAEDCINNGGQWVNSNQDYRLEFDSTGTNVEAIIFGEAFEDKDLLTVRWFNNNIGTTMD…
3706	KFGQAFAINTQAARV	WKM80689.1	baseplate wedge subunit	6e-07	82.62	MKQNLIVGQSVDDGSGDYLRKGGLKINNNFDDLYSELGDGSVPFAAGAWKTFKASPTGTTLNAKFGQAFAINTQAARVNVQLPKGTANDYNKVIKLRDVWSTWRLSPITVIPAQGDTLKGSASPKIFNTNFQDLELVYCAPGRWEYIENKTVDKLTNGNLSTVAKKSIIATAGQTDFLNIFDGVEYNEDSLNVYRRGNILYYGETSVMDKANADYGSPGTVAGQLVELNGKDIRLKVPCVEGEVITFETFLDGIGVYRSSYNKLAIQIRDSAQTTSQTIPGSMIVDNLATLRRITLDDMGVLPGVGVNPNSLEISLNGKELLEAGTAGLPLFYCEGAEGGYAEDCINNGGQWVNSNQDYRLEFDSTGTNVEAIIFGEAFEDKDLLTVRWFNNNIGTTMD…
3708	RVTAGWNNDSSDPYFSRN	WKM80689.1	baseplate wedge subunit	2e-09	82.36	MKQNLIVGQSVDDGSGDYLRKGGLKINNNFDDLYSELGDGSVPFAAGAWKTFKASPTGTTLNAKFGQAFAINTQAARVNVQLPKGTANDYNKVIKLRDVWSTWRLSPITVIPAQGDTLKGSASPKIFNTNFQDLELVYCAPGRWEYIENKTVDKLTNGNLSTVAKKSIIATAGQTDFLNIFDGVEYNEDSLNVYRRGNILYYGETSVMDKANADYGSPGTVAGQLVELNGKDIRLKVPCVEGEVITFETFLDGIGVYRSSYNKLAIQIRDSAQTTSQTIPGSMIVDNLATLRRITLDDMGVLPGVGVNPNSLEISLNGKELLEAGTAGLPLFYCEGAEGGYAEDCINNGGQWVNSNQDYRLEFDSTGTNVEAIIFGEAFEDKDLLTVRWFNNNIGTTMD…
3714	RDKVLISDPEHGSVVIGGCQLDPDAQGPGYSKY	WKM80689.1	baseplate wedge subunit	7e-21	81.33	MKQNLIVGQSVDDGSGDYLRKGGLKINNNFDDLYSELGDGSVPFAAGAWKTFKASPTGTTLNAKFGQAFAINTQAARVNVQLPKGTANDYNKVIKLRDVWSTWRLSPITVIPAQGDTLKGSASPKIFNTNFQDLELVYCAPGRWEYIENKTVDKLTNGNLSTVAKKSIIATAGQTDFLNIFDGVEYNEDSLNVYRRGNILYYGETSVMDKANADYGSPGTVAGQLVELNGKDIRLKVPCVEGEVITFETFLDGIGVYRSSYNKLAIQIRDSAQTTSQTIPGSMIVDNLATLRRITLDDMGVLPGVGVNPNSLEISLNGKELLEAGTAGLPLFYCEGAEGGYAEDCINNGGQWVNSNQDYRLEFDSTGTNVEAIIFGEAFEDKDLLTVRWFNNNIGTTMD…
3715	REDTVAVNNGVVPNDITKI	WKM80689.1	baseplate wedge subunit	9e-09	81.27	MKQNLIVGQSVDDGSGDYLRKGGLKINNNFDDLYSELGDGSVPFAAGAWKTFKASPTGTTLNAKFGQAFAINTQAARVNVQLPKGTANDYNKVIKLRDVWSTWRLSPITVIPAQGDTLKGSASPKIFNTNFQDLELVYCAPGRWEYIENKTVDKLTNGNLSTVAKKSIIATAGQTDFLNIFDGVEYNEDSLNVYRRGNILYYGETSVMDKANADYGSPGTVAGQLVELNGKDIRLKVPCVEGEVITFETFLDGIGVYRSSYNKLAIQIRDSAQTTSQTIPGSMIVDNLATLRRITLDDMGVLPGVGVNPNSLEISLNGKELLEAGTAGLPLFYCEGAEGGYAEDCINNGGQWVNSNQDYRLEFDSTGTNVEAIIFGEAFEDKDLLTVRWFNNNIGTTMD…
3726	KVLISDPEHGSVVIGGCQLDPDAQGPGYSKY	WKM80689.1	baseplate wedge subunit	2e-19	79.29	MKQNLIVGQSVDDGSGDYLRKGGLKINNNFDDLYSELGDGSVPFAAGAWKTFKASPTGTTLNAKFGQAFAINTQAARVNVQLPKGTANDYNKVIKLRDVWSTWRLSPITVIPAQGDTLKGSASPKIFNTNFQDLELVYCAPGRWEYIENKTVDKLTNGNLSTVAKKSIIATAGQTDFLNIFDGVEYNEDSLNVYRRGNILYYGETSVMDKANADYGSPGTVAGQLVELNGKDIRLKVPCVEGEVITFETFLDGIGVYRSSYNKLAIQIRDSAQTTSQTIPGSMIVDNLATLRRITLDDMGVLPGVGVNPNSLEISLNGKELLEAGTAGLPLFYCEGAEGGYAEDCINNGGQWVNSNQDYRLEFDSTGTNVEAIIFGEAFEDKDLLTVRWFNNNIGTTMD…
3730	IPGSMIVDNLATLRR	WKM80689.1	baseplate wedge subunit	6e-07	78.21	MKQNLIVGQSVDDGSGDYLRKGGLKINNNFDDLYSELGDGSVPFAAGAWKTFKASPTGTTLNAKFGQAFAINTQAARVNVQLPKGTANDYNKVIKLRDVWSTWRLSPITVIPAQGDTLKGSASPKIFNTNFQDLELVYCAPGRWEYIENKTVDKLTNGNLSTVAKKSIIATAGQTDFLNIFDGVEYNEDSLNVYRRGNILYYGETSVMDKANADYGSPGTVAGQLVELNGKDIRLKVPCVEGEVITFETFLDGIGVYRSSYNKLAIQIRDSAQTTSQTIPGSMIVDNLATLRRITLDDMGVLPGVGVNPNSLEISLNGKELLEAGTAGLPLFYCEGAEGGYAEDCINNGGQWVNSNQDYRLEFDSTGTNVEAIIFGEAFEDKDLLTVRWFNNNIGTTMD…
3731	KVNNIAAFFDVIYPIGTIYENA	WKM80689.1	baseplate wedge subunit	3e-11	78.13	MKQNLIVGQSVDDGSGDYLRKGGLKINNNFDDLYSELGDGSVPFAAGAWKTFKASPTGTTLNAKFGQAFAINTQAARVNVQLPKGTANDYNKVIKLRDVWSTWRLSPITVIPAQGDTLKGSASPKIFNTNFQDLELVYCAPGRWEYIENKTVDKLTNGNLSTVAKKSIIATAGQTDFLNIFDGVEYNEDSLNVYRRGNILYYGETSVMDKANADYGSPGTVAGQLVELNGKDIRLKVPCVEGEVITFETFLDGIGVYRSSYNKLAIQIRDSAQTTSQTIPGSMIVDNLATLRRITLDDMGVLPGVGVNPNSLEISLNGKELLEAGTAGLPLFYCEGAEGGYAEDCINNGGQWVNSNQDYRLEFDSTGTNVEAIIFGEAFEDKDLLTVRWFNNNIGTTMD…
3739	RLSPITVIPAQGDTLKG	WKM80689.1	baseplate wedge subunit	3e-08	76.58	MKQNLIVGQSVDDGSGDYLRKGGLKINNNFDDLYSELGDGSVPFAAGAWKTFKASPTGTTLNAKFGQAFAINTQAARVNVQLPKGTANDYNKVIKLRDVWSTWRLSPITVIPAQGDTLKGSASPKIFNTNFQDLELVYCAPGRWEYIENKTVDKLTNGNLSTVAKKSIIATAGQTDFLNIFDGVEYNEDSLNVYRRGNILYYGETSVMDKANADYGSPGTVAGQLVELNGKDIRLKVPCVEGEVITFETFLDGIGVYRSSYNKLAIQIRDSAQTTSQTIPGSMIVDNLATLRRITLDDMGVLPGVGVNPNSLEISLNGKELLEAGTAGLPLFYCEGAEGGYAEDCINNGGQWVNSNQDYRLEFDSTGTNVEAIIFGEAFEDKDLLTVRWFNNNIGTTMD…
3741	RVTAGWNNDSSDPYFSRN	WKM80689.1	baseplate wedge subunit	2e-09	76.21	MKQNLIVGQSVDDGSGDYLRKGGLKINNNFDDLYSELGDGSVPFAAGAWKTFKASPTGTTLNAKFGQAFAINTQAARVNVQLPKGTANDYNKVIKLRDVWSTWRLSPITVIPAQGDTLKGSASPKIFNTNFQDLELVYCAPGRWEYIENKTVDKLTNGNLSTVAKKSIIATAGQTDFLNIFDGVEYNEDSLNVYRRGNILYYGETSVMDKANADYGSPGTVAGQLVELNGKDIRLKVPCVEGEVITFETFLDGIGVYRSSYNKLAIQIRDSAQTTSQTIPGSMIVDNLATLRRITLDDMGVLPGVGVNPNSLEISLNGKELLEAGTAGLPLFYCEGAEGGYAEDCINNGGQWVNSNQDYRLEFDSTGTNVEAIIFGEAFEDKDLLTVRWFNNNIGTTMD…
3753	RNNNNLNENGQPSLTAGGTVGDLTFTLGKE	WKM80689.1	baseplate wedge subunit	3e-16	74.99	MKQNLIVGQSVDDGSGDYLRKGGLKINNNFDDLYSELGDGSVPFAAGAWKTFKASPTGTTLNAKFGQAFAINTQAARVNVQLPKGTANDYNKVIKLRDVWSTWRLSPITVIPAQGDTLKGSASPKIFNTNFQDLELVYCAPGRWEYIENKTVDKLTNGNLSTVAKKSIIATAGQTDFLNIFDGVEYNEDSLNVYRRGNILYYGETSVMDKANADYGSPGTVAGQLVELNGKDIRLKVPCVEGEVITFETFLDGIGVYRSSYNKLAIQIRDSAQTTSQTIPGSMIVDNLATLRRITLDDMGVLPGVGVNPNSLEISLNGKELLEAGTAGLPLFYCEGAEGGYAEDCINNGGQWVNSNQDYRLEFDSTGTNVEAIIFGEAFEDKDLLTVRWFNNNIGTTMD…
3757	RITLDDMGVLPGVGVNPNS	WKM80689.1	baseplate wedge subunit	2e-09	74.03	MKQNLIVGQSVDDGSGDYLRKGGLKINNNFDDLYSELGDGSVPFAAGAWKTFKASPTGTTLNAKFGQAFAINTQAARVNVQLPKGTANDYNKVIKLRDVWSTWRLSPITVIPAQGDTLKGSASPKIFNTNFQDLELVYCAPGRWEYIENKTVDKLTNGNLSTVAKKSIIATAGQTDFLNIFDGVEYNEDSLNVYRRGNILYYGETSVMDKANADYGSPGTVAGQLVELNGKDIRLKVPCVEGEVITFETFLDGIGVYRSSYNKLAIQIRDSAQTTSQTIPGSMIVDNLATLRRITLDDMGVLPGVGVNPNSLEISLNGKELLEAGTAGLPLFYCEGAEGGYAEDCINNGGQWVNSNQDYRLEFDSTGTNVEAIIFGEAFEDKDLLTVRWFNNNIGTTMD…
3758	KANADYGSPGTVAGQLVELNGKD	WKM80689.1	baseplate wedge subunit	7e-12	73.79	MKQNLIVGQSVDDGSGDYLRKGGLKINNNFDDLYSELGDGSVPFAAGAWKTFKASPTGTTLNAKFGQAFAINTQAARVNVQLPKGTANDYNKVIKLRDVWSTWRLSPITVIPAQGDTLKGSASPKIFNTNFQDLELVYCAPGRWEYIENKTVDKLTNGNLSTVAKKSIIATAGQTDFLNIFDGVEYNEDSLNVYRRGNILYYGETSVMDKANADYGSPGTVAGQLVELNGKDIRLKVPCVEGEVITFETFLDGIGVYRSSYNKLAIQIRDSAQTTSQTIPGSMIVDNLATLRRITLDDMGVLPGVGVNPNSLEISLNGKELLEAGTAGLPLFYCEGAEGGYAEDCINNGGQWVNSNQDYRLEFDSTGTNVEAIIFGEAFEDKDLLTVRWFNNNIGTTMD…
3759	RNNNNLNENGQPSLTAGGTVGDLTFTLGKE	WKM80689.1	baseplate wedge subunit	3e-16	73.72	MKQNLIVGQSVDDGSGDYLRKGGLKINNNFDDLYSELGDGSVPFAAGAWKTFKASPTGTTLNAKFGQAFAINTQAARVNVQLPKGTANDYNKVIKLRDVWSTWRLSPITVIPAQGDTLKGSASPKIFNTNFQDLELVYCAPGRWEYIENKTVDKLTNGNLSTVAKKSIIATAGQTDFLNIFDGVEYNEDSLNVYRRGNILYYGETSVMDKANADYGSPGTVAGQLVELNGKDIRLKVPCVEGEVITFETFLDGIGVYRSSYNKLAIQIRDSAQTTSQTIPGSMIVDNLATLRRITLDDMGVLPGVGVNPNSLEISLNGKELLEAGTAGLPLFYCEGAEGGYAEDCINNGGQWVNSNQDYRLEFDSTGTNVEAIIFGEAFEDKDLLTVRWFNNNIGTTMD…
3761	KLTNGNLSTVAKK	WKM80689.1	baseplate wedge subunit	3e-04	73.25	MKQNLIVGQSVDDGSGDYLRKGGLKINNNFDDLYSELGDGSVPFAAGAWKTFKASPTGTTLNAKFGQAFAINTQAARVNVQLPKGTANDYNKVIKLRDVWSTWRLSPITVIPAQGDTLKGSASPKIFNTNFQDLELVYCAPGRWEYIENKTVDKLTNGNLSTVAKKSIIATAGQTDFLNIFDGVEYNEDSLNVYRRGNILYYGETSVMDKANADYGSPGTVAGQLVELNGKDIRLKVPCVEGEVITFETFLDGIGVYRSSYNKLAIQIRDSAQTTSQTIPGSMIVDNLATLRRITLDDMGVLPGVGVNPNSLEISLNGKELLEAGTAGLPLFYCEGAEGGYAEDCINNGGQWVNSNQDYRLEFDSTGTNVEAIIFGEAFEDKDLLTVRWFNNNIGTTMD…
3764	REDTVAVNNGVVPNDITKI	WKM80689.1	baseplate wedge subunit	9e-09	73.04	MKQNLIVGQSVDDGSGDYLRKGGLKINNNFDDLYSELGDGSVPFAAGAWKTFKASPTGTTLNAKFGQAFAINTQAARVNVQLPKGTANDYNKVIKLRDVWSTWRLSPITVIPAQGDTLKGSASPKIFNTNFQDLELVYCAPGRWEYIENKTVDKLTNGNLSTVAKKSIIATAGQTDFLNIFDGVEYNEDSLNVYRRGNILYYGETSVMDKANADYGSPGTVAGQLVELNGKDIRLKVPCVEGEVITFETFLDGIGVYRSSYNKLAIQIRDSAQTTSQTIPGSMIVDNLATLRRITLDDMGVLPGVGVNPNSLEISLNGKELLEAGTAGLPLFYCEGAEGGYAEDCINNGGQWVNSNQDYRLEFDSTGTNVEAIIFGEAFEDKDLLTVRWFNNNIGTTMD…
3774	KTVDKLTNGNLSTVAKK	WKM80689.1	baseplate wedge subunit	6e-07	71.35	MKQNLIVGQSVDDGSGDYLRKGGLKINNNFDDLYSELGDGSVPFAAGAWKTFKASPTGTTLNAKFGQAFAINTQAARVNVQLPKGTANDYNKVIKLRDVWSTWRLSPITVIPAQGDTLKGSASPKIFNTNFQDLELVYCAPGRWEYIENKTVDKLTNGNLSTVAKKSIIATAGQTDFLNIFDGVEYNEDSLNVYRRGNILYYGETSVMDKANADYGSPGTVAGQLVELNGKDIRLKVPCVEGEVITFETFLDGIGVYRSSYNKLAIQIRDSAQTTSQTIPGSMIVDNLATLRRITLDDMGVLPGVGVNPNSLEISLNGKELLEAGTAGLPLFYCEGAEGGYAEDCINNGGQWVNSNQDYRLEFDSTGTNVEAIIFGEAFEDKDLLTVRWFNNNIGTTMD…
3780	KANADYGSPGTVAGQLVELNGKD	WKM80689.1	baseplate wedge subunit	7e-12	70.63	MKQNLIVGQSVDDGSGDYLRKGGLKINNNFDDLYSELGDGSVPFAAGAWKTFKASPTGTTLNAKFGQAFAINTQAARVNVQLPKGTANDYNKVIKLRDVWSTWRLSPITVIPAQGDTLKGSASPKIFNTNFQDLELVYCAPGRWEYIENKTVDKLTNGNLSTVAKKSIIATAGQTDFLNIFDGVEYNEDSLNVYRRGNILYYGETSVMDKANADYGSPGTVAGQLVELNGKDIRLKVPCVEGEVITFETFLDGIGVYRSSYNKLAIQIRDSAQTTSQTIPGSMIVDNLATLRRITLDDMGVLPGVGVNPNSLEISLNGKELLEAGTAGLPLFYCEGAEGGYAEDCINNGGQWVNSNQDYRLEFDSTGTNVEAIIFGEAFEDKDLLTVRWFNNNIGTTMD…
[truncated: 4,266 more rows]

## Sheet: NA mapping
Peptide	Blast Hit	Hit in ValerieMcCarty04 (bp)	gene product	function	notes
RSFSGELCGPSKG	NA	3909…3871	8	MotB-like transcriptional regulator	within gene
[truncated: 90 more rows]

## Sheet: Spectra
Peptide ID	Peptide Spectra Matches	-10lgP
[truncated: 5,389 more rows]

## Sheet: Proteins
Locus Tag (gp)	Protein ID	Protein Name (ValerieMcCarty04)	Protein Sequence
[truncated: 277 more rows]

[truncated: 2 more sheets: Spectral Counts, hypothetical proteins analyzed]
