# Supplementary material for: Characterization of Klebsiella Phages Isolated Against a Clinical Host with High Genome and Proteome Identity but Variable Tail Fibers
Source: Viruses. 2026 Apr 1;18(4):430. doi: 10.3390/v18040430 (PMC13119998; doi:10.3390/v18040430)
Supplement: Supplementary file 1 [file viruses-18-00430-s001.zip › Supplementary Data S1.xlsx]

## Sheet: BLAST results
Peptide Spectra ID	Peptide Spectrial Matches	Protein ID	Protein Name (ValerieMcCarty03)	eValue	-10lgP	Protein Sequence
4421	KFRTTLFTVNINVSDKDHSTFKL	WKK95568.1	putative rIIA lysis inhibitor	2.1	15.15	MKIKCDDEVIIGSSDADDSTFTIKASGKAFDILSNKLYKYKARAVVRELSTNCDDAHKLNGNENRPFYIKAPTRLDPRFVIRDYGPGLNHNDMMTMYKTFFESTKNNSNDFIGALGLGSKSPLSYTSTFNVVSYHDGKATGYTVMKNRGEPTIRPMFVDDMKEDEETGLEITVPVKVEDIDTWHYEIAYILRTFGAVPPKVDSLRREIEYFPVDKTDWFSVNSSYESYGLYAVYGKIVYPISGVDVKADWLLNRYGKVYVHFPLGELDITPSREELSLDEETIANIQKRVNALEEEVITADIKAFEAYESDREFLREFNKLSSKERSILQSRGITIGNRDIKQVVAKYNLDKIRSYYVDNEVSVYVSCDEPARRKVSSSSWHRHNQVNISDICGVDRTK…
5265	YDKLNFLSSKF	WKK95568.1	putative rIIA lysis inhibitor	8e-04	16.13	MKIKCDDEVIIGSSDADDSTFTIKASGKAFDILSNKLYKYKARAVVRELSTNCDDAHKLNGNENRPFYIKAPTRLDPRFVIRDYGPGLNHNDMMTMYKTFFESTKNNSNDFIGALGLGSKSPLSYTSTFNVVSYHDGKATGYTVMKNRGEPTIRPMFVDDMKEDEETGLEITVPVKVEDIDTWHYEIAYILRTFGAVPPKVDSLRREIEYFPVDKTDWFSVNSSYESYGLYAVYGKIVYPISGVDVKADWLLNRYGKVYVHFPLGELDITPSREELSLDEETIANIQKRVNALEEEVITADIKAFEAYESDREFLREFNKLSSKERSILQSRGITIGNRDIKQVVAKYNLDKIRSYYVDNEVSVYVSCDEPARRKVSSSSWHRHNQVNISDICGVDRTK…
5440	RQAVKSPAFDSGISGSNPDSPAKLIFIQ	WKK95568.1	putative rIIA lysis inhibitor	0.77	18.43	MKIKCDDEVIIGSSDADDSTFTIKASGKAFDILSNKLYKYKARAVVRELSTNCDDAHKLNGNENRPFYIKAPTRLDPRFVIRDYGPGLNHNDMMTMYKTFFESTKNNSNDFIGALGLGSKSPLSYTSTFNVVSYHDGKATGYTVMKNRGEPTIRPMFVDDMKEDEETGLEITVPVKVEDIDTWHYEIAYILRTFGAVPPKVDSLRREIEYFPVDKTDWFSVNSSYESYGLYAVYGKIVYPISGVDVKADWLLNRYGKVYVHFPLGELDITPSREELSLDEETIANIQKRVNALEEEVITADIKAFEAYESDREFLREFNKLSSKERSILQSRGITIGNRDIKQVVAKYNLDKIRSYYVDNEVSVYVSCDEPARRKVSSSSWHRHNQVNISDICGVDRTK…
5474	KSPAFDSGISGSNPDSPAKLIFIQRVYRG	WKK95568.1	putative rIIA lysis inhibitor	0.85	16.95	MKIKCDDEVIIGSSDADDSTFTIKASGKAFDILSNKLYKYKARAVVRELSTNCDDAHKLNGNENRPFYIKAPTRLDPRFVIRDYGPGLNHNDMMTMYKTFFESTKNNSNDFIGALGLGSKSPLSYTSTFNVVSYHDGKATGYTVMKNRGEPTIRPMFVDDMKEDEETGLEITVPVKVEDIDTWHYEIAYILRTFGAVPPKVDSLRREIEYFPVDKTDWFSVNSSYESYGLYAVYGKIVYPISGVDVKADWLLNRYGKVYVHFPLGELDITPSREELSLDEETIANIQKRVNALEEEVITADIKAFEAYESDREFLREFNKLSSKERSILQSRGITIGNRDIKQVVAKYNLDKIRSYYVDNEVSVYVSCDEPARRKVSSSSWHRHNQVNISDICGVDRTK…
5063	RSGARQRTCSTCVLSSGNSDCSSEWRS	WKK95569.1	putative rllB lysis inhibitor	0.84	15.33	MAVTCLSEIQKDAIVKNFKNGLYTKKELAENYGVSRDTIRRVFKEREARAAAAAVPAKVEAPVEREFKWAASSKFISITEGRTTYNADSQHPGFKSALQKLVDGDIAGAIDHINLEQGIKKFVQGNVRIEDGTLFYKDIELKSGLTERIVRAMEDGEDFKRYLPFLENLMLNPSRRAVYRLFDFLNANDIDITDDGHFIGWKVVRSTYMDCASNTFDNSPGKTVTMPRNQVDEDDQRTCSAGLHVCSKSYIGHFGSGSDRIVSVKVHPRDVVSIPVDYNDAKMRTCGYVVLEDVTDRWGSELR
5120	RDVVSIPVDYNDAKM	WKK95569.1	putative rllB lysis inhibitor	1e-06	58.86	MAVTCLSEIQKDAIVKNFKNGLYTKKELAENYGVSRDTIRRVFKEREARAAAAAVPAKVEAPVEREFKWAASSKFISITEGRTTYNADSQHPGFKSALQKLVDGDIAGAIDHINLEQGIKKFVQGNVRIEDGTLFYKDIELKSGLTERIVRAMEDGEDFKRYLPFLENLMLNPSRRAVYRLFDFLNANDIDITDDGHFIGWKVVRSTYMDCASNTFDNSPGKTVTMPRNQVDEDDQRTCSAGLHVCSKSYIGHFGSGSDRIVSVKVHPRDVVSIPVDYNDAKMRTCGYVVLEDVTDRWGSELR
5212	KEREARAAAAAVPAKVEAPVERE	WKK95569.1	putative rllB lysis inhibitor	2e-10	20.14	MAVTCLSEIQKDAIVKNFKNGLYTKKELAENYGVSRDTIRRVFKEREARAAAAAVPAKVEAPVEREFKWAASSKFISITEGRTTYNADSQHPGFKSALQKLVDGDIAGAIDHINLEQGIKKFVQGNVRIEDGTLFYKDIELKSGLTERIVRAMEDGEDFKRYLPFLENLMLNPSRRAVYRLFDFLNANDIDITDDGHFIGWKVVRSTYMDCASNTFDNSPGKTVTMPRNQVDEDDQRTCSAGLHVCSKSYIGHFGSGSDRIVSVKVHPRDVVSIPVDYNDAKMRTCGYVVLEDVTDRWGSELR
5237	FESCNFLTLEKETDRS	WKK95569.1	putative rllB lysis inhibitor	0.36	17.94	MAVTCLSEIQKDAIVKNFKNGLYTKKELAENYGVSRDTIRRVFKEREARAAAAAVPAKVEAPVEREFKWAASSKFISITEGRTTYNADSQHPGFKSALQKLVDGDIAGAIDHINLEQGIKKFVQGNVRIEDGTLFYKDIELKSGLTERIVRAMEDGEDFKRYLPFLENLMLNPSRRAVYRLFDFLNANDIDITDDGHFIGWKVVRSTYMDCASNTFDNSPGKTVTMPRNQVDEDDQRTCSAGLHVCSKSYIGHFGSGSDRIVSVKVHPRDVVSIPVDYNDAKMRTCGYVVLEDVTDRWGSELR
5254	RTTYNADSQHPGFKS	WKK95569.1	putative rllB lysis inhibitor	1e-07	16.69	MAVTCLSEIQKDAIVKNFKNGLYTKKELAENYGVSRDTIRRVFKEREARAAAAAVPAKVEAPVEREFKWAASSKFISITEGRTTYNADSQHPGFKSALQKLVDGDIAGAIDHINLEQGIKKFVQGNVRIEDGTLFYKDIELKSGLTERIVRAMEDGEDFKRYLPFLENLMLNPSRRAVYRLFDFLNANDIDITDDGHFIGWKVVRSTYMDCASNTFDNSPGKTVTMPRNQVDEDDQRTCSAGLHVCSKSYIGHFGSGSDRIVSVKVHPRDVVSIPVDYNDAKMRTCGYVVLEDVTDRWGSELR
5266	RKTISGTERIMSL	WKK95569.1	putative rllB lysis inhibitor	2.5	16.09	MAVTCLSEIQKDAIVKNFKNGLYTKKELAENYGVSRDTIRRVFKEREARAAAAAVPAKVEAPVEREFKWAASSKFISITEGRTTYNADSQHPGFKSALQKLVDGDIAGAIDHINLEQGIKKFVQGNVRIEDGTLFYKDIELKSGLTERIVRAMEDGEDFKRYLPFLENLMLNPSRRAVYRLFDFLNANDIDITDDGHFIGWKVVRSTYMDCASNTFDNSPGKTVTMPRNQVDEDDQRTCSAGLHVCSKSYIGHFGSGSDRIVSVKVHPRDVVSIPVDYNDAKMRTCGYVVLEDVTDRWGSELR
5279	RTCSAGLHVCSKSYIGHFGSGSDRIVSVKV	WKK95569.1	putative rllB lysis inhibitor	1e-18	15.68	MAVTCLSEIQKDAIVKNFKNGLYTKKELAENYGVSRDTIRRVFKEREARAAAAAVPAKVEAPVEREFKWAASSKFISITEGRTTYNADSQHPGFKSALQKLVDGDIAGAIDHINLEQGIKKFVQGNVRIEDGTLFYKDIELKSGLTERIVRAMEDGEDFKRYLPFLENLMLNPSRRAVYRLFDFLNANDIDITDDGHFIGWKVVRSTYMDCASNTFDNSPGKTVTMPRNQVDEDDQRTCSAGLHVCSKSYIGHFGSGSDRIVSVKVHPRDVVSIPVDYNDAKMRTCGYVVLEDVTDRWGSELR
3516	REPSLVITISPSRIGSPRS	WKK95571.1	putative endonuclease IV	1.2	15.11	MFILVNYISEEFMALMNKALQRLNQLRTFTLDLNKLRGEAKVKIIDTARYSLDIDPSQDRIDVLKRCRIAIPAEYVVADFLDGYVNDQVVDHNNNDPYEWAWDVLAHPHYQGVRVEVKTHFVHDRANHKPWINVTTGKDGLFPNGSGINLGPMFKHKVADCIIIFVAEEVSQNVIRYTPMFAGGIEHLMEVVKPSRVGAGGYIMHKF
4709	RTFTLDLNKL	WKK95571.1	putative endonuclease IV	0.001	47.31	MFILVNYISEEFMALMNKALQRLNQLRTFTLDLNKLRGEAKVKIIDTARYSLDIDPSQDRIDVLKRCRIAIPAEYVVADFLDGYVNDQVVDHNNNDPYEWAWDVLAHPHYQGVRVEVKTHFVHDRANHKPWINVTTGKDGLFPNGSGINLGPMFKHKVADCIIIFVAEEVSQNVIRYTPMFAGGIEHLMEVVKPSRVGAGGYIMHKF
5030	KVKALEEKIRNLCIRF	WKK95572.1	hypothetical protein	2e-05	16.49	MSYLELKSLRAKRGNASIKAELLKEYRILESMNWHYTIIACDNGDSTYGGLYPNGAAAARDEHIDKVKALEEKIRNLCI
5310	KSLVETVWEGQKN	WKK95574.1	putative periplasmic protein	2e-05	83.73	MIRNSFDRRFNLMRTAVLSVIVAVALGIVTVFGFGIYFAIQAVDIIQTDGLKSLVETVWEGQK
3514	VFAITSSTPIDSARFMIASSRT	WKK95576.1	putative Ndd-like nucleoid disruption protein	1.5	15.13	MRNIMTFADLDNAGAELIGSIRNGDWAAGAPSREITEREGFYFLMFNDGKAGYIGASARFFVAKQRSKAGFESVLSHIRSGRSQLGRTLRSNCMTYGVFWIPANKMKPLTTGYGKGQLALAFTRQHSSDAQTYSELNRILNDNFIFTLQKY
4963	RTLLSNLMKR	WKK95576.1	putative Ndd-like nucleoid disruption protein	7.5	18.89	MRNIMTFADLDNAGAELIGSIRNGDWAAGAPSREITEREGFYFLMFNDGKAGYIGASARFFVAKQRSKAGFESVLSHIRSGRSQLGRTLRSNCMTYGVFWIPANKMKPLTTGYGKGQLALAFTRQHSSDAQTYSELNRILNDNFIFTLQKY
5317	RILNDNFIFTLQKY	WKK95576.1	putative Ndd-like nucleoid disruption protein	2e-06	74.88	MRNIMTFADLDNAGAELIGSIRNGDWAAGAPSREITEREGFYFLMFNDGKAGYIGASARFFVAKQRSKAGFESVLSHIRSGRSQLGRTLRSNCMTYGVFWIPANKMKPLTTGYGKGQLALAFTRQHSSDAQTYSELNRILNDNFIFTLQKY
5327	KAGFESVLSHIRS	WKK95576.1	putative Ndd-like nucleoid disruption protein	8e-05	63	MRNIMTFADLDNAGAELIGSIRNGDWAAGAPSREITEREGFYFLMFNDGKAGYIGASARFFVAKQRSKAGFESVLSHIRSGRSQLGRTLRSNCMTYGVFWIPANKMKPLTTGYGKGQLALAFTRQHSSDAQTYSELNRILNDNFIFTLQKY
5345	RQHSSDAQTYSELNRI	WKK95576.1	putative Ndd-like nucleoid disruption protein	1e-07	40.6	MRNIMTFADLDNAGAELIGSIRNGDWAAGAPSREITEREGFYFLMFNDGKAGYIGASARFFVAKQRSKAGFESVLSHIRSGRSQLGRTLRSNCMTYGVFWIPANKMKPLTTGYGKGQLALAFTRQHSSDAQTYSELNRILNDNFIFTLQKY
5369	YGVFWIPANKM	WKK95576.1	putative Ndd-like nucleoid disruption protein	1e-05	27.86	MRNIMTFADLDNAGAELIGSIRNGDWAAGAPSREITEREGFYFLMFNDGKAGYIGASARFFVAKQRSKAGFESVLSHIRSGRSQLGRTLRSNCMTYGVFWIPANKMKPLTTGYGKGQLALAFTRQHSSDAQTYSELNRILNDNFIFTLQKY
5373	RNGDWAAGAPSRE	WKK95576.1	putative Ndd-like nucleoid disruption protein	6e-06	27.06	MRNIMTFADLDNAGAELIGSIRNGDWAAGAPSREITEREGFYFLMFNDGKAGYIGASARFFVAKQRSKAGFESVLSHIRSGRSQLGRTLRSNCMTYGVFWIPANKMKPLTTGYGKGQLALAFTRQHSSDAQTYSELNRILNDNFIFTLQKY
5374	RQHSSDAQTYSELNRI	WKK95576.1	putative Ndd-like nucleoid disruption protein	1e-07	26.94	MRNIMTFADLDNAGAELIGSIRNGDWAAGAPSREITEREGFYFLMFNDGKAGYIGASARFFVAKQRSKAGFESVLSHIRSGRSQLGRTLRSNCMTYGVFWIPANKMKPLTTGYGKGQLALAFTRQHSSDAQTYSELNRILNDNFIFTLQKY
5502	PLTTGYGKGQLALAFTRQ	WKK95576.1	putative Ndd-like nucleoid disruption protein	7e-09	15.7	MRNIMTFADLDNAGAELIGSIRNGDWAAGAPSREITEREGFYFLMFNDGKAGYIGASARFFVAKQRSKAGFESVLSHIRSGRSQLGRTLRSNCMTYGVFWIPANKMKPLTTGYGKGQLALAFTRQHSSDAQTYSELNRILNDNFIFTLQKY
5220	KNKQTRICHGTFKS	WKK95577.1	hypothetical protein	1.4	19.24	MRTFFVMGYVFLMALMICSGTFMWYGLVPTTKVIGSIAFTAAFIMFERICKIVGVYK
5437	KNFFVLSQGLLAALHKTKG	WKK95577.1	hypothetical protein	1.2	18.57	MRTFFVMGYVFLMALMICSGTFMWYGLVPTTKVIGSIAFTAAFIMFERICKIVGVYK
5504	KNFFVLSQGLLAALHKTKG	WKK95577.1	hypothetical protein	1.2	15.65	MRTFFVMGYVFLMALMICSGTFMWYGLVPTTKVIGSIAFTAAFIMFERICKIVGVYK
2048	LVLIASMTSSIEPRSFRTIDKI	WKK95579.1	putative DNA topoisomerase II	2.3	26.04	MDIFDTLLKQAGSIDDLAKASNLRHRDLKSIIDNEAKEYAIYTVENRAIPNLIDGFKPVQRFVIARALDLARGNKEKFHKLASVAGGVADLGYHHGETSAQDAGALMANTWNNNYPLLDGQGNFGSRLVQSAAASRYIFCRISDNFRKIYKDTEIAPVHKDKEHVPPAYYLPVIPTVLLNGVRGIATGYSTSILPHSFESVLECTKAALRGEMMEPEVQFPKFTGKIIKTEDGSVELHGVYKETSRNSIYISEIPYKFERASYVEKVLDPLEDAGYITYDDDCSKTGFGFKVKFRKDYALSEDPEQRHAKIMKDFKLIEKMSQYIVVIDENGKLNDKFKTSGELIRHFVEVRKAFTAKRIEHKIAETKQAFNLAQAKAQFIKEVIAGNIVIQGKTRKQL…
2327	ISIPIVIGFSFKLKN	WKK95579.1	putative DNA topoisomerase II	1.9	19.01	MDIFDTLLKQAGSIDDLAKASNLRHRDLKSIIDNEAKEYAIYTVENRAIPNLIDGFKPVQRFVIARALDLARGNKEKFHKLASVAGGVADLGYHHGETSAQDAGALMANTWNNNYPLLDGQGNFGSRLVQSAAASRYIFCRISDNFRKIYKDTEIAPVHKDKEHVPPAYYLPVIPTVLLNGVRGIATGYSTSILPHSFESVLECTKAALRGEMMEPEVQFPKFTGKIIKTEDGSVELHGVYKETSRNSIYISEIPYKFERASYVEKVLDPLEDAGYITYDDDCSKTGFGFKVKFRKDYALSEDPEQRHAKIMKDFKLIEKMSQYIVVIDENGKLNDKFKTSGELIRHFVEVRKAFTAKRIEHKIAETKQAFNLAQAKAQFIKEVIAGNIVIQGKTRKQL…
5410	KESKAANFQALVNLLDGSSPKSKS	WKK95579.1	putative DNA topoisomerase II	2.8	21.82	MDIFDTLLKQAGSIDDLAKASNLRHRDLKSIIDNEAKEYAIYTVENRAIPNLIDGFKPVQRFVIARALDLARGNKEKFHKLASVAGGVADLGYHHGETSAQDAGALMANTWNNNYPLLDGQGNFGSRLVQSAAASRYIFCRISDNFRKIYKDTEIAPVHKDKEHVPPAYYLPVIPTVLLNGVRGIATGYSTSILPHSFESVLECTKAALRGEMMEPEVQFPKFTGKIIKTEDGSVELHGVYKETSRNSIYISEIPYKFERASYVEKVLDPLEDAGYITYDDDCSKTGFGFKVKFRKDYALSEDPEQRHAKIMKDFKLIEKMSQYIVVIDENGKLNDKFKTSGELIRHFVEVRKAFTAKRIEHKIAETKQAFNLAQAKAQFIKEVIAGNIVIQGKTRKQL…
5067	TENKMITSLKSDIKH	WKK95580.1	hypothetical protein	0.002	15.16	MITSLKSDIKHILYISTQADGTRLSHYVKGNIVVLDEFEVNREYPMRQVIQASNYEDGEEYQVVLCVYDDFWVLKLENGDKFLIFNV
5134	RVAATGNTYLDIART	WKK95581.1	putative MotA-like activator of middle period transcription	4e-06	45.5	MSKVTYIIKASEDALNEKTAAILVQVAKKDFITSAELREILEETMNASSVNSNIGVLIKKGLIEKSGDGLIITGEAQDIISKAAVIYAEENKPELLKKRNTRKARPLTEDMNEHKDLMMKLLGEMEDILPLKELTVYRSNYIAVLEKRTFGIRSLEVNNKGTFRIFGYKISEEHQKHFTDLGMSCRVAATGNTYLDIARTAENIETIIRSIKEL
5191	KASEDALNEKTAAILVQVAKKD	WKK95581.1	putative MotA-like activator of middle period transcription	4e-10	22.38	MSKVTYIIKASEDALNEKTAAILVQVAKKDFITSAELREILEETMNASSVNSNIGVLIKKGLIEKSGDGLIITGEAQDIISKAAVIYAEENKPELLKKRNTRKARPLTEDMNEHKDLMMKLLGEMEDILPLKELTVYRSNYIAVLEKRTFGIRSLEVNNKGTFRIFGYKISEEHQKHFTDLGMSCRVAATGNTYLDIARTAENIETIIRSIKEL
5222	KSGDGLIITGEAQDIISKA	WKK95581.1	putative MotA-like activator of middle period transcription	1e-08	19.2	MSKVTYIIKASEDALNEKTAAILVQVAKKDFITSAELREILEETMNASSVNSNIGVLIKKGLIEKSGDGLIITGEAQDIISKAAVIYAEENKPELLKKRNTRKARPLTEDMNEHKDLMMKLLGEMEDILPLKELTVYRSNYIAVLEKRTFGIRSLEVNNKGTFRIFGYKISEEHQKHFTDLGMSCRVAATGNTYLDIARTAENIETIIRSIKEL
5283	RVAATGNTYLDIAR	WKK95581.1	putative MotA-like activator of middle period transcription	1e-05	15.26	MSKVTYIIKASEDALNEKTAAILVQVAKKDFITSAELREILEETMNASSVNSNIGVLIKKGLIEKSGDGLIITGEAQDIISKAAVIYAEENKPELLKKRNTRKARPLTEDMNEHKDLMMKLLGEMEDILPLKELTVYRSNYIAVLEKRTFGIRSLEVNNKGTFRIFGYKISEEHQKHFTDLGMSCRVAATGNTYLDIARTAENIETIIRSIKEL
4974	SVHALQRNTIRT	WKK95583.1	putative anti-restriction nuclease	0.69	18.51	MSKFSEQMNKFVDASRHGALINEPEEVSIPEICFKVADWWDGRLLQRRIVCAANRFELKAGGTIVVPGTRHYSVDMANVLDMFRDKLVSDHVHGDNQGFVDQWGEYFTREEALIIATHAGQVNTVRPKSGPANELFSEDLY
5381	XMNKFVDASRH	WKK95583.1	putative anti-restriction nuclease	0.001	25.76	MSKFSEQMNKFVDASRHGALINEPEEVSIPEICFKVADWWDGRLLQRRIVCAANRFELKAGGTIVVPGTRHYSVDMANVLDMFRDKLVSDHVHGDNQGFVDQWGEYFTREEALIIATHAGQVNTVRPKSGPANELFSEDLY
5238	RLLNANKCSTTISDSAAVNPGQIESKRR	WKK95586.1	putative holin	0.47	17.67	MLPKNQNVSKNTKVKTMRILNNSKCTTLTIICDDLEALHKKLGDHSGLVADIHSELMEDLQNAGYGDWMVHDWNNGTFTVAIIANVEPEEVLEQFQKCVDAYDIGDYL
5435	RAFPDVEAVHIKS	WKK95586.1	putative holin	3.1	18.67	MLPKNQNVSKNTKVKTMRILNNSKCTTLTIICDDLEALHKKLGDHSGLVADIHSELMEDLQNAGYGDWMVHDWNNGTFTVAIIANVEPEEVLEQFQKCVDAYDIGDYL
4715	RVELLSAIKV	WKK95587.1	hypothetical protein	0.021	46.36	MNTETLRREDEAKAYHKRVELLSAIKVEYTLQVRLKVLNSWANDLEVKHLEQAVMSTFNQDTSKPFSLSADFYTYGIITIKAKDRGDIISGVEYIESILGNRGEVVLA
4390	KTLAMTGSSLNCSIFLKIVSASPDSL	WKK95589.1	putative anti-sigma factor	1.4	16.31	MTKFEIVQEIVTVASILTKFNAEHIMEKRDEFIAFLNEIGIKNEQGRQLNQSNFRKMVSELTDEEKRILVEEYNEGFESIYRTMAMHSNK
642	KSDSLITAYVDSTYDKYDKL	WKK95590.1	putative holin	4e-09	76.5	MASKQSIPFFDMFLGLLELLFKDGATGRVLFSRVFVVVLLALLAFAGYKSDSLITAYVDSTYDKYDKLVQKDRDARFDNTALEQLQIVHISSGADFSAVFTFRPKNLNYFVDLIAYEGTLPSTVDSKNLGGYPIDKTSAEYSTHLSGRYFWTDKEFVFLPTKRKPPEISYMFSCPYFNLDNVYAGTVEMYWYNSKPALSNERLTSICGQAVRALGRAK
1414	KTSAEYSTHLSGRY	WKK95590.1	putative holin	1e-05	45.9	MASKQSIPFFDMFLGLLELLFKDGATGRVLFSRVFVVVLLALLAFAGYKSDSLITAYVDSTYDKYDKLVQKDRDARFDNTALEQLQIVHISSGADFSAVFTFRPKNLNYFVDLIAYEGTLPSTVDSKNLGGYPIDKTSAEYSTHLSGRYFWTDKEFVFLPTKRKPPEISYMFSCPYFNLDNVYAGTVEMYWYNSKPALSNERLTSICGQAVRALGRAK
1532	RLTSICGQAVRA	WKK95590.1	putative holin	4e-05	41.84	MASKQSIPFFDMFLGLLELLFKDGATGRVLFSRVFVVVLLALLAFAGYKSDSLITAYVDSTYDKYDKLVQKDRDARFDNTALEQLQIVHISSGADFSAVFTFRPKNLNYFVDLIAYEGTLPSTVDSKNLGGYPIDKTSAEYSTHLSGRYFWTDKEFVFLPTKRKPPEISYMFSCPYFNLDNVYAGTVEMYWYNSKPALSNERLTSICGQAVRALGRAK
1555	KTSAEYSTHLSGRY	WKK95590.1	putative holin	1e-05	41.18	MASKQSIPFFDMFLGLLELLFKDGATGRVLFSRVFVVVLLALLAFAGYKSDSLITAYVDSTYDKYDKLVQKDRDARFDNTALEQLQIVHISSGADFSAVFTFRPKNLNYFVDLIAYEGTLPSTVDSKNLGGYPIDKTSAEYSTHLSGRYFWTDKEFVFLPTKRKPPEISYMFSCPYFNLDNVYAGTVEMYWYNSKPALSNERLTSICGQAVRALGRAK
1932	KNLGGYPIDKT	WKK95590.1	putative holin	8e-05	29.92	MASKQSIPFFDMFLGLLELLFKDGATGRVLFSRVFVVVLLALLAFAGYKSDSLITAYVDSTYDKYDKLVQKDRDARFDNTALEQLQIVHISSGADFSAVFTFRPKNLNYFVDLIAYEGTLPSTVDSKNLGGYPIDKTSAEYSTHLSGRYFWTDKEFVFLPTKRKPPEISYMFSCPYFNLDNVYAGTVEMYWYNSKPALSNERLTSICGQAVRALGRAK
1986	KEFVFLPTKR	WKK95590.1	putative holin	0.003	28.07	MASKQSIPFFDMFLGLLELLFKDGATGRVLFSRVFVVVLLALLAFAGYKSDSLITAYVDSTYDKYDKLVQKDRDARFDNTALEQLQIVHISSGADFSAVFTFRPKNLNYFVDLIAYEGTLPSTVDSKNLGGYPIDKTSAEYSTHLSGRYFWTDKEFVFLPTKRKPPEISYMFSCPYFNLDNVYAGTVEMYWYNSKPALSNERLTSICGQAVRALGRAK
2431	KIISIYANTVEGL	WKK95590.1	putative holin	2.0	16.55	MASKQSIPFFDMFLGLLELLFKDGATGRVLFSRVFVVVLLALLAFAGYKSDSLITAYVDSTYDKYDKLVQKDRDARFDNTALEQLQIVHISSGADFSAVFTFRPKNLNYFVDLIAYEGTLPSTVDSKNLGGYPIDKTSAEYSTHLSGRYFWTDKEFVFLPTKRKPPEISYMFSCPYFNLDNVYAGTVEMYWYNSKPALSNERLTSICGQAVRALGRAK
2524	KRKPPEISYMFSCPYF	WKK95590.1	putative holin	1e-08	15.09	MASKQSIPFFDMFLGLLELLFKDGATGRVLFSRVFVVVLLALLAFAGYKSDSLITAYVDSTYDKYDKLVQKDRDARFDNTALEQLQIVHISSGADFSAVFTFRPKNLNYFVDLIAYEGTLPSTVDSKNLGGYPIDKTSAEYSTHLSGRYFWTDKEFVFLPTKRKPPEISYMFSCPYFNLDNVYAGTVEMYWYNSKPALSNERLTSICGQAVRALGRAK
5264	KQLPYVLHVYHRYRWQSSRH	WKK95590.1	putative holin	3.3	16.14	MASKQSIPFFDMFLGLLELLFKDGATGRVLFSRVFVVVLLALLAFAGYKSDSLITAYVDSTYDKYDKLVQKDRDARFDNTALEQLQIVHISSGADFSAVFTFRPKNLNYFVDLIAYEGTLPSTVDSKNLGGYPIDKTSAEYSTHLSGRYFWTDKEFVFLPTKRKPPEISYMFSCPYFNLDNVYAGTVEMYWYNSKPALSNERLTSICGQAVRALGRAK
5475	RFHIVSNLEYSMELVGRKRF	WKK95590.1	putative holin	2.7	16.94	MASKQSIPFFDMFLGLLELLFKDGATGRVLFSRVFVVVLLALLAFAGYKSDSLITAYVDSTYDKYDKLVQKDRDARFDNTALEQLQIVHISSGADFSAVFTFRPKNLNYFVDLIAYEGTLPSTVDSKNLGGYPIDKTSAEYSTHLSGRYFWTDKEFVFLPTKRKPPEISYMFSCPYFNLDNVYAGTVEMYWYNSKPALSNERLTSICGQAVRALGRAK
3089	NCTDPNAFWNWLYANDGRT	WKK95591.1	putative distal long tail fiber assembly catalyst	6e-11	43.83	MAVTGPNVGSSAKAVTGESSMIAAGAKLRLGTPFMMSSMIGRNVWNASITISGNNPATGPKVRGAWIDKNSASWNVLLDSRGSLSGIWETGFNLVVFGLAEPSKWAGYNDAIVLEGSGNFNVNWRVDIEDGSQFHFNSSRDYRGRRCYNCTDPNAFWNWLYANDGRTFQLSFTAY
4295	RQLILLAAGANLRS	WKK95591.1	putative distal long tail fiber assembly catalyst	0.77	20.97	MAVTGPNVGSSAKAVTGESSMIAAGAKLRLGTPFMMSSMIGRNVWNASITISGNNPATGPKVRGAWIDKNSASWNVLLDSRGSLSGIWETGFNLVVFGLAEPSKWAGYNDAIVLEGSGNFNVNWRVDIEDGSQFHFNSSRDYRGRRCYNCTDPNAFWNWLYANDGRTFQLSFTAY
1	KAVTFQTDGNIVGGTLFGGNLNNYLSNLTGTANSKV	WKK95592.1	putative L-shaped tail fiber protein	1e-19	200	MADQNLKQIQFKRTSTENKAPGADIVARGEIVLNTHGRTLAIYTKDEADNVVQLAGKGVPFLDTAGNLNVDGTTTLKDNVTISPNKAINFEASDLSGALVRHITGKCANNDGWYIGAGGASDQGFLEIGTYDNGNEPIYFVQRTGGTTQAEVRRLALLDGFGDTSIPGDLRLTNKTVKISNGSTLTLEMGVGANDAYIKNLRGTGVLQLTNDSNLTFRNSQVYYAMNGRGPGKSGTLLTNVENNRQAWQYVISAATAGTPRWVKVATIKHPGDMSSQLDLMITGGIDSGHGRHYVDFITLSGRNLTSWSTSNLDNWVEWRRVGSPNRGNAPEYYVVKNDAATDSEASFDFYAKVPRYGNGLYVTVLNTAGYNGQDSGKVIIYETGQDTGATTPSGSILV…
15	KGVPFLDTAGNLNVDGTTTLKD	WKK95592.1	putative L-shaped tail fiber protein	4e-11	147.92	MADQNLKQIQFKRTSTENKAPGADIVARGEIVLNTHGRTLAIYTKDEADNVVQLAGKGVPFLDTAGNLNVDGTTTLKDNVTISPNKAINFEASDLSGALVRHITGKCANNDGWYIGAGGASDQGFLEIGTYDNGNEPIYFVQRTGGTTQAEVRRLALLDGFGDTSIPGDLRLTNKTVKISNGSTLTLEMGVGANDAYIKNLRGTGVLQLTNDSNLTFRNSQVYYAMNGRGPGKSGTLLTNVENNRQAWQYVISAATAGTPRWVKVATIKHPGDMSSQLDLMITGGIDSGHGRHYVDFITLSGRNLTSWSTSNLDNWVEWRRVGSPNRGNAPEYYVVKNDAATDSEASFDFYAKVPRYGNGLYVTVLNTAGYNGQDSGKVIIYETGQDTGATTPSGSILV…
16	KVSSGNLVAADTTNAGGLFAKN	WKK95592.1	putative L-shaped tail fiber protein	3e-10	147.15	MADQNLKQIQFKRTSTENKAPGADIVARGEIVLNTHGRTLAIYTKDEADNVVQLAGKGVPFLDTAGNLNVDGTTTLKDNVTISPNKAINFEASDLSGALVRHITGKCANNDGWYIGAGGASDQGFLEIGTYDNGNEPIYFVQRTGGTTQAEVRRLALLDGFGDTSIPGDLRLTNKTVKISNGSTLTLEMGVGANDAYIKNLRGTGVLQLTNDSNLTFRNSQVYYAMNGRGPGKSGTLLTNVENNRQAWQYVISAATAGTPRWVKVATIKHPGDMSSQLDLMITGGIDSGHGRHYVDFITLSGRNLTSWSTSNLDNWVEWRRVGSPNRGNAPEYYVVKNDAATDSEASFDFYAKVPRYGNGLYVTVLNTAGYNGQDSGKVIIYETGQDTGATTPSGSILV…
18	RLNVYQSDTNAGAQAIYIKG	WKK95592.1	putative L-shaped tail fiber protein	5e-10	145.96	MADQNLKQIQFKRTSTENKAPGADIVARGEIVLNTHGRTLAIYTKDEADNVVQLAGKGVPFLDTAGNLNVDGTTTLKDNVTISPNKAINFEASDLSGALVRHITGKCANNDGWYIGAGGASDQGFLEIGTYDNGNEPIYFVQRTGGTTQAEVRRLALLDGFGDTSIPGDLRLTNKTVKISNGSTLTLEMGVGANDAYIKNLRGTGVLQLTNDSNLTFRNSQVYYAMNGRGPGKSGTLLTNVENNRQAWQYVISAATAGTPRWVKVATIKHPGDMSSQLDLMITGGIDSGHGRHYVDFITLSGRNLTSWSTSNLDNWVEWRRVGSPNRGNAPEYYVVKNDAATDSEASFDFYAKVPRYGNGLYVTVLNTAGYNGQDSGKVIIYETGQDTGATTPSGSILV…
20	KVIIYETGQDTGATTPSGSILVSMKQ	WKK95592.1	putative L-shaped tail fiber protein	7e-14	143.94	MADQNLKQIQFKRTSTENKAPGADIVARGEIVLNTHGRTLAIYTKDEADNVVQLAGKGVPFLDTAGNLNVDGTTTLKDNVTISPNKAINFEASDLSGALVRHITGKCANNDGWYIGAGGASDQGFLEIGTYDNGNEPIYFVQRTGGTTQAEVRRLALLDGFGDTSIPGDLRLTNKTVKISNGSTLTLEMGVGANDAYIKNLRGTGVLQLTNDSNLTFRNSQVYYAMNGRGPGKSGTLLTNVENNRQAWQYVISAATAGTPRWVKVATIKHPGDMSSQLDLMITGGIDSGHGRHYVDFITLSGRNLTSWSTSNLDNWVEWRRVGSPNRGNAPEYYVVKNDAATDSEASFDFYAKVPRYGNGLYVTVLNTAGYNGQDSGKVIIYETGQDTGATTPSGSILV…
23	REAQGGSIGALIMSASTAASTAAKY	WKK95592.1	putative L-shaped tail fiber protein	7e-10	140.05	MADQNLKQIQFKRTSTENKAPGADIVARGEIVLNTHGRTLAIYTKDEADNVVQLAGKGVPFLDTAGNLNVDGTTTLKDNVTISPNKAINFEASDLSGALVRHITGKCANNDGWYIGAGGASDQGFLEIGTYDNGNEPIYFVQRTGGTTQAEVRRLALLDGFGDTSIPGDLRLTNKTVKISNGSTLTLEMGVGANDAYIKNLRGTGVLQLTNDSNLTFRNSQVYYAMNGRGPGKSGTLLTNVENNRQAWQYVISAATAGTPRWVKVATIKHPGDMSSQLDLMITGGIDSGHGRHYVDFITLSGRNLTSWSTSNLDNWVEWRRVGSPNRGNAPEYYVVKNDAATDSEASFDFYAKVPRYGNGLYVTVLNTAGYNGQDSGKVIIYETGQDTGATTPSGSILV…
27	RVNMTGGYLGQEVAEDIGGRT	WKK95592.1	putative L-shaped tail fiber protein	8e-11	138.59	MADQNLKQIQFKRTSTENKAPGADIVARGEIVLNTHGRTLAIYTKDEADNVVQLAGKGVPFLDTAGNLNVDGTTTLKDNVTISPNKAINFEASDLSGALVRHITGKCANNDGWYIGAGGASDQGFLEIGTYDNGNEPIYFVQRTGGTTQAEVRRLALLDGFGDTSIPGDLRLTNKTVKISNGSTLTLEMGVGANDAYIKNLRGTGVLQLTNDSNLTFRNSQVYYAMNGRGPGKSGTLLTNVENNRQAWQYVISAATAGTPRWVKVATIKHPGDMSSQLDLMITGGIDSGHGRHYVDFITLSGRNLTSWSTSNLDNWVEWRRVGSPNRGNAPEYYVVKNDAATDSEASFDFYAKVPRYGNGLYVTVLNTAGYNGQDSGKVIIYETGQDTGATTPSGSILV…
28	RTGDTMAALNIDYSSGNVRV	WKK95592.1	putative L-shaped tail fiber protein	8e-10	137.93	MADQNLKQIQFKRTSTENKAPGADIVARGEIVLNTHGRTLAIYTKDEADNVVQLAGKGVPFLDTAGNLNVDGTTTLKDNVTISPNKAINFEASDLSGALVRHITGKCANNDGWYIGAGGASDQGFLEIGTYDNGNEPIYFVQRTGGTTQAEVRRLALLDGFGDTSIPGDLRLTNKTVKISNGSTLTLEMGVGANDAYIKNLRGTGVLQLTNDSNLTFRNSQVYYAMNGRGPGKSGTLLTNVENNRQAWQYVISAATAGTPRWVKVATIKHPGDMSSQLDLMITGGIDSGHGRHYVDFITLSGRNLTSWSTSNLDNWVEWRRVGSPNRGNAPEYYVVKNDAATDSEASFDFYAKVPRYGNGLYVTVLNTAGYNGQDSGKVIIYETGQDTGATTPSGSILV…
32	KAEYTGSPYYSHGAGFFSRT	WKK95592.1	putative L-shaped tail fiber protein	9e-11	137.11	MADQNLKQIQFKRTSTENKAPGADIVARGEIVLNTHGRTLAIYTKDEADNVVQLAGKGVPFLDTAGNLNVDGTTTLKDNVTISPNKAINFEASDLSGALVRHITGKCANNDGWYIGAGGASDQGFLEIGTYDNGNEPIYFVQRTGGTTQAEVRRLALLDGFGDTSIPGDLRLTNKTVKISNGSTLTLEMGVGANDAYIKNLRGTGVLQLTNDSNLTFRNSQVYYAMNGRGPGKSGTLLTNVENNRQAWQYVISAATAGTPRWVKVATIKHPGDMSSQLDLMITGGIDSGHGRHYVDFITLSGRNLTSWSTSNLDNWVEWRRVGSPNRGNAPEYYVVKNDAATDSEASFDFYAKVPRYGNGLYVTVLNTAGYNGQDSGKVIIYETGQDTGATTPSGSILV…
38	RNLTSWSTSNLDNWVEWRR	WKK95592.1	putative L-shaped tail fiber protein	7e-10	134.92	MADQNLKQIQFKRTSTENKAPGADIVARGEIVLNTHGRTLAIYTKDEADNVVQLAGKGVPFLDTAGNLNVDGTTTLKDNVTISPNKAINFEASDLSGALVRHITGKCANNDGWYIGAGGASDQGFLEIGTYDNGNEPIYFVQRTGGTTQAEVRRLALLDGFGDTSIPGDLRLTNKTVKISNGSTLTLEMGVGANDAYIKNLRGTGVLQLTNDSNLTFRNSQVYYAMNGRGPGKSGTLLTNVENNRQAWQYVISAATAGTPRWVKVATIKHPGDMSSQLDLMITGGIDSGHGRHYVDFITLSGRNLTSWSTSNLDNWVEWRRVGSPNRGNAPEYYVVKNDAATDSEASFDFYAKVPRYGNGLYVTVLNTAGYNGQDSGKVIIYETGQDTGATTPSGSILV…
45	KVASAISNAGDTYLPLTGGTVTGNLDVTGTRL	WKK95592.1	putative L-shaped tail fiber protein	6e-17	133.73	MADQNLKQIQFKRTSTENKAPGADIVARGEIVLNTHGRTLAIYTKDEADNVVQLAGKGVPFLDTAGNLNVDGTTTLKDNVTISPNKAINFEASDLSGALVRHITGKCANNDGWYIGAGGASDQGFLEIGTYDNGNEPIYFVQRTGGTTQAEVRRLALLDGFGDTSIPGDLRLTNKTVKISNGSTLTLEMGVGANDAYIKNLRGTGVLQLTNDSNLTFRNSQVYYAMNGRGPGKSGTLLTNVENNRQAWQYVISAATAGTPRWVKVATIKHPGDMSSQLDLMITGGIDSGHGRHYVDFITLSGRNLTSWSTSNLDNWVEWRRVGSPNRGNAPEYYVVKNDAATDSEASFDFYAKVPRYGNGLYVTVLNTAGYNGQDSGKVIIYETGQDTGATTPSGSILV…
46	REAQGGSIGALIMSASTAASTAAKY	WKK95592.1	putative L-shaped tail fiber protein	7e-10	133.51	MADQNLKQIQFKRTSTENKAPGADIVARGEIVLNTHGRTLAIYTKDEADNVVQLAGKGVPFLDTAGNLNVDGTTTLKDNVTISPNKAINFEASDLSGALVRHITGKCANNDGWYIGAGGASDQGFLEIGTYDNGNEPIYFVQRTGGTTQAEVRRLALLDGFGDTSIPGDLRLTNKTVKISNGSTLTLEMGVGANDAYIKNLRGTGVLQLTNDSNLTFRNSQVYYAMNGRGPGKSGTLLTNVENNRQAWQYVISAATAGTPRWVKVATIKHPGDMSSQLDLMITGGIDSGHGRHYVDFITLSGRNLTSWSTSNLDNWVEWRRVGSPNRGNAPEYYVVKNDAATDSEASFDFYAKVPRYGNGLYVTVLNTAGYNGQDSGKVIIYETGQDTGATTPSGSILV…
48	RDVGESSGNVMEVGAFGVGGGGKS	WKK95592.1	putative L-shaped tail fiber protein	2e-11	132.89	MADQNLKQIQFKRTSTENKAPGADIVARGEIVLNTHGRTLAIYTKDEADNVVQLAGKGVPFLDTAGNLNVDGTTTLKDNVTISPNKAINFEASDLSGALVRHITGKCANNDGWYIGAGGASDQGFLEIGTYDNGNEPIYFVQRTGGTTQAEVRRLALLDGFGDTSIPGDLRLTNKTVKISNGSTLTLEMGVGANDAYIKNLRGTGVLQLTNDSNLTFRNSQVYYAMNGRGPGKSGTLLTNVENNRQAWQYVISAATAGTPRWVKVATIKHPGDMSSQLDLMITGGIDSGHGRHYVDFITLSGRNLTSWSTSNLDNWVEWRRVGSPNRGNAPEYYVVKNDAATDSEASFDFYAKVPRYGNGLYVTVLNTAGYNGQDSGKVIIYETGQDTGATTPSGSILV…
52	KVDASGNQTVYGNAQINRQ	WKK95592.1	putative L-shaped tail fiber protein	4e-09	130.23	MADQNLKQIQFKRTSTENKAPGADIVARGEIVLNTHGRTLAIYTKDEADNVVQLAGKGVPFLDTAGNLNVDGTTTLKDNVTISPNKAINFEASDLSGALVRHITGKCANNDGWYIGAGGASDQGFLEIGTYDNGNEPIYFVQRTGGTTQAEVRRLALLDGFGDTSIPGDLRLTNKTVKISNGSTLTLEMGVGANDAYIKNLRGTGVLQLTNDSNLTFRNSQVYYAMNGRGPGKSGTLLTNVENNRQAWQYVISAATAGTPRWVKVATIKHPGDMSSQLDLMITGGIDSGHGRHYVDFITLSGRNLTSWSTSNLDNWVEWRRVGSPNRGNAPEYYVVKNDAATDSEASFDFYAKVPRYGNGLYVTVLNTAGYNGQDSGKVIIYETGQDTGATTPSGSILV…
55	RTLSIDDLFLNSSDVGTRR	WKK95592.1	putative L-shaped tail fiber protein	7e-09	129.47	MADQNLKQIQFKRTSTENKAPGADIVARGEIVLNTHGRTLAIYTKDEADNVVQLAGKGVPFLDTAGNLNVDGTTTLKDNVTISPNKAINFEASDLSGALVRHITGKCANNDGWYIGAGGASDQGFLEIGTYDNGNEPIYFVQRTGGTTQAEVRRLALLDGFGDTSIPGDLRLTNKTVKISNGSTLTLEMGVGANDAYIKNLRGTGVLQLTNDSNLTFRNSQVYYAMNGRGPGKSGTLLTNVENNRQAWQYVISAATAGTPRWVKVATIKHPGDMSSQLDLMITGGIDSGHGRHYVDFITLSGRNLTSWSTSNLDNWVEWRRVGSPNRGNAPEYYVVKNDAATDSEASFDFYAKVPRYGNGLYVTVLNTAGYNGQDSGKVIIYETGQDTGATTPSGSILV…
57	KAYGNNETMLEWAQGPAVRS	WKK95592.1	putative L-shaped tail fiber protein	4e-11	129.45	MADQNLKQIQFKRTSTENKAPGADIVARGEIVLNTHGRTLAIYTKDEADNVVQLAGKGVPFLDTAGNLNVDGTTTLKDNVTISPNKAINFEASDLSGALVRHITGKCANNDGWYIGAGGASDQGFLEIGTYDNGNEPIYFVQRTGGTTQAEVRRLALLDGFGDTSIPGDLRLTNKTVKISNGSTLTLEMGVGANDAYIKNLRGTGVLQLTNDSNLTFRNSQVYYAMNGRGPGKSGTLLTNVENNRQAWQYVISAATAGTPRWVKVATIKHPGDMSSQLDLMITGGIDSGHGRHYVDFITLSGRNLTSWSTSNLDNWVEWRRVGSPNRGNAPEYYVVKNDAATDSEASFDFYAKVPRYGNGLYVTVLNTAGYNGQDSGKVIIYETGQDTGATTPSGSILV…
60	NITGMPPALTNLNGDFLLIVEKM	WKK95592.1	putative L-shaped tail fiber protein	3e-12	128.94	MADQNLKQIQFKRTSTENKAPGADIVARGEIVLNTHGRTLAIYTKDEADNVVQLAGKGVPFLDTAGNLNVDGTTTLKDNVTISPNKAINFEASDLSGALVRHITGKCANNDGWYIGAGGASDQGFLEIGTYDNGNEPIYFVQRTGGTTQAEVRRLALLDGFGDTSIPGDLRLTNKTVKISNGSTLTLEMGVGANDAYIKNLRGTGVLQLTNDSNLTFRNSQVYYAMNGRGPGKSGTLLTNVENNRQAWQYVISAATAGTPRWVKVATIKHPGDMSSQLDLMITGGIDSGHGRHYVDFITLSGRNLTSWSTSNLDNWVEWRRVGSPNRGNAPEYYVVKNDAATDSEASFDFYAKVPRYGNGLYVTVLNTAGYNGQDSGKVIIYETGQDTGATTPSGSILV…
64	RVNMTGGYLGQEVAEDIGGRT	WKK95592.1	putative L-shaped tail fiber protein	8e-11	127.49	MADQNLKQIQFKRTSTENKAPGADIVARGEIVLNTHGRTLAIYTKDEADNVVQLAGKGVPFLDTAGNLNVDGTTTLKDNVTISPNKAINFEASDLSGALVRHITGKCANNDGWYIGAGGASDQGFLEIGTYDNGNEPIYFVQRTGGTTQAEVRRLALLDGFGDTSIPGDLRLTNKTVKISNGSTLTLEMGVGANDAYIKNLRGTGVLQLTNDSNLTFRNSQVYYAMNGRGPGKSGTLLTNVENNRQAWQYVISAATAGTPRWVKVATIKHPGDMSSQLDLMITGGIDSGHGRHYVDFITLSGRNLTSWSTSNLDNWVEWRRVGSPNRGNAPEYYVVKNDAATDSEASFDFYAKVPRYGNGLYVTVLNTAGYNGQDSGKVIIYETGQDTGATTPSGSILV…
65	KLSGGGASFVPPSQGAYVSWNKE	WKK95592.1	putative L-shaped tail fiber protein	7e-12	126.82	MADQNLKQIQFKRTSTENKAPGADIVARGEIVLNTHGRTLAIYTKDEADNVVQLAGKGVPFLDTAGNLNVDGTTTLKDNVTISPNKAINFEASDLSGALVRHITGKCANNDGWYIGAGGASDQGFLEIGTYDNGNEPIYFVQRTGGTTQAEVRRLALLDGFGDTSIPGDLRLTNKTVKISNGSTLTLEMGVGANDAYIKNLRGTGVLQLTNDSNLTFRNSQVYYAMNGRGPGKSGTLLTNVENNRQAWQYVISAATAGTPRWVKVATIKHPGDMSSQLDLMITGGIDSGHGRHYVDFITLSGRNLTSWSTSNLDNWVEWRRVGSPNRGNAPEYYVVKNDAATDSEASFDFYAKVPRYGNGLYVTVLNTAGYNGQDSGKVIIYETGQDTGATTPSGSILV…
67	KQIFDSIAKPDFSDTTGTLPVNRG	WKK95592.1	putative L-shaped tail fiber protein	2e-13	126.4	MADQNLKQIQFKRTSTENKAPGADIVARGEIVLNTHGRTLAIYTKDEADNVVQLAGKGVPFLDTAGNLNVDGTTTLKDNVTISPNKAINFEASDLSGALVRHITGKCANNDGWYIGAGGASDQGFLEIGTYDNGNEPIYFVQRTGGTTQAEVRRLALLDGFGDTSIPGDLRLTNKTVKISNGSTLTLEMGVGANDAYIKNLRGTGVLQLTNDSNLTFRNSQVYYAMNGRGPGKSGTLLTNVENNRQAWQYVISAATAGTPRWVKVATIKHPGDMSSQLDLMITGGIDSGHGRHYVDFITLSGRNLTSWSTSNLDNWVEWRRVGSPNRGNAPEYYVVKNDAATDSEASFDFYAKVPRYGNGLYVTVLNTAGYNGQDSGKVIIYETGQDTGATTPSGSILV…
87	RGTGVLQLTNDSNLTFRN	WKK95592.1	putative L-shaped tail fiber protein	2e-08	122.64	MADQNLKQIQFKRTSTENKAPGADIVARGEIVLNTHGRTLAIYTKDEADNVVQLAGKGVPFLDTAGNLNVDGTTTLKDNVTISPNKAINFEASDLSGALVRHITGKCANNDGWYIGAGGASDQGFLEIGTYDNGNEPIYFVQRTGGTTQAEVRRLALLDGFGDTSIPGDLRLTNKTVKISNGSTLTLEMGVGANDAYIKNLRGTGVLQLTNDSNLTFRNSQVYYAMNGRGPGKSGTLLTNVENNRQAWQYVISAATAGTPRWVKVATIKHPGDMSSQLDLMITGGIDSGHGRHYVDFITLSGRNLTSWSTSNLDNWVEWRRVGSPNRGNAPEYYVVKNDAATDSEASFDFYAKVPRYGNGLYVTVLNTAGYNGQDSGKVIIYETGQDTGATTPSGSILV…
89	KAINFEASDLSGALVRH	WKK95592.1	putative L-shaped tail fiber protein	1e-07	121.96	MADQNLKQIQFKRTSTENKAPGADIVARGEIVLNTHGRTLAIYTKDEADNVVQLAGKGVPFLDTAGNLNVDGTTTLKDNVTISPNKAINFEASDLSGALVRHITGKCANNDGWYIGAGGASDQGFLEIGTYDNGNEPIYFVQRTGGTTQAEVRRLALLDGFGDTSIPGDLRLTNKTVKISNGSTLTLEMGVGANDAYIKNLRGTGVLQLTNDSNLTFRNSQVYYAMNGRGPGKSGTLLTNVENNRQAWQYVISAATAGTPRWVKVATIKHPGDMSSQLDLMITGGIDSGHGRHYVDFITLSGRNLTSWSTSNLDNWVEWRRVGSPNRGNAPEYYVVKNDAATDSEASFDFYAKVPRYGNGLYVTVLNTAGYNGQDSGKVIIYETGQDTGATTPSGSILV…
94	KSIVDITSDVDLMNRL	WKK95592.1	putative L-shaped tail fiber protein	1e-06	121.14	MADQNLKQIQFKRTSTENKAPGADIVARGEIVLNTHGRTLAIYTKDEADNVVQLAGKGVPFLDTAGNLNVDGTTTLKDNVTISPNKAINFEASDLSGALVRHITGKCANNDGWYIGAGGASDQGFLEIGTYDNGNEPIYFVQRTGGTTQAEVRRLALLDGFGDTSIPGDLRLTNKTVKISNGSTLTLEMGVGANDAYIKNLRGTGVLQLTNDSNLTFRNSQVYYAMNGRGPGKSGTLLTNVENNRQAWQYVISAATAGTPRWVKVATIKHPGDMSSQLDLMITGGIDSGHGRHYVDFITLSGRNLTSWSTSNLDNWVEWRRVGSPNRGNAPEYYVVKNDAATDSEASFDFYAKVPRYGNGLYVTVLNTAGYNGQDSGKVIIYETGQDTGATTPSGSILV…
97	RQAWQYVISAATAGTPRW	WKK95592.1	putative L-shaped tail fiber protein	4e-10	120.66	MADQNLKQIQFKRTSTENKAPGADIVARGEIVLNTHGRTLAIYTKDEADNVVQLAGKGVPFLDTAGNLNVDGTTTLKDNVTISPNKAINFEASDLSGALVRHITGKCANNDGWYIGAGGASDQGFLEIGTYDNGNEPIYFVQRTGGTTQAEVRRLALLDGFGDTSIPGDLRLTNKTVKISNGSTLTLEMGVGANDAYIKNLRGTGVLQLTNDSNLTFRNSQVYYAMNGRGPGKSGTLLTNVENNRQAWQYVISAATAGTPRWVKVATIKHPGDMSSQLDLMITGGIDSGHGRHYVDFITLSGRNLTSWSTSNLDNWVEWRRVGSPNRGNAPEYYVVKNDAATDSEASFDFYAKVPRYGNGLYVTVLNTAGYNGQDSGKVIIYETGQDTGATTPSGSILV…
102	RFSGVINADGNINVASGKF	WKK95592.1	putative L-shaped tail fiber protein	7e-09	120.2	MADQNLKQIQFKRTSTENKAPGADIVARGEIVLNTHGRTLAIYTKDEADNVVQLAGKGVPFLDTAGNLNVDGTTTLKDNVTISPNKAINFEASDLSGALVRHITGKCANNDGWYIGAGGASDQGFLEIGTYDNGNEPIYFVQRTGGTTQAEVRRLALLDGFGDTSIPGDLRLTNKTVKISNGSTLTLEMGVGANDAYIKNLRGTGVLQLTNDSNLTFRNSQVYYAMNGRGPGKSGTLLTNVENNRQAWQYVISAATAGTPRWVKVATIKHPGDMSSQLDLMITGGIDSGHGRHYVDFITLSGRNLTSWSTSNLDNWVEWRRVGSPNRGNAPEYYVVKNDAATDSEASFDFYAKVPRYGNGLYVTVLNTAGYNGQDSGKVIIYETGQDTGATTPSGSILV…
109	FQTDGNIVGGTLFGGNLNNYLSNLTGTANSKV	WKK95592.1	putative L-shaped tail fiber protein	5e-17	119.49	MADQNLKQIQFKRTSTENKAPGADIVARGEIVLNTHGRTLAIYTKDEADNVVQLAGKGVPFLDTAGNLNVDGTTTLKDNVTISPNKAINFEASDLSGALVRHITGKCANNDGWYIGAGGASDQGFLEIGTYDNGNEPIYFVQRTGGTTQAEVRRLALLDGFGDTSIPGDLRLTNKTVKISNGSTLTLEMGVGANDAYIKNLRGTGVLQLTNDSNLTFRNSQVYYAMNGRGPGKSGTLLTNVENNRQAWQYVISAATAGTPRWVKVATIKHPGDMSSQLDLMITGGIDSGHGRHYVDFITLSGRNLTSWSTSNLDNWVEWRRVGSPNRGNAPEYYVVKNDAATDSEASFDFYAKVPRYGNGLYVTVLNTAGYNGQDSGKVIIYETGQDTGATTPSGSILV…
110	KNDAATDSEASFDFYAKV	WKK95592.1	putative L-shaped tail fiber protein	9e-08	119.41	MADQNLKQIQFKRTSTENKAPGADIVARGEIVLNTHGRTLAIYTKDEADNVVQLAGKGVPFLDTAGNLNVDGTTTLKDNVTISPNKAINFEASDLSGALVRHITGKCANNDGWYIGAGGASDQGFLEIGTYDNGNEPIYFVQRTGGTTQAEVRRLALLDGFGDTSIPGDLRLTNKTVKISNGSTLTLEMGVGANDAYIKNLRGTGVLQLTNDSNLTFRNSQVYYAMNGRGPGKSGTLLTNVENNRQAWQYVISAATAGTPRWVKVATIKHPGDMSSQLDLMITGGIDSGHGRHYVDFITLSGRNLTSWSTSNLDNWVEWRRVGSPNRGNAPEYYVVKNDAATDSEASFDFYAKVPRYGNGLYVTVLNTAGYNGQDSGKVIIYETGQDTGATTPSGSILV…
111	KVSYNMLYGTANKPNADDNDFVSKS	WKK95592.1	putative L-shaped tail fiber protein	1e-13	119.32	MADQNLKQIQFKRTSTENKAPGADIVARGEIVLNTHGRTLAIYTKDEADNVVQLAGKGVPFLDTAGNLNVDGTTTLKDNVTISPNKAINFEASDLSGALVRHITGKCANNDGWYIGAGGASDQGFLEIGTYDNGNEPIYFVQRTGGTTQAEVRRLALLDGFGDTSIPGDLRLTNKTVKISNGSTLTLEMGVGANDAYIKNLRGTGVLQLTNDSNLTFRNSQVYYAMNGRGPGKSGTLLTNVENNRQAWQYVISAATAGTPRWVKVATIKHPGDMSSQLDLMITGGIDSGHGRHYVDFITLSGRNLTSWSTSNLDNWVEWRRVGSPNRGNAPEYYVVKNDAATDSEASFDFYAKVPRYGNGLYVTVLNTAGYNGQDSGKVIIYETGQDTGATTPSGSILV…
114	RQLTVTSNTNLNSDLIVKG	WKK95592.1	putative L-shaped tail fiber protein	2e-08	118.85	MADQNLKQIQFKRTSTENKAPGADIVARGEIVLNTHGRTLAIYTKDEADNVVQLAGKGVPFLDTAGNLNVDGTTTLKDNVTISPNKAINFEASDLSGALVRHITGKCANNDGWYIGAGGASDQGFLEIGTYDNGNEPIYFVQRTGGTTQAEVRRLALLDGFGDTSIPGDLRLTNKTVKISNGSTLTLEMGVGANDAYIKNLRGTGVLQLTNDSNLTFRNSQVYYAMNGRGPGKSGTLLTNVENNRQAWQYVISAATAGTPRWVKVATIKHPGDMSSQLDLMITGGIDSGHGRHYVDFITLSGRNLTSWSTSNLDNWVEWRRVGSPNRGNAPEYYVVKNDAATDSEASFDFYAKVPRYGNGLYVTVLNTAGYNGQDSGKVIIYETGQDTGATTPSGSILV…
117	KAGQAIHLRPNGDTASQSTVIDQTGKM	WKK95592.1	putative L-shaped tail fiber protein	3e-15	118.43	MADQNLKQIQFKRTSTENKAPGADIVARGEIVLNTHGRTLAIYTKDEADNVVQLAGKGVPFLDTAGNLNVDGTTTLKDNVTISPNKAINFEASDLSGALVRHITGKCANNDGWYIGAGGASDQGFLEIGTYDNGNEPIYFVQRTGGTTQAEVRRLALLDGFGDTSIPGDLRLTNKTVKISNGSTLTLEMGVGANDAYIKNLRGTGVLQLTNDSNLTFRNSQVYYAMNGRGPGKSGTLLTNVENNRQAWQYVISAATAGTPRWVKVATIKHPGDMSSQLDLMITGGIDSGHGRHYVDFITLSGRNLTSWSTSNLDNWVEWRRVGSPNRGNAPEYYVVKNDAATDSEASFDFYAKVPRYGNGLYVTVLNTAGYNGQDSGKVIIYETGQDTGATTPSGSILV…
119	KVSYNMLYGTANKPNADDNDFVSKS	WKK95592.1	putative L-shaped tail fiber protein	1e-13	118.12	MADQNLKQIQFKRTSTENKAPGADIVARGEIVLNTHGRTLAIYTKDEADNVVQLAGKGVPFLDTAGNLNVDGTTTLKDNVTISPNKAINFEASDLSGALVRHITGKCANNDGWYIGAGGASDQGFLEIGTYDNGNEPIYFVQRTGGTTQAEVRRLALLDGFGDTSIPGDLRLTNKTVKISNGSTLTLEMGVGANDAYIKNLRGTGVLQLTNDSNLTFRNSQVYYAMNGRGPGKSGTLLTNVENNRQAWQYVISAATAGTPRWVKVATIKHPGDMSSQLDLMITGGIDSGHGRHYVDFITLSGRNLTSWSTSNLDNWVEWRRVGSPNRGNAPEYYVVKNDAATDSEASFDFYAKVPRYGNGLYVTVLNTAGYNGQDSGKVIIYETGQDTGATTPSGSILV…
126	RWGTGDNQTDNALVFDQNSIGMVRV	WKK95592.1	putative L-shaped tail fiber protein	5e-14	116.58	MADQNLKQIQFKRTSTENKAPGADIVARGEIVLNTHGRTLAIYTKDEADNVVQLAGKGVPFLDTAGNLNVDGTTTLKDNVTISPNKAINFEASDLSGALVRHITGKCANNDGWYIGAGGASDQGFLEIGTYDNGNEPIYFVQRTGGTTQAEVRRLALLDGFGDTSIPGDLRLTNKTVKISNGSTLTLEMGVGANDAYIKNLRGTGVLQLTNDSNLTFRNSQVYYAMNGRGPGKSGTLLTNVENNRQAWQYVISAATAGTPRWVKVATIKHPGDMSSQLDLMITGGIDSGHGRHYVDFITLSGRNLTSWSTSNLDNWVEWRRVGSPNRGNAPEYYVVKNDAATDSEASFDFYAKVPRYGNGLYVTVLNTAGYNGQDSGKVIIYETGQDTGATTPSGSILV…
128	RNNFNLGLGQTATFGGLIVNGVGNNDPVVTFKN	WKK95592.1	putative L-shaped tail fiber protein	4e-18	115.98	MADQNLKQIQFKRTSTENKAPGADIVARGEIVLNTHGRTLAIYTKDEADNVVQLAGKGVPFLDTAGNLNVDGTTTLKDNVTISPNKAINFEASDLSGALVRHITGKCANNDGWYIGAGGASDQGFLEIGTYDNGNEPIYFVQRTGGTTQAEVRRLALLDGFGDTSIPGDLRLTNKTVKISNGSTLTLEMGVGANDAYIKNLRGTGVLQLTNDSNLTFRNSQVYYAMNGRGPGKSGTLLTNVENNRQAWQYVISAATAGTPRWVKVATIKHPGDMSSQLDLMITGGIDSGHGRHYVDFITLSGRNLTSWSTSNLDNWVEWRRVGSPNRGNAPEYYVVKNDAATDSEASFDFYAKVPRYGNGLYVTVLNTAGYNGQDSGKVIIYETGQDTGATTPSGSILV…
134	KAGQAIHLRPNGDTASQSTVIDQTGKM	WKK95592.1	putative L-shaped tail fiber protein	3e-15	115.15	MADQNLKQIQFKRTSTENKAPGADIVARGEIVLNTHGRTLAIYTKDEADNVVQLAGKGVPFLDTAGNLNVDGTTTLKDNVTISPNKAINFEASDLSGALVRHITGKCANNDGWYIGAGGASDQGFLEIGTYDNGNEPIYFVQRTGGTTQAEVRRLALLDGFGDTSIPGDLRLTNKTVKISNGSTLTLEMGVGANDAYIKNLRGTGVLQLTNDSNLTFRNSQVYYAMNGRGPGKSGTLLTNVENNRQAWQYVISAATAGTPRWVKVATIKHPGDMSSQLDLMITGGIDSGHGRHYVDFITLSGRNLTSWSTSNLDNWVEWRRVGSPNRGNAPEYYVVKNDAATDSEASFDFYAKVPRYGNGLYVTVLNTAGYNGQDSGKVIIYETGQDTGATTPSGSILV…
147	NGILPISSGGTGANTAADARN	WKK95592.1	putative L-shaped tail fiber protein	8e-10	112.73	MADQNLKQIQFKRTSTENKAPGADIVARGEIVLNTHGRTLAIYTKDEADNVVQLAGKGVPFLDTAGNLNVDGTTTLKDNVTISPNKAINFEASDLSGALVRHITGKCANNDGWYIGAGGASDQGFLEIGTYDNGNEPIYFVQRTGGTTQAEVRRLALLDGFGDTSIPGDLRLTNKTVKISNGSTLTLEMGVGANDAYIKNLRGTGVLQLTNDSNLTFRNSQVYYAMNGRGPGKSGTLLTNVENNRQAWQYVISAATAGTPRWVKVATIKHPGDMSSQLDLMITGGIDSGHGRHYVDFITLSGRNLTSWSTSNLDNWVEWRRVGSPNRGNAPEYYVVKNDAATDSEASFDFYAKVPRYGNGLYVTVLNTAGYNGQDSGKVIIYETGQDTGATTPSGSILV…
148	RYGNGLYVTVLNTAGYNGQDSGKV	WKK95592.1	putative L-shaped tail fiber protein	2e-12	112.47	MADQNLKQIQFKRTSTENKAPGADIVARGEIVLNTHGRTLAIYTKDEADNVVQLAGKGVPFLDTAGNLNVDGTTTLKDNVTISPNKAINFEASDLSGALVRHITGKCANNDGWYIGAGGASDQGFLEIGTYDNGNEPIYFVQRTGGTTQAEVRRLALLDGFGDTSIPGDLRLTNKTVKISNGSTLTLEMGVGANDAYIKNLRGTGVLQLTNDSNLTFRNSQVYYAMNGRGPGKSGTLLTNVENNRQAWQYVISAATAGTPRWVKVATIKHPGDMSSQLDLMITGGIDSGHGRHYVDFITLSGRNLTSWSTSNLDNWVEWRRVGSPNRGNAPEYYVVKNDAATDSEASFDFYAKVPRYGNGLYVTVLNTAGYNGQDSGKVIIYETGQDTGATTPSGSILV…
159	RVNMTGGYLGQEVAEDIGGRT	WKK95592.1	putative L-shaped tail fiber protein	8e-11	110.92	MADQNLKQIQFKRTSTENKAPGADIVARGEIVLNTHGRTLAIYTKDEADNVVQLAGKGVPFLDTAGNLNVDGTTTLKDNVTISPNKAINFEASDLSGALVRHITGKCANNDGWYIGAGGASDQGFLEIGTYDNGNEPIYFVQRTGGTTQAEVRRLALLDGFGDTSIPGDLRLTNKTVKISNGSTLTLEMGVGANDAYIKNLRGTGVLQLTNDSNLTFRNSQVYYAMNGRGPGKSGTLLTNVENNRQAWQYVISAATAGTPRWVKVATIKHPGDMSSQLDLMITGGIDSGHGRHYVDFITLSGRNLTSWSTSNLDNWVEWRRVGSPNRGNAPEYYVVKNDAATDSEASFDFYAKVPRYGNGLYVTVLNTAGYNGQDSGKVIIYETGQDTGATTPSGSILV…
164	KAYGNNETMLEWAQGPAVRS	WKK95592.1	putative L-shaped tail fiber protein	4e-11	110.4	MADQNLKQIQFKRTSTENKAPGADIVARGEIVLNTHGRTLAIYTKDEADNVVQLAGKGVPFLDTAGNLNVDGTTTLKDNVTISPNKAINFEASDLSGALVRHITGKCANNDGWYIGAGGASDQGFLEIGTYDNGNEPIYFVQRTGGTTQAEVRRLALLDGFGDTSIPGDLRLTNKTVKISNGSTLTLEMGVGANDAYIKNLRGTGVLQLTNDSNLTFRNSQVYYAMNGRGPGKSGTLLTNVENNRQAWQYVISAATAGTPRWVKVATIKHPGDMSSQLDLMITGGIDSGHGRHYVDFITLSGRNLTSWSTSNLDNWVEWRRVGSPNRGNAPEYYVVKNDAATDSEASFDFYAKVPRYGNGLYVTVLNTAGYNGQDSGKVIIYETGQDTGATTPSGSILV…
167	KVSSGNLVAADTTNAGGLFAKN	WKK95592.1	putative L-shaped tail fiber protein	3e-10	110.24	MADQNLKQIQFKRTSTENKAPGADIVARGEIVLNTHGRTLAIYTKDEADNVVQLAGKGVPFLDTAGNLNVDGTTTLKDNVTISPNKAINFEASDLSGALVRHITGKCANNDGWYIGAGGASDQGFLEIGTYDNGNEPIYFVQRTGGTTQAEVRRLALLDGFGDTSIPGDLRLTNKTVKISNGSTLTLEMGVGANDAYIKNLRGTGVLQLTNDSNLTFRNSQVYYAMNGRGPGKSGTLLTNVENNRQAWQYVISAATAGTPRWVKVATIKHPGDMSSQLDLMITGGIDSGHGRHYVDFITLSGRNLTSWSTSNLDNWVEWRRVGSPNRGNAPEYYVVKNDAATDSEASFDFYAKVPRYGNGLYVTVLNTAGYNGQDSGKVIIYETGQDTGATTPSGSILV…
172	RLNVYQSDTNAGAQAIYIKG	WKK95592.1	putative L-shaped tail fiber protein	5e-10	109.88	MADQNLKQIQFKRTSTENKAPGADIVARGEIVLNTHGRTLAIYTKDEADNVVQLAGKGVPFLDTAGNLNVDGTTTLKDNVTISPNKAINFEASDLSGALVRHITGKCANNDGWYIGAGGASDQGFLEIGTYDNGNEPIYFVQRTGGTTQAEVRRLALLDGFGDTSIPGDLRLTNKTVKISNGSTLTLEMGVGANDAYIKNLRGTGVLQLTNDSNLTFRNSQVYYAMNGRGPGKSGTLLTNVENNRQAWQYVISAATAGTPRWVKVATIKHPGDMSSQLDLMITGGIDSGHGRHYVDFITLSGRNLTSWSTSNLDNWVEWRRVGSPNRGNAPEYYVVKNDAATDSEASFDFYAKVPRYGNGLYVTVLNTAGYNGQDSGKVIIYETGQDTGATTPSGSILV…
173	CLAQGPGANITGMPPALTNLNGDFLLIVEKM	WKK95592.1	putative L-shaped tail fiber protein	2e-18	109.78	MADQNLKQIQFKRTSTENKAPGADIVARGEIVLNTHGRTLAIYTKDEADNVVQLAGKGVPFLDTAGNLNVDGTTTLKDNVTISPNKAINFEASDLSGALVRHITGKCANNDGWYIGAGGASDQGFLEIGTYDNGNEPIYFVQRTGGTTQAEVRRLALLDGFGDTSIPGDLRLTNKTVKISNGSTLTLEMGVGANDAYIKNLRGTGVLQLTNDSNLTFRNSQVYYAMNGRGPGKSGTLLTNVENNRQAWQYVISAATAGTPRWVKVATIKHPGDMSSQLDLMITGGIDSGHGRHYVDFITLSGRNLTSWSTSNLDNWVEWRRVGSPNRGNAPEYYVVKNDAATDSEASFDFYAKVPRYGNGLYVTVLNTAGYNGQDSGKVIIYETGQDTGATTPSGSILV…
174	KMTVGGEFEAQNSKI	WKK95592.1	putative L-shaped tail fiber protein	6e-06	109.58	MADQNLKQIQFKRTSTENKAPGADIVARGEIVLNTHGRTLAIYTKDEADNVVQLAGKGVPFLDTAGNLNVDGTTTLKDNVTISPNKAINFEASDLSGALVRHITGKCANNDGWYIGAGGASDQGFLEIGTYDNGNEPIYFVQRTGGTTQAEVRRLALLDGFGDTSIPGDLRLTNKTVKISNGSTLTLEMGVGANDAYIKNLRGTGVLQLTNDSNLTFRNSQVYYAMNGRGPGKSGTLLTNVENNRQAWQYVISAATAGTPRWVKVATIKHPGDMSSQLDLMITGGIDSGHGRHYVDFITLSGRNLTSWSTSNLDNWVEWRRVGSPNRGNAPEYYVVKNDAATDSEASFDFYAKVPRYGNGLYVTVLNTAGYNGQDSGKVIIYETGQDTGATTPSGSILV…
176	RQLTVTSNTNLNSDLIVKG	WKK95592.1	putative L-shaped tail fiber protein	2e-08	109.12	MADQNLKQIQFKRTSTENKAPGADIVARGEIVLNTHGRTLAIYTKDEADNVVQLAGKGVPFLDTAGNLNVDGTTTLKDNVTISPNKAINFEASDLSGALVRHITGKCANNDGWYIGAGGASDQGFLEIGTYDNGNEPIYFVQRTGGTTQAEVRRLALLDGFGDTSIPGDLRLTNKTVKISNGSTLTLEMGVGANDAYIKNLRGTGVLQLTNDSNLTFRNSQVYYAMNGRGPGKSGTLLTNVENNRQAWQYVISAATAGTPRWVKVATIKHPGDMSSQLDLMITGGIDSGHGRHYVDFITLSGRNLTSWSTSNLDNWVEWRRVGSPNRGNAPEYYVVKNDAATDSEASFDFYAKVPRYGNGLYVTVLNTAGYNGQDSGKVIIYETGQDTGATTPSGSILV…
180	RNLTSWSTSNLDNWVEWRR	WKK95592.1	putative L-shaped tail fiber protein	7e-10	108.68	MADQNLKQIQFKRTSTENKAPGADIVARGEIVLNTHGRTLAIYTKDEADNVVQLAGKGVPFLDTAGNLNVDGTTTLKDNVTISPNKAINFEASDLSGALVRHITGKCANNDGWYIGAGGASDQGFLEIGTYDNGNEPIYFVQRTGGTTQAEVRRLALLDGFGDTSIPGDLRLTNKTVKISNGSTLTLEMGVGANDAYIKNLRGTGVLQLTNDSNLTFRNSQVYYAMNGRGPGKSGTLLTNVENNRQAWQYVISAATAGTPRWVKVATIKHPGDMSSQLDLMITGGIDSGHGRHYVDFITLSGRNLTSWSTSNLDNWVEWRRVGSPNRGNAPEYYVVKNDAATDSEASFDFYAKVPRYGNGLYVTVLNTAGYNGQDSGKVIIYETGQDTGATTPSGSILV…
183	KQIFDSIAKPDFSDTTGTLPVNRG	WKK95592.1	putative L-shaped tail fiber protein	2e-13	108.26	MADQNLKQIQFKRTSTENKAPGADIVARGEIVLNTHGRTLAIYTKDEADNVVQLAGKGVPFLDTAGNLNVDGTTTLKDNVTISPNKAINFEASDLSGALVRHITGKCANNDGWYIGAGGASDQGFLEIGTYDNGNEPIYFVQRTGGTTQAEVRRLALLDGFGDTSIPGDLRLTNKTVKISNGSTLTLEMGVGANDAYIKNLRGTGVLQLTNDSNLTFRNSQVYYAMNGRGPGKSGTLLTNVENNRQAWQYVISAATAGTPRWVKVATIKHPGDMSSQLDLMITGGIDSGHGRHYVDFITLSGRNLTSWSTSNLDNWVEWRRVGSPNRGNAPEYYVVKNDAATDSEASFDFYAKVPRYGNGLYVTVLNTAGYNGQDSGKVIIYETGQDTGATTPSGSILV…
185	MVSANTNNQINPADTFSDIFKV	WKK95592.1	putative L-shaped tail fiber protein	2e-11	108.09	MADQNLKQIQFKRTSTENKAPGADIVARGEIVLNTHGRTLAIYTKDEADNVVQLAGKGVPFLDTAGNLNVDGTTTLKDNVTISPNKAINFEASDLSGALVRHITGKCANNDGWYIGAGGASDQGFLEIGTYDNGNEPIYFVQRTGGTTQAEVRRLALLDGFGDTSIPGDLRLTNKTVKISNGSTLTLEMGVGANDAYIKNLRGTGVLQLTNDSNLTFRNSQVYYAMNGRGPGKSGTLLTNVENNRQAWQYVISAATAGTPRWVKVATIKHPGDMSSQLDLMITGGIDSGHGRHYVDFITLSGRNLTSWSTSNLDNWVEWRRVGSPNRGNAPEYYVVKNDAATDSEASFDFYAKVPRYGNGLYVTVLNTAGYNGQDSGKVIIYETGQDTGATTPSGSILV…
189	KVSYNMLYGTANKPNADDNDFVSKS	WKK95592.1	putative L-shaped tail fiber protein	1e-13	107.99	MADQNLKQIQFKRTSTENKAPGADIVARGEIVLNTHGRTLAIYTKDEADNVVQLAGKGVPFLDTAGNLNVDGTTTLKDNVTISPNKAINFEASDLSGALVRHITGKCANNDGWYIGAGGASDQGFLEIGTYDNGNEPIYFVQRTGGTTQAEVRRLALLDGFGDTSIPGDLRLTNKTVKISNGSTLTLEMGVGANDAYIKNLRGTGVLQLTNDSNLTFRNSQVYYAMNGRGPGKSGTLLTNVENNRQAWQYVISAATAGTPRWVKVATIKHPGDMSSQLDLMITGGIDSGHGRHYVDFITLSGRNLTSWSTSNLDNWVEWRRVGSPNRGNAPEYYVVKNDAATDSEASFDFYAKVPRYGNGLYVTVLNTAGYNGQDSGKVIIYETGQDTGATTPSGSILV…
191	NITGMPPALTNLNGDFLLIVEKM	WKK95592.1	putative L-shaped tail fiber protein	3e-12	107.79	MADQNLKQIQFKRTSTENKAPGADIVARGEIVLNTHGRTLAIYTKDEADNVVQLAGKGVPFLDTAGNLNVDGTTTLKDNVTISPNKAINFEASDLSGALVRHITGKCANNDGWYIGAGGASDQGFLEIGTYDNGNEPIYFVQRTGGTTQAEVRRLALLDGFGDTSIPGDLRLTNKTVKISNGSTLTLEMGVGANDAYIKNLRGTGVLQLTNDSNLTFRNSQVYYAMNGRGPGKSGTLLTNVENNRQAWQYVISAATAGTPRWVKVATIKHPGDMSSQLDLMITGGIDSGHGRHYVDFITLSGRNLTSWSTSNLDNWVEWRRVGSPNRGNAPEYYVVKNDAATDSEASFDFYAKVPRYGNGLYVTVLNTAGYNGQDSGKVIIYETGQDTGATTPSGSILV…
205	KISNGSTLTLEMGVGANDAYIKN	WKK95592.1	putative L-shaped tail fiber protein	1e-11	106.51	MADQNLKQIQFKRTSTENKAPGADIVARGEIVLNTHGRTLAIYTKDEADNVVQLAGKGVPFLDTAGNLNVDGTTTLKDNVTISPNKAINFEASDLSGALVRHITGKCANNDGWYIGAGGASDQGFLEIGTYDNGNEPIYFVQRTGGTTQAEVRRLALLDGFGDTSIPGDLRLTNKTVKISNGSTLTLEMGVGANDAYIKNLRGTGVLQLTNDSNLTFRNSQVYYAMNGRGPGKSGTLLTNVENNRQAWQYVISAATAGTPRWVKVATIKHPGDMSSQLDLMITGGIDSGHGRHYVDFITLSGRNLTSWSTSNLDNWVEWRRVGSPNRGNAPEYYVVKNDAATDSEASFDFYAKVPRYGNGLYVTVLNTAGYNGQDSGKVIIYETGQDTGATTPSGSILV…
208	KAYGNNETMLEWAQGPAVRS	WKK95592.1	putative L-shaped tail fiber protein	4e-11	106.32	MADQNLKQIQFKRTSTENKAPGADIVARGEIVLNTHGRTLAIYTKDEADNVVQLAGKGVPFLDTAGNLNVDGTTTLKDNVTISPNKAINFEASDLSGALVRHITGKCANNDGWYIGAGGASDQGFLEIGTYDNGNEPIYFVQRTGGTTQAEVRRLALLDGFGDTSIPGDLRLTNKTVKISNGSTLTLEMGVGANDAYIKNLRGTGVLQLTNDSNLTFRNSQVYYAMNGRGPGKSGTLLTNVENNRQAWQYVISAATAGTPRWVKVATIKHPGDMSSQLDLMITGGIDSGHGRHYVDFITLSGRNLTSWSTSNLDNWVEWRRVGSPNRGNAPEYYVVKNDAATDSEASFDFYAKVPRYGNGLYVTVLNTAGYNGQDSGKVIIYETGQDTGATTPSGSILV…
212	RVNMTGGYLGQEVAEDIGGRT	WKK95592.1	putative L-shaped tail fiber protein	8e-11	105.64	MADQNLKQIQFKRTSTENKAPGADIVARGEIVLNTHGRTLAIYTKDEADNVVQLAGKGVPFLDTAGNLNVDGTTTLKDNVTISPNKAINFEASDLSGALVRHITGKCANNDGWYIGAGGASDQGFLEIGTYDNGNEPIYFVQRTGGTTQAEVRRLALLDGFGDTSIPGDLRLTNKTVKISNGSTLTLEMGVGANDAYIKNLRGTGVLQLTNDSNLTFRNSQVYYAMNGRGPGKSGTLLTNVENNRQAWQYVISAATAGTPRWVKVATIKHPGDMSSQLDLMITGGIDSGHGRHYVDFITLSGRNLTSWSTSNLDNWVEWRRVGSPNRGNAPEYYVVKNDAATDSEASFDFYAKVPRYGNGLYVTVLNTAGYNGQDSGKVIIYETGQDTGATTPSGSILV…
220	KITGNLNVSEDNRM	WKK95592.1	putative L-shaped tail fiber protein	6e-06	104.8	MADQNLKQIQFKRTSTENKAPGADIVARGEIVLNTHGRTLAIYTKDEADNVVQLAGKGVPFLDTAGNLNVDGTTTLKDNVTISPNKAINFEASDLSGALVRHITGKCANNDGWYIGAGGASDQGFLEIGTYDNGNEPIYFVQRTGGTTQAEVRRLALLDGFGDTSIPGDLRLTNKTVKISNGSTLTLEMGVGANDAYIKNLRGTGVLQLTNDSNLTFRNSQVYYAMNGRGPGKSGTLLTNVENNRQAWQYVISAATAGTPRWVKVATIKHPGDMSSQLDLMITGGIDSGHGRHYVDFITLSGRNLTSWSTSNLDNWVEWRRVGSPNRGNAPEYYVVKNDAATDSEASFDFYAKVPRYGNGLYVTVLNTAGYNGQDSGKVIIYETGQDTGATTPSGSILV…
223	NMLYGTANKPNADDNDFVSKS	WKK95592.1	putative L-shaped tail fiber protein	5e-11	104.59	MADQNLKQIQFKRTSTENKAPGADIVARGEIVLNTHGRTLAIYTKDEADNVVQLAGKGVPFLDTAGNLNVDGTTTLKDNVTISPNKAINFEASDLSGALVRHITGKCANNDGWYIGAGGASDQGFLEIGTYDNGNEPIYFVQRTGGTTQAEVRRLALLDGFGDTSIPGDLRLTNKTVKISNGSTLTLEMGVGANDAYIKNLRGTGVLQLTNDSNLTFRNSQVYYAMNGRGPGKSGTLLTNVENNRQAWQYVISAATAGTPRWVKVATIKHPGDMSSQLDLMITGGIDSGHGRHYVDFITLSGRNLTSWSTSNLDNWVEWRRVGSPNRGNAPEYYVVKNDAATDSEASFDFYAKVPRYGNGLYVTVLNTAGYNGQDSGKVIIYETGQDTGATTPSGSILV…
237	RQLTVTSNTNLNSDLIVKG	WKK95592.1	putative L-shaped tail fiber protein	2e-08	103.3	MADQNLKQIQFKRTSTENKAPGADIVARGEIVLNTHGRTLAIYTKDEADNVVQLAGKGVPFLDTAGNLNVDGTTTLKDNVTISPNKAINFEASDLSGALVRHITGKCANNDGWYIGAGGASDQGFLEIGTYDNGNEPIYFVQRTGGTTQAEVRRLALLDGFGDTSIPGDLRLTNKTVKISNGSTLTLEMGVGANDAYIKNLRGTGVLQLTNDSNLTFRNSQVYYAMNGRGPGKSGTLLTNVENNRQAWQYVISAATAGTPRWVKVATIKHPGDMSSQLDLMITGGIDSGHGRHYVDFITLSGRNLTSWSTSNLDNWVEWRRVGSPNRGNAPEYYVVKNDAATDSEASFDFYAKVPRYGNGLYVTVLNTAGYNGQDSGKVIIYETGQDTGATTPSGSILV…
238	KVSSGNLVAADTTNAGGLFAKN	WKK95592.1	putative L-shaped tail fiber protein	3e-10	103.3	MADQNLKQIQFKRTSTENKAPGADIVARGEIVLNTHGRTLAIYTKDEADNVVQLAGKGVPFLDTAGNLNVDGTTTLKDNVTISPNKAINFEASDLSGALVRHITGKCANNDGWYIGAGGASDQGFLEIGTYDNGNEPIYFVQRTGGTTQAEVRRLALLDGFGDTSIPGDLRLTNKTVKISNGSTLTLEMGVGANDAYIKNLRGTGVLQLTNDSNLTFRNSQVYYAMNGRGPGKSGTLLTNVENNRQAWQYVISAATAGTPRWVKVATIKHPGDMSSQLDLMITGGIDSGHGRHYVDFITLSGRNLTSWSTSNLDNWVEWRRVGSPNRGNAPEYYVVKNDAATDSEASFDFYAKVPRYGNGLYVTVLNTAGYNGQDSGKVIIYETGQDTGATTPSGSILV…
248	ETGQDTGATTPSGSILVSMKQ	WKK95592.1	putative L-shaped tail fiber protein	2e-10	102.63	MADQNLKQIQFKRTSTENKAPGADIVARGEIVLNTHGRTLAIYTKDEADNVVQLAGKGVPFLDTAGNLNVDGTTTLKDNVTISPNKAINFEASDLSGALVRHITGKCANNDGWYIGAGGASDQGFLEIGTYDNGNEPIYFVQRTGGTTQAEVRRLALLDGFGDTSIPGDLRLTNKTVKISNGSTLTLEMGVGANDAYIKNLRGTGVLQLTNDSNLTFRNSQVYYAMNGRGPGKSGTLLTNVENNRQAWQYVISAATAGTPRWVKVATIKHPGDMSSQLDLMITGGIDSGHGRHYVDFITLSGRNLTSWSTSNLDNWVEWRRVGSPNRGNAPEYYVVKNDAATDSEASFDFYAKVPRYGNGLYVTVLNTAGYNGQDSGKVIIYETGQDTGATTPSGSILV…
250	KAINFEASDLSGALVRH	WKK95592.1	putative L-shaped tail fiber protein	1e-07	101.97	MADQNLKQIQFKRTSTENKAPGADIVARGEIVLNTHGRTLAIYTKDEADNVVQLAGKGVPFLDTAGNLNVDGTTTLKDNVTISPNKAINFEASDLSGALVRHITGKCANNDGWYIGAGGASDQGFLEIGTYDNGNEPIYFVQRTGGTTQAEVRRLALLDGFGDTSIPGDLRLTNKTVKISNGSTLTLEMGVGANDAYIKNLRGTGVLQLTNDSNLTFRNSQVYYAMNGRGPGKSGTLLTNVENNRQAWQYVISAATAGTPRWVKVATIKHPGDMSSQLDLMITGGIDSGHGRHYVDFITLSGRNLTSWSTSNLDNWVEWRRVGSPNRGNAPEYYVVKNDAATDSEASFDFYAKVPRYGNGLYVTVLNTAGYNGQDSGKVIIYETGQDTGATTPSGSILV…
257	RTGDTMAALNIDYSSGNVRV	WKK95592.1	putative L-shaped tail fiber protein	8e-10	101.45	MADQNLKQIQFKRTSTENKAPGADIVARGEIVLNTHGRTLAIYTKDEADNVVQLAGKGVPFLDTAGNLNVDGTTTLKDNVTISPNKAINFEASDLSGALVRHITGKCANNDGWYIGAGGASDQGFLEIGTYDNGNEPIYFVQRTGGTTQAEVRRLALLDGFGDTSIPGDLRLTNKTVKISNGSTLTLEMGVGANDAYIKNLRGTGVLQLTNDSNLTFRNSQVYYAMNGRGPGKSGTLLTNVENNRQAWQYVISAATAGTPRWVKVATIKHPGDMSSQLDLMITGGIDSGHGRHYVDFITLSGRNLTSWSTSNLDNWVEWRRVGSPNRGNAPEYYVVKNDAATDSEASFDFYAKVPRYGNGLYVTVLNTAGYNGQDSGKVIIYETGQDTGATTPSGSILV…
258	KDEADNVVQLAGKG	WKK95592.1	putative L-shaped tail fiber protein	9e-05	101.45	MADQNLKQIQFKRTSTENKAPGADIVARGEIVLNTHGRTLAIYTKDEADNVVQLAGKGVPFLDTAGNLNVDGTTTLKDNVTISPNKAINFEASDLSGALVRHITGKCANNDGWYIGAGGASDQGFLEIGTYDNGNEPIYFVQRTGGTTQAEVRRLALLDGFGDTSIPGDLRLTNKTVKISNGSTLTLEMGVGANDAYIKNLRGTGVLQLTNDSNLTFRNSQVYYAMNGRGPGKSGTLLTNVENNRQAWQYVISAATAGTPRWVKVATIKHPGDMSSQLDLMITGGIDSGHGRHYVDFITLSGRNLTSWSTSNLDNWVEWRRVGSPNRGNAPEYYVVKNDAATDSEASFDFYAKVPRYGNGLYVTVLNTAGYNGQDSGKVIIYETGQDTGATTPSGSILV…
261	RWGTGDNQTDNALVFDQNSIGMVRV	WKK95592.1	putative L-shaped tail fiber protein	5e-14	101.01	MADQNLKQIQFKRTSTENKAPGADIVARGEIVLNTHGRTLAIYTKDEADNVVQLAGKGVPFLDTAGNLNVDGTTTLKDNVTISPNKAINFEASDLSGALVRHITGKCANNDGWYIGAGGASDQGFLEIGTYDNGNEPIYFVQRTGGTTQAEVRRLALLDGFGDTSIPGDLRLTNKTVKISNGSTLTLEMGVGANDAYIKNLRGTGVLQLTNDSNLTFRNSQVYYAMNGRGPGKSGTLLTNVENNRQAWQYVISAATAGTPRWVKVATIKHPGDMSSQLDLMITGGIDSGHGRHYVDFITLSGRNLTSWSTSNLDNWVEWRRVGSPNRGNAPEYYVVKNDAATDSEASFDFYAKVPRYGNGLYVTVLNTAGYNGQDSGKVIIYETGQDTGATTPSGSILV…
262	RNLTSWSTSNLDNWVEWRR	WKK95592.1	putative L-shaped tail fiber protein	7e-10	100.99	MADQNLKQIQFKRTSTENKAPGADIVARGEIVLNTHGRTLAIYTKDEADNVVQLAGKGVPFLDTAGNLNVDGTTTLKDNVTISPNKAINFEASDLSGALVRHITGKCANNDGWYIGAGGASDQGFLEIGTYDNGNEPIYFVQRTGGTTQAEVRRLALLDGFGDTSIPGDLRLTNKTVKISNGSTLTLEMGVGANDAYIKNLRGTGVLQLTNDSNLTFRNSQVYYAMNGRGPGKSGTLLTNVENNRQAWQYVISAATAGTPRWVKVATIKHPGDMSSQLDLMITGGIDSGHGRHYVDFITLSGRNLTSWSTSNLDNWVEWRRVGSPNRGNAPEYYVVKNDAATDSEASFDFYAKVPRYGNGLYVTVLNTAGYNGQDSGKVIIYETGQDTGATTPSGSILV…
284	RLALLDGFGDTSIPGDLRL	WKK95592.1	putative L-shaped tail fiber protein	2e-09	99.2	MADQNLKQIQFKRTSTENKAPGADIVARGEIVLNTHGRTLAIYTKDEADNVVQLAGKGVPFLDTAGNLNVDGTTTLKDNVTISPNKAINFEASDLSGALVRHITGKCANNDGWYIGAGGASDQGFLEIGTYDNGNEPIYFVQRTGGTTQAEVRRLALLDGFGDTSIPGDLRLTNKTVKISNGSTLTLEMGVGANDAYIKNLRGTGVLQLTNDSNLTFRNSQVYYAMNGRGPGKSGTLLTNVENNRQAWQYVISAATAGTPRWVKVATIKHPGDMSSQLDLMITGGIDSGHGRHYVDFITLSGRNLTSWSTSNLDNWVEWRRVGSPNRGNAPEYYVVKNDAATDSEASFDFYAKVPRYGNGLYVTVLNTAGYNGQDSGKVIIYETGQDTGATTPSGSILV…
287	KDEADNVVQLAGKGVPFLDTAGNLNVDGTTTLKD	WKK95592.1	putative L-shaped tail fiber protein	6e-19	98.77	MADQNLKQIQFKRTSTENKAPGADIVARGEIVLNTHGRTLAIYTKDEADNVVQLAGKGVPFLDTAGNLNVDGTTTLKDNVTISPNKAINFEASDLSGALVRHITGKCANNDGWYIGAGGASDQGFLEIGTYDNGNEPIYFVQRTGGTTQAEVRRLALLDGFGDTSIPGDLRLTNKTVKISNGSTLTLEMGVGANDAYIKNLRGTGVLQLTNDSNLTFRNSQVYYAMNGRGPGKSGTLLTNVENNRQAWQYVISAATAGTPRWVKVATIKHPGDMSSQLDLMITGGIDSGHGRHYVDFITLSGRNLTSWSTSNLDNWVEWRRVGSPNRGNAPEYYVVKNDAATDSEASFDFYAKVPRYGNGLYVTVLNTAGYNGQDSGKVIIYETGQDTGATTPSGSILV…
304	KQIFDSIAKPDFSDTTGTLPVNRG	WKK95592.1	putative L-shaped tail fiber protein	2e-13	97.77	MADQNLKQIQFKRTSTENKAPGADIVARGEIVLNTHGRTLAIYTKDEADNVVQLAGKGVPFLDTAGNLNVDGTTTLKDNVTISPNKAINFEASDLSGALVRHITGKCANNDGWYIGAGGASDQGFLEIGTYDNGNEPIYFVQRTGGTTQAEVRRLALLDGFGDTSIPGDLRLTNKTVKISNGSTLTLEMGVGANDAYIKNLRGTGVLQLTNDSNLTFRNSQVYYAMNGRGPGKSGTLLTNVENNRQAWQYVISAATAGTPRWVKVATIKHPGDMSSQLDLMITGGIDSGHGRHYVDFITLSGRNLTSWSTSNLDNWVEWRRVGSPNRGNAPEYYVVKNDAATDSEASFDFYAKVPRYGNGLYVTVLNTAGYNGQDSGKVIIYETGQDTGATTPSGSILV…
308	RVYSCLAQGPGANITGMPPALTNLNGDFLLIVEKM	WKK95592.1	putative L-shaped tail fiber protein	2e-21	97.42	MADQNLKQIQFKRTSTENKAPGADIVARGEIVLNTHGRTLAIYTKDEADNVVQLAGKGVPFLDTAGNLNVDGTTTLKDNVTISPNKAINFEASDLSGALVRHITGKCANNDGWYIGAGGASDQGFLEIGTYDNGNEPIYFVQRTGGTTQAEVRRLALLDGFGDTSIPGDLRLTNKTVKISNGSTLTLEMGVGANDAYIKNLRGTGVLQLTNDSNLTFRNSQVYYAMNGRGPGKSGTLLTNVENNRQAWQYVISAATAGTPRWVKVATIKHPGDMSSQLDLMITGGIDSGHGRHYVDFITLSGRNLTSWSTSNLDNWVEWRRVGSPNRGNAPEYYVVKNDAATDSEASFDFYAKVPRYGNGLYVTVLNTAGYNGQDSGKVIIYETGQDTGATTPSGSILV…
312	IFDSIAKPDFSDTTGTLPVNRG	WKK95592.1	putative L-shaped tail fiber protein	8e-12	96.75	MADQNLKQIQFKRTSTENKAPGADIVARGEIVLNTHGRTLAIYTKDEADNVVQLAGKGVPFLDTAGNLNVDGTTTLKDNVTISPNKAINFEASDLSGALVRHITGKCANNDGWYIGAGGASDQGFLEIGTYDNGNEPIYFVQRTGGTTQAEVRRLALLDGFGDTSIPGDLRLTNKTVKISNGSTLTLEMGVGANDAYIKNLRGTGVLQLTNDSNLTFRNSQVYYAMNGRGPGKSGTLLTNVENNRQAWQYVISAATAGTPRWVKVATIKHPGDMSSQLDLMITGGIDSGHGRHYVDFITLSGRNLTSWSTSNLDNWVEWRRVGSPNRGNAPEYYVVKNDAATDSEASFDFYAKVPRYGNGLYVTVLNTAGYNGQDSGKVIIYETGQDTGATTPSGSILV…
327	KYIAFRPYGDTSNSEIRV	WKK95592.1	putative L-shaped tail fiber protein	2e-09	95.19	MADQNLKQIQFKRTSTENKAPGADIVARGEIVLNTHGRTLAIYTKDEADNVVQLAGKGVPFLDTAGNLNVDGTTTLKDNVTISPNKAINFEASDLSGALVRHITGKCANNDGWYIGAGGASDQGFLEIGTYDNGNEPIYFVQRTGGTTQAEVRRLALLDGFGDTSIPGDLRLTNKTVKISNGSTLTLEMGVGANDAYIKNLRGTGVLQLTNDSNLTFRNSQVYYAMNGRGPGKSGTLLTNVENNRQAWQYVISAATAGTPRWVKVATIKHPGDMSSQLDLMITGGIDSGHGRHYVDFITLSGRNLTSWSTSNLDNWVEWRRVGSPNRGNAPEYYVVKNDAATDSEASFDFYAKVPRYGNGLYVTVLNTAGYNGQDSGKVIIYETGQDTGATTPSGSILV…
329	YETGQDTGATTPSGSILVSMKQ	WKK95592.1	putative L-shaped tail fiber protein	2e-11	95.07	MADQNLKQIQFKRTSTENKAPGADIVARGEIVLNTHGRTLAIYTKDEADNVVQLAGKGVPFLDTAGNLNVDGTTTLKDNVTISPNKAINFEASDLSGALVRHITGKCANNDGWYIGAGGASDQGFLEIGTYDNGNEPIYFVQRTGGTTQAEVRRLALLDGFGDTSIPGDLRLTNKTVKISNGSTLTLEMGVGANDAYIKNLRGTGVLQLTNDSNLTFRNSQVYYAMNGRGPGKSGTLLTNVENNRQAWQYVISAATAGTPRWVKVATIKHPGDMSSQLDLMITGGIDSGHGRHYVDFITLSGRNLTSWSTSNLDNWVEWRRVGSPNRGNAPEYYVVKNDAATDSEASFDFYAKVPRYGNGLYVTVLNTAGYNGQDSGKVIIYETGQDTGATTPSGSILV…
333	KAVTFQTDGNIVGGTLFGGNLNNYLSNLTGTANSKV	WKK95592.1	putative L-shaped tail fiber protein	1e-19	94.8	MADQNLKQIQFKRTSTENKAPGADIVARGEIVLNTHGRTLAIYTKDEADNVVQLAGKGVPFLDTAGNLNVDGTTTLKDNVTISPNKAINFEASDLSGALVRHITGKCANNDGWYIGAGGASDQGFLEIGTYDNGNEPIYFVQRTGGTTQAEVRRLALLDGFGDTSIPGDLRLTNKTVKISNGSTLTLEMGVGANDAYIKNLRGTGVLQLTNDSNLTFRNSQVYYAMNGRGPGKSGTLLTNVENNRQAWQYVISAATAGTPRWVKVATIKHPGDMSSQLDLMITGGIDSGHGRHYVDFITLSGRNLTSWSTSNLDNWVEWRRVGSPNRGNAPEYYVVKNDAATDSEASFDFYAKVPRYGNGLYVTVLNTAGYNGQDSGKVIIYETGQDTGATTPSGSILV…
337	RVNMTGGYLGQEVAEDIGGRT	WKK95592.1	putative L-shaped tail fiber protein	8e-11	94.57	MADQNLKQIQFKRTSTENKAPGADIVARGEIVLNTHGRTLAIYTKDEADNVVQLAGKGVPFLDTAGNLNVDGTTTLKDNVTISPNKAINFEASDLSGALVRHITGKCANNDGWYIGAGGASDQGFLEIGTYDNGNEPIYFVQRTGGTTQAEVRRLALLDGFGDTSIPGDLRLTNKTVKISNGSTLTLEMGVGANDAYIKNLRGTGVLQLTNDSNLTFRNSQVYYAMNGRGPGKSGTLLTNVENNRQAWQYVISAATAGTPRWVKVATIKHPGDMSSQLDLMITGGIDSGHGRHYVDFITLSGRNLTSWSTSNLDNWVEWRRVGSPNRGNAPEYYVVKNDAATDSEASFDFYAKVPRYGNGLYVTVLNTAGYNGQDSGKVIIYETGQDTGATTPSGSILV…
338	KSGTLLTNVENNRQ	WKK95592.1	putative L-shaped tail fiber protein	1e-05	94.45	MADQNLKQIQFKRTSTENKAPGADIVARGEIVLNTHGRTLAIYTKDEADNVVQLAGKGVPFLDTAGNLNVDGTTTLKDNVTISPNKAINFEASDLSGALVRHITGKCANNDGWYIGAGGASDQGFLEIGTYDNGNEPIYFVQRTGGTTQAEVRRLALLDGFGDTSIPGDLRLTNKTVKISNGSTLTLEMGVGANDAYIKNLRGTGVLQLTNDSNLTFRNSQVYYAMNGRGPGKSGTLLTNVENNRQAWQYVISAATAGTPRWVKVATIKHPGDMSSQLDLMITGGIDSGHGRHYVDFITLSGRNLTSWSTSNLDNWVEWRRVGSPNRGNAPEYYVVKNDAATDSEASFDFYAKVPRYGNGLYVTVLNTAGYNGQDSGKVIIYETGQDTGATTPSGSILV…
348	RYGNGLYVTVLNTAGYNGQDSGKV	WKK95592.1	putative L-shaped tail fiber protein	2e-12	93.82	MADQNLKQIQFKRTSTENKAPGADIVARGEIVLNTHGRTLAIYTKDEADNVVQLAGKGVPFLDTAGNLNVDGTTTLKDNVTISPNKAINFEASDLSGALVRHITGKCANNDGWYIGAGGASDQGFLEIGTYDNGNEPIYFVQRTGGTTQAEVRRLALLDGFGDTSIPGDLRLTNKTVKISNGSTLTLEMGVGANDAYIKNLRGTGVLQLTNDSNLTFRNSQVYYAMNGRGPGKSGTLLTNVENNRQAWQYVISAATAGTPRWVKVATIKHPGDMSSQLDLMITGGIDSGHGRHYVDFITLSGRNLTSWSTSNLDNWVEWRRVGSPNRGNAPEYYVVKNDAATDSEASFDFYAKVPRYGNGLYVTVLNTAGYNGQDSGKVIIYETGQDTGATTPSGSILV…
358	KVSYNMLYGTANKPNADDNDFVSKS	WKK95592.1	putative L-shaped tail fiber protein	1e-13	92.95	MADQNLKQIQFKRTSTENKAPGADIVARGEIVLNTHGRTLAIYTKDEADNVVQLAGKGVPFLDTAGNLNVDGTTTLKDNVTISPNKAINFEASDLSGALVRHITGKCANNDGWYIGAGGASDQGFLEIGTYDNGNEPIYFVQRTGGTTQAEVRRLALLDGFGDTSIPGDLRLTNKTVKISNGSTLTLEMGVGANDAYIKNLRGTGVLQLTNDSNLTFRNSQVYYAMNGRGPGKSGTLLTNVENNRQAWQYVISAATAGTPRWVKVATIKHPGDMSSQLDLMITGGIDSGHGRHYVDFITLSGRNLTSWSTSNLDNWVEWRRVGSPNRGNAPEYYVVKNDAATDSEASFDFYAKVPRYGNGLYVTVLNTAGYNGQDSGKVIIYETGQDTGATTPSGSILV…
365	KQIFDSIAKPDFSDTTGTLPVNRG	WKK95592.1	putative L-shaped tail fiber protein	2e-13	92.41	MADQNLKQIQFKRTSTENKAPGADIVARGEIVLNTHGRTLAIYTKDEADNVVQLAGKGVPFLDTAGNLNVDGTTTLKDNVTISPNKAINFEASDLSGALVRHITGKCANNDGWYIGAGGASDQGFLEIGTYDNGNEPIYFVQRTGGTTQAEVRRLALLDGFGDTSIPGDLRLTNKTVKISNGSTLTLEMGVGANDAYIKNLRGTGVLQLTNDSNLTFRNSQVYYAMNGRGPGKSGTLLTNVENNRQAWQYVISAATAGTPRWVKVATIKHPGDMSSQLDLMITGGIDSGHGRHYVDFITLSGRNLTSWSTSNLDNWVEWRRVGSPNRGNAPEYYVVKNDAATDSEASFDFYAKVPRYGNGLYVTVLNTAGYNGQDSGKVIIYETGQDTGATTPSGSILV…
367	RGGTYDASITINGDITANTVSGRV	WKK95592.1	putative L-shaped tail fiber protein	9e-12	91.99	MADQNLKQIQFKRTSTENKAPGADIVARGEIVLNTHGRTLAIYTKDEADNVVQLAGKGVPFLDTAGNLNVDGTTTLKDNVTISPNKAINFEASDLSGALVRHITGKCANNDGWYIGAGGASDQGFLEIGTYDNGNEPIYFVQRTGGTTQAEVRRLALLDGFGDTSIPGDLRLTNKTVKISNGSTLTLEMGVGANDAYIKNLRGTGVLQLTNDSNLTFRNSQVYYAMNGRGPGKSGTLLTNVENNRQAWQYVISAATAGTPRWVKVATIKHPGDMSSQLDLMITGGIDSGHGRHYVDFITLSGRNLTSWSTSNLDNWVEWRRVGSPNRGNAPEYYVVKNDAATDSEASFDFYAKVPRYGNGLYVTVLNTAGYNGQDSGKVIIYETGQDTGATTPSGSILV…
375	VIAGQAPTDNSHLTNKK	WKK95592.1	putative L-shaped tail fiber protein	3e-08	91.59	MADQNLKQIQFKRTSTENKAPGADIVARGEIVLNTHGRTLAIYTKDEADNVVQLAGKGVPFLDTAGNLNVDGTTTLKDNVTISPNKAINFEASDLSGALVRHITGKCANNDGWYIGAGGASDQGFLEIGTYDNGNEPIYFVQRTGGTTQAEVRRLALLDGFGDTSIPGDLRLTNKTVKISNGSTLTLEMGVGANDAYIKNLRGTGVLQLTNDSNLTFRNSQVYYAMNGRGPGKSGTLLTNVENNRQAWQYVISAATAGTPRWVKVATIKHPGDMSSQLDLMITGGIDSGHGRHYVDFITLSGRNLTSWSTSNLDNWVEWRRVGSPNRGNAPEYYVVKNDAATDSEASFDFYAKVPRYGNGLYVTVLNTAGYNGQDSGKVIIYETGQDTGATTPSGSILV…
376	KVIIYETGQDTGATTPSGSILVSMKQ	WKK95592.1	putative L-shaped tail fiber protein	7e-14	91.37	MADQNLKQIQFKRTSTENKAPGADIVARGEIVLNTHGRTLAIYTKDEADNVVQLAGKGVPFLDTAGNLNVDGTTTLKDNVTISPNKAINFEASDLSGALVRHITGKCANNDGWYIGAGGASDQGFLEIGTYDNGNEPIYFVQRTGGTTQAEVRRLALLDGFGDTSIPGDLRLTNKTVKISNGSTLTLEMGVGANDAYIKNLRGTGVLQLTNDSNLTFRNSQVYYAMNGRGPGKSGTLLTNVENNRQAWQYVISAATAGTPRWVKVATIKHPGDMSSQLDLMITGGIDSGHGRHYVDFITLSGRNLTSWSTSNLDNWVEWRRVGSPNRGNAPEYYVVKNDAATDSEASFDFYAKVPRYGNGLYVTVLNTAGYNGQDSGKVIIYETGQDTGATTPSGSILV…
378	RNTDANLSIAFRL	WKK95592.1	putative L-shaped tail fiber protein	4e-05	91.27	MADQNLKQIQFKRTSTENKAPGADIVARGEIVLNTHGRTLAIYTKDEADNVVQLAGKGVPFLDTAGNLNVDGTTTLKDNVTISPNKAINFEASDLSGALVRHITGKCANNDGWYIGAGGASDQGFLEIGTYDNGNEPIYFVQRTGGTTQAEVRRLALLDGFGDTSIPGDLRLTNKTVKISNGSTLTLEMGVGANDAYIKNLRGTGVLQLTNDSNLTFRNSQVYYAMNGRGPGKSGTLLTNVENNRQAWQYVISAATAGTPRWVKVATIKHPGDMSSQLDLMITGGIDSGHGRHYVDFITLSGRNLTSWSTSNLDNWVEWRRVGSPNRGNAPEYYVVKNDAATDSEASFDFYAKVPRYGNGLYVTVLNTAGYNGQDSGKVIIYETGQDTGATTPSGSILV…
387	RHYVDFITLSGRN	WKK95592.1	putative L-shaped tail fiber protein	4e-06	90.74	MADQNLKQIQFKRTSTENKAPGADIVARGEIVLNTHGRTLAIYTKDEADNVVQLAGKGVPFLDTAGNLNVDGTTTLKDNVTISPNKAINFEASDLSGALVRHITGKCANNDGWYIGAGGASDQGFLEIGTYDNGNEPIYFVQRTGGTTQAEVRRLALLDGFGDTSIPGDLRLTNKTVKISNGSTLTLEMGVGANDAYIKNLRGTGVLQLTNDSNLTFRNSQVYYAMNGRGPGKSGTLLTNVENNRQAWQYVISAATAGTPRWVKVATIKHPGDMSSQLDLMITGGIDSGHGRHYVDFITLSGRNLTSWSTSNLDNWVEWRRVGSPNRGNAPEYYVVKNDAATDSEASFDFYAKVPRYGNGLYVTVLNTAGYNGQDSGKVIIYETGQDTGATTPSGSILV…
391	KVIIYETGQDTGATTPSGSILVSMKQ	WKK95592.1	putative L-shaped tail fiber protein	7e-14	90.57	MADQNLKQIQFKRTSTENKAPGADIVARGEIVLNTHGRTLAIYTKDEADNVVQLAGKGVPFLDTAGNLNVDGTTTLKDNVTISPNKAINFEASDLSGALVRHITGKCANNDGWYIGAGGASDQGFLEIGTYDNGNEPIYFVQRTGGTTQAEVRRLALLDGFGDTSIPGDLRLTNKTVKISNGSTLTLEMGVGANDAYIKNLRGTGVLQLTNDSNLTFRNSQVYYAMNGRGPGKSGTLLTNVENNRQAWQYVISAATAGTPRWVKVATIKHPGDMSSQLDLMITGGIDSGHGRHYVDFITLSGRNLTSWSTSNLDNWVEWRRVGSPNRGNAPEYYVVKNDAATDSEASFDFYAKVPRYGNGLYVTVLNTAGYNGQDSGKVIIYETGQDTGATTPSGSILV…
396	RNLTSWSTSNLDNWVEWRR	WKK95592.1	putative L-shaped tail fiber protein	7e-10	90.2	MADQNLKQIQFKRTSTENKAPGADIVARGEIVLNTHGRTLAIYTKDEADNVVQLAGKGVPFLDTAGNLNVDGTTTLKDNVTISPNKAINFEASDLSGALVRHITGKCANNDGWYIGAGGASDQGFLEIGTYDNGNEPIYFVQRTGGTTQAEVRRLALLDGFGDTSIPGDLRLTNKTVKISNGSTLTLEMGVGANDAYIKNLRGTGVLQLTNDSNLTFRNSQVYYAMNGRGPGKSGTLLTNVENNRQAWQYVISAATAGTPRWVKVATIKHPGDMSSQLDLMITGGIDSGHGRHYVDFITLSGRNLTSWSTSNLDNWVEWRRVGSPNRGNAPEYYVVKNDAATDSEASFDFYAKVPRYGNGLYVTVLNTAGYNGQDSGKVIIYETGQDTGATTPSGSILV…
398	KMTVGGEFEAQNSKI	WKK95592.1	putative L-shaped tail fiber protein	6e-06	90.09	MADQNLKQIQFKRTSTENKAPGADIVARGEIVLNTHGRTLAIYTKDEADNVVQLAGKGVPFLDTAGNLNVDGTTTLKDNVTISPNKAINFEASDLSGALVRHITGKCANNDGWYIGAGGASDQGFLEIGTYDNGNEPIYFVQRTGGTTQAEVRRLALLDGFGDTSIPGDLRLTNKTVKISNGSTLTLEMGVGANDAYIKNLRGTGVLQLTNDSNLTFRNSQVYYAMNGRGPGKSGTLLTNVENNRQAWQYVISAATAGTPRWVKVATIKHPGDMSSQLDLMITGGIDSGHGRHYVDFITLSGRNLTSWSTSNLDNWVEWRRVGSPNRGNAPEYYVVKNDAATDSEASFDFYAKVPRYGNGLYVTVLNTAGYNGQDSGKVIIYETGQDTGATTPSGSILV…
405	KSIVDITSDVDLMNRL	WKK95592.1	putative L-shaped tail fiber protein	1e-06	89.77	MADQNLKQIQFKRTSTENKAPGADIVARGEIVLNTHGRTLAIYTKDEADNVVQLAGKGVPFLDTAGNLNVDGTTTLKDNVTISPNKAINFEASDLSGALVRHITGKCANNDGWYIGAGGASDQGFLEIGTYDNGNEPIYFVQRTGGTTQAEVRRLALLDGFGDTSIPGDLRLTNKTVKISNGSTLTLEMGVGANDAYIKNLRGTGVLQLTNDSNLTFRNSQVYYAMNGRGPGKSGTLLTNVENNRQAWQYVISAATAGTPRWVKVATIKHPGDMSSQLDLMITGGIDSGHGRHYVDFITLSGRNLTSWSTSNLDNWVEWRRVGSPNRGNAPEYYVVKNDAATDSEASFDFYAKVPRYGNGLYVTVLNTAGYNGQDSGKVIIYETGQDTGATTPSGSILV…
408	MAALNIDYSSGNVRV	WKK95592.1	putative L-shaped tail fiber protein	2e-06	89.65	MADQNLKQIQFKRTSTENKAPGADIVARGEIVLNTHGRTLAIYTKDEADNVVQLAGKGVPFLDTAGNLNVDGTTTLKDNVTISPNKAINFEASDLSGALVRHITGKCANNDGWYIGAGGASDQGFLEIGTYDNGNEPIYFVQRTGGTTQAEVRRLALLDGFGDTSIPGDLRLTNKTVKISNGSTLTLEMGVGANDAYIKNLRGTGVLQLTNDSNLTFRNSQVYYAMNGRGPGKSGTLLTNVENNRQAWQYVISAATAGTPRWVKVATIKHPGDMSSQLDLMITGGIDSGHGRHYVDFITLSGRNLTSWSTSNLDNWVEWRRVGSPNRGNAPEYYVVKNDAATDSEASFDFYAKVPRYGNGLYVTVLNTAGYNGQDSGKVIIYETGQDTGATTPSGSILV…
409	RSTSANVQGGFDFWNYEGNTSNMRH	WKK95592.1	putative L-shaped tail fiber protein	9e-15	89.6	MADQNLKQIQFKRTSTENKAPGADIVARGEIVLNTHGRTLAIYTKDEADNVVQLAGKGVPFLDTAGNLNVDGTTTLKDNVTISPNKAINFEASDLSGALVRHITGKCANNDGWYIGAGGASDQGFLEIGTYDNGNEPIYFVQRTGGTTQAEVRRLALLDGFGDTSIPGDLRLTNKTVKISNGSTLTLEMGVGANDAYIKNLRGTGVLQLTNDSNLTFRNSQVYYAMNGRGPGKSGTLLTNVENNRQAWQYVISAATAGTPRWVKVATIKHPGDMSSQLDLMITGGIDSGHGRHYVDFITLSGRNLTSWSTSNLDNWVEWRRVGSPNRGNAPEYYVVKNDAATDSEASFDFYAKVPRYGNGLYVTVLNTAGYNGQDSGKVIIYETGQDTGATTPSGSILV…
423	CLAQGPGANITGMPPALTNLNGDFLLIVEKM	WKK95592.1	putative L-shaped tail fiber protein	2e-18	88.39	MADQNLKQIQFKRTSTENKAPGADIVARGEIVLNTHGRTLAIYTKDEADNVVQLAGKGVPFLDTAGNLNVDGTTTLKDNVTISPNKAINFEASDLSGALVRHITGKCANNDGWYIGAGGASDQGFLEIGTYDNGNEPIYFVQRTGGTTQAEVRRLALLDGFGDTSIPGDLRLTNKTVKISNGSTLTLEMGVGANDAYIKNLRGTGVLQLTNDSNLTFRNSQVYYAMNGRGPGKSGTLLTNVENNRQAWQYVISAATAGTPRWVKVATIKHPGDMSSQLDLMITGGIDSGHGRHYVDFITLSGRNLTSWSTSNLDNWVEWRRVGSPNRGNAPEYYVVKNDAATDSEASFDFYAKVPRYGNGLYVTVLNTAGYNGQDSGKVIIYETGQDTGATTPSGSILV…
431	KSGTLLTNVENNRQ	WKK95592.1	putative L-shaped tail fiber protein	1e-05	87.85	MADQNLKQIQFKRTSTENKAPGADIVARGEIVLNTHGRTLAIYTKDEADNVVQLAGKGVPFLDTAGNLNVDGTTTLKDNVTISPNKAINFEASDLSGALVRHITGKCANNDGWYIGAGGASDQGFLEIGTYDNGNEPIYFVQRTGGTTQAEVRRLALLDGFGDTSIPGDLRLTNKTVKISNGSTLTLEMGVGANDAYIKNLRGTGVLQLTNDSNLTFRNSQVYYAMNGRGPGKSGTLLTNVENNRQAWQYVISAATAGTPRWVKVATIKHPGDMSSQLDLMITGGIDSGHGRHYVDFITLSGRNLTSWSTSNLDNWVEWRRVGSPNRGNAPEYYVVKNDAATDSEASFDFYAKVPRYGNGLYVTVLNTAGYNGQDSGKVIIYETGQDTGATTPSGSILV…
441	RSNTAGAFVIYAKA	WKK95592.1	putative L-shaped tail fiber protein	1e-05	86.97	MADQNLKQIQFKRTSTENKAPGADIVARGEIVLNTHGRTLAIYTKDEADNVVQLAGKGVPFLDTAGNLNVDGTTTLKDNVTISPNKAINFEASDLSGALVRHITGKCANNDGWYIGAGGASDQGFLEIGTYDNGNEPIYFVQRTGGTTQAEVRRLALLDGFGDTSIPGDLRLTNKTVKISNGSTLTLEMGVGANDAYIKNLRGTGVLQLTNDSNLTFRNSQVYYAMNGRGPGKSGTLLTNVENNRQAWQYVISAATAGTPRWVKVATIKHPGDMSSQLDLMITGGIDSGHGRHYVDFITLSGRNLTSWSTSNLDNWVEWRRVGSPNRGNAPEYYVVKNDAATDSEASFDFYAKVPRYGNGLYVTVLNTAGYNGQDSGKVIIYETGQDTGATTPSGSILV…
450	RNSQVYYAMNGRG	WKK95592.1	putative L-shaped tail fiber protein	1e-05	86.69	MADQNLKQIQFKRTSTENKAPGADIVARGEIVLNTHGRTLAIYTKDEADNVVQLAGKGVPFLDTAGNLNVDGTTTLKDNVTISPNKAINFEASDLSGALVRHITGKCANNDGWYIGAGGASDQGFLEIGTYDNGNEPIYFVQRTGGTTQAEVRRLALLDGFGDTSIPGDLRLTNKTVKISNGSTLTLEMGVGANDAYIKNLRGTGVLQLTNDSNLTFRNSQVYYAMNGRGPGKSGTLLTNVENNRQAWQYVISAATAGTPRWVKVATIKHPGDMSSQLDLMITGGIDSGHGRHYVDFITLSGRNLTSWSTSNLDNWVEWRRVGSPNRGNAPEYYVVKNDAATDSEASFDFYAKVPRYGNGLYVTVLNTAGYNGQDSGKVIIYETGQDTGATTPSGSILV…
452	KVIIYETGQDTGATTPSGSILVSMKQ	WKK95592.1	putative L-shaped tail fiber protein	7e-14	86.61	MADQNLKQIQFKRTSTENKAPGADIVARGEIVLNTHGRTLAIYTKDEADNVVQLAGKGVPFLDTAGNLNVDGTTTLKDNVTISPNKAINFEASDLSGALVRHITGKCANNDGWYIGAGGASDQGFLEIGTYDNGNEPIYFVQRTGGTTQAEVRRLALLDGFGDTSIPGDLRLTNKTVKISNGSTLTLEMGVGANDAYIKNLRGTGVLQLTNDSNLTFRNSQVYYAMNGRGPGKSGTLLTNVENNRQAWQYVISAATAGTPRWVKVATIKHPGDMSSQLDLMITGGIDSGHGRHYVDFITLSGRNLTSWSTSNLDNWVEWRRVGSPNRGNAPEYYVVKNDAATDSEASFDFYAKVPRYGNGLYVTVLNTAGYNGQDSGKVIIYETGQDTGATTPSGSILV…
453	HLRPNGDTASQSTVIDQTGKM	WKK95592.1	putative L-shaped tail fiber protein	2e-11	86.57	MADQNLKQIQFKRTSTENKAPGADIVARGEIVLNTHGRTLAIYTKDEADNVVQLAGKGVPFLDTAGNLNVDGTTTLKDNVTISPNKAINFEASDLSGALVRHITGKCANNDGWYIGAGGASDQGFLEIGTYDNGNEPIYFVQRTGGTTQAEVRRLALLDGFGDTSIPGDLRLTNKTVKISNGSTLTLEMGVGANDAYIKNLRGTGVLQLTNDSNLTFRNSQVYYAMNGRGPGKSGTLLTNVENNRQAWQYVISAATAGTPRWVKVATIKHPGDMSSQLDLMITGGIDSGHGRHYVDFITLSGRNLTSWSTSNLDNWVEWRRVGSPNRGNAPEYYVVKNDAATDSEASFDFYAKVPRYGNGLYVTVLNTAGYNGQDSGKVIIYETGQDTGATTPSGSILV…
456	INFEASDLSGALVRH	WKK95592.1	putative L-shaped tail fiber protein	1e-06	86.34	MADQNLKQIQFKRTSTENKAPGADIVARGEIVLNTHGRTLAIYTKDEADNVVQLAGKGVPFLDTAGNLNVDGTTTLKDNVTISPNKAINFEASDLSGALVRHITGKCANNDGWYIGAGGASDQGFLEIGTYDNGNEPIYFVQRTGGTTQAEVRRLALLDGFGDTSIPGDLRLTNKTVKISNGSTLTLEMGVGANDAYIKNLRGTGVLQLTNDSNLTFRNSQVYYAMNGRGPGKSGTLLTNVENNRQAWQYVISAATAGTPRWVKVATIKHPGDMSSQLDLMITGGIDSGHGRHYVDFITLSGRNLTSWSTSNLDNWVEWRRVGSPNRGNAPEYYVVKNDAATDSEASFDFYAKVPRYGNGLYVTVLNTAGYNGQDSGKVIIYETGQDTGATTPSGSILV…
466	KQIFDSIAKPDFSDTTGTLPVNRG	WKK95592.1	putative L-shaped tail fiber protein	2e-13	85.58	MADQNLKQIQFKRTSTENKAPGADIVARGEIVLNTHGRTLAIYTKDEADNVVQLAGKGVPFLDTAGNLNVDGTTTLKDNVTISPNKAINFEASDLSGALVRHITGKCANNDGWYIGAGGASDQGFLEIGTYDNGNEPIYFVQRTGGTTQAEVRRLALLDGFGDTSIPGDLRLTNKTVKISNGSTLTLEMGVGANDAYIKNLRGTGVLQLTNDSNLTFRNSQVYYAMNGRGPGKSGTLLTNVENNRQAWQYVISAATAGTPRWVKVATIKHPGDMSSQLDLMITGGIDSGHGRHYVDFITLSGRNLTSWSTSNLDNWVEWRRVGSPNRGNAPEYYVVKNDAATDSEASFDFYAKVPRYGNGLYVTVLNTAGYNGQDSGKVIIYETGQDTGATTPSGSILV…
467	LALLDGFGDTSIPGDLRL	WKK95592.1	putative L-shaped tail fiber protein	1e-08	85.56	MADQNLKQIQFKRTSTENKAPGADIVARGEIVLNTHGRTLAIYTKDEADNVVQLAGKGVPFLDTAGNLNVDGTTTLKDNVTISPNKAINFEASDLSGALVRHITGKCANNDGWYIGAGGASDQGFLEIGTYDNGNEPIYFVQRTGGTTQAEVRRLALLDGFGDTSIPGDLRLTNKTVKISNGSTLTLEMGVGANDAYIKNLRGTGVLQLTNDSNLTFRNSQVYYAMNGRGPGKSGTLLTNVENNRQAWQYVISAATAGTPRWVKVATIKHPGDMSSQLDLMITGGIDSGHGRHYVDFITLSGRNLTSWSTSNLDNWVEWRRVGSPNRGNAPEYYVVKNDAATDSEASFDFYAKVPRYGNGLYVTVLNTAGYNGQDSGKVIIYETGQDTGATTPSGSILV…
470	KFVIAGQAPTDNSHLTNKKY	WKK95592.1	putative L-shaped tail fiber protein	7e-11	85.52	MADQNLKQIQFKRTSTENKAPGADIVARGEIVLNTHGRTLAIYTKDEADNVVQLAGKGVPFLDTAGNLNVDGTTTLKDNVTISPNKAINFEASDLSGALVRHITGKCANNDGWYIGAGGASDQGFLEIGTYDNGNEPIYFVQRTGGTTQAEVRRLALLDGFGDTSIPGDLRLTNKTVKISNGSTLTLEMGVGANDAYIKNLRGTGVLQLTNDSNLTFRNSQVYYAMNGRGPGKSGTLLTNVENNRQAWQYVISAATAGTPRWVKVATIKHPGDMSSQLDLMITGGIDSGHGRHYVDFITLSGRNLTSWSTSNLDNWVEWRRVGSPNRGNAPEYYVVKNDAATDSEASFDFYAKVPRYGNGLYVTVLNTAGYNGQDSGKVIIYETGQDTGATTPSGSILV…
498	RNTGDLVLFPSDISKA	WKK95592.1	putative L-shaped tail fiber protein	2e-07	84.05	MADQNLKQIQFKRTSTENKAPGADIVARGEIVLNTHGRTLAIYTKDEADNVVQLAGKGVPFLDTAGNLNVDGTTTLKDNVTISPNKAINFEASDLSGALVRHITGKCANNDGWYIGAGGASDQGFLEIGTYDNGNEPIYFVQRTGGTTQAEVRRLALLDGFGDTSIPGDLRLTNKTVKISNGSTLTLEMGVGANDAYIKNLRGTGVLQLTNDSNLTFRNSQVYYAMNGRGPGKSGTLLTNVENNRQAWQYVISAATAGTPRWVKVATIKHPGDMSSQLDLMITGGIDSGHGRHYVDFITLSGRNLTSWSTSNLDNWVEWRRVGSPNRGNAPEYYVVKNDAATDSEASFDFYAKVPRYGNGLYVTVLNTAGYNGQDSGKVIIYETGQDTGATTPSGSILV…
510	RVNMTGGYLGQEVAEDIGGRT	WKK95592.1	putative L-shaped tail fiber protein	8e-11	83.36	MADQNLKQIQFKRTSTENKAPGADIVARGEIVLNTHGRTLAIYTKDEADNVVQLAGKGVPFLDTAGNLNVDGTTTLKDNVTISPNKAINFEASDLSGALVRHITGKCANNDGWYIGAGGASDQGFLEIGTYDNGNEPIYFVQRTGGTTQAEVRRLALLDGFGDTSIPGDLRLTNKTVKISNGSTLTLEMGVGANDAYIKNLRGTGVLQLTNDSNLTFRNSQVYYAMNGRGPGKSGTLLTNVENNRQAWQYVISAATAGTPRWVKVATIKHPGDMSSQLDLMITGGIDSGHGRHYVDFITLSGRNLTSWSTSNLDNWVEWRRVGSPNRGNAPEYYVVKNDAATDSEASFDFYAKVPRYGNGLYVTVLNTAGYNGQDSGKVIIYETGQDTGATTPSGSILV…
513	HLRPNGDTASQSTVIDQTGKM	WKK95592.1	putative L-shaped tail fiber protein	2e-11	83.28	MADQNLKQIQFKRTSTENKAPGADIVARGEIVLNTHGRTLAIYTKDEADNVVQLAGKGVPFLDTAGNLNVDGTTTLKDNVTISPNKAINFEASDLSGALVRHITGKCANNDGWYIGAGGASDQGFLEIGTYDNGNEPIYFVQRTGGTTQAEVRRLALLDGFGDTSIPGDLRLTNKTVKISNGSTLTLEMGVGANDAYIKNLRGTGVLQLTNDSNLTFRNSQVYYAMNGRGPGKSGTLLTNVENNRQAWQYVISAATAGTPRWVKVATIKHPGDMSSQLDLMITGGIDSGHGRHYVDFITLSGRNLTSWSTSNLDNWVEWRRVGSPNRGNAPEYYVVKNDAATDSEASFDFYAKVPRYGNGLYVTVLNTAGYNGQDSGKVIIYETGQDTGATTPSGSILV…
525	RWGTGDNQTDNALVFDQNSIGMVRV	WKK95592.1	putative L-shaped tail fiber protein	5e-14	82.78	MADQNLKQIQFKRTSTENKAPGADIVARGEIVLNTHGRTLAIYTKDEADNVVQLAGKGVPFLDTAGNLNVDGTTTLKDNVTISPNKAINFEASDLSGALVRHITGKCANNDGWYIGAGGASDQGFLEIGTYDNGNEPIYFVQRTGGTTQAEVRRLALLDGFGDTSIPGDLRLTNKTVKISNGSTLTLEMGVGANDAYIKNLRGTGVLQLTNDSNLTFRNSQVYYAMNGRGPGKSGTLLTNVENNRQAWQYVISAATAGTPRWVKVATIKHPGDMSSQLDLMITGGIDSGHGRHYVDFITLSGRNLTSWSTSNLDNWVEWRRVGSPNRGNAPEYYVVKNDAATDSEASFDFYAKVPRYGNGLYVTVLNTAGYNGQDSGKVIIYETGQDTGATTPSGSILV…
527	KAYGNNETMLEWAQGPAVRS	WKK95592.1	putative L-shaped tail fiber protein	4e-11	82.77	MADQNLKQIQFKRTSTENKAPGADIVARGEIVLNTHGRTLAIYTKDEADNVVQLAGKGVPFLDTAGNLNVDGTTTLKDNVTISPNKAINFEASDLSGALVRHITGKCANNDGWYIGAGGASDQGFLEIGTYDNGNEPIYFVQRTGGTTQAEVRRLALLDGFGDTSIPGDLRLTNKTVKISNGSTLTLEMGVGANDAYIKNLRGTGVLQLTNDSNLTFRNSQVYYAMNGRGPGKSGTLLTNVENNRQAWQYVISAATAGTPRWVKVATIKHPGDMSSQLDLMITGGIDSGHGRHYVDFITLSGRNLTSWSTSNLDNWVEWRRVGSPNRGNAPEYYVVKNDAATDSEASFDFYAKVPRYGNGLYVTVLNTAGYNGQDSGKVIIYETGQDTGATTPSGSILV…
528	RNSQVYYAMNGRG	WKK95592.1	putative L-shaped tail fiber protein	1e-05	82.72	MADQNLKQIQFKRTSTENKAPGADIVARGEIVLNTHGRTLAIYTKDEADNVVQLAGKGVPFLDTAGNLNVDGTTTLKDNVTISPNKAINFEASDLSGALVRHITGKCANNDGWYIGAGGASDQGFLEIGTYDNGNEPIYFVQRTGGTTQAEVRRLALLDGFGDTSIPGDLRLTNKTVKISNGSTLTLEMGVGANDAYIKNLRGTGVLQLTNDSNLTFRNSQVYYAMNGRGPGKSGTLLTNVENNRQAWQYVISAATAGTPRWVKVATIKHPGDMSSQLDLMITGGIDSGHGRHYVDFITLSGRNLTSWSTSNLDNWVEWRRVGSPNRGNAPEYYVVKNDAATDSEASFDFYAKVPRYGNGLYVTVLNTAGYNGQDSGKVIIYETGQDTGATTPSGSILV…
531	LYGTANKPNADDNDFVSKS	WKK95592.1	putative L-shaped tail fiber protein	1e-09	82.64	MADQNLKQIQFKRTSTENKAPGADIVARGEIVLNTHGRTLAIYTKDEADNVVQLAGKGVPFLDTAGNLNVDGTTTLKDNVTISPNKAINFEASDLSGALVRHITGKCANNDGWYIGAGGASDQGFLEIGTYDNGNEPIYFVQRTGGTTQAEVRRLALLDGFGDTSIPGDLRLTNKTVKISNGSTLTLEMGVGANDAYIKNLRGTGVLQLTNDSNLTFRNSQVYYAMNGRGPGKSGTLLTNVENNRQAWQYVISAATAGTPRWVKVATIKHPGDMSSQLDLMITGGIDSGHGRHYVDFITLSGRNLTSWSTSNLDNWVEWRRVGSPNRGNAPEYYVVKNDAATDSEASFDFYAKVPRYGNGLYVTVLNTAGYNGQDSGKVIIYETGQDTGATTPSGSILV…
534	KAYGNNETMLEWAQGPAVRS	WKK95592.1	putative L-shaped tail fiber protein	4e-11	82.31	MADQNLKQIQFKRTSTENKAPGADIVARGEIVLNTHGRTLAIYTKDEADNVVQLAGKGVPFLDTAGNLNVDGTTTLKDNVTISPNKAINFEASDLSGALVRHITGKCANNDGWYIGAGGASDQGFLEIGTYDNGNEPIYFVQRTGGTTQAEVRRLALLDGFGDTSIPGDLRLTNKTVKISNGSTLTLEMGVGANDAYIKNLRGTGVLQLTNDSNLTFRNSQVYYAMNGRGPGKSGTLLTNVENNRQAWQYVISAATAGTPRWVKVATIKHPGDMSSQLDLMITGGIDSGHGRHYVDFITLSGRNLTSWSTSNLDNWVEWRRVGSPNRGNAPEYYVVKNDAATDSEASFDFYAKVPRYGNGLYVTVLNTAGYNGQDSGKVIIYETGQDTGATTPSGSILV…
535	KFVIAGQAPTDNSHLTNKK	WKK95592.1	putative L-shaped tail fiber protein	7e-10	82.3	MADQNLKQIQFKRTSTENKAPGADIVARGEIVLNTHGRTLAIYTKDEADNVVQLAGKGVPFLDTAGNLNVDGTTTLKDNVTISPNKAINFEASDLSGALVRHITGKCANNDGWYIGAGGASDQGFLEIGTYDNGNEPIYFVQRTGGTTQAEVRRLALLDGFGDTSIPGDLRLTNKTVKISNGSTLTLEMGVGANDAYIKNLRGTGVLQLTNDSNLTFRNSQVYYAMNGRGPGKSGTLLTNVENNRQAWQYVISAATAGTPRWVKVATIKHPGDMSSQLDLMITGGIDSGHGRHYVDFITLSGRNLTSWSTSNLDNWVEWRRVGSPNRGNAPEYYVVKNDAATDSEASFDFYAKVPRYGNGLYVTVLNTAGYNGQDSGKVIIYETGQDTGATTPSGSILV…
540	LNVYQSDTNAGAQAIYIKG	WKK95592.1	putative L-shaped tail fiber protein	3e-09	82.2	MADQNLKQIQFKRTSTENKAPGADIVARGEIVLNTHGRTLAIYTKDEADNVVQLAGKGVPFLDTAGNLNVDGTTTLKDNVTISPNKAINFEASDLSGALVRHITGKCANNDGWYIGAGGASDQGFLEIGTYDNGNEPIYFVQRTGGTTQAEVRRLALLDGFGDTSIPGDLRLTNKTVKISNGSTLTLEMGVGANDAYIKNLRGTGVLQLTNDSNLTFRNSQVYYAMNGRGPGKSGTLLTNVENNRQAWQYVISAATAGTPRWVKVATIKHPGDMSSQLDLMITGGIDSGHGRHYVDFITLSGRNLTSWSTSNLDNWVEWRRVGSPNRGNAPEYYVVKNDAATDSEASFDFYAKVPRYGNGLYVTVLNTAGYNGQDSGKVIIYETGQDTGATTPSGSILV…
543	YSCLAQGPGANITGMPPALTNLNGDFLLIVEKM	WKK95592.1	putative L-shaped tail fiber protein	6e-20	82.16	MADQNLKQIQFKRTSTENKAPGADIVARGEIVLNTHGRTLAIYTKDEADNVVQLAGKGVPFLDTAGNLNVDGTTTLKDNVTISPNKAINFEASDLSGALVRHITGKCANNDGWYIGAGGASDQGFLEIGTYDNGNEPIYFVQRTGGTTQAEVRRLALLDGFGDTSIPGDLRLTNKTVKISNGSTLTLEMGVGANDAYIKNLRGTGVLQLTNDSNLTFRNSQVYYAMNGRGPGKSGTLLTNVENNRQAWQYVISAATAGTPRWVKVATIKHPGDMSSQLDLMITGGIDSGHGRHYVDFITLSGRNLTSWSTSNLDNWVEWRRVGSPNRGNAPEYYVVKNDAATDSEASFDFYAKVPRYGNGLYVTVLNTAGYNGQDSGKVIIYETGQDTGATTPSGSILV…
555	RLNVYQSDTNAGAQAIYI	WKK95592.1	putative L-shaped tail fiber protein	1e-08	81.72	MADQNLKQIQFKRTSTENKAPGADIVARGEIVLNTHGRTLAIYTKDEADNVVQLAGKGVPFLDTAGNLNVDGTTTLKDNVTISPNKAINFEASDLSGALVRHITGKCANNDGWYIGAGGASDQGFLEIGTYDNGNEPIYFVQRTGGTTQAEVRRLALLDGFGDTSIPGDLRLTNKTVKISNGSTLTLEMGVGANDAYIKNLRGTGVLQLTNDSNLTFRNSQVYYAMNGRGPGKSGTLLTNVENNRQAWQYVISAATAGTPRWVKVATIKHPGDMSSQLDLMITGGIDSGHGRHYVDFITLSGRNLTSWSTSNLDNWVEWRRVGSPNRGNAPEYYVVKNDAATDSEASFDFYAKVPRYGNGLYVTVLNTAGYNGQDSGKVIIYETGQDTGATTPSGSILV…
561	RNNFNLGLGQTATFGGLIVNGVGNNDPVVTFKN	WKK95592.1	putative L-shaped tail fiber protein	4e-18	80.99	MADQNLKQIQFKRTSTENKAPGADIVARGEIVLNTHGRTLAIYTKDEADNVVQLAGKGVPFLDTAGNLNVDGTTTLKDNVTISPNKAINFEASDLSGALVRHITGKCANNDGWYIGAGGASDQGFLEIGTYDNGNEPIYFVQRTGGTTQAEVRRLALLDGFGDTSIPGDLRLTNKTVKISNGSTLTLEMGVGANDAYIKNLRGTGVLQLTNDSNLTFRNSQVYYAMNGRGPGKSGTLLTNVENNRQAWQYVISAATAGTPRWVKVATIKHPGDMSSQLDLMITGGIDSGHGRHYVDFITLSGRNLTSWSTSNLDNWVEWRRVGSPNRGNAPEYYVVKNDAATDSEASFDFYAKVPRYGNGLYVTVLNTAGYNGQDSGKVIIYETGQDTGATTPSGSILV…
570	KGVQHTPVVLERN	WKK95592.1	putative L-shaped tail fiber protein	4e-06	80.4	MADQNLKQIQFKRTSTENKAPGADIVARGEIVLNTHGRTLAIYTKDEADNVVQLAGKGVPFLDTAGNLNVDGTTTLKDNVTISPNKAINFEASDLSGALVRHITGKCANNDGWYIGAGGASDQGFLEIGTYDNGNEPIYFVQRTGGTTQAEVRRLALLDGFGDTSIPGDLRLTNKTVKISNGSTLTLEMGVGANDAYIKNLRGTGVLQLTNDSNLTFRNSQVYYAMNGRGPGKSGTLLTNVENNRQAWQYVISAATAGTPRWVKVATIKHPGDMSSQLDLMITGGIDSGHGRHYVDFITLSGRNLTSWSTSNLDNWVEWRRVGSPNRGNAPEYYVVKNDAATDSEASFDFYAKVPRYGNGLYVTVLNTAGYNGQDSGKVIIYETGQDTGATTPSGSILV…
578	RGTGVLQLTNDSNLTFRN	WKK95592.1	putative L-shaped tail fiber protein	2e-08	79.93	MADQNLKQIQFKRTSTENKAPGADIVARGEIVLNTHGRTLAIYTKDEADNVVQLAGKGVPFLDTAGNLNVDGTTTLKDNVTISPNKAINFEASDLSGALVRHITGKCANNDGWYIGAGGASDQGFLEIGTYDNGNEPIYFVQRTGGTTQAEVRRLALLDGFGDTSIPGDLRLTNKTVKISNGSTLTLEMGVGANDAYIKNLRGTGVLQLTNDSNLTFRNSQVYYAMNGRGPGKSGTLLTNVENNRQAWQYVISAATAGTPRWVKVATIKHPGDMSSQLDLMITGGIDSGHGRHYVDFITLSGRNLTSWSTSNLDNWVEWRRVGSPNRGNAPEYYVVKNDAATDSEASFDFYAKVPRYGNGLYVTVLNTAGYNGQDSGKVIIYETGQDTGATTPSGSILV…
579	RTLAIYTKDEADNVVQLAGKG	WKK95592.1	putative L-shaped tail fiber protein	1e-10	79.89	MADQNLKQIQFKRTSTENKAPGADIVARGEIVLNTHGRTLAIYTKDEADNVVQLAGKGVPFLDTAGNLNVDGTTTLKDNVTISPNKAINFEASDLSGALVRHITGKCANNDGWYIGAGGASDQGFLEIGTYDNGNEPIYFVQRTGGTTQAEVRRLALLDGFGDTSIPGDLRLTNKTVKISNGSTLTLEMGVGANDAYIKNLRGTGVLQLTNDSNLTFRNSQVYYAMNGRGPGKSGTLLTNVENNRQAWQYVISAATAGTPRWVKVATIKHPGDMSSQLDLMITGGIDSGHGRHYVDFITLSGRNLTSWSTSNLDNWVEWRRVGSPNRGNAPEYYVVKNDAATDSEASFDFYAKVPRYGNGLYVTVLNTAGYNGQDSGKVIIYETGQDTGATTPSGSILV…
582	YNMLYGTANKPNADDNDFVSKS	WKK95592.1	putative L-shaped tail fiber protein	6e-12	79.71	MADQNLKQIQFKRTSTENKAPGADIVARGEIVLNTHGRTLAIYTKDEADNVVQLAGKGVPFLDTAGNLNVDGTTTLKDNVTISPNKAINFEASDLSGALVRHITGKCANNDGWYIGAGGASDQGFLEIGTYDNGNEPIYFVQRTGGTTQAEVRRLALLDGFGDTSIPGDLRLTNKTVKISNGSTLTLEMGVGANDAYIKNLRGTGVLQLTNDSNLTFRNSQVYYAMNGRGPGKSGTLLTNVENNRQAWQYVISAATAGTPRWVKVATIKHPGDMSSQLDLMITGGIDSGHGRHYVDFITLSGRNLTSWSTSNLDNWVEWRRVGSPNRGNAPEYYVVKNDAATDSEASFDFYAKVPRYGNGLYVTVLNTAGYNGQDSGKVIIYETGQDTGATTPSGSILV…
587	RDVGESSGNVMEVGAFGVGGGGKS	WKK95592.1	putative L-shaped tail fiber protein	2e-11	79.28	MADQNLKQIQFKRTSTENKAPGADIVARGEIVLNTHGRTLAIYTKDEADNVVQLAGKGVPFLDTAGNLNVDGTTTLKDNVTISPNKAINFEASDLSGALVRHITGKCANNDGWYIGAGGASDQGFLEIGTYDNGNEPIYFVQRTGGTTQAEVRRLALLDGFGDTSIPGDLRLTNKTVKISNGSTLTLEMGVGANDAYIKNLRGTGVLQLTNDSNLTFRNSQVYYAMNGRGPGKSGTLLTNVENNRQAWQYVISAATAGTPRWVKVATIKHPGDMSSQLDLMITGGIDSGHGRHYVDFITLSGRNLTSWSTSNLDNWVEWRRVGSPNRGNAPEYYVVKNDAATDSEASFDFYAKVPRYGNGLYVTVLNTAGYNGQDSGKVIIYETGQDTGATTPSGSILV…
597	RWGTGDNQTDNALVFDQNSIGMVRV	WKK95592.1	putative L-shaped tail fiber protein	5e-14	78.79	MADQNLKQIQFKRTSTENKAPGADIVARGEIVLNTHGRTLAIYTKDEADNVVQLAGKGVPFLDTAGNLNVDGTTTLKDNVTISPNKAINFEASDLSGALVRHITGKCANNDGWYIGAGGASDQGFLEIGTYDNGNEPIYFVQRTGGTTQAEVRRLALLDGFGDTSIPGDLRLTNKTVKISNGSTLTLEMGVGANDAYIKNLRGTGVLQLTNDSNLTFRNSQVYYAMNGRGPGKSGTLLTNVENNRQAWQYVISAATAGTPRWVKVATIKHPGDMSSQLDLMITGGIDSGHGRHYVDFITLSGRNLTSWSTSNLDNWVEWRRVGSPNRGNAPEYYVVKNDAATDSEASFDFYAKVPRYGNGLYVTVLNTAGYNGQDSGKVIIYETGQDTGATTPSGSILV…
599	KFVIAGQAPTDNSHLTNKK	WKK95592.1	putative L-shaped tail fiber protein	7e-10	78.71	MADQNLKQIQFKRTSTENKAPGADIVARGEIVLNTHGRTLAIYTKDEADNVVQLAGKGVPFLDTAGNLNVDGTTTLKDNVTISPNKAINFEASDLSGALVRHITGKCANNDGWYIGAGGASDQGFLEIGTYDNGNEPIYFVQRTGGTTQAEVRRLALLDGFGDTSIPGDLRLTNKTVKISNGSTLTLEMGVGANDAYIKNLRGTGVLQLTNDSNLTFRNSQVYYAMNGRGPGKSGTLLTNVENNRQAWQYVISAATAGTPRWVKVATIKHPGDMSSQLDLMITGGIDSGHGRHYVDFITLSGRNLTSWSTSNLDNWVEWRRVGSPNRGNAPEYYVVKNDAATDSEASFDFYAKVPRYGNGLYVTVLNTAGYNGQDSGKVIIYETGQDTGATTPSGSILV…
600	LIVNGVGNNDPVVTFKN	WKK95592.1	putative L-shaped tail fiber protein	1e-07	78.63	MADQNLKQIQFKRTSTENKAPGADIVARGEIVLNTHGRTLAIYTKDEADNVVQLAGKGVPFLDTAGNLNVDGTTTLKDNVTISPNKAINFEASDLSGALVRHITGKCANNDGWYIGAGGASDQGFLEIGTYDNGNEPIYFVQRTGGTTQAEVRRLALLDGFGDTSIPGDLRLTNKTVKISNGSTLTLEMGVGANDAYIKNLRGTGVLQLTNDSNLTFRNSQVYYAMNGRGPGKSGTLLTNVENNRQAWQYVISAATAGTPRWVKVATIKHPGDMSSQLDLMITGGIDSGHGRHYVDFITLSGRNLTSWSTSNLDNWVEWRRVGSPNRGNAPEYYVVKNDAATDSEASFDFYAKVPRYGNGLYVTVLNTAGYNGQDSGKVIIYETGQDTGATTPSGSILV…
603	RRLALLDGFGDTSIPGDLRL	WKK95592.1	putative L-shaped tail fiber protein	3e-10	78.47	MADQNLKQIQFKRTSTENKAPGADIVARGEIVLNTHGRTLAIYTKDEADNVVQLAGKGVPFLDTAGNLNVDGTTTLKDNVTISPNKAINFEASDLSGALVRHITGKCANNDGWYIGAGGASDQGFLEIGTYDNGNEPIYFVQRTGGTTQAEVRRLALLDGFGDTSIPGDLRLTNKTVKISNGSTLTLEMGVGANDAYIKNLRGTGVLQLTNDSNLTFRNSQVYYAMNGRGPGKSGTLLTNVENNRQAWQYVISAATAGTPRWVKVATIKHPGDMSSQLDLMITGGIDSGHGRHYVDFITLSGRNLTSWSTSNLDNWVEWRRVGSPNRGNAPEYYVVKNDAATDSEASFDFYAKVPRYGNGLYVTVLNTAGYNGQDSGKVIIYETGQDTGATTPSGSILV…
615	KFVIAGQAPTDNSHLTNK	WKK95592.1	putative L-shaped tail fiber protein	3e-09	77.89	MADQNLKQIQFKRTSTENKAPGADIVARGEIVLNTHGRTLAIYTKDEADNVVQLAGKGVPFLDTAGNLNVDGTTTLKDNVTISPNKAINFEASDLSGALVRHITGKCANNDGWYIGAGGASDQGFLEIGTYDNGNEPIYFVQRTGGTTQAEVRRLALLDGFGDTSIPGDLRLTNKTVKISNGSTLTLEMGVGANDAYIKNLRGTGVLQLTNDSNLTFRNSQVYYAMNGRGPGKSGTLLTNVENNRQAWQYVISAATAGTPRWVKVATIKHPGDMSSQLDLMITGGIDSGHGRHYVDFITLSGRNLTSWSTSNLDNWVEWRRVGSPNRGNAPEYYVVKNDAATDSEASFDFYAKVPRYGNGLYVTVLNTAGYNGQDSGKVIIYETGQDTGATTPSGSILV…
617	RQAWQYVISAATAGTPRW	WKK95592.1	putative L-shaped tail fiber protein	4e-10	77.84	MADQNLKQIQFKRTSTENKAPGADIVARGEIVLNTHGRTLAIYTKDEADNVVQLAGKGVPFLDTAGNLNVDGTTTLKDNVTISPNKAINFEASDLSGALVRHITGKCANNDGWYIGAGGASDQGFLEIGTYDNGNEPIYFVQRTGGTTQAEVRRLALLDGFGDTSIPGDLRLTNKTVKISNGSTLTLEMGVGANDAYIKNLRGTGVLQLTNDSNLTFRNSQVYYAMNGRGPGKSGTLLTNVENNRQAWQYVISAATAGTPRWVKVATIKHPGDMSSQLDLMITGGIDSGHGRHYVDFITLSGRNLTSWSTSNLDNWVEWRRVGSPNRGNAPEYYVVKNDAATDSEASFDFYAKVPRYGNGLYVTVLNTAGYNGQDSGKVIIYETGQDTGATTPSGSILV…
619	RNNFNLGLGQTATFGGLIVNGVGNNDPVVTFKN	WKK95592.1	putative L-shaped tail fiber protein	4e-18	77.7	MADQNLKQIQFKRTSTENKAPGADIVARGEIVLNTHGRTLAIYTKDEADNVVQLAGKGVPFLDTAGNLNVDGTTTLKDNVTISPNKAINFEASDLSGALVRHITGKCANNDGWYIGAGGASDQGFLEIGTYDNGNEPIYFVQRTGGTTQAEVRRLALLDGFGDTSIPGDLRLTNKTVKISNGSTLTLEMGVGANDAYIKNLRGTGVLQLTNDSNLTFRNSQVYYAMNGRGPGKSGTLLTNVENNRQAWQYVISAATAGTPRWVKVATIKHPGDMSSQLDLMITGGIDSGHGRHYVDFITLSGRNLTSWSTSNLDNWVEWRRVGSPNRGNAPEYYVVKNDAATDSEASFDFYAKVPRYGNGLYVTVLNTAGYNGQDSGKVIIYETGQDTGATTPSGSILV…
630	YTKDEADNVVQLAGKG	WKK95592.1	putative L-shaped tail fiber protein	3e-07	76.78	MADQNLKQIQFKRTSTENKAPGADIVARGEIVLNTHGRTLAIYTKDEADNVVQLAGKGVPFLDTAGNLNVDGTTTLKDNVTISPNKAINFEASDLSGALVRHITGKCANNDGWYIGAGGASDQGFLEIGTYDNGNEPIYFVQRTGGTTQAEVRRLALLDGFGDTSIPGDLRLTNKTVKISNGSTLTLEMGVGANDAYIKNLRGTGVLQLTNDSNLTFRNSQVYYAMNGRGPGKSGTLLTNVENNRQAWQYVISAATAGTPRWVKVATIKHPGDMSSQLDLMITGGIDSGHGRHYVDFITLSGRNLTSWSTSNLDNWVEWRRVGSPNRGNAPEYYVVKNDAATDSEASFDFYAKVPRYGNGLYVTVLNTAGYNGQDSGKVIIYETGQDTGATTPSGSILV…
633	REAQGGSIGALIMSASTAASTAAKY	WKK95592.1	putative L-shaped tail fiber protein	7e-10	76.7	MADQNLKQIQFKRTSTENKAPGADIVARGEIVLNTHGRTLAIYTKDEADNVVQLAGKGVPFLDTAGNLNVDGTTTLKDNVTISPNKAINFEASDLSGALVRHITGKCANNDGWYIGAGGASDQGFLEIGTYDNGNEPIYFVQRTGGTTQAEVRRLALLDGFGDTSIPGDLRLTNKTVKISNGSTLTLEMGVGANDAYIKNLRGTGVLQLTNDSNLTFRNSQVYYAMNGRGPGKSGTLLTNVENNRQAWQYVISAATAGTPRWVKVATIKHPGDMSSQLDLMITGGIDSGHGRHYVDFITLSGRNLTSWSTSNLDNWVEWRRVGSPNRGNAPEYYVVKNDAATDSEASFDFYAKVPRYGNGLYVTVLNTAGYNGQDSGKVIIYETGQDTGATTPSGSILV…
635	RTGGTTQAEVRR	WKK95592.1	putative L-shaped tail fiber protein	3e-04	76.66	MADQNLKQIQFKRTSTENKAPGADIVARGEIVLNTHGRTLAIYTKDEADNVVQLAGKGVPFLDTAGNLNVDGTTTLKDNVTISPNKAINFEASDLSGALVRHITGKCANNDGWYIGAGGASDQGFLEIGTYDNGNEPIYFVQRTGGTTQAEVRRLALLDGFGDTSIPGDLRLTNKTVKISNGSTLTLEMGVGANDAYIKNLRGTGVLQLTNDSNLTFRNSQVYYAMNGRGPGKSGTLLTNVENNRQAWQYVISAATAGTPRWVKVATIKHPGDMSSQLDLMITGGIDSGHGRHYVDFITLSGRNLTSWSTSNLDNWVEWRRVGSPNRGNAPEYYVVKNDAATDSEASFDFYAKVPRYGNGLYVTVLNTAGYNGQDSGKVIIYETGQDTGATTPSGSILV…
641	KPDFSDTTGTLPVNRG	WKK95592.1	putative L-shaped tail fiber protein	8e-08	76.56	MADQNLKQIQFKRTSTENKAPGADIVARGEIVLNTHGRTLAIYTKDEADNVVQLAGKGVPFLDTAGNLNVDGTTTLKDNVTISPNKAINFEASDLSGALVRHITGKCANNDGWYIGAGGASDQGFLEIGTYDNGNEPIYFVQRTGGTTQAEVRRLALLDGFGDTSIPGDLRLTNKTVKISNGSTLTLEMGVGANDAYIKNLRGTGVLQLTNDSNLTFRNSQVYYAMNGRGPGKSGTLLTNVENNRQAWQYVISAATAGTPRWVKVATIKHPGDMSSQLDLMITGGIDSGHGRHYVDFITLSGRNLTSWSTSNLDNWVEWRRVGSPNRGNAPEYYVVKNDAATDSEASFDFYAKVPRYGNGLYVTVLNTAGYNGQDSGKVIIYETGQDTGATTPSGSILV…
643	KVSYNMLYGTANKPNADDNDFVSKS	WKK95592.1	putative L-shaped tail fiber protein	1e-13	76.35	MADQNLKQIQFKRTSTENKAPGADIVARGEIVLNTHGRTLAIYTKDEADNVVQLAGKGVPFLDTAGNLNVDGTTTLKDNVTISPNKAINFEASDLSGALVRHITGKCANNDGWYIGAGGASDQGFLEIGTYDNGNEPIYFVQRTGGTTQAEVRRLALLDGFGDTSIPGDLRLTNKTVKISNGSTLTLEMGVGANDAYIKNLRGTGVLQLTNDSNLTFRNSQVYYAMNGRGPGKSGTLLTNVENNRQAWQYVISAATAGTPRWVKVATIKHPGDMSSQLDLMITGGIDSGHGRHYVDFITLSGRNLTSWSTSNLDNWVEWRRVGSPNRGNAPEYYVVKNDAATDSEASFDFYAKVPRYGNGLYVTVLNTAGYNGQDSGKVIIYETGQDTGATTPSGSILV…
648	RLNVYQSDTNAGAQA	WKK95592.1	putative L-shaped tail fiber protein	2e-06	76.1	MADQNLKQIQFKRTSTENKAPGADIVARGEIVLNTHGRTLAIYTKDEADNVVQLAGKGVPFLDTAGNLNVDGTTTLKDNVTISPNKAINFEASDLSGALVRHITGKCANNDGWYIGAGGASDQGFLEIGTYDNGNEPIYFVQRTGGTTQAEVRRLALLDGFGDTSIPGDLRLTNKTVKISNGSTLTLEMGVGANDAYIKNLRGTGVLQLTNDSNLTFRNSQVYYAMNGRGPGKSGTLLTNVENNRQAWQYVISAATAGTPRWVKVATIKHPGDMSSQLDLMITGGIDSGHGRHYVDFITLSGRNLTSWSTSNLDNWVEWRRVGSPNRGNAPEYYVVKNDAATDSEASFDFYAKVPRYGNGLYVTVLNTAGYNGQDSGKVIIYETGQDTGATTPSGSILV…
656	RGGLDVSSSLKV	WKK95592.1	putative L-shaped tail fiber protein	0.003	75.68	MADQNLKQIQFKRTSTENKAPGADIVARGEIVLNTHGRTLAIYTKDEADNVVQLAGKGVPFLDTAGNLNVDGTTTLKDNVTISPNKAINFEASDLSGALVRHITGKCANNDGWYIGAGGASDQGFLEIGTYDNGNEPIYFVQRTGGTTQAEVRRLALLDGFGDTSIPGDLRLTNKTVKISNGSTLTLEMGVGANDAYIKNLRGTGVLQLTNDSNLTFRNSQVYYAMNGRGPGKSGTLLTNVENNRQAWQYVISAATAGTPRWVKVATIKHPGDMSSQLDLMITGGIDSGHGRHYVDFITLSGRNLTSWSTSNLDNWVEWRRVGSPNRGNAPEYYVVKNDAATDSEASFDFYAKVPRYGNGLYVTVLNTAGYNGQDSGKVIIYETGQDTGATTPSGSILV…
659	NGVGNNDPVVTFKN	WKK95592.1	putative L-shaped tail fiber protein	7e-06	75.54	MADQNLKQIQFKRTSTENKAPGADIVARGEIVLNTHGRTLAIYTKDEADNVVQLAGKGVPFLDTAGNLNVDGTTTLKDNVTISPNKAINFEASDLSGALVRHITGKCANNDGWYIGAGGASDQGFLEIGTYDNGNEPIYFVQRTGGTTQAEVRRLALLDGFGDTSIPGDLRLTNKTVKISNGSTLTLEMGVGANDAYIKNLRGTGVLQLTNDSNLTFRNSQVYYAMNGRGPGKSGTLLTNVENNRQAWQYVISAATAGTPRWVKVATIKHPGDMSSQLDLMITGGIDSGHGRHYVDFITLSGRNLTSWSTSNLDNWVEWRRVGSPNRGNAPEYYVVKNDAATDSEASFDFYAKVPRYGNGLYVTVLNTAGYNGQDSGKVIIYETGQDTGATTPSGSILV…
665	KVIIYETGQDTGATTPSGSILVSM	WKK95592.1	putative L-shaped tail fiber protein	2e-12	75.18	MADQNLKQIQFKRTSTENKAPGADIVARGEIVLNTHGRTLAIYTKDEADNVVQLAGKGVPFLDTAGNLNVDGTTTLKDNVTISPNKAINFEASDLSGALVRHITGKCANNDGWYIGAGGASDQGFLEIGTYDNGNEPIYFVQRTGGTTQAEVRRLALLDGFGDTSIPGDLRLTNKTVKISNGSTLTLEMGVGANDAYIKNLRGTGVLQLTNDSNLTFRNSQVYYAMNGRGPGKSGTLLTNVENNRQAWQYVISAATAGTPRWVKVATIKHPGDMSSQLDLMITGGIDSGHGRHYVDFITLSGRNLTSWSTSNLDNWVEWRRVGSPNRGNAPEYYVVKNDAATDSEASFDFYAKVPRYGNGLYVTVLNTAGYNGQDSGKVIIYETGQDTGATTPSGSILV…
674	KYIAFRPYGDTSNSEIRV	WKK95592.1	putative L-shaped tail fiber protein	2e-09	74.59	MADQNLKQIQFKRTSTENKAPGADIVARGEIVLNTHGRTLAIYTKDEADNVVQLAGKGVPFLDTAGNLNVDGTTTLKDNVTISPNKAINFEASDLSGALVRHITGKCANNDGWYIGAGGASDQGFLEIGTYDNGNEPIYFVQRTGGTTQAEVRRLALLDGFGDTSIPGDLRLTNKTVKISNGSTLTLEMGVGANDAYIKNLRGTGVLQLTNDSNLTFRNSQVYYAMNGRGPGKSGTLLTNVENNRQAWQYVISAATAGTPRWVKVATIKHPGDMSSQLDLMITGGIDSGHGRHYVDFITLSGRNLTSWSTSNLDNWVEWRRVGSPNRGNAPEYYVVKNDAATDSEASFDFYAKVPRYGNGLYVTVLNTAGYNGQDSGKVIIYETGQDTGATTPSGSILV…
684	RGNAPEYYVVKN	WKK95592.1	putative L-shaped tail fiber protein	4e-05	74.32	MADQNLKQIQFKRTSTENKAPGADIVARGEIVLNTHGRTLAIYTKDEADNVVQLAGKGVPFLDTAGNLNVDGTTTLKDNVTISPNKAINFEASDLSGALVRHITGKCANNDGWYIGAGGASDQGFLEIGTYDNGNEPIYFVQRTGGTTQAEVRRLALLDGFGDTSIPGDLRLTNKTVKISNGSTLTLEMGVGANDAYIKNLRGTGVLQLTNDSNLTFRNSQVYYAMNGRGPGKSGTLLTNVENNRQAWQYVISAATAGTPRWVKVATIKHPGDMSSQLDLMITGGIDSGHGRHYVDFITLSGRNLTSWSTSNLDNWVEWRRVGSPNRGNAPEYYVVKNDAATDSEASFDFYAKVPRYGNGLYVTVLNTAGYNGQDSGKVIIYETGQDTGATTPSGSILV…
685	KVDASGNQTVYGNAQINRQ	WKK95592.1	putative L-shaped tail fiber protein	4e-09	74.28	MADQNLKQIQFKRTSTENKAPGADIVARGEIVLNTHGRTLAIYTKDEADNVVQLAGKGVPFLDTAGNLNVDGTTTLKDNVTISPNKAINFEASDLSGALVRHITGKCANNDGWYIGAGGASDQGFLEIGTYDNGNEPIYFVQRTGGTTQAEVRRLALLDGFGDTSIPGDLRLTNKTVKISNGSTLTLEMGVGANDAYIKNLRGTGVLQLTNDSNLTFRNSQVYYAMNGRGPGKSGTLLTNVENNRQAWQYVISAATAGTPRWVKVATIKHPGDMSSQLDLMITGGIDSGHGRHYVDFITLSGRNLTSWSTSNLDNWVEWRRVGSPNRGNAPEYYVVKNDAATDSEASFDFYAKVPRYGNGLYVTVLNTAGYNGQDSGKVIIYETGQDTGATTPSGSILV…
686	KVASAISNAGDTYLPLTGGTVTGNLDVTGTRL	WKK95592.1	putative L-shaped tail fiber protein	6e-17	74.23	MADQNLKQIQFKRTSTENKAPGADIVARGEIVLNTHGRTLAIYTKDEADNVVQLAGKGVPFLDTAGNLNVDGTTTLKDNVTISPNKAINFEASDLSGALVRHITGKCANNDGWYIGAGGASDQGFLEIGTYDNGNEPIYFVQRTGGTTQAEVRRLALLDGFGDTSIPGDLRLTNKTVKISNGSTLTLEMGVGANDAYIKNLRGTGVLQLTNDSNLTFRNSQVYYAMNGRGPGKSGTLLTNVENNRQAWQYVISAATAGTPRWVKVATIKHPGDMSSQLDLMITGGIDSGHGRHYVDFITLSGRNLTSWSTSNLDNWVEWRRVGSPNRGNAPEYYVVKNDAATDSEASFDFYAKVPRYGNGLYVTVLNTAGYNGQDSGKVIIYETGQDTGATTPSGSILV…
688	YVTVLNTAGYNGQDSGKV	WKK95592.1	putative L-shaped tail fiber protein	2e-08	74.15	MADQNLKQIQFKRTSTENKAPGADIVARGEIVLNTHGRTLAIYTKDEADNVVQLAGKGVPFLDTAGNLNVDGTTTLKDNVTISPNKAINFEASDLSGALVRHITGKCANNDGWYIGAGGASDQGFLEIGTYDNGNEPIYFVQRTGGTTQAEVRRLALLDGFGDTSIPGDLRLTNKTVKISNGSTLTLEMGVGANDAYIKNLRGTGVLQLTNDSNLTFRNSQVYYAMNGRGPGKSGTLLTNVENNRQAWQYVISAATAGTPRWVKVATIKHPGDMSSQLDLMITGGIDSGHGRHYVDFITLSGRNLTSWSTSNLDNWVEWRRVGSPNRGNAPEYYVVKNDAATDSEASFDFYAKVPRYGNGLYVTVLNTAGYNGQDSGKVIIYETGQDTGATTPSGSILV…
700	WQYVISAATAGTPRW	WKK95592.1	putative L-shaped tail fiber protein	1e-07	73.1	MADQNLKQIQFKRTSTENKAPGADIVARGEIVLNTHGRTLAIYTKDEADNVVQLAGKGVPFLDTAGNLNVDGTTTLKDNVTISPNKAINFEASDLSGALVRHITGKCANNDGWYIGAGGASDQGFLEIGTYDNGNEPIYFVQRTGGTTQAEVRRLALLDGFGDTSIPGDLRLTNKTVKISNGSTLTLEMGVGANDAYIKNLRGTGVLQLTNDSNLTFRNSQVYYAMNGRGPGKSGTLLTNVENNRQAWQYVISAATAGTPRWVKVATIKHPGDMSSQLDLMITGGIDSGHGRHYVDFITLSGRNLTSWSTSNLDNWVEWRRVGSPNRGNAPEYYVVKNDAATDSEASFDFYAKVPRYGNGLYVTVLNTAGYNGQDSGKVIIYETGQDTGATTPSGSILV…
704	RTLSIDDLFLNSSDVGTRR	WKK95592.1	putative L-shaped tail fiber protein	7e-09	72.92	MADQNLKQIQFKRTSTENKAPGADIVARGEIVLNTHGRTLAIYTKDEADNVVQLAGKGVPFLDTAGNLNVDGTTTLKDNVTISPNKAINFEASDLSGALVRHITGKCANNDGWYIGAGGASDQGFLEIGTYDNGNEPIYFVQRTGGTTQAEVRRLALLDGFGDTSIPGDLRLTNKTVKISNGSTLTLEMGVGANDAYIKNLRGTGVLQLTNDSNLTFRNSQVYYAMNGRGPGKSGTLLTNVENNRQAWQYVISAATAGTPRWVKVATIKHPGDMSSQLDLMITGGIDSGHGRHYVDFITLSGRNLTSWSTSNLDNWVEWRRVGSPNRGNAPEYYVVKNDAATDSEASFDFYAKVPRYGNGLYVTVLNTAGYNGQDSGKVIIYETGQDTGATTPSGSILV…
710	KQIFDSIAKPDFSDTTGTLPVNRG	WKK95592.1	putative L-shaped tail fiber protein	2e-13	72.73	MADQNLKQIQFKRTSTENKAPGADIVARGEIVLNTHGRTLAIYTKDEADNVVQLAGKGVPFLDTAGNLNVDGTTTLKDNVTISPNKAINFEASDLSGALVRHITGKCANNDGWYIGAGGASDQGFLEIGTYDNGNEPIYFVQRTGGTTQAEVRRLALLDGFGDTSIPGDLRLTNKTVKISNGSTLTLEMGVGANDAYIKNLRGTGVLQLTNDSNLTFRNSQVYYAMNGRGPGKSGTLLTNVENNRQAWQYVISAATAGTPRWVKVATIKHPGDMSSQLDLMITGGIDSGHGRHYVDFITLSGRNLTSWSTSNLDNWVEWRRVGSPNRGNAPEYYVVKNDAATDSEASFDFYAKVPRYGNGLYVTVLNTAGYNGQDSGKVIIYETGQDTGATTPSGSILV…
719	YVTVLNTAGYNGQDSGKV	WKK95592.1	putative L-shaped tail fiber protein	2e-08	72.44	MADQNLKQIQFKRTSTENKAPGADIVARGEIVLNTHGRTLAIYTKDEADNVVQLAGKGVPFLDTAGNLNVDGTTTLKDNVTISPNKAINFEASDLSGALVRHITGKCANNDGWYIGAGGASDQGFLEIGTYDNGNEPIYFVQRTGGTTQAEVRRLALLDGFGDTSIPGDLRLTNKTVKISNGSTLTLEMGVGANDAYIKNLRGTGVLQLTNDSNLTFRNSQVYYAMNGRGPGKSGTLLTNVENNRQAWQYVISAATAGTPRWVKVATIKHPGDMSSQLDLMITGGIDSGHGRHYVDFITLSGRNLTSWSTSNLDNWVEWRRVGSPNRGNAPEYYVVKNDAATDSEASFDFYAKVPRYGNGLYVTVLNTAGYNGQDSGKVIIYETGQDTGATTPSGSILV…
727	SNTNGILPISSGGTGANTAADARN	WKK95592.1	putative L-shaped tail fiber protein	2e-11	72.25	MADQNLKQIQFKRTSTENKAPGADIVARGEIVLNTHGRTLAIYTKDEADNVVQLAGKGVPFLDTAGNLNVDGTTTLKDNVTISPNKAINFEASDLSGALVRHITGKCANNDGWYIGAGGASDQGFLEIGTYDNGNEPIYFVQRTGGTTQAEVRRLALLDGFGDTSIPGDLRLTNKTVKISNGSTLTLEMGVGANDAYIKNLRGTGVLQLTNDSNLTFRNSQVYYAMNGRGPGKSGTLLTNVENNRQAWQYVISAATAGTPRWVKVATIKHPGDMSSQLDLMITGGIDSGHGRHYVDFITLSGRNLTSWSTSNLDNWVEWRRVGSPNRGNAPEYYVVKNDAATDSEASFDFYAKVPRYGNGLYVTVLNTAGYNGQDSGKVIIYETGQDTGATTPSGSILV…
732	RFSGVINADGNINVASGKF	WKK95592.1	putative L-shaped tail fiber protein	7e-09	71.96	MADQNLKQIQFKRTSTENKAPGADIVARGEIVLNTHGRTLAIYTKDEADNVVQLAGKGVPFLDTAGNLNVDGTTTLKDNVTISPNKAINFEASDLSGALVRHITGKCANNDGWYIGAGGASDQGFLEIGTYDNGNEPIYFVQRTGGTTQAEVRRLALLDGFGDTSIPGDLRLTNKTVKISNGSTLTLEMGVGANDAYIKNLRGTGVLQLTNDSNLTFRNSQVYYAMNGRGPGKSGTLLTNVENNRQAWQYVISAATAGTPRWVKVATIKHPGDMSSQLDLMITGGIDSGHGRHYVDFITLSGRNLTSWSTSNLDNWVEWRRVGSPNRGNAPEYYVVKNDAATDSEASFDFYAKVPRYGNGLYVTVLNTAGYNGQDSGKVIIYETGQDTGATTPSGSILV…
739	KSNSFTVMVSANTNNQINPADTFSDIFKV	WKK95592.1	putative L-shaped tail fiber protein	8e-16	71.38	MADQNLKQIQFKRTSTENKAPGADIVARGEIVLNTHGRTLAIYTKDEADNVVQLAGKGVPFLDTAGNLNVDGTTTLKDNVTISPNKAINFEASDLSGALVRHITGKCANNDGWYIGAGGASDQGFLEIGTYDNGNEPIYFVQRTGGTTQAEVRRLALLDGFGDTSIPGDLRLTNKTVKISNGSTLTLEMGVGANDAYIKNLRGTGVLQLTNDSNLTFRNSQVYYAMNGRGPGKSGTLLTNVENNRQAWQYVISAATAGTPRWVKVATIKHPGDMSSQLDLMITGGIDSGHGRHYVDFITLSGRNLTSWSTSNLDNWVEWRRVGSPNRGNAPEYYVVKNDAATDSEASFDFYAKVPRYGNGLYVTVLNTAGYNGQDSGKVIIYETGQDTGATTPSGSILV…
740	VPFLDTAGNLNVDGTTTLKD	WKK95592.1	putative L-shaped tail fiber protein	9e-10	71.3	MADQNLKQIQFKRTSTENKAPGADIVARGEIVLNTHGRTLAIYTKDEADNVVQLAGKGVPFLDTAGNLNVDGTTTLKDNVTISPNKAINFEASDLSGALVRHITGKCANNDGWYIGAGGASDQGFLEIGTYDNGNEPIYFVQRTGGTTQAEVRRLALLDGFGDTSIPGDLRLTNKTVKISNGSTLTLEMGVGANDAYIKNLRGTGVLQLTNDSNLTFRNSQVYYAMNGRGPGKSGTLLTNVENNRQAWQYVISAATAGTPRWVKVATIKHPGDMSSQLDLMITGGIDSGHGRHYVDFITLSGRNLTSWSTSNLDNWVEWRRVGSPNRGNAPEYYVVKNDAATDSEASFDFYAKVPRYGNGLYVTVLNTAGYNGQDSGKVIIYETGQDTGATTPSGSILV…
744	RWGTGDNQTDNALVFDQNS	WKK95592.1	putative L-shaped tail fiber protein	6e-10	71.18	MADQNLKQIQFKRTSTENKAPGADIVARGEIVLNTHGRTLAIYTKDEADNVVQLAGKGVPFLDTAGNLNVDGTTTLKDNVTISPNKAINFEASDLSGALVRHITGKCANNDGWYIGAGGASDQGFLEIGTYDNGNEPIYFVQRTGGTTQAEVRRLALLDGFGDTSIPGDLRLTNKTVKISNGSTLTLEMGVGANDAYIKNLRGTGVLQLTNDSNLTFRNSQVYYAMNGRGPGKSGTLLTNVENNRQAWQYVISAATAGTPRWVKVATIKHPGDMSSQLDLMITGGIDSGHGRHYVDFITLSGRNLTSWSTSNLDNWVEWRRVGSPNRGNAPEYYVVKNDAATDSEASFDFYAKVPRYGNGLYVTVLNTAGYNGQDSGKVIIYETGQDTGATTPSGSILV…
790	RLNVYQSDTNAGAQAIYIKG	WKK95592.1	putative L-shaped tail fiber protein	5e-10	69.39	MADQNLKQIQFKRTSTENKAPGADIVARGEIVLNTHGRTLAIYTKDEADNVVQLAGKGVPFLDTAGNLNVDGTTTLKDNVTISPNKAINFEASDLSGALVRHITGKCANNDGWYIGAGGASDQGFLEIGTYDNGNEPIYFVQRTGGTTQAEVRRLALLDGFGDTSIPGDLRLTNKTVKISNGSTLTLEMGVGANDAYIKNLRGTGVLQLTNDSNLTFRNSQVYYAMNGRGPGKSGTLLTNVENNRQAWQYVISAATAGTPRWVKVATIKHPGDMSSQLDLMITGGIDSGHGRHYVDFITLSGRNLTSWSTSNLDNWVEWRRVGSPNRGNAPEYYVVKNDAATDSEASFDFYAKVPRYGNGLYVTVLNTAGYNGQDSGKVIIYETGQDTGATTPSGSILV…
792	KVASAISNAGDTYLPLTGGTVTGNLDVTGTRL	WKK95592.1	putative L-shaped tail fiber protein	6e-17	69.25	MADQNLKQIQFKRTSTENKAPGADIVARGEIVLNTHGRTLAIYTKDEADNVVQLAGKGVPFLDTAGNLNVDGTTTLKDNVTISPNKAINFEASDLSGALVRHITGKCANNDGWYIGAGGASDQGFLEIGTYDNGNEPIYFVQRTGGTTQAEVRRLALLDGFGDTSIPGDLRLTNKTVKISNGSTLTLEMGVGANDAYIKNLRGTGVLQLTNDSNLTFRNSQVYYAMNGRGPGKSGTLLTNVENNRQAWQYVISAATAGTPRWVKVATIKHPGDMSSQLDLMITGGIDSGHGRHYVDFITLSGRNLTSWSTSNLDNWVEWRRVGSPNRGNAPEYYVVKNDAATDSEASFDFYAKVPRYGNGLYVTVLNTAGYNGQDSGKVIIYETGQDTGATTPSGSILV…
800	KFVIAGQAPTDNSHLTNKK	WKK95592.1	putative L-shaped tail fiber protein	7e-10	68.68	MADQNLKQIQFKRTSTENKAPGADIVARGEIVLNTHGRTLAIYTKDEADNVVQLAGKGVPFLDTAGNLNVDGTTTLKDNVTISPNKAINFEASDLSGALVRHITGKCANNDGWYIGAGGASDQGFLEIGTYDNGNEPIYFVQRTGGTTQAEVRRLALLDGFGDTSIPGDLRLTNKTVKISNGSTLTLEMGVGANDAYIKNLRGTGVLQLTNDSNLTFRNSQVYYAMNGRGPGKSGTLLTNVENNRQAWQYVISAATAGTPRWVKVATIKHPGDMSSQLDLMITGGIDSGHGRHYVDFITLSGRNLTSWSTSNLDNWVEWRRVGSPNRGNAPEYYVVKNDAATDSEASFDFYAKVPRYGNGLYVTVLNTAGYNGQDSGKVIIYETGQDTGATTPSGSILV…
809	KQIFDSIAKPDFSDTTGTLPVNRG	WKK95592.1	putative L-shaped tail fiber protein	2e-13	68.32	MADQNLKQIQFKRTSTENKAPGADIVARGEIVLNTHGRTLAIYTKDEADNVVQLAGKGVPFLDTAGNLNVDGTTTLKDNVTISPNKAINFEASDLSGALVRHITGKCANNDGWYIGAGGASDQGFLEIGTYDNGNEPIYFVQRTGGTTQAEVRRLALLDGFGDTSIPGDLRLTNKTVKISNGSTLTLEMGVGANDAYIKNLRGTGVLQLTNDSNLTFRNSQVYYAMNGRGPGKSGTLLTNVENNRQAWQYVISAATAGTPRWVKVATIKHPGDMSSQLDLMITGGIDSGHGRHYVDFITLSGRNLTSWSTSNLDNWVEWRRVGSPNRGNAPEYYVVKNDAATDSEASFDFYAKVPRYGNGLYVTVLNTAGYNGQDSGKVIIYETGQDTGATTPSGSILV…
813	LSIDDLFLNSSDVGTRR	WKK95592.1	putative L-shaped tail fiber protein	1e-07	68.21	MADQNLKQIQFKRTSTENKAPGADIVARGEIVLNTHGRTLAIYTKDEADNVVQLAGKGVPFLDTAGNLNVDGTTTLKDNVTISPNKAINFEASDLSGALVRHITGKCANNDGWYIGAGGASDQGFLEIGTYDNGNEPIYFVQRTGGTTQAEVRRLALLDGFGDTSIPGDLRLTNKTVKISNGSTLTLEMGVGANDAYIKNLRGTGVLQLTNDSNLTFRNSQVYYAMNGRGPGKSGTLLTNVENNRQAWQYVISAATAGTPRWVKVATIKHPGDMSSQLDLMITGGIDSGHGRHYVDFITLSGRNLTSWSTSNLDNWVEWRRVGSPNRGNAPEYYVVKNDAATDSEASFDFYAKVPRYGNGLYVTVLNTAGYNGQDSGKVIIYETGQDTGATTPSGSILV…
815	RTGDTMAALNIDYSSGNVRV	WKK95592.1	putative L-shaped tail fiber protein	8e-10	68.11	MADQNLKQIQFKRTSTENKAPGADIVARGEIVLNTHGRTLAIYTKDEADNVVQLAGKGVPFLDTAGNLNVDGTTTLKDNVTISPNKAINFEASDLSGALVRHITGKCANNDGWYIGAGGASDQGFLEIGTYDNGNEPIYFVQRTGGTTQAEVRRLALLDGFGDTSIPGDLRLTNKTVKISNGSTLTLEMGVGANDAYIKNLRGTGVLQLTNDSNLTFRNSQVYYAMNGRGPGKSGTLLTNVENNRQAWQYVISAATAGTPRWVKVATIKHPGDMSSQLDLMITGGIDSGHGRHYVDFITLSGRNLTSWSTSNLDNWVEWRRVGSPNRGNAPEYYVVKNDAATDSEASFDFYAKVPRYGNGLYVTVLNTAGYNGQDSGKVIIYETGQDTGATTPSGSILV…
816	YQSDTNAGAQAIYIKG	WKK95592.1	putative L-shaped tail fiber protein	3e-07	68.09	MADQNLKQIQFKRTSTENKAPGADIVARGEIVLNTHGRTLAIYTKDEADNVVQLAGKGVPFLDTAGNLNVDGTTTLKDNVTISPNKAINFEASDLSGALVRHITGKCANNDGWYIGAGGASDQGFLEIGTYDNGNEPIYFVQRTGGTTQAEVRRLALLDGFGDTSIPGDLRLTNKTVKISNGSTLTLEMGVGANDAYIKNLRGTGVLQLTNDSNLTFRNSQVYYAMNGRGPGKSGTLLTNVENNRQAWQYVISAATAGTPRWVKVATIKHPGDMSSQLDLMITGGIDSGHGRHYVDFITLSGRNLTSWSTSNLDNWVEWRRVGSPNRGNAPEYYVVKNDAATDSEASFDFYAKVPRYGNGLYVTVLNTAGYNGQDSGKVIIYETGQDTGATTPSGSILV…
817	KVDASGNQTVYGNAQINRQ	WKK95592.1	putative L-shaped tail fiber protein	4e-09	68.06	MADQNLKQIQFKRTSTENKAPGADIVARGEIVLNTHGRTLAIYTKDEADNVVQLAGKGVPFLDTAGNLNVDGTTTLKDNVTISPNKAINFEASDLSGALVRHITGKCANNDGWYIGAGGASDQGFLEIGTYDNGNEPIYFVQRTGGTTQAEVRRLALLDGFGDTSIPGDLRLTNKTVKISNGSTLTLEMGVGANDAYIKNLRGTGVLQLTNDSNLTFRNSQVYYAMNGRGPGKSGTLLTNVENNRQAWQYVISAATAGTPRWVKVATIKHPGDMSSQLDLMITGGIDSGHGRHYVDFITLSGRNLTSWSTSNLDNWVEWRRVGSPNRGNAPEYYVVKNDAATDSEASFDFYAKVPRYGNGLYVTVLNTAGYNGQDSGKVIIYETGQDTGATTPSGSILV…
821	RNNFNLGLGQTATFGGLIVNGVGNNDPVVTFKN	WKK95592.1	putative L-shaped tail fiber protein	4e-18	68	MADQNLKQIQFKRTSTENKAPGADIVARGEIVLNTHGRTLAIYTKDEADNVVQLAGKGVPFLDTAGNLNVDGTTTLKDNVTISPNKAINFEASDLSGALVRHITGKCANNDGWYIGAGGASDQGFLEIGTYDNGNEPIYFVQRTGGTTQAEVRRLALLDGFGDTSIPGDLRLTNKTVKISNGSTLTLEMGVGANDAYIKNLRGTGVLQLTNDSNLTFRNSQVYYAMNGRGPGKSGTLLTNVENNRQAWQYVISAATAGTPRWVKVATIKHPGDMSSQLDLMITGGIDSGHGRHYVDFITLSGRNLTSWSTSNLDNWVEWRRVGSPNRGNAPEYYVVKNDAATDSEASFDFYAKVPRYGNGLYVTVLNTAGYNGQDSGKVIIYETGQDTGATTPSGSILV…
822	KTWQLEVDGKS	WKK95592.1	putative L-shaped tail fiber protein	2e-04	67.93	MADQNLKQIQFKRTSTENKAPGADIVARGEIVLNTHGRTLAIYTKDEADNVVQLAGKGVPFLDTAGNLNVDGTTTLKDNVTISPNKAINFEASDLSGALVRHITGKCANNDGWYIGAGGASDQGFLEIGTYDNGNEPIYFVQRTGGTTQAEVRRLALLDGFGDTSIPGDLRLTNKTVKISNGSTLTLEMGVGANDAYIKNLRGTGVLQLTNDSNLTFRNSQVYYAMNGRGPGKSGTLLTNVENNRQAWQYVISAATAGTPRWVKVATIKHPGDMSSQLDLMITGGIDSGHGRHYVDFITLSGRNLTSWSTSNLDNWVEWRRVGSPNRGNAPEYYVVKNDAATDSEASFDFYAKVPRYGNGLYVTVLNTAGYNGQDSGKVIIYETGQDTGATTPSGSILV…
831	RNSQVYYAMNGRG	WKK95592.1	putative L-shaped tail fiber protein	1e-05	67.44	MADQNLKQIQFKRTSTENKAPGADIVARGEIVLNTHGRTLAIYTKDEADNVVQLAGKGVPFLDTAGNLNVDGTTTLKDNVTISPNKAINFEASDLSGALVRHITGKCANNDGWYIGAGGASDQGFLEIGTYDNGNEPIYFVQRTGGTTQAEVRRLALLDGFGDTSIPGDLRLTNKTVKISNGSTLTLEMGVGANDAYIKNLRGTGVLQLTNDSNLTFRNSQVYYAMNGRGPGKSGTLLTNVENNRQAWQYVISAATAGTPRWVKVATIKHPGDMSSQLDLMITGGIDSGHGRHYVDFITLSGRNLTSWSTSNLDNWVEWRRVGSPNRGNAPEYYVVKNDAATDSEASFDFYAKVPRYGNGLYVTVLNTAGYNGQDSGKVIIYETGQDTGATTPSGSILV…
851	KLSGGGASFVPPSQGAYVSWNKENGAGRT	WKK95592.1	putative L-shaped tail fiber protein	1e-16	66.76	MADQNLKQIQFKRTSTENKAPGADIVARGEIVLNTHGRTLAIYTKDEADNVVQLAGKGVPFLDTAGNLNVDGTTTLKDNVTISPNKAINFEASDLSGALVRHITGKCANNDGWYIGAGGASDQGFLEIGTYDNGNEPIYFVQRTGGTTQAEVRRLALLDGFGDTSIPGDLRLTNKTVKISNGSTLTLEMGVGANDAYIKNLRGTGVLQLTNDSNLTFRNSQVYYAMNGRGPGKSGTLLTNVENNRQAWQYVISAATAGTPRWVKVATIKHPGDMSSQLDLMITGGIDSGHGRHYVDFITLSGRNLTSWSTSNLDNWVEWRRVGSPNRGNAPEYYVVKNDAATDSEASFDFYAKVPRYGNGLYVTVLNTAGYNGQDSGKVIIYETGQDTGATTPSGSILV…
853	KGVPFLDTAGNLNVDGTTTLKD	WKK95592.1	putative L-shaped tail fiber protein	4e-11	66.72	MADQNLKQIQFKRTSTENKAPGADIVARGEIVLNTHGRTLAIYTKDEADNVVQLAGKGVPFLDTAGNLNVDGTTTLKDNVTISPNKAINFEASDLSGALVRHITGKCANNDGWYIGAGGASDQGFLEIGTYDNGNEPIYFVQRTGGTTQAEVRRLALLDGFGDTSIPGDLRLTNKTVKISNGSTLTLEMGVGANDAYIKNLRGTGVLQLTNDSNLTFRNSQVYYAMNGRGPGKSGTLLTNVENNRQAWQYVISAATAGTPRWVKVATIKHPGDMSSQLDLMITGGIDSGHGRHYVDFITLSGRNLTSWSTSNLDNWVEWRRVGSPNRGNAPEYYVVKNDAATDSEASFDFYAKVPRYGNGLYVTVLNTAGYNGQDSGKVIIYETGQDTGATTPSGSILV…
857	RPNGDTASQSTVIDQTGKM	WKK95592.1	putative L-shaped tail fiber protein	2e-09	66.66	MADQNLKQIQFKRTSTENKAPGADIVARGEIVLNTHGRTLAIYTKDEADNVVQLAGKGVPFLDTAGNLNVDGTTTLKDNVTISPNKAINFEASDLSGALVRHITGKCANNDGWYIGAGGASDQGFLEIGTYDNGNEPIYFVQRTGGTTQAEVRRLALLDGFGDTSIPGDLRLTNKTVKISNGSTLTLEMGVGANDAYIKNLRGTGVLQLTNDSNLTFRNSQVYYAMNGRGPGKSGTLLTNVENNRQAWQYVISAATAGTPRWVKVATIKHPGDMSSQLDLMITGGIDSGHGRHYVDFITLSGRNLTSWSTSNLDNWVEWRRVGSPNRGNAPEYYVVKNDAATDSEASFDFYAKVPRYGNGLYVTVLNTAGYNGQDSGKVIIYETGQDTGATTPSGSILV…
862	KHPGDMSSQLDLMITGGIDSGHGRH	WKK95592.1	putative L-shaped tail fiber protein	3e-14	66.38	MADQNLKQIQFKRTSTENKAPGADIVARGEIVLNTHGRTLAIYTKDEADNVVQLAGKGVPFLDTAGNLNVDGTTTLKDNVTISPNKAINFEASDLSGALVRHITGKCANNDGWYIGAGGASDQGFLEIGTYDNGNEPIYFVQRTGGTTQAEVRRLALLDGFGDTSIPGDLRLTNKTVKISNGSTLTLEMGVGANDAYIKNLRGTGVLQLTNDSNLTFRNSQVYYAMNGRGPGKSGTLLTNVENNRQAWQYVISAATAGTPRWVKVATIKHPGDMSSQLDLMITGGIDSGHGRHYVDFITLSGRNLTSWSTSNLDNWVEWRRVGSPNRGNAPEYYVVKNDAATDSEASFDFYAKVPRYGNGLYVTVLNTAGYNGQDSGKVIIYETGQDTGATTPSGSILV…
863	LSGGGASFVPPSQGAYVSWNKE	WKK95592.1	putative L-shaped tail fiber protein	3e-11	66.29	MADQNLKQIQFKRTSTENKAPGADIVARGEIVLNTHGRTLAIYTKDEADNVVQLAGKGVPFLDTAGNLNVDGTTTLKDNVTISPNKAINFEASDLSGALVRHITGKCANNDGWYIGAGGASDQGFLEIGTYDNGNEPIYFVQRTGGTTQAEVRRLALLDGFGDTSIPGDLRLTNKTVKISNGSTLTLEMGVGANDAYIKNLRGTGVLQLTNDSNLTFRNSQVYYAMNGRGPGKSGTLLTNVENNRQAWQYVISAATAGTPRWVKVATIKHPGDMSSQLDLMITGGIDSGHGRHYVDFITLSGRNLTSWSTSNLDNWVEWRRVGSPNRGNAPEYYVVKNDAATDSEASFDFYAKVPRYGNGLYVTVLNTAGYNGQDSGKVIIYETGQDTGATTPSGSILV…
879	KSIVDITSDVDLMNRL	WKK95592.1	putative L-shaped tail fiber protein	1e-06	65.19	MADQNLKQIQFKRTSTENKAPGADIVARGEIVLNTHGRTLAIYTKDEADNVVQLAGKGVPFLDTAGNLNVDGTTTLKDNVTISPNKAINFEASDLSGALVRHITGKCANNDGWYIGAGGASDQGFLEIGTYDNGNEPIYFVQRTGGTTQAEVRRLALLDGFGDTSIPGDLRLTNKTVKISNGSTLTLEMGVGANDAYIKNLRGTGVLQLTNDSNLTFRNSQVYYAMNGRGPGKSGTLLTNVENNRQAWQYVISAATAGTPRWVKVATIKHPGDMSSQLDLMITGGIDSGHGRHYVDFITLSGRNLTSWSTSNLDNWVEWRRVGSPNRGNAPEYYVVKNDAATDSEASFDFYAKVPRYGNGLYVTVLNTAGYNGQDSGKVIIYETGQDTGATTPSGSILV…
883	RNNFNLGLGQTATFGGLIVNGVGNNDPVVTFKN	WKK95592.1	putative L-shaped tail fiber protein	4e-18	64.84	MADQNLKQIQFKRTSTENKAPGADIVARGEIVLNTHGRTLAIYTKDEADNVVQLAGKGVPFLDTAGNLNVDGTTTLKDNVTISPNKAINFEASDLSGALVRHITGKCANNDGWYIGAGGASDQGFLEIGTYDNGNEPIYFVQRTGGTTQAEVRRLALLDGFGDTSIPGDLRLTNKTVKISNGSTLTLEMGVGANDAYIKNLRGTGVLQLTNDSNLTFRNSQVYYAMNGRGPGKSGTLLTNVENNRQAWQYVISAATAGTPRWVKVATIKHPGDMSSQLDLMITGGIDSGHGRHYVDFITLSGRNLTSWSTSNLDNWVEWRRVGSPNRGNAPEYYVVKNDAATDSEASFDFYAKVPRYGNGLYVTVLNTAGYNGQDSGKVIIYETGQDTGATTPSGSILV…
896	YLGQEVAEDIGGRT	WKK95592.1	putative L-shaped tail fiber protein	1e-05	64.26	MADQNLKQIQFKRTSTENKAPGADIVARGEIVLNTHGRTLAIYTKDEADNVVQLAGKGVPFLDTAGNLNVDGTTTLKDNVTISPNKAINFEASDLSGALVRHITGKCANNDGWYIGAGGASDQGFLEIGTYDNGNEPIYFVQRTGGTTQAEVRRLALLDGFGDTSIPGDLRLTNKTVKISNGSTLTLEMGVGANDAYIKNLRGTGVLQLTNDSNLTFRNSQVYYAMNGRGPGKSGTLLTNVENNRQAWQYVISAATAGTPRWVKVATIKHPGDMSSQLDLMITGGIDSGHGRHYVDFITLSGRNLTSWSTSNLDNWVEWRRVGSPNRGNAPEYYVVKNDAATDSEASFDFYAKVPRYGNGLYVTVLNTAGYNGQDSGKVIIYETGQDTGATTPSGSILV…
900	NQTVYGNAQINRQ	WKK95592.1	putative L-shaped tail fiber protein	3e-05	64.13	MADQNLKQIQFKRTSTENKAPGADIVARGEIVLNTHGRTLAIYTKDEADNVVQLAGKGVPFLDTAGNLNVDGTTTLKDNVTISPNKAINFEASDLSGALVRHITGKCANNDGWYIGAGGASDQGFLEIGTYDNGNEPIYFVQRTGGTTQAEVRRLALLDGFGDTSIPGDLRLTNKTVKISNGSTLTLEMGVGANDAYIKNLRGTGVLQLTNDSNLTFRNSQVYYAMNGRGPGKSGTLLTNVENNRQAWQYVISAATAGTPRWVKVATIKHPGDMSSQLDLMITGGIDSGHGRHYVDFITLSGRNLTSWSTSNLDNWVEWRRVGSPNRGNAPEYYVVKNDAATDSEASFDFYAKVPRYGNGLYVTVLNTAGYNGQDSGKVIIYETGQDTGATTPSGSILV…
913	KQIFDSIAKPDFSDTTGTLPVNRG	WKK95592.1	putative L-shaped tail fiber protein	2e-13	63.85	MADQNLKQIQFKRTSTENKAPGADIVARGEIVLNTHGRTLAIYTKDEADNVVQLAGKGVPFLDTAGNLNVDGTTTLKDNVTISPNKAINFEASDLSGALVRHITGKCANNDGWYIGAGGASDQGFLEIGTYDNGNEPIYFVQRTGGTTQAEVRRLALLDGFGDTSIPGDLRLTNKTVKISNGSTLTLEMGVGANDAYIKNLRGTGVLQLTNDSNLTFRNSQVYYAMNGRGPGKSGTLLTNVENNRQAWQYVISAATAGTPRWVKVATIKHPGDMSSQLDLMITGGIDSGHGRHYVDFITLSGRNLTSWSTSNLDNWVEWRRVGSPNRGNAPEYYVVKNDAATDSEASFDFYAKVPRYGNGLYVTVLNTAGYNGQDSGKVIIYETGQDTGATTPSGSILV…
919	KNGNVYCDAGSAGTNYRVMFTVV	WKK95592.1	putative L-shaped tail fiber protein	3e-07	63.69	MADQNLKQIQFKRTSTENKAPGADIVARGEIVLNTHGRTLAIYTKDEADNVVQLAGKGVPFLDTAGNLNVDGTTTLKDNVTISPNKAINFEASDLSGALVRHITGKCANNDGWYIGAGGASDQGFLEIGTYDNGNEPIYFVQRTGGTTQAEVRRLALLDGFGDTSIPGDLRLTNKTVKISNGSTLTLEMGVGANDAYIKNLRGTGVLQLTNDSNLTFRNSQVYYAMNGRGPGKSGTLLTNVENNRQAWQYVISAATAGTPRWVKVATIKHPGDMSSQLDLMITGGIDSGHGRHYVDFITLSGRNLTSWSTSNLDNWVEWRRVGSPNRGNAPEYYVVKNDAATDSEASFDFYAKVPRYGNGLYVTVLNTAGYNGQDSGKVIIYETGQDTGATTPSGSILV…
929	NNETMLEWAQGPAVRS	WKK95592.1	putative L-shaped tail fiber protein	3e-08	63.31	MADQNLKQIQFKRTSTENKAPGADIVARGEIVLNTHGRTLAIYTKDEADNVVQLAGKGVPFLDTAGNLNVDGTTTLKDNVTISPNKAINFEASDLSGALVRHITGKCANNDGWYIGAGGASDQGFLEIGTYDNGNEPIYFVQRTGGTTQAEVRRLALLDGFGDTSIPGDLRLTNKTVKISNGSTLTLEMGVGANDAYIKNLRGTGVLQLTNDSNLTFRNSQVYYAMNGRGPGKSGTLLTNVENNRQAWQYVISAATAGTPRWVKVATIKHPGDMSSQLDLMITGGIDSGHGRHYVDFITLSGRNLTSWSTSNLDNWVEWRRVGSPNRGNAPEYYVVKNDAATDSEASFDFYAKVPRYGNGLYVTVLNTAGYNGQDSGKVIIYETGQDTGATTPSGSILV…
930	RYGNGLYVTVLNTAGYNGQDSGKV	WKK95592.1	putative L-shaped tail fiber protein	2e-12	63.25	MADQNLKQIQFKRTSTENKAPGADIVARGEIVLNTHGRTLAIYTKDEADNVVQLAGKGVPFLDTAGNLNVDGTTTLKDNVTISPNKAINFEASDLSGALVRHITGKCANNDGWYIGAGGASDQGFLEIGTYDNGNEPIYFVQRTGGTTQAEVRRLALLDGFGDTSIPGDLRLTNKTVKISNGSTLTLEMGVGANDAYIKNLRGTGVLQLTNDSNLTFRNSQVYYAMNGRGPGKSGTLLTNVENNRQAWQYVISAATAGTPRWVKVATIKHPGDMSSQLDLMITGGIDSGHGRHYVDFITLSGRNLTSWSTSNLDNWVEWRRVGSPNRGNAPEYYVVKNDAATDSEASFDFYAKVPRYGNGLYVTVLNTAGYNGQDSGKVIIYETGQDTGATTPSGSILV…
931	NYLSNLTGTANSKV	WKK95592.1	putative L-shaped tail fiber protein	2e-05	63.13	MADQNLKQIQFKRTSTENKAPGADIVARGEIVLNTHGRTLAIYTKDEADNVVQLAGKGVPFLDTAGNLNVDGTTTLKDNVTISPNKAINFEASDLSGALVRHITGKCANNDGWYIGAGGASDQGFLEIGTYDNGNEPIYFVQRTGGTTQAEVRRLALLDGFGDTSIPGDLRLTNKTVKISNGSTLTLEMGVGANDAYIKNLRGTGVLQLTNDSNLTFRNSQVYYAMNGRGPGKSGTLLTNVENNRQAWQYVISAATAGTPRWVKVATIKHPGDMSSQLDLMITGGIDSGHGRHYVDFITLSGRNLTSWSTSNLDNWVEWRRVGSPNRGNAPEYYVVKNDAATDSEASFDFYAKVPRYGNGLYVTVLNTAGYNGQDSGKVIIYETGQDTGATTPSGSILV…
936	RNSQVYYAMNGRG	WKK95592.1	putative L-shaped tail fiber protein	1e-05	63.05	MADQNLKQIQFKRTSTENKAPGADIVARGEIVLNTHGRTLAIYTKDEADNVVQLAGKGVPFLDTAGNLNVDGTTTLKDNVTISPNKAINFEASDLSGALVRHITGKCANNDGWYIGAGGASDQGFLEIGTYDNGNEPIYFVQRTGGTTQAEVRRLALLDGFGDTSIPGDLRLTNKTVKISNGSTLTLEMGVGANDAYIKNLRGTGVLQLTNDSNLTFRNSQVYYAMNGRGPGKSGTLLTNVENNRQAWQYVISAATAGTPRWVKVATIKHPGDMSSQLDLMITGGIDSGHGRHYVDFITLSGRNLTSWSTSNLDNWVEWRRVGSPNRGNAPEYYVVKNDAATDSEASFDFYAKVPRYGNGLYVTVLNTAGYNGQDSGKVIIYETGQDTGATTPSGSILV…
943	APTDNSHLTNKKY	WKK95592.1	putative L-shaped tail fiber protein	3e-05	62.59	MADQNLKQIQFKRTSTENKAPGADIVARGEIVLNTHGRTLAIYTKDEADNVVQLAGKGVPFLDTAGNLNVDGTTTLKDNVTISPNKAINFEASDLSGALVRHITGKCANNDGWYIGAGGASDQGFLEIGTYDNGNEPIYFVQRTGGTTQAEVRRLALLDGFGDTSIPGDLRLTNKTVKISNGSTLTLEMGVGANDAYIKNLRGTGVLQLTNDSNLTFRNSQVYYAMNGRGPGKSGTLLTNVENNRQAWQYVISAATAGTPRWVKVATIKHPGDMSSQLDLMITGGIDSGHGRHYVDFITLSGRNLTSWSTSNLDNWVEWRRVGSPNRGNAPEYYVVKNDAATDSEASFDFYAKVPRYGNGLYVTVLNTAGYNGQDSGKVIIYETGQDTGATTPSGSILV…
944	RWGTGDNQTDNALVFDQNSIGMVRV	WKK95592.1	putative L-shaped tail fiber protein	5e-14	62.53	MADQNLKQIQFKRTSTENKAPGADIVARGEIVLNTHGRTLAIYTKDEADNVVQLAGKGVPFLDTAGNLNVDGTTTLKDNVTISPNKAINFEASDLSGALVRHITGKCANNDGWYIGAGGASDQGFLEIGTYDNGNEPIYFVQRTGGTTQAEVRRLALLDGFGDTSIPGDLRLTNKTVKISNGSTLTLEMGVGANDAYIKNLRGTGVLQLTNDSNLTFRNSQVYYAMNGRGPGKSGTLLTNVENNRQAWQYVISAATAGTPRWVKVATIKHPGDMSSQLDLMITGGIDSGHGRHYVDFITLSGRNLTSWSTSNLDNWVEWRRVGSPNRGNAPEYYVVKNDAATDSEASFDFYAKVPRYGNGLYVTVLNTAGYNGQDSGKVIIYETGQDTGATTPSGSILV…
946	KVSSGNLVAADTTNAGGLFAKN	WKK95592.1	putative L-shaped tail fiber protein	3e-10	62.51	MADQNLKQIQFKRTSTENKAPGADIVARGEIVLNTHGRTLAIYTKDEADNVVQLAGKGVPFLDTAGNLNVDGTTTLKDNVTISPNKAINFEASDLSGALVRHITGKCANNDGWYIGAGGASDQGFLEIGTYDNGNEPIYFVQRTGGTTQAEVRRLALLDGFGDTSIPGDLRLTNKTVKISNGSTLTLEMGVGANDAYIKNLRGTGVLQLTNDSNLTFRNSQVYYAMNGRGPGKSGTLLTNVENNRQAWQYVISAATAGTPRWVKVATIKHPGDMSSQLDLMITGGIDSGHGRHYVDFITLSGRNLTSWSTSNLDNWVEWRRVGSPNRGNAPEYYVVKNDAATDSEASFDFYAKVPRYGNGLYVTVLNTAGYNGQDSGKVIIYETGQDTGATTPSGSILV…
957	NTNGILPISSGGTGANTAADARN	WKK95592.1	putative L-shaped tail fiber protein	5e-11	61.89	MADQNLKQIQFKRTSTENKAPGADIVARGEIVLNTHGRTLAIYTKDEADNVVQLAGKGVPFLDTAGNLNVDGTTTLKDNVTISPNKAINFEASDLSGALVRHITGKCANNDGWYIGAGGASDQGFLEIGTYDNGNEPIYFVQRTGGTTQAEVRRLALLDGFGDTSIPGDLRLTNKTVKISNGSTLTLEMGVGANDAYIKNLRGTGVLQLTNDSNLTFRNSQVYYAMNGRGPGKSGTLLTNVENNRQAWQYVISAATAGTPRWVKVATIKHPGDMSSQLDLMITGGIDSGHGRHYVDFITLSGRNLTSWSTSNLDNWVEWRRVGSPNRGNAPEYYVVKNDAATDSEASFDFYAKVPRYGNGLYVTVLNTAGYNGQDSGKVIIYETGQDTGATTPSGSILV…
965	RLNVYQSDTNAGAQAI	WKK95592.1	putative L-shaped tail fiber protein	4e-07	61.61	MADQNLKQIQFKRTSTENKAPGADIVARGEIVLNTHGRTLAIYTKDEADNVVQLAGKGVPFLDTAGNLNVDGTTTLKDNVTISPNKAINFEASDLSGALVRHITGKCANNDGWYIGAGGASDQGFLEIGTYDNGNEPIYFVQRTGGTTQAEVRRLALLDGFGDTSIPGDLRLTNKTVKISNGSTLTLEMGVGANDAYIKNLRGTGVLQLTNDSNLTFRNSQVYYAMNGRGPGKSGTLLTNVENNRQAWQYVISAATAGTPRWVKVATIKHPGDMSSQLDLMITGGIDSGHGRHYVDFITLSGRNLTSWSTSNLDNWVEWRRVGSPNRGNAPEYYVVKNDAATDSEASFDFYAKVPRYGNGLYVTVLNTAGYNGQDSGKVIIYETGQDTGATTPSGSILV…
974	KDEADNVVQLAGKGVPFLDTAGNLNVDGTTTLKD	WKK95592.1	putative L-shaped tail fiber protein	6e-19	61.3	MADQNLKQIQFKRTSTENKAPGADIVARGEIVLNTHGRTLAIYTKDEADNVVQLAGKGVPFLDTAGNLNVDGTTTLKDNVTISPNKAINFEASDLSGALVRHITGKCANNDGWYIGAGGASDQGFLEIGTYDNGNEPIYFVQRTGGTTQAEVRRLALLDGFGDTSIPGDLRLTNKTVKISNGSTLTLEMGVGANDAYIKNLRGTGVLQLTNDSNLTFRNSQVYYAMNGRGPGKSGTLLTNVENNRQAWQYVISAATAGTPRWVKVATIKHPGDMSSQLDLMITGGIDSGHGRHYVDFITLSGRNLTSWSTSNLDNWVEWRRVGSPNRGNAPEYYVVKNDAATDSEASFDFYAKVPRYGNGLYVTVLNTAGYNGQDSGKVIIYETGQDTGATTPSGSILV…
993	VDASGNQTVYGNAQINRQ	WKK95592.1	putative L-shaped tail fiber protein	2e-08	60.17	MADQNLKQIQFKRTSTENKAPGADIVARGEIVLNTHGRTLAIYTKDEADNVVQLAGKGVPFLDTAGNLNVDGTTTLKDNVTISPNKAINFEASDLSGALVRHITGKCANNDGWYIGAGGASDQGFLEIGTYDNGNEPIYFVQRTGGTTQAEVRRLALLDGFGDTSIPGDLRLTNKTVKISNGSTLTLEMGVGANDAYIKNLRGTGVLQLTNDSNLTFRNSQVYYAMNGRGPGKSGTLLTNVENNRQAWQYVISAATAGTPRWVKVATIKHPGDMSSQLDLMITGGIDSGHGRHYVDFITLSGRNLTSWSTSNLDNWVEWRRVGSPNRGNAPEYYVVKNDAATDSEASFDFYAKVPRYGNGLYVTVLNTAGYNGQDSGKVIIYETGQDTGATTPSGSILV…
1003	RNTGDLVLFPSDISKA	WKK95592.1	putative L-shaped tail fiber protein	2e-07	59.6	MADQNLKQIQFKRTSTENKAPGADIVARGEIVLNTHGRTLAIYTKDEADNVVQLAGKGVPFLDTAGNLNVDGTTTLKDNVTISPNKAINFEASDLSGALVRHITGKCANNDGWYIGAGGASDQGFLEIGTYDNGNEPIYFVQRTGGTTQAEVRRLALLDGFGDTSIPGDLRLTNKTVKISNGSTLTLEMGVGANDAYIKNLRGTGVLQLTNDSNLTFRNSQVYYAMNGRGPGKSGTLLTNVENNRQAWQYVISAATAGTPRWVKVATIKHPGDMSSQLDLMITGGIDSGHGRHYVDFITLSGRNLTSWSTSNLDNWVEWRRVGSPNRGNAPEYYVVKNDAATDSEASFDFYAKVPRYGNGLYVTVLNTAGYNGQDSGKVIIYETGQDTGATTPSGSILV…
1013	RGTGVLQLTNDSNLTFRN	WKK95592.1	putative L-shaped tail fiber protein	2e-08	59.28	MADQNLKQIQFKRTSTENKAPGADIVARGEIVLNTHGRTLAIYTKDEADNVVQLAGKGVPFLDTAGNLNVDGTTTLKDNVTISPNKAINFEASDLSGALVRHITGKCANNDGWYIGAGGASDQGFLEIGTYDNGNEPIYFVQRTGGTTQAEVRRLALLDGFGDTSIPGDLRLTNKTVKISNGSTLTLEMGVGANDAYIKNLRGTGVLQLTNDSNLTFRNSQVYYAMNGRGPGKSGTLLTNVENNRQAWQYVISAATAGTPRWVKVATIKHPGDMSSQLDLMITGGIDSGHGRHYVDFITLSGRNLTSWSTSNLDNWVEWRRVGSPNRGNAPEYYVVKNDAATDSEASFDFYAKVPRYGNGLYVTVLNTAGYNGQDSGKVIIYETGQDTGATTPSGSILV…
1015	KVASAISNAGDTYLPLTGGTVTGNL	WKK95592.1	putative L-shaped tail fiber protein	2e-12	59.18	MADQNLKQIQFKRTSTENKAPGADIVARGEIVLNTHGRTLAIYTKDEADNVVQLAGKGVPFLDTAGNLNVDGTTTLKDNVTISPNKAINFEASDLSGALVRHITGKCANNDGWYIGAGGASDQGFLEIGTYDNGNEPIYFVQRTGGTTQAEVRRLALLDGFGDTSIPGDLRLTNKTVKISNGSTLTLEMGVGANDAYIKNLRGTGVLQLTNDSNLTFRNSQVYYAMNGRGPGKSGTLLTNVENNRQAWQYVISAATAGTPRWVKVATIKHPGDMSSQLDLMITGGIDSGHGRHYVDFITLSGRNLTSWSTSNLDNWVEWRRVGSPNRGNAPEYYVVKNDAATDSEASFDFYAKVPRYGNGLYVTVLNTAGYNGQDSGKVIIYETGQDTGATTPSGSILV…
1025	KVIIYETGQDTGATTPSGSI	WKK95592.1	putative L-shaped tail fiber protein	1e-09	58.98	MADQNLKQIQFKRTSTENKAPGADIVARGEIVLNTHGRTLAIYTKDEADNVVQLAGKGVPFLDTAGNLNVDGTTTLKDNVTISPNKAINFEASDLSGALVRHITGKCANNDGWYIGAGGASDQGFLEIGTYDNGNEPIYFVQRTGGTTQAEVRRLALLDGFGDTSIPGDLRLTNKTVKISNGSTLTLEMGVGANDAYIKNLRGTGVLQLTNDSNLTFRNSQVYYAMNGRGPGKSGTLLTNVENNRQAWQYVISAATAGTPRWVKVATIKHPGDMSSQLDLMITGGIDSGHGRHYVDFITLSGRNLTSWSTSNLDNWVEWRRVGSPNRGNAPEYYVVKNDAATDSEASFDFYAKVPRYGNGLYVTVLNTAGYNGQDSGKVIIYETGQDTGATTPSGSILV…
1030	RLNVYQSDTNAGAQAIYIKG	WKK95592.1	putative L-shaped tail fiber protein	5e-10	58.82	MADQNLKQIQFKRTSTENKAPGADIVARGEIVLNTHGRTLAIYTKDEADNVVQLAGKGVPFLDTAGNLNVDGTTTLKDNVTISPNKAINFEASDLSGALVRHITGKCANNDGWYIGAGGASDQGFLEIGTYDNGNEPIYFVQRTGGTTQAEVRRLALLDGFGDTSIPGDLRLTNKTVKISNGSTLTLEMGVGANDAYIKNLRGTGVLQLTNDSNLTFRNSQVYYAMNGRGPGKSGTLLTNVENNRQAWQYVISAATAGTPRWVKVATIKHPGDMSSQLDLMITGGIDSGHGRHYVDFITLSGRNLTSWSTSNLDNWVEWRRVGSPNRGNAPEYYVVKNDAATDSEASFDFYAKVPRYGNGLYVTVLNTAGYNGQDSGKVIIYETGQDTGATTPSGSILV…
1031	RLTGVNPILQRK	WKK95592.1	putative L-shaped tail fiber protein	5e-05	58.79	MADQNLKQIQFKRTSTENKAPGADIVARGEIVLNTHGRTLAIYTKDEADNVVQLAGKGVPFLDTAGNLNVDGTTTLKDNVTISPNKAINFEASDLSGALVRHITGKCANNDGWYIGAGGASDQGFLEIGTYDNGNEPIYFVQRTGGTTQAEVRRLALLDGFGDTSIPGDLRLTNKTVKISNGSTLTLEMGVGANDAYIKNLRGTGVLQLTNDSNLTFRNSQVYYAMNGRGPGKSGTLLTNVENNRQAWQYVISAATAGTPRWVKVATIKHPGDMSSQLDLMITGGIDSGHGRHYVDFITLSGRNLTSWSTSNLDNWVEWRRVGSPNRGNAPEYYVVKNDAATDSEASFDFYAKVPRYGNGLYVTVLNTAGYNGQDSGKVIIYETGQDTGATTPSGSILV…
1033	LTLEMGVGANDAYIKN	WKK95592.1	putative L-shaped tail fiber protein	3e-07	58.64	MADQNLKQIQFKRTSTENKAPGADIVARGEIVLNTHGRTLAIYTKDEADNVVQLAGKGVPFLDTAGNLNVDGTTTLKDNVTISPNKAINFEASDLSGALVRHITGKCANNDGWYIGAGGASDQGFLEIGTYDNGNEPIYFVQRTGGTTQAEVRRLALLDGFGDTSIPGDLRLTNKTVKISNGSTLTLEMGVGANDAYIKNLRGTGVLQLTNDSNLTFRNSQVYYAMNGRGPGKSGTLLTNVENNRQAWQYVISAATAGTPRWVKVATIKHPGDMSSQLDLMITGGIDSGHGRHYVDFITLSGRNLTSWSTSNLDNWVEWRRVGSPNRGNAPEYYVVKNDAATDSEASFDFYAKVPRYGNGLYVTVLNTAGYNGQDSGKVIIYETGQDTGATTPSGSILV…
1038	RTGDTMAALNIDYSSGNVRV	WKK95592.1	putative L-shaped tail fiber protein	8e-10	58.5	MADQNLKQIQFKRTSTENKAPGADIVARGEIVLNTHGRTLAIYTKDEADNVVQLAGKGVPFLDTAGNLNVDGTTTLKDNVTISPNKAINFEASDLSGALVRHITGKCANNDGWYIGAGGASDQGFLEIGTYDNGNEPIYFVQRTGGTTQAEVRRLALLDGFGDTSIPGDLRLTNKTVKISNGSTLTLEMGVGANDAYIKNLRGTGVLQLTNDSNLTFRNSQVYYAMNGRGPGKSGTLLTNVENNRQAWQYVISAATAGTPRWVKVATIKHPGDMSSQLDLMITGGIDSGHGRHYVDFITLSGRNLTSWSTSNLDNWVEWRRVGSPNRGNAPEYYVVKNDAATDSEASFDFYAKVPRYGNGLYVTVLNTAGYNGQDSGKVIIYETGQDTGATTPSGSILV…
1040	YNMLYGTANKPNADDNDFVSKS	WKK95592.1	putative L-shaped tail fiber protein	6e-12	58.48	MADQNLKQIQFKRTSTENKAPGADIVARGEIVLNTHGRTLAIYTKDEADNVVQLAGKGVPFLDTAGNLNVDGTTTLKDNVTISPNKAINFEASDLSGALVRHITGKCANNDGWYIGAGGASDQGFLEIGTYDNGNEPIYFVQRTGGTTQAEVRRLALLDGFGDTSIPGDLRLTNKTVKISNGSTLTLEMGVGANDAYIKNLRGTGVLQLTNDSNLTFRNSQVYYAMNGRGPGKSGTLLTNVENNRQAWQYVISAATAGTPRWVKVATIKHPGDMSSQLDLMITGGIDSGHGRHYVDFITLSGRNLTSWSTSNLDNWVEWRRVGSPNRGNAPEYYVVKNDAATDSEASFDFYAKVPRYGNGLYVTVLNTAGYNGQDSGKVIIYETGQDTGATTPSGSILV…
1041	RNLTSWSTSNLDNWVEWRR	WKK95592.1	putative L-shaped tail fiber protein	7e-10	58.42	MADQNLKQIQFKRTSTENKAPGADIVARGEIVLNTHGRTLAIYTKDEADNVVQLAGKGVPFLDTAGNLNVDGTTTLKDNVTISPNKAINFEASDLSGALVRHITGKCANNDGWYIGAGGASDQGFLEIGTYDNGNEPIYFVQRTGGTTQAEVRRLALLDGFGDTSIPGDLRLTNKTVKISNGSTLTLEMGVGANDAYIKNLRGTGVLQLTNDSNLTFRNSQVYYAMNGRGPGKSGTLLTNVENNRQAWQYVISAATAGTPRWVKVATIKHPGDMSSQLDLMITGGIDSGHGRHYVDFITLSGRNLTSWSTSNLDNWVEWRRVGSPNRGNAPEYYVVKNDAATDSEASFDFYAKVPRYGNGLYVTVLNTAGYNGQDSGKVIIYETGQDTGATTPSGSILV…
1044	KVASAISNAGDTYLPLTGGTVTGN	WKK95592.1	putative L-shaped tail fiber protein	7e-12	58.35	MADQNLKQIQFKRTSTENKAPGADIVARGEIVLNTHGRTLAIYTKDEADNVVQLAGKGVPFLDTAGNLNVDGTTTLKDNVTISPNKAINFEASDLSGALVRHITGKCANNDGWYIGAGGASDQGFLEIGTYDNGNEPIYFVQRTGGTTQAEVRRLALLDGFGDTSIPGDLRLTNKTVKISNGSTLTLEMGVGANDAYIKNLRGTGVLQLTNDSNLTFRNSQVYYAMNGRGPGKSGTLLTNVENNRQAWQYVISAATAGTPRWVKVATIKHPGDMSSQLDLMITGGIDSGHGRHYVDFITLSGRNLTSWSTSNLDNWVEWRRVGSPNRGNAPEYYVVKNDAATDSEASFDFYAKVPRYGNGLYVTVLNTAGYNGQDSGKVIIYETGQDTGATTPSGSILV…
1052	RVNMTGGYLGQEVAEDIGGRT	WKK95592.1	putative L-shaped tail fiber protein	8e-11	57.9	MADQNLKQIQFKRTSTENKAPGADIVARGEIVLNTHGRTLAIYTKDEADNVVQLAGKGVPFLDTAGNLNVDGTTTLKDNVTISPNKAINFEASDLSGALVRHITGKCANNDGWYIGAGGASDQGFLEIGTYDNGNEPIYFVQRTGGTTQAEVRRLALLDGFGDTSIPGDLRLTNKTVKISNGSTLTLEMGVGANDAYIKNLRGTGVLQLTNDSNLTFRNSQVYYAMNGRGPGKSGTLLTNVENNRQAWQYVISAATAGTPRWVKVATIKHPGDMSSQLDLMITGGIDSGHGRHYVDFITLSGRNLTSWSTSNLDNWVEWRRVGSPNRGNAPEYYVVKNDAATDSEASFDFYAKVPRYGNGLYVTVLNTAGYNGQDSGKVIIYETGQDTGATTPSGSILV…
1057	KVASAISNAGDTYLPLTGGTVTGNLDVTGTRL	WKK95592.1	putative L-shaped tail fiber protein	6e-17	57.85	MADQNLKQIQFKRTSTENKAPGADIVARGEIVLNTHGRTLAIYTKDEADNVVQLAGKGVPFLDTAGNLNVDGTTTLKDNVTISPNKAINFEASDLSGALVRHITGKCANNDGWYIGAGGASDQGFLEIGTYDNGNEPIYFVQRTGGTTQAEVRRLALLDGFGDTSIPGDLRLTNKTVKISNGSTLTLEMGVGANDAYIKNLRGTGVLQLTNDSNLTFRNSQVYYAMNGRGPGKSGTLLTNVENNRQAWQYVISAATAGTPRWVKVATIKHPGDMSSQLDLMITGGIDSGHGRHYVDFITLSGRNLTSWSTSNLDNWVEWRRVGSPNRGNAPEYYVVKNDAATDSEASFDFYAKVPRYGNGLYVTVLNTAGYNGQDSGKVIIYETGQDTGATTPSGSILV…
1067	RNNFNLGLGQTATFGGLIVNGVGNNDPVVTFKN	WKK95592.1	putative L-shaped tail fiber protein	4e-18	57.63	MADQNLKQIQFKRTSTENKAPGADIVARGEIVLNTHGRTLAIYTKDEADNVVQLAGKGVPFLDTAGNLNVDGTTTLKDNVTISPNKAINFEASDLSGALVRHITGKCANNDGWYIGAGGASDQGFLEIGTYDNGNEPIYFVQRTGGTTQAEVRRLALLDGFGDTSIPGDLRLTNKTVKISNGSTLTLEMGVGANDAYIKNLRGTGVLQLTNDSNLTFRNSQVYYAMNGRGPGKSGTLLTNVENNRQAWQYVISAATAGTPRWVKVATIKHPGDMSSQLDLMITGGIDSGHGRHYVDFITLSGRNLTSWSTSNLDNWVEWRRVGSPNRGNAPEYYVVKNDAATDSEASFDFYAKVPRYGNGLYVTVLNTAGYNGQDSGKVIIYETGQDTGATTPSGSILV…
1075	KVDASGNQTVYGNAQINRQ	WKK95592.1	putative L-shaped tail fiber protein	4e-09	57.35	MADQNLKQIQFKRTSTENKAPGADIVARGEIVLNTHGRTLAIYTKDEADNVVQLAGKGVPFLDTAGNLNVDGTTTLKDNVTISPNKAINFEASDLSGALVRHITGKCANNDGWYIGAGGASDQGFLEIGTYDNGNEPIYFVQRTGGTTQAEVRRLALLDGFGDTSIPGDLRLTNKTVKISNGSTLTLEMGVGANDAYIKNLRGTGVLQLTNDSNLTFRNSQVYYAMNGRGPGKSGTLLTNVENNRQAWQYVISAATAGTPRWVKVATIKHPGDMSSQLDLMITGGIDSGHGRHYVDFITLSGRNLTSWSTSNLDNWVEWRRVGSPNRGNAPEYYVVKNDAATDSEASFDFYAKVPRYGNGLYVTVLNTAGYNGQDSGKVIIYETGQDTGATTPSGSILV…
1076	GKFVIAGQAPTDNSHLTNKK	WKK95592.1	putative L-shaped tail fiber protein	1e-10	57.34	MADQNLKQIQFKRTSTENKAPGADIVARGEIVLNTHGRTLAIYTKDEADNVVQLAGKGVPFLDTAGNLNVDGTTTLKDNVTISPNKAINFEASDLSGALVRHITGKCANNDGWYIGAGGASDQGFLEIGTYDNGNEPIYFVQRTGGTTQAEVRRLALLDGFGDTSIPGDLRLTNKTVKISNGSTLTLEMGVGANDAYIKNLRGTGVLQLTNDSNLTFRNSQVYYAMNGRGPGKSGTLLTNVENNRQAWQYVISAATAGTPRWVKVATIKHPGDMSSQLDLMITGGIDSGHGRHYVDFITLSGRNLTSWSTSNLDNWVEWRRVGSPNRGNAPEYYVVKNDAATDSEASFDFYAKVPRYGNGLYVTVLNTAGYNGQDSGKVIIYETGQDTGATTPSGSILV…
1077	KAEYTGSPYYSHGAGFFSRT	WKK95592.1	putative L-shaped tail fiber protein	9e-11	57.32	MADQNLKQIQFKRTSTENKAPGADIVARGEIVLNTHGRTLAIYTKDEADNVVQLAGKGVPFLDTAGNLNVDGTTTLKDNVTISPNKAINFEASDLSGALVRHITGKCANNDGWYIGAGGASDQGFLEIGTYDNGNEPIYFVQRTGGTTQAEVRRLALLDGFGDTSIPGDLRLTNKTVKISNGSTLTLEMGVGANDAYIKNLRGTGVLQLTNDSNLTFRNSQVYYAMNGRGPGKSGTLLTNVENNRQAWQYVISAATAGTPRWVKVATIKHPGDMSSQLDLMITGGIDSGHGRHYVDFITLSGRNLTSWSTSNLDNWVEWRRVGSPNRGNAPEYYVVKNDAATDSEASFDFYAKVPRYGNGLYVTVLNTAGYNGQDSGKVIIYETGQDTGATTPSGSILV…
1087	KAYGNNETMLEWAQGPAVRS	WKK95592.1	putative L-shaped tail fiber protein	4e-11	56.98	MADQNLKQIQFKRTSTENKAPGADIVARGEIVLNTHGRTLAIYTKDEADNVVQLAGKGVPFLDTAGNLNVDGTTTLKDNVTISPNKAINFEASDLSGALVRHITGKCANNDGWYIGAGGASDQGFLEIGTYDNGNEPIYFVQRTGGTTQAEVRRLALLDGFGDTSIPGDLRLTNKTVKISNGSTLTLEMGVGANDAYIKNLRGTGVLQLTNDSNLTFRNSQVYYAMNGRGPGKSGTLLTNVENNRQAWQYVISAATAGTPRWVKVATIKHPGDMSSQLDLMITGGIDSGHGRHYVDFITLSGRNLTSWSTSNLDNWVEWRRVGSPNRGNAPEYYVVKNDAATDSEASFDFYAKVPRYGNGLYVTVLNTAGYNGQDSGKVIIYETGQDTGATTPSGSILV…
1089	RTLSIDDLFLNSSDVGTRR	WKK95592.1	putative L-shaped tail fiber protein	7e-09	56.89	MADQNLKQIQFKRTSTENKAPGADIVARGEIVLNTHGRTLAIYTKDEADNVVQLAGKGVPFLDTAGNLNVDGTTTLKDNVTISPNKAINFEASDLSGALVRHITGKCANNDGWYIGAGGASDQGFLEIGTYDNGNEPIYFVQRTGGTTQAEVRRLALLDGFGDTSIPGDLRLTNKTVKISNGSTLTLEMGVGANDAYIKNLRGTGVLQLTNDSNLTFRNSQVYYAMNGRGPGKSGTLLTNVENNRQAWQYVISAATAGTPRWVKVATIKHPGDMSSQLDLMITGGIDSGHGRHYVDFITLSGRNLTSWSTSNLDNWVEWRRVGSPNRGNAPEYYVVKNDAATDSEASFDFYAKVPRYGNGLYVTVLNTAGYNGQDSGKVIIYETGQDTGATTPSGSILV…
1093	KGVPFLDTAGNLNVDGTTTLKD	WKK95592.1	putative L-shaped tail fiber protein	4e-11	56.75	MADQNLKQIQFKRTSTENKAPGADIVARGEIVLNTHGRTLAIYTKDEADNVVQLAGKGVPFLDTAGNLNVDGTTTLKDNVTISPNKAINFEASDLSGALVRHITGKCANNDGWYIGAGGASDQGFLEIGTYDNGNEPIYFVQRTGGTTQAEVRRLALLDGFGDTSIPGDLRLTNKTVKISNGSTLTLEMGVGANDAYIKNLRGTGVLQLTNDSNLTFRNSQVYYAMNGRGPGKSGTLLTNVENNRQAWQYVISAATAGTPRWVKVATIKHPGDMSSQLDLMITGGIDSGHGRHYVDFITLSGRNLTSWSTSNLDNWVEWRRVGSPNRGNAPEYYVVKNDAATDSEASFDFYAKVPRYGNGLYVTVLNTAGYNGQDSGKVIIYETGQDTGATTPSGSILV…
1095	KFVIAGQAPTDNSHLTNK	WKK95592.1	putative L-shaped tail fiber protein	3e-09	56.67	MADQNLKQIQFKRTSTENKAPGADIVARGEIVLNTHGRTLAIYTKDEADNVVQLAGKGVPFLDTAGNLNVDGTTTLKDNVTISPNKAINFEASDLSGALVRHITGKCANNDGWYIGAGGASDQGFLEIGTYDNGNEPIYFVQRTGGTTQAEVRRLALLDGFGDTSIPGDLRLTNKTVKISNGSTLTLEMGVGANDAYIKNLRGTGVLQLTNDSNLTFRNSQVYYAMNGRGPGKSGTLLTNVENNRQAWQYVISAATAGTPRWVKVATIKHPGDMSSQLDLMITGGIDSGHGRHYVDFITLSGRNLTSWSTSNLDNWVEWRRVGSPNRGNAPEYYVVKNDAATDSEASFDFYAKVPRYGNGLYVTVLNTAGYNGQDSGKVIIYETGQDTGATTPSGSILV…
1096	MTGGYLGQEVAEDIGGRT	WKK95592.1	putative L-shaped tail fiber protein	1e-07	56.66	MADQNLKQIQFKRTSTENKAPGADIVARGEIVLNTHGRTLAIYTKDEADNVVQLAGKGVPFLDTAGNLNVDGTTTLKDNVTISPNKAINFEASDLSGALVRHITGKCANNDGWYIGAGGASDQGFLEIGTYDNGNEPIYFVQRTGGTTQAEVRRLALLDGFGDTSIPGDLRLTNKTVKISNGSTLTLEMGVGANDAYIKNLRGTGVLQLTNDSNLTFRNSQVYYAMNGRGPGKSGTLLTNVENNRQAWQYVISAATAGTPRWVKVATIKHPGDMSSQLDLMITGGIDSGHGRHYVDFITLSGRNLTSWSTSNLDNWVEWRRVGSPNRGNAPEYYVVKNDAATDSEASFDFYAKVPRYGNGLYVTVLNTAGYNGQDSGKVIIYETGQDTGATTPSGSILV…
1101	QTATFGGLIVNGVGNNDPVVTFKN	WKK95592.1	putative L-shaped tail fiber protein	2e-12	56.56	MADQNLKQIQFKRTSTENKAPGADIVARGEIVLNTHGRTLAIYTKDEADNVVQLAGKGVPFLDTAGNLNVDGTTTLKDNVTISPNKAINFEASDLSGALVRHITGKCANNDGWYIGAGGASDQGFLEIGTYDNGNEPIYFVQRTGGTTQAEVRRLALLDGFGDTSIPGDLRLTNKTVKISNGSTLTLEMGVGANDAYIKNLRGTGVLQLTNDSNLTFRNSQVYYAMNGRGPGKSGTLLTNVENNRQAWQYVISAATAGTPRWVKVATIKHPGDMSSQLDLMITGGIDSGHGRHYVDFITLSGRNLTSWSTSNLDNWVEWRRVGSPNRGNAPEYYVVKNDAATDSEASFDFYAKVPRYGNGLYVTVLNTAGYNGQDSGKVIIYETGQDTGATTPSGSILV…
1103	RFSGVINADGNINVASGKF	WKK95592.1	putative L-shaped tail fiber protein	7e-09	56.32	MADQNLKQIQFKRTSTENKAPGADIVARGEIVLNTHGRTLAIYTKDEADNVVQLAGKGVPFLDTAGNLNVDGTTTLKDNVTISPNKAINFEASDLSGALVRHITGKCANNDGWYIGAGGASDQGFLEIGTYDNGNEPIYFVQRTGGTTQAEVRRLALLDGFGDTSIPGDLRLTNKTVKISNGSTLTLEMGVGANDAYIKNLRGTGVLQLTNDSNLTFRNSQVYYAMNGRGPGKSGTLLTNVENNRQAWQYVISAATAGTPRWVKVATIKHPGDMSSQLDLMITGGIDSGHGRHYVDFITLSGRNLTSWSTSNLDNWVEWRRVGSPNRGNAPEYYVVKNDAATDSEASFDFYAKVPRYGNGLYVTVLNTAGYNGQDSGKVIIYETGQDTGATTPSGSILV…
1110	RNLTSWSTSNLDNWVEWRR	WKK95592.1	putative L-shaped tail fiber protein	7e-10	56.03	MADQNLKQIQFKRTSTENKAPGADIVARGEIVLNTHGRTLAIYTKDEADNVVQLAGKGVPFLDTAGNLNVDGTTTLKDNVTISPNKAINFEASDLSGALVRHITGKCANNDGWYIGAGGASDQGFLEIGTYDNGNEPIYFVQRTGGTTQAEVRRLALLDGFGDTSIPGDLRLTNKTVKISNGSTLTLEMGVGANDAYIKNLRGTGVLQLTNDSNLTFRNSQVYYAMNGRGPGKSGTLLTNVENNRQAWQYVISAATAGTPRWVKVATIKHPGDMSSQLDLMITGGIDSGHGRHYVDFITLSGRNLTSWSTSNLDNWVEWRRVGSPNRGNAPEYYVVKNDAATDSEASFDFYAKVPRYGNGLYVTVLNTAGYNGQDSGKVIIYETGQDTGATTPSGSILV…
1113	KVSYNMLYGTANKPNADDNDFVSKS	WKK95592.1	putative L-shaped tail fiber protein	1e-13	56	MADQNLKQIQFKRTSTENKAPGADIVARGEIVLNTHGRTLAIYTKDEADNVVQLAGKGVPFLDTAGNLNVDGTTTLKDNVTISPNKAINFEASDLSGALVRHITGKCANNDGWYIGAGGASDQGFLEIGTYDNGNEPIYFVQRTGGTTQAEVRRLALLDGFGDTSIPGDLRLTNKTVKISNGSTLTLEMGVGANDAYIKNLRGTGVLQLTNDSNLTFRNSQVYYAMNGRGPGKSGTLLTNVENNRQAWQYVISAATAGTPRWVKVATIKHPGDMSSQLDLMITGGIDSGHGRHYVDFITLSGRNLTSWSTSNLDNWVEWRRVGSPNRGNAPEYYVVKNDAATDSEASFDFYAKVPRYGNGLYVTVLNTAGYNGQDSGKVIIYETGQDTGATTPSGSILV…
1131	KFVIAGQAPTDNSHLTNKKY	WKK95592.1	putative L-shaped tail fiber protein	7e-11	55.44	MADQNLKQIQFKRTSTENKAPGADIVARGEIVLNTHGRTLAIYTKDEADNVVQLAGKGVPFLDTAGNLNVDGTTTLKDNVTISPNKAINFEASDLSGALVRHITGKCANNDGWYIGAGGASDQGFLEIGTYDNGNEPIYFVQRTGGTTQAEVRRLALLDGFGDTSIPGDLRLTNKTVKISNGSTLTLEMGVGANDAYIKNLRGTGVLQLTNDSNLTFRNSQVYYAMNGRGPGKSGTLLTNVENNRQAWQYVISAATAGTPRWVKVATIKHPGDMSSQLDLMITGGIDSGHGRHYVDFITLSGRNLTSWSTSNLDNWVEWRRVGSPNRGNAPEYYVVKNDAATDSEASFDFYAKVPRYGNGLYVTVLNTAGYNGQDSGKVIIYETGQDTGATTPSGSILV…
1134	RTLAIYTKDEADNVVQLAGKG	WKK95592.1	putative L-shaped tail fiber protein	1e-10	55.37	MADQNLKQIQFKRTSTENKAPGADIVARGEIVLNTHGRTLAIYTKDEADNVVQLAGKGVPFLDTAGNLNVDGTTTLKDNVTISPNKAINFEASDLSGALVRHITGKCANNDGWYIGAGGASDQGFLEIGTYDNGNEPIYFVQRTGGTTQAEVRRLALLDGFGDTSIPGDLRLTNKTVKISNGSTLTLEMGVGANDAYIKNLRGTGVLQLTNDSNLTFRNSQVYYAMNGRGPGKSGTLLTNVENNRQAWQYVISAATAGTPRWVKVATIKHPGDMSSQLDLMITGGIDSGHGRHYVDFITLSGRNLTSWSTSNLDNWVEWRRVGSPNRGNAPEYYVVKNDAATDSEASFDFYAKVPRYGNGLYVTVLNTAGYNGQDSGKVIIYETGQDTGATTPSGSILV…
1135	RGEIVLNTHGRT	WKK95592.1	putative L-shaped tail fiber protein	2e-04	55.36	MADQNLKQIQFKRTSTENKAPGADIVARGEIVLNTHGRTLAIYTKDEADNVVQLAGKGVPFLDTAGNLNVDGTTTLKDNVTISPNKAINFEASDLSGALVRHITGKCANNDGWYIGAGGASDQGFLEIGTYDNGNEPIYFVQRTGGTTQAEVRRLALLDGFGDTSIPGDLRLTNKTVKISNGSTLTLEMGVGANDAYIKNLRGTGVLQLTNDSNLTFRNSQVYYAMNGRGPGKSGTLLTNVENNRQAWQYVISAATAGTPRWVKVATIKHPGDMSSQLDLMITGGIDSGHGRHYVDFITLSGRNLTSWSTSNLDNWVEWRRVGSPNRGNAPEYYVVKNDAATDSEASFDFYAKVPRYGNGLYVTVLNTAGYNGQDSGKVIIYETGQDTGATTPSGSILV…
1142	RSNTAGAFVIYA	WKK95592.1	putative L-shaped tail fiber protein	2e-04	54.89	MADQNLKQIQFKRTSTENKAPGADIVARGEIVLNTHGRTLAIYTKDEADNVVQLAGKGVPFLDTAGNLNVDGTTTLKDNVTISPNKAINFEASDLSGALVRHITGKCANNDGWYIGAGGASDQGFLEIGTYDNGNEPIYFVQRTGGTTQAEVRRLALLDGFGDTSIPGDLRLTNKTVKISNGSTLTLEMGVGANDAYIKNLRGTGVLQLTNDSNLTFRNSQVYYAMNGRGPGKSGTLLTNVENNRQAWQYVISAATAGTPRWVKVATIKHPGDMSSQLDLMITGGIDSGHGRHYVDFITLSGRNLTSWSTSNLDNWVEWRRVGSPNRGNAPEYYVVKNDAATDSEASFDFYAKVPRYGNGLYVTVLNTAGYNGQDSGKVIIYETGQDTGATTPSGSILV…
1168	YYSHGAGFFSRT	WKK95592.1	putative L-shaped tail fiber protein	2e-05	54.28	MADQNLKQIQFKRTSTENKAPGADIVARGEIVLNTHGRTLAIYTKDEADNVVQLAGKGVPFLDTAGNLNVDGTTTLKDNVTISPNKAINFEASDLSGALVRHITGKCANNDGWYIGAGGASDQGFLEIGTYDNGNEPIYFVQRTGGTTQAEVRRLALLDGFGDTSIPGDLRLTNKTVKISNGSTLTLEMGVGANDAYIKNLRGTGVLQLTNDSNLTFRNSQVYYAMNGRGPGKSGTLLTNVENNRQAWQYVISAATAGTPRWVKVATIKHPGDMSSQLDLMITGGIDSGHGRHYVDFITLSGRNLTSWSTSNLDNWVEWRRVGSPNRGNAPEYYVVKNDAATDSEASFDFYAKVPRYGNGLYVTVLNTAGYNGQDSGKVIIYETGQDTGATTPSGSILV…
1170	HLRPNGDTASQSTVIDQTGKM	WKK95592.1	putative L-shaped tail fiber protein	2e-11	54.2	MADQNLKQIQFKRTSTENKAPGADIVARGEIVLNTHGRTLAIYTKDEADNVVQLAGKGVPFLDTAGNLNVDGTTTLKDNVTISPNKAINFEASDLSGALVRHITGKCANNDGWYIGAGGASDQGFLEIGTYDNGNEPIYFVQRTGGTTQAEVRRLALLDGFGDTSIPGDLRLTNKTVKISNGSTLTLEMGVGANDAYIKNLRGTGVLQLTNDSNLTFRNSQVYYAMNGRGPGKSGTLLTNVENNRQAWQYVISAATAGTPRWVKVATIKHPGDMSSQLDLMITGGIDSGHGRHYVDFITLSGRNLTSWSTSNLDNWVEWRRVGSPNRGNAPEYYVVKNDAATDSEASFDFYAKVPRYGNGLYVTVLNTAGYNGQDSGKVIIYETGQDTGATTPSGSILV…
1175	KVSYNMLYGTANKPNADDNDFVSKS	WKK95592.1	putative L-shaped tail fiber protein	1e-13	54.04	MADQNLKQIQFKRTSTENKAPGADIVARGEIVLNTHGRTLAIYTKDEADNVVQLAGKGVPFLDTAGNLNVDGTTTLKDNVTISPNKAINFEASDLSGALVRHITGKCANNDGWYIGAGGASDQGFLEIGTYDNGNEPIYFVQRTGGTTQAEVRRLALLDGFGDTSIPGDLRLTNKTVKISNGSTLTLEMGVGANDAYIKNLRGTGVLQLTNDSNLTFRNSQVYYAMNGRGPGKSGTLLTNVENNRQAWQYVISAATAGTPRWVKVATIKHPGDMSSQLDLMITGGIDSGHGRHYVDFITLSGRNLTSWSTSNLDNWVEWRRVGSPNRGNAPEYYVVKNDAATDSEASFDFYAKVPRYGNGLYVTVLNTAGYNGQDSGKVIIYETGQDTGATTPSGSILV…
1180	RDVGESSGNVMEVGAFGVGGGGKS	WKK95592.1	putative L-shaped tail fiber protein	2e-11	53.71	MADQNLKQIQFKRTSTENKAPGADIVARGEIVLNTHGRTLAIYTKDEADNVVQLAGKGVPFLDTAGNLNVDGTTTLKDNVTISPNKAINFEASDLSGALVRHITGKCANNDGWYIGAGGASDQGFLEIGTYDNGNEPIYFVQRTGGTTQAEVRRLALLDGFGDTSIPGDLRLTNKTVKISNGSTLTLEMGVGANDAYIKNLRGTGVLQLTNDSNLTFRNSQVYYAMNGRGPGKSGTLLTNVENNRQAWQYVISAATAGTPRWVKVATIKHPGDMSSQLDLMITGGIDSGHGRHYVDFITLSGRNLTSWSTSNLDNWVEWRRVGSPNRGNAPEYYVVKNDAATDSEASFDFYAKVPRYGNGLYVTVLNTAGYNGQDSGKVIIYETGQDTGATTPSGSILV…
1185	NLNGDFLLIVEKM	WKK95592.1	putative L-shaped tail fiber protein	2e-05	53.53	MADQNLKQIQFKRTSTENKAPGADIVARGEIVLNTHGRTLAIYTKDEADNVVQLAGKGVPFLDTAGNLNVDGTTTLKDNVTISPNKAINFEASDLSGALVRHITGKCANNDGWYIGAGGASDQGFLEIGTYDNGNEPIYFVQRTGGTTQAEVRRLALLDGFGDTSIPGDLRLTNKTVKISNGSTLTLEMGVGANDAYIKNLRGTGVLQLTNDSNLTFRNSQVYYAMNGRGPGKSGTLLTNVENNRQAWQYVISAATAGTPRWVKVATIKHPGDMSSQLDLMITGGIDSGHGRHYVDFITLSGRNLTSWSTSNLDNWVEWRRVGSPNRGNAPEYYVVKNDAATDSEASFDFYAKVPRYGNGLYVTVLNTAGYNGQDSGKVIIYETGQDTGATTPSGSILV…
1188	RNSQVYYAMNGRG	WKK95592.1	putative L-shaped tail fiber protein	1e-05	53.47	MADQNLKQIQFKRTSTENKAPGADIVARGEIVLNTHGRTLAIYTKDEADNVVQLAGKGVPFLDTAGNLNVDGTTTLKDNVTISPNKAINFEASDLSGALVRHITGKCANNDGWYIGAGGASDQGFLEIGTYDNGNEPIYFVQRTGGTTQAEVRRLALLDGFGDTSIPGDLRLTNKTVKISNGSTLTLEMGVGANDAYIKNLRGTGVLQLTNDSNLTFRNSQVYYAMNGRGPGKSGTLLTNVENNRQAWQYVISAATAGTPRWVKVATIKHPGDMSSQLDLMITGGIDSGHGRHYVDFITLSGRNLTSWSTSNLDNWVEWRRVGSPNRGNAPEYYVVKNDAATDSEASFDFYAKVPRYGNGLYVTVLNTAGYNGQDSGKVIIYETGQDTGATTPSGSILV…
1191	EADNVVQLAGKG	WKK95592.1	putative L-shaped tail fiber protein	2e-04	53.41	MADQNLKQIQFKRTSTENKAPGADIVARGEIVLNTHGRTLAIYTKDEADNVVQLAGKGVPFLDTAGNLNVDGTTTLKDNVTISPNKAINFEASDLSGALVRHITGKCANNDGWYIGAGGASDQGFLEIGTYDNGNEPIYFVQRTGGTTQAEVRRLALLDGFGDTSIPGDLRLTNKTVKISNGSTLTLEMGVGANDAYIKNLRGTGVLQLTNDSNLTFRNSQVYYAMNGRGPGKSGTLLTNVENNRQAWQYVISAATAGTPRWVKVATIKHPGDMSSQLDLMITGGIDSGHGRHYVDFITLSGRNLTSWSTSNLDNWVEWRRVGSPNRGNAPEYYVVKNDAATDSEASFDFYAKVPRYGNGLYVTVLNTAGYNGQDSGKVIIYETGQDTGATTPSGSILV…
1192	KLSGGGASFVPPSQGAYV	WKK95592.1	putative L-shaped tail fiber protein	4e-08	53.38	MADQNLKQIQFKRTSTENKAPGADIVARGEIVLNTHGRTLAIYTKDEADNVVQLAGKGVPFLDTAGNLNVDGTTTLKDNVTISPNKAINFEASDLSGALVRHITGKCANNDGWYIGAGGASDQGFLEIGTYDNGNEPIYFVQRTGGTTQAEVRRLALLDGFGDTSIPGDLRLTNKTVKISNGSTLTLEMGVGANDAYIKNLRGTGVLQLTNDSNLTFRNSQVYYAMNGRGPGKSGTLLTNVENNRQAWQYVISAATAGTPRWVKVATIKHPGDMSSQLDLMITGGIDSGHGRHYVDFITLSGRNLTSWSTSNLDNWVEWRRVGSPNRGNAPEYYVVKNDAATDSEASFDFYAKVPRYGNGLYVTVLNTAGYNGQDSGKVIIYETGQDTGATTPSGSILV…
1198	APEYYVVKN	WKK95592.1	putative L-shaped tail fiber protein	0.001	53.11	MADQNLKQIQFKRTSTENKAPGADIVARGEIVLNTHGRTLAIYTKDEADNVVQLAGKGVPFLDTAGNLNVDGTTTLKDNVTISPNKAINFEASDLSGALVRHITGKCANNDGWYIGAGGASDQGFLEIGTYDNGNEPIYFVQRTGGTTQAEVRRLALLDGFGDTSIPGDLRLTNKTVKISNGSTLTLEMGVGANDAYIKNLRGTGVLQLTNDSNLTFRNSQVYYAMNGRGPGKSGTLLTNVENNRQAWQYVISAATAGTPRWVKVATIKHPGDMSSQLDLMITGGIDSGHGRHYVDFITLSGRNLTSWSTSNLDNWVEWRRVGSPNRGNAPEYYVVKNDAATDSEASFDFYAKVPRYGNGLYVTVLNTAGYNGQDSGKVIIYETGQDTGATTPSGSILV…
1213	RLNVYQSDTNAGAQAIYIKG	WKK95592.1	putative L-shaped tail fiber protein	5e-10	52.67	MADQNLKQIQFKRTSTENKAPGADIVARGEIVLNTHGRTLAIYTKDEADNVVQLAGKGVPFLDTAGNLNVDGTTTLKDNVTISPNKAINFEASDLSGALVRHITGKCANNDGWYIGAGGASDQGFLEIGTYDNGNEPIYFVQRTGGTTQAEVRRLALLDGFGDTSIPGDLRLTNKTVKISNGSTLTLEMGVGANDAYIKNLRGTGVLQLTNDSNLTFRNSQVYYAMNGRGPGKSGTLLTNVENNRQAWQYVISAATAGTPRWVKVATIKHPGDMSSQLDLMITGGIDSGHGRHYVDFITLSGRNLTSWSTSNLDNWVEWRRVGSPNRGNAPEYYVVKNDAATDSEASFDFYAKVPRYGNGLYVTVLNTAGYNGQDSGKVIIYETGQDTGATTPSGSILV…
1214	GTLLTNVENNRQ	WKK95592.1	putative L-shaped tail fiber protein	2e-04	52.63	MADQNLKQIQFKRTSTENKAPGADIVARGEIVLNTHGRTLAIYTKDEADNVVQLAGKGVPFLDTAGNLNVDGTTTLKDNVTISPNKAINFEASDLSGALVRHITGKCANNDGWYIGAGGASDQGFLEIGTYDNGNEPIYFVQRTGGTTQAEVRRLALLDGFGDTSIPGDLRLTNKTVKISNGSTLTLEMGVGANDAYIKNLRGTGVLQLTNDSNLTFRNSQVYYAMNGRGPGKSGTLLTNVENNRQAWQYVISAATAGTPRWVKVATIKHPGDMSSQLDLMITGGIDSGHGRHYVDFITLSGRNLTSWSTSNLDNWVEWRRVGSPNRGNAPEYYVVKNDAATDSEASFDFYAKVPRYGNGLYVTVLNTAGYNGQDSGKVIIYETGQDTGATTPSGSILV…
1219	KAINFEASDLSGALVRH	WKK95592.1	putative L-shaped tail fiber protein	1e-07	52.42	MADQNLKQIQFKRTSTENKAPGADIVARGEIVLNTHGRTLAIYTKDEADNVVQLAGKGVPFLDTAGNLNVDGTTTLKDNVTISPNKAINFEASDLSGALVRHITGKCANNDGWYIGAGGASDQGFLEIGTYDNGNEPIYFVQRTGGTTQAEVRRLALLDGFGDTSIPGDLRLTNKTVKISNGSTLTLEMGVGANDAYIKNLRGTGVLQLTNDSNLTFRNSQVYYAMNGRGPGKSGTLLTNVENNRQAWQYVISAATAGTPRWVKVATIKHPGDMSSQLDLMITGGIDSGHGRHYVDFITLSGRNLTSWSTSNLDNWVEWRRVGSPNRGNAPEYYVVKNDAATDSEASFDFYAKVPRYGNGLYVTVLNTAGYNGQDSGKVIIYETGQDTGATTPSGSILV…
1229	QAPTDNSHLTNKKY	WKK95592.1	putative L-shaped tail fiber protein	5e-06	52.13	MADQNLKQIQFKRTSTENKAPGADIVARGEIVLNTHGRTLAIYTKDEADNVVQLAGKGVPFLDTAGNLNVDGTTTLKDNVTISPNKAINFEASDLSGALVRHITGKCANNDGWYIGAGGASDQGFLEIGTYDNGNEPIYFVQRTGGTTQAEVRRLALLDGFGDTSIPGDLRLTNKTVKISNGSTLTLEMGVGANDAYIKNLRGTGVLQLTNDSNLTFRNSQVYYAMNGRGPGKSGTLLTNVENNRQAWQYVISAATAGTPRWVKVATIKHPGDMSSQLDLMITGGIDSGHGRHYVDFITLSGRNLTSWSTSNLDNWVEWRRVGSPNRGNAPEYYVVKNDAATDSEASFDFYAKVPRYGNGLYVTVLNTAGYNGQDSGKVIIYETGQDTGATTPSGSILV…
1230	KVSYNMLYGTANKPNADDNDFVSKS	WKK95592.1	putative L-shaped tail fiber protein	1e-13	52.08	MADQNLKQIQFKRTSTENKAPGADIVARGEIVLNTHGRTLAIYTKDEADNVVQLAGKGVPFLDTAGNLNVDGTTTLKDNVTISPNKAINFEASDLSGALVRHITGKCANNDGWYIGAGGASDQGFLEIGTYDNGNEPIYFVQRTGGTTQAEVRRLALLDGFGDTSIPGDLRLTNKTVKISNGSTLTLEMGVGANDAYIKNLRGTGVLQLTNDSNLTFRNSQVYYAMNGRGPGKSGTLLTNVENNRQAWQYVISAATAGTPRWVKVATIKHPGDMSSQLDLMITGGIDSGHGRHYVDFITLSGRNLTSWSTSNLDNWVEWRRVGSPNRGNAPEYYVVKNDAATDSEASFDFYAKVPRYGNGLYVTVLNTAGYNGQDSGKVIIYETGQDTGATTPSGSILV…
1237	KISNGSTLTLEMGVGANDAYIKN	WKK95592.1	putative L-shaped tail fiber protein	1e-11	51.85	MADQNLKQIQFKRTSTENKAPGADIVARGEIVLNTHGRTLAIYTKDEADNVVQLAGKGVPFLDTAGNLNVDGTTTLKDNVTISPNKAINFEASDLSGALVRHITGKCANNDGWYIGAGGASDQGFLEIGTYDNGNEPIYFVQRTGGTTQAEVRRLALLDGFGDTSIPGDLRLTNKTVKISNGSTLTLEMGVGANDAYIKNLRGTGVLQLTNDSNLTFRNSQVYYAMNGRGPGKSGTLLTNVENNRQAWQYVISAATAGTPRWVKVATIKHPGDMSSQLDLMITGGIDSGHGRHYVDFITLSGRNLTSWSTSNLDNWVEWRRVGSPNRGNAPEYYVVKNDAATDSEASFDFYAKVPRYGNGLYVTVLNTAGYNGQDSGKVIIYETGQDTGATTPSGSILV…
1264	KVSYNMLYGTANKPNADDNDFVSKS	WKK95592.1	putative L-shaped tail fiber protein	1e-13	50.97	MADQNLKQIQFKRTSTENKAPGADIVARGEIVLNTHGRTLAIYTKDEADNVVQLAGKGVPFLDTAGNLNVDGTTTLKDNVTISPNKAINFEASDLSGALVRHITGKCANNDGWYIGAGGASDQGFLEIGTYDNGNEPIYFVQRTGGTTQAEVRRLALLDGFGDTSIPGDLRLTNKTVKISNGSTLTLEMGVGANDAYIKNLRGTGVLQLTNDSNLTFRNSQVYYAMNGRGPGKSGTLLTNVENNRQAWQYVISAATAGTPRWVKVATIKHPGDMSSQLDLMITGGIDSGHGRHYVDFITLSGRNLTSWSTSNLDNWVEWRRVGSPNRGNAPEYYVVKNDAATDSEASFDFYAKVPRYGNGLYVTVLNTAGYNGQDSGKVIIYETGQDTGATTPSGSILV…
1268	KMTVGGEFEAQNSKI	WKK95592.1	putative L-shaped tail fiber protein	6e-06	50.89	MADQNLKQIQFKRTSTENKAPGADIVARGEIVLNTHGRTLAIYTKDEADNVVQLAGKGVPFLDTAGNLNVDGTTTLKDNVTISPNKAINFEASDLSGALVRHITGKCANNDGWYIGAGGASDQGFLEIGTYDNGNEPIYFVQRTGGTTQAEVRRLALLDGFGDTSIPGDLRLTNKTVKISNGSTLTLEMGVGANDAYIKNLRGTGVLQLTNDSNLTFRNSQVYYAMNGRGPGKSGTLLTNVENNRQAWQYVISAATAGTPRWVKVATIKHPGDMSSQLDLMITGGIDSGHGRHYVDFITLSGRNLTSWSTSNLDNWVEWRRVGSPNRGNAPEYYVVKNDAATDSEASFDFYAKVPRYGNGLYVTVLNTAGYNGQDSGKVIIYETGQDTGATTPSGSILV…
1269	KAYGNNETMLEWAQGPAVRS	WKK95592.1	putative L-shaped tail fiber protein	4e-11	50.86	MADQNLKQIQFKRTSTENKAPGADIVARGEIVLNTHGRTLAIYTKDEADNVVQLAGKGVPFLDTAGNLNVDGTTTLKDNVTISPNKAINFEASDLSGALVRHITGKCANNDGWYIGAGGASDQGFLEIGTYDNGNEPIYFVQRTGGTTQAEVRRLALLDGFGDTSIPGDLRLTNKTVKISNGSTLTLEMGVGANDAYIKNLRGTGVLQLTNDSNLTFRNSQVYYAMNGRGPGKSGTLLTNVENNRQAWQYVISAATAGTPRWVKVATIKHPGDMSSQLDLMITGGIDSGHGRHYVDFITLSGRNLTSWSTSNLDNWVEWRRVGSPNRGNAPEYYVVKNDAATDSEASFDFYAKVPRYGNGLYVTVLNTAGYNGQDSGKVIIYETGQDTGATTPSGSILV…
1289	KVSYNMLYGTANKPNADDNDFVSKS	WKK95592.1	putative L-shaped tail fiber protein	1e-13	50.16	MADQNLKQIQFKRTSTENKAPGADIVARGEIVLNTHGRTLAIYTKDEADNVVQLAGKGVPFLDTAGNLNVDGTTTLKDNVTISPNKAINFEASDLSGALVRHITGKCANNDGWYIGAGGASDQGFLEIGTYDNGNEPIYFVQRTGGTTQAEVRRLALLDGFGDTSIPGDLRLTNKTVKISNGSTLTLEMGVGANDAYIKNLRGTGVLQLTNDSNLTFRNSQVYYAMNGRGPGKSGTLLTNVENNRQAWQYVISAATAGTPRWVKVATIKHPGDMSSQLDLMITGGIDSGHGRHYVDFITLSGRNLTSWSTSNLDNWVEWRRVGSPNRGNAPEYYVVKNDAATDSEASFDFYAKVPRYGNGLYVTVLNTAGYNGQDSGKVIIYETGQDTGATTPSGSILV…
1290	YIAFRPYGDTSNSEIRV	WKK95592.1	putative L-shaped tail fiber protein	1e-08	50.16	MADQNLKQIQFKRTSTENKAPGADIVARGEIVLNTHGRTLAIYTKDEADNVVQLAGKGVPFLDTAGNLNVDGTTTLKDNVTISPNKAINFEASDLSGALVRHITGKCANNDGWYIGAGGASDQGFLEIGTYDNGNEPIYFVQRTGGTTQAEVRRLALLDGFGDTSIPGDLRLTNKTVKISNGSTLTLEMGVGANDAYIKNLRGTGVLQLTNDSNLTFRNSQVYYAMNGRGPGKSGTLLTNVENNRQAWQYVISAATAGTPRWVKVATIKHPGDMSSQLDLMITGGIDSGHGRHYVDFITLSGRNLTSWSTSNLDNWVEWRRVGSPNRGNAPEYYVVKNDAATDSEASFDFYAKVPRYGNGLYVTVLNTAGYNGQDSGKVIIYETGQDTGATTPSGSILV…
1300	KVSYNMLYGTANKPNADDNDFVSKS	WKK95592.1	putative L-shaped tail fiber protein	1e-13	49.74	MADQNLKQIQFKRTSTENKAPGADIVARGEIVLNTHGRTLAIYTKDEADNVVQLAGKGVPFLDTAGNLNVDGTTTLKDNVTISPNKAINFEASDLSGALVRHITGKCANNDGWYIGAGGASDQGFLEIGTYDNGNEPIYFVQRTGGTTQAEVRRLALLDGFGDTSIPGDLRLTNKTVKISNGSTLTLEMGVGANDAYIKNLRGTGVLQLTNDSNLTFRNSQVYYAMNGRGPGKSGTLLTNVENNRQAWQYVISAATAGTPRWVKVATIKHPGDMSSQLDLMITGGIDSGHGRHYVDFITLSGRNLTSWSTSNLDNWVEWRRVGSPNRGNAPEYYVVKNDAATDSEASFDFYAKVPRYGNGLYVTVLNTAGYNGQDSGKVIIYETGQDTGATTPSGSILV…
1315	RGGTYDASITINGDITANTVSGRV	WKK95592.1	putative L-shaped tail fiber protein	9e-12	49.19	MADQNLKQIQFKRTSTENKAPGADIVARGEIVLNTHGRTLAIYTKDEADNVVQLAGKGVPFLDTAGNLNVDGTTTLKDNVTISPNKAINFEASDLSGALVRHITGKCANNDGWYIGAGGASDQGFLEIGTYDNGNEPIYFVQRTGGTTQAEVRRLALLDGFGDTSIPGDLRLTNKTVKISNGSTLTLEMGVGANDAYIKNLRGTGVLQLTNDSNLTFRNSQVYYAMNGRGPGKSGTLLTNVENNRQAWQYVISAATAGTPRWVKVATIKHPGDMSSQLDLMITGGIDSGHGRHYVDFITLSGRNLTSWSTSNLDNWVEWRRVGSPNRGNAPEYYVVKNDAATDSEASFDFYAKVPRYGNGLYVTVLNTAGYNGQDSGKVIIYETGQDTGATTPSGSILV…
1317	KAYGNNETMLEWAQGPAVRS	WKK95592.1	putative L-shaped tail fiber protein	4e-11	49.1	MADQNLKQIQFKRTSTENKAPGADIVARGEIVLNTHGRTLAIYTKDEADNVVQLAGKGVPFLDTAGNLNVDGTTTLKDNVTISPNKAINFEASDLSGALVRHITGKCANNDGWYIGAGGASDQGFLEIGTYDNGNEPIYFVQRTGGTTQAEVRRLALLDGFGDTSIPGDLRLTNKTVKISNGSTLTLEMGVGANDAYIKNLRGTGVLQLTNDSNLTFRNSQVYYAMNGRGPGKSGTLLTNVENNRQAWQYVISAATAGTPRWVKVATIKHPGDMSSQLDLMITGGIDSGHGRHYVDFITLSGRNLTSWSTSNLDNWVEWRRVGSPNRGNAPEYYVVKNDAATDSEASFDFYAKVPRYGNGLYVTVLNTAGYNGQDSGKVIIYETGQDTGATTPSGSILV…
1319	RTGDTMAALNIDYSSGNVRV	WKK95592.1	putative L-shaped tail fiber protein	8e-10	49.07	MADQNLKQIQFKRTSTENKAPGADIVARGEIVLNTHGRTLAIYTKDEADNVVQLAGKGVPFLDTAGNLNVDGTTTLKDNVTISPNKAINFEASDLSGALVRHITGKCANNDGWYIGAGGASDQGFLEIGTYDNGNEPIYFVQRTGGTTQAEVRRLALLDGFGDTSIPGDLRLTNKTVKISNGSTLTLEMGVGANDAYIKNLRGTGVLQLTNDSNLTFRNSQVYYAMNGRGPGKSGTLLTNVENNRQAWQYVISAATAGTPRWVKVATIKHPGDMSSQLDLMITGGIDSGHGRHYVDFITLSGRNLTSWSTSNLDNWVEWRRVGSPNRGNAPEYYVVKNDAATDSEASFDFYAKVPRYGNGLYVTVLNTAGYNGQDSGKVIIYETGQDTGATTPSGSILV…
1323	RPNGDTASQSTVIDQTGKM	WKK95592.1	putative L-shaped tail fiber protein	2e-09	48.89	MADQNLKQIQFKRTSTENKAPGADIVARGEIVLNTHGRTLAIYTKDEADNVVQLAGKGVPFLDTAGNLNVDGTTTLKDNVTISPNKAINFEASDLSGALVRHITGKCANNDGWYIGAGGASDQGFLEIGTYDNGNEPIYFVQRTGGTTQAEVRRLALLDGFGDTSIPGDLRLTNKTVKISNGSTLTLEMGVGANDAYIKNLRGTGVLQLTNDSNLTFRNSQVYYAMNGRGPGKSGTLLTNVENNRQAWQYVISAATAGTPRWVKVATIKHPGDMSSQLDLMITGGIDSGHGRHYVDFITLSGRNLTSWSTSNLDNWVEWRRVGSPNRGNAPEYYVVKNDAATDSEASFDFYAKVPRYGNGLYVTVLNTAGYNGQDSGKVIIYETGQDTGATTPSGSILV…
1327	NGNEPIYFVQRT	WKK95592.1	putative L-shaped tail fiber protein	3e-05	48.76	MADQNLKQIQFKRTSTENKAPGADIVARGEIVLNTHGRTLAIYTKDEADNVVQLAGKGVPFLDTAGNLNVDGTTTLKDNVTISPNKAINFEASDLSGALVRHITGKCANNDGWYIGAGGASDQGFLEIGTYDNGNEPIYFVQRTGGTTQAEVRRLALLDGFGDTSIPGDLRLTNKTVKISNGSTLTLEMGVGANDAYIKNLRGTGVLQLTNDSNLTFRNSQVYYAMNGRGPGKSGTLLTNVENNRQAWQYVISAATAGTPRWVKVATIKHPGDMSSQLDLMITGGIDSGHGRHYVDFITLSGRNLTSWSTSNLDNWVEWRRVGSPNRGNAPEYYVVKNDAATDSEASFDFYAKVPRYGNGLYVTVLNTAGYNGQDSGKVIIYETGQDTGATTPSGSILV…
1332	KAINFEASDLSGALVRH	WKK95592.1	putative L-shaped tail fiber protein	1e-07	48.59	MADQNLKQIQFKRTSTENKAPGADIVARGEIVLNTHGRTLAIYTKDEADNVVQLAGKGVPFLDTAGNLNVDGTTTLKDNVTISPNKAINFEASDLSGALVRHITGKCANNDGWYIGAGGASDQGFLEIGTYDNGNEPIYFVQRTGGTTQAEVRRLALLDGFGDTSIPGDLRLTNKTVKISNGSTLTLEMGVGANDAYIKNLRGTGVLQLTNDSNLTFRNSQVYYAMNGRGPGKSGTLLTNVENNRQAWQYVISAATAGTPRWVKVATIKHPGDMSSQLDLMITGGIDSGHGRHYVDFITLSGRNLTSWSTSNLDNWVEWRRVGSPNRGNAPEYYVVKNDAATDSEASFDFYAKVPRYGNGLYVTVLNTAGYNGQDSGKVIIYETGQDTGATTPSGSILV…
1339	KDNVTISPNKA	WKK95592.1	putative L-shaped tail fiber protein	7e-04	48.34	MADQNLKQIQFKRTSTENKAPGADIVARGEIVLNTHGRTLAIYTKDEADNVVQLAGKGVPFLDTAGNLNVDGTTTLKDNVTISPNKAINFEASDLSGALVRHITGKCANNDGWYIGAGGASDQGFLEIGTYDNGNEPIYFVQRTGGTTQAEVRRLALLDGFGDTSIPGDLRLTNKTVKISNGSTLTLEMGVGANDAYIKNLRGTGVLQLTNDSNLTFRNSQVYYAMNGRGPGKSGTLLTNVENNRQAWQYVISAATAGTPRWVKVATIKHPGDMSSQLDLMITGGIDSGHGRHYVDFITLSGRNLTSWSTSNLDNWVEWRRVGSPNRGNAPEYYVVKNDAATDSEASFDFYAKVPRYGNGLYVTVLNTAGYNGQDSGKVIIYETGQDTGATTPSGSILV…
1351	RGTGVLQLTNDSNLTFRN	WKK95592.1	putative L-shaped tail fiber protein	2e-08	47.96	MADQNLKQIQFKRTSTENKAPGADIVARGEIVLNTHGRTLAIYTKDEADNVVQLAGKGVPFLDTAGNLNVDGTTTLKDNVTISPNKAINFEASDLSGALVRHITGKCANNDGWYIGAGGASDQGFLEIGTYDNGNEPIYFVQRTGGTTQAEVRRLALLDGFGDTSIPGDLRLTNKTVKISNGSTLTLEMGVGANDAYIKNLRGTGVLQLTNDSNLTFRNSQVYYAMNGRGPGKSGTLLTNVENNRQAWQYVISAATAGTPRWVKVATIKHPGDMSSQLDLMITGGIDSGHGRHYVDFITLSGRNLTSWSTSNLDNWVEWRRVGSPNRGNAPEYYVVKNDAATDSEASFDFYAKVPRYGNGLYVTVLNTAGYNGQDSGKVIIYETGQDTGATTPSGSILV…
1366	KVSYNMLYGTANKPNADDNDFVSKS	WKK95592.1	putative L-shaped tail fiber protein	1e-13	47.54	MADQNLKQIQFKRTSTENKAPGADIVARGEIVLNTHGRTLAIYTKDEADNVVQLAGKGVPFLDTAGNLNVDGTTTLKDNVTISPNKAINFEASDLSGALVRHITGKCANNDGWYIGAGGASDQGFLEIGTYDNGNEPIYFVQRTGGTTQAEVRRLALLDGFGDTSIPGDLRLTNKTVKISNGSTLTLEMGVGANDAYIKNLRGTGVLQLTNDSNLTFRNSQVYYAMNGRGPGKSGTLLTNVENNRQAWQYVISAATAGTPRWVKVATIKHPGDMSSQLDLMITGGIDSGHGRHYVDFITLSGRNLTSWSTSNLDNWVEWRRVGSPNRGNAPEYYVVKNDAATDSEASFDFYAKVPRYGNGLYVTVLNTAGYNGQDSGKVIIYETGQDTGATTPSGSILV…
1372	YQSDTNAGAQAIYIKG	WKK95592.1	putative L-shaped tail fiber protein	3e-07	47.34	MADQNLKQIQFKRTSTENKAPGADIVARGEIVLNTHGRTLAIYTKDEADNVVQLAGKGVPFLDTAGNLNVDGTTTLKDNVTISPNKAINFEASDLSGALVRHITGKCANNDGWYIGAGGASDQGFLEIGTYDNGNEPIYFVQRTGGTTQAEVRRLALLDGFGDTSIPGDLRLTNKTVKISNGSTLTLEMGVGANDAYIKNLRGTGVLQLTNDSNLTFRNSQVYYAMNGRGPGKSGTLLTNVENNRQAWQYVISAATAGTPRWVKVATIKHPGDMSSQLDLMITGGIDSGHGRHYVDFITLSGRNLTSWSTSNLDNWVEWRRVGSPNRGNAPEYYVVKNDAATDSEASFDFYAKVPRYGNGLYVTVLNTAGYNGQDSGKVIIYETGQDTGATTPSGSILV…
1375	KYIAFRPYGDTSNSEIRV	WKK95592.1	putative L-shaped tail fiber protein	2e-09	47.19	MADQNLKQIQFKRTSTENKAPGADIVARGEIVLNTHGRTLAIYTKDEADNVVQLAGKGVPFLDTAGNLNVDGTTTLKDNVTISPNKAINFEASDLSGALVRHITGKCANNDGWYIGAGGASDQGFLEIGTYDNGNEPIYFVQRTGGTTQAEVRRLALLDGFGDTSIPGDLRLTNKTVKISNGSTLTLEMGVGANDAYIKNLRGTGVLQLTNDSNLTFRNSQVYYAMNGRGPGKSGTLLTNVENNRQAWQYVISAATAGTPRWVKVATIKHPGDMSSQLDLMITGGIDSGHGRHYVDFITLSGRNLTSWSTSNLDNWVEWRRVGSPNRGNAPEYYVVKNDAATDSEASFDFYAKVPRYGNGLYVTVLNTAGYNGQDSGKVIIYETGQDTGATTPSGSILV…
1385	KLSGGGASFVPPSQGAYVSWNKENGAGRT	WKK95592.1	putative L-shaped tail fiber protein	1e-16	46.93	MADQNLKQIQFKRTSTENKAPGADIVARGEIVLNTHGRTLAIYTKDEADNVVQLAGKGVPFLDTAGNLNVDGTTTLKDNVTISPNKAINFEASDLSGALVRHITGKCANNDGWYIGAGGASDQGFLEIGTYDNGNEPIYFVQRTGGTTQAEVRRLALLDGFGDTSIPGDLRLTNKTVKISNGSTLTLEMGVGANDAYIKNLRGTGVLQLTNDSNLTFRNSQVYYAMNGRGPGKSGTLLTNVENNRQAWQYVISAATAGTPRWVKVATIKHPGDMSSQLDLMITGGIDSGHGRHYVDFITLSGRNLTSWSTSNLDNWVEWRRVGSPNRGNAPEYYVVKNDAATDSEASFDFYAKVPRYGNGLYVTVLNTAGYNGQDSGKVIIYETGQDTGATTPSGSILV…
1388	KAGQAIHLRPNGDTASQSTVIDQTGKM	WKK95592.1	putative L-shaped tail fiber protein	3e-15	46.83	MADQNLKQIQFKRTSTENKAPGADIVARGEIVLNTHGRTLAIYTKDEADNVVQLAGKGVPFLDTAGNLNVDGTTTLKDNVTISPNKAINFEASDLSGALVRHITGKCANNDGWYIGAGGASDQGFLEIGTYDNGNEPIYFVQRTGGTTQAEVRRLALLDGFGDTSIPGDLRLTNKTVKISNGSTLTLEMGVGANDAYIKNLRGTGVLQLTNDSNLTFRNSQVYYAMNGRGPGKSGTLLTNVENNRQAWQYVISAATAGTPRWVKVATIKHPGDMSSQLDLMITGGIDSGHGRHYVDFITLSGRNLTSWSTSNLDNWVEWRRVGSPNRGNAPEYYVVKNDAATDSEASFDFYAKVPRYGNGLYVTVLNTAGYNGQDSGKVIIYETGQDTGATTPSGSILV…
1422	NAPEYYVVKN	WKK95592.1	putative L-shaped tail fiber protein	6e-04	45.57	MADQNLKQIQFKRTSTENKAPGADIVARGEIVLNTHGRTLAIYTKDEADNVVQLAGKGVPFLDTAGNLNVDGTTTLKDNVTISPNKAINFEASDLSGALVRHITGKCANNDGWYIGAGGASDQGFLEIGTYDNGNEPIYFVQRTGGTTQAEVRRLALLDGFGDTSIPGDLRLTNKTVKISNGSTLTLEMGVGANDAYIKNLRGTGVLQLTNDSNLTFRNSQVYYAMNGRGPGKSGTLLTNVENNRQAWQYVISAATAGTPRWVKVATIKHPGDMSSQLDLMITGGIDSGHGRHYVDFITLSGRNLTSWSTSNLDNWVEWRRVGSPNRGNAPEYYVVKNDAATDSEASFDFYAKVPRYGNGLYVTVLNTAGYNGQDSGKVIIYETGQDTGATTPSGSILV…
1429	NTNLNSDLIVKG	WKK95592.1	putative L-shaped tail fiber protein	4e-04	45.43	MADQNLKQIQFKRTSTENKAPGADIVARGEIVLNTHGRTLAIYTKDEADNVVQLAGKGVPFLDTAGNLNVDGTTTLKDNVTISPNKAINFEASDLSGALVRHITGKCANNDGWYIGAGGASDQGFLEIGTYDNGNEPIYFVQRTGGTTQAEVRRLALLDGFGDTSIPGDLRLTNKTVKISNGSTLTLEMGVGANDAYIKNLRGTGVLQLTNDSNLTFRNSQVYYAMNGRGPGKSGTLLTNVENNRQAWQYVISAATAGTPRWVKVATIKHPGDMSSQLDLMITGGIDSGHGRHYVDFITLSGRNLTSWSTSNLDNWVEWRRVGSPNRGNAPEYYVVKNDAATDSEASFDFYAKVPRYGNGLYVTVLNTAGYNGQDSGKVIIYETGQDTGATTPSGSILV…
1440	NTGDLVLFPSDISKA	WKK95592.1	putative L-shaped tail fiber protein	1e-06	45.08	MADQNLKQIQFKRTSTENKAPGADIVARGEIVLNTHGRTLAIYTKDEADNVVQLAGKGVPFLDTAGNLNVDGTTTLKDNVTISPNKAINFEASDLSGALVRHITGKCANNDGWYIGAGGASDQGFLEIGTYDNGNEPIYFVQRTGGTTQAEVRRLALLDGFGDTSIPGDLRLTNKTVKISNGSTLTLEMGVGANDAYIKNLRGTGVLQLTNDSNLTFRNSQVYYAMNGRGPGKSGTLLTNVENNRQAWQYVISAATAGTPRWVKVATIKHPGDMSSQLDLMITGGIDSGHGRHYVDFITLSGRNLTSWSTSNLDNWVEWRRVGSPNRGNAPEYYVVKNDAATDSEASFDFYAKVPRYGNGLYVTVLNTAGYNGQDSGKVIIYETGQDTGATTPSGSILV…
1453	VPPSQGAYVSWNKE	WKK95592.1	putative L-shaped tail fiber protein	3e-07	44.53	MADQNLKQIQFKRTSTENKAPGADIVARGEIVLNTHGRTLAIYTKDEADNVVQLAGKGVPFLDTAGNLNVDGTTTLKDNVTISPNKAINFEASDLSGALVRHITGKCANNDGWYIGAGGASDQGFLEIGTYDNGNEPIYFVQRTGGTTQAEVRRLALLDGFGDTSIPGDLRLTNKTVKISNGSTLTLEMGVGANDAYIKNLRGTGVLQLTNDSNLTFRNSQVYYAMNGRGPGKSGTLLTNVENNRQAWQYVISAATAGTPRWVKVATIKHPGDMSSQLDLMITGGIDSGHGRHYVDFITLSGRNLTSWSTSNLDNWVEWRRVGSPNRGNAPEYYVVKNDAATDSEASFDFYAKVPRYGNGLYVTVLNTAGYNGQDSGKVIIYETGQDTGATTPSGSILV…
1462	LTGVNPILQRK	WKK95592.1	putative L-shaped tail fiber protein	3e-04	44.31	MADQNLKQIQFKRTSTENKAPGADIVARGEIVLNTHGRTLAIYTKDEADNVVQLAGKGVPFLDTAGNLNVDGTTTLKDNVTISPNKAINFEASDLSGALVRHITGKCANNDGWYIGAGGASDQGFLEIGTYDNGNEPIYFVQRTGGTTQAEVRRLALLDGFGDTSIPGDLRLTNKTVKISNGSTLTLEMGVGANDAYIKNLRGTGVLQLTNDSNLTFRNSQVYYAMNGRGPGKSGTLLTNVENNRQAWQYVISAATAGTPRWVKVATIKHPGDMSSQLDLMITGGIDSGHGRHYVDFITLSGRNLTSWSTSNLDNWVEWRRVGSPNRGNAPEYYVVKNDAATDSEASFDFYAKVPRYGNGLYVTVLNTAGYNGQDSGKVIIYETGQDTGATTPSGSILV…
1465	RLTGVNPILQRK	WKK95592.1	putative L-shaped tail fiber protein	5e-05	44.22	MADQNLKQIQFKRTSTENKAPGADIVARGEIVLNTHGRTLAIYTKDEADNVVQLAGKGVPFLDTAGNLNVDGTTTLKDNVTISPNKAINFEASDLSGALVRHITGKCANNDGWYIGAGGASDQGFLEIGTYDNGNEPIYFVQRTGGTTQAEVRRLALLDGFGDTSIPGDLRLTNKTVKISNGSTLTLEMGVGANDAYIKNLRGTGVLQLTNDSNLTFRNSQVYYAMNGRGPGKSGTLLTNVENNRQAWQYVISAATAGTPRWVKVATIKHPGDMSSQLDLMITGGIDSGHGRHYVDFITLSGRNLTSWSTSNLDNWVEWRRVGSPNRGNAPEYYVVKNDAATDSEASFDFYAKVPRYGNGLYVTVLNTAGYNGQDSGKVIIYETGQDTGATTPSGSILV…
1466	QTATFGGLIVNGVGNNDPVVTFKN	WKK95592.1	putative L-shaped tail fiber protein	2e-12	44.2	MADQNLKQIQFKRTSTENKAPGADIVARGEIVLNTHGRTLAIYTKDEADNVVQLAGKGVPFLDTAGNLNVDGTTTLKDNVTISPNKAINFEASDLSGALVRHITGKCANNDGWYIGAGGASDQGFLEIGTYDNGNEPIYFVQRTGGTTQAEVRRLALLDGFGDTSIPGDLRLTNKTVKISNGSTLTLEMGVGANDAYIKNLRGTGVLQLTNDSNLTFRNSQVYYAMNGRGPGKSGTLLTNVENNRQAWQYVISAATAGTPRWVKVATIKHPGDMSSQLDLMITGGIDSGHGRHYVDFITLSGRNLTSWSTSNLDNWVEWRRVGSPNRGNAPEYYVVKNDAATDSEASFDFYAKVPRYGNGLYVTVLNTAGYNGQDSGKVIIYETGQDTGATTPSGSILV…
1471	KVSSGNLVAADTTNAGGLFAKN	WKK95592.1	putative L-shaped tail fiber protein	3e-10	44.08	MADQNLKQIQFKRTSTENKAPGADIVARGEIVLNTHGRTLAIYTKDEADNVVQLAGKGVPFLDTAGNLNVDGTTTLKDNVTISPNKAINFEASDLSGALVRHITGKCANNDGWYIGAGGASDQGFLEIGTYDNGNEPIYFVQRTGGTTQAEVRRLALLDGFGDTSIPGDLRLTNKTVKISNGSTLTLEMGVGANDAYIKNLRGTGVLQLTNDSNLTFRNSQVYYAMNGRGPGKSGTLLTNVENNRQAWQYVISAATAGTPRWVKVATIKHPGDMSSQLDLMITGGIDSGHGRHYVDFITLSGRNLTSWSTSNLDNWVEWRRVGSPNRGNAPEYYVVKNDAATDSEASFDFYAKVPRYGNGLYVTVLNTAGYNGQDSGKVIIYETGQDTGATTPSGSILV…
1478	NNYLSNLTGTANSKV	WKK95592.1	putative L-shaped tail fiber protein	7e-06	43.9	MADQNLKQIQFKRTSTENKAPGADIVARGEIVLNTHGRTLAIYTKDEADNVVQLAGKGVPFLDTAGNLNVDGTTTLKDNVTISPNKAINFEASDLSGALVRHITGKCANNDGWYIGAGGASDQGFLEIGTYDNGNEPIYFVQRTGGTTQAEVRRLALLDGFGDTSIPGDLRLTNKTVKISNGSTLTLEMGVGANDAYIKNLRGTGVLQLTNDSNLTFRNSQVYYAMNGRGPGKSGTLLTNVENNRQAWQYVISAATAGTPRWVKVATIKHPGDMSSQLDLMITGGIDSGHGRHYVDFITLSGRNLTSWSTSNLDNWVEWRRVGSPNRGNAPEYYVVKNDAATDSEASFDFYAKVPRYGNGLYVTVLNTAGYNGQDSGKVIIYETGQDTGATTPSGSILV…
1482	KVSYNMLYGTANKPNADDNDFVSKS	WKK95592.1	putative L-shaped tail fiber protein	1e-13	43.63	MADQNLKQIQFKRTSTENKAPGADIVARGEIVLNTHGRTLAIYTKDEADNVVQLAGKGVPFLDTAGNLNVDGTTTLKDNVTISPNKAINFEASDLSGALVRHITGKCANNDGWYIGAGGASDQGFLEIGTYDNGNEPIYFVQRTGGTTQAEVRRLALLDGFGDTSIPGDLRLTNKTVKISNGSTLTLEMGVGANDAYIKNLRGTGVLQLTNDSNLTFRNSQVYYAMNGRGPGKSGTLLTNVENNRQAWQYVISAATAGTPRWVKVATIKHPGDMSSQLDLMITGGIDSGHGRHYVDFITLSGRNLTSWSTSNLDNWVEWRRVGSPNRGNAPEYYVVKNDAATDSEASFDFYAKVPRYGNGLYVTVLNTAGYNGQDSGKVIIYETGQDTGATTPSGSILV…
1483	KFVIAGQAPTDNSHLTNKKY	WKK95592.1	putative L-shaped tail fiber protein	7e-11	43.59	MADQNLKQIQFKRTSTENKAPGADIVARGEIVLNTHGRTLAIYTKDEADNVVQLAGKGVPFLDTAGNLNVDGTTTLKDNVTISPNKAINFEASDLSGALVRHITGKCANNDGWYIGAGGASDQGFLEIGTYDNGNEPIYFVQRTGGTTQAEVRRLALLDGFGDTSIPGDLRLTNKTVKISNGSTLTLEMGVGANDAYIKNLRGTGVLQLTNDSNLTFRNSQVYYAMNGRGPGKSGTLLTNVENNRQAWQYVISAATAGTPRWVKVATIKHPGDMSSQLDLMITGGIDSGHGRHYVDFITLSGRNLTSWSTSNLDNWVEWRRVGSPNRGNAPEYYVVKNDAATDSEASFDFYAKVPRYGNGLYVTVLNTAGYNGQDSGKVIIYETGQDTGATTPSGSILV…
1491	KVSSGNLVAADTTNA	WKK95592.1	putative L-shaped tail fiber protein	2e-05	43.38	MADQNLKQIQFKRTSTENKAPGADIVARGEIVLNTHGRTLAIYTKDEADNVVQLAGKGVPFLDTAGNLNVDGTTTLKDNVTISPNKAINFEASDLSGALVRHITGKCANNDGWYIGAGGASDQGFLEIGTYDNGNEPIYFVQRTGGTTQAEVRRLALLDGFGDTSIPGDLRLTNKTVKISNGSTLTLEMGVGANDAYIKNLRGTGVLQLTNDSNLTFRNSQVYYAMNGRGPGKSGTLLTNVENNRQAWQYVISAATAGTPRWVKVATIKHPGDMSSQLDLMITGGIDSGHGRHYVDFITLSGRNLTSWSTSNLDNWVEWRRVGSPNRGNAPEYYVVKNDAATDSEASFDFYAKVPRYGNGLYVTVLNTAGYNGQDSGKVIIYETGQDTGATTPSGSILV…
1505	KLSGGGASFVPPSQGAYVSWNKE	WKK95592.1	putative L-shaped tail fiber protein	7e-12	42.79	MADQNLKQIQFKRTSTENKAPGADIVARGEIVLNTHGRTLAIYTKDEADNVVQLAGKGVPFLDTAGNLNVDGTTTLKDNVTISPNKAINFEASDLSGALVRHITGKCANNDGWYIGAGGASDQGFLEIGTYDNGNEPIYFVQRTGGTTQAEVRRLALLDGFGDTSIPGDLRLTNKTVKISNGSTLTLEMGVGANDAYIKNLRGTGVLQLTNDSNLTFRNSQVYYAMNGRGPGKSGTLLTNVENNRQAWQYVISAATAGTPRWVKVATIKHPGDMSSQLDLMITGGIDSGHGRHYVDFITLSGRNLTSWSTSNLDNWVEWRRVGSPNRGNAPEYYVVKNDAATDSEASFDFYAKVPRYGNGLYVTVLNTAGYNGQDSGKVIIYETGQDTGATTPSGSILV…
1509	KLSGGGASFVPPSQGAYVSWNKENGAGRT	WKK95592.1	putative L-shaped tail fiber protein	1e-16	42.53	MADQNLKQIQFKRTSTENKAPGADIVARGEIVLNTHGRTLAIYTKDEADNVVQLAGKGVPFLDTAGNLNVDGTTTLKDNVTISPNKAINFEASDLSGALVRHITGKCANNDGWYIGAGGASDQGFLEIGTYDNGNEPIYFVQRTGGTTQAEVRRLALLDGFGDTSIPGDLRLTNKTVKISNGSTLTLEMGVGANDAYIKNLRGTGVLQLTNDSNLTFRNSQVYYAMNGRGPGKSGTLLTNVENNRQAWQYVISAATAGTPRWVKVATIKHPGDMSSQLDLMITGGIDSGHGRHYVDFITLSGRNLTSWSTSNLDNWVEWRRVGSPNRGNAPEYYVVKNDAATDSEASFDFYAKVPRYGNGLYVTVLNTAGYNGQDSGKVIIYETGQDTGATTPSGSILV…
1526	RGTGVLQLTND	WKK95592.1	putative L-shaped tail fiber protein	8e-04	41.95	MADQNLKQIQFKRTSTENKAPGADIVARGEIVLNTHGRTLAIYTKDEADNVVQLAGKGVPFLDTAGNLNVDGTTTLKDNVTISPNKAINFEASDLSGALVRHITGKCANNDGWYIGAGGASDQGFLEIGTYDNGNEPIYFVQRTGGTTQAEVRRLALLDGFGDTSIPGDLRLTNKTVKISNGSTLTLEMGVGANDAYIKNLRGTGVLQLTNDSNLTFRNSQVYYAMNGRGPGKSGTLLTNVENNRQAWQYVISAATAGTPRWVKVATIKHPGDMSSQLDLMITGGIDSGHGRHYVDFITLSGRNLTSWSTSNLDNWVEWRRVGSPNRGNAPEYYVVKNDAATDSEASFDFYAKVPRYGNGLYVTVLNTAGYNGQDSGKVIIYETGQDTGATTPSGSILV…
1535	NMLYGTANKPNADDNDFVSKS	WKK95592.1	putative L-shaped tail fiber protein	5e-11	41.73	MADQNLKQIQFKRTSTENKAPGADIVARGEIVLNTHGRTLAIYTKDEADNVVQLAGKGVPFLDTAGNLNVDGTTTLKDNVTISPNKAINFEASDLSGALVRHITGKCANNDGWYIGAGGASDQGFLEIGTYDNGNEPIYFVQRTGGTTQAEVRRLALLDGFGDTSIPGDLRLTNKTVKISNGSTLTLEMGVGANDAYIKNLRGTGVLQLTNDSNLTFRNSQVYYAMNGRGPGKSGTLLTNVENNRQAWQYVISAATAGTPRWVKVATIKHPGDMSSQLDLMITGGIDSGHGRHYVDFITLSGRNLTSWSTSNLDNWVEWRRVGSPNRGNAPEYYVVKNDAATDSEASFDFYAKVPRYGNGLYVTVLNTAGYNGQDSGKVIIYETGQDTGATTPSGSILV…
1540	REAQGGSIGALIMS	WKK95592.1	putative L-shaped tail fiber protein	9e-05	41.65	MADQNLKQIQFKRTSTENKAPGADIVARGEIVLNTHGRTLAIYTKDEADNVVQLAGKGVPFLDTAGNLNVDGTTTLKDNVTISPNKAINFEASDLSGALVRHITGKCANNDGWYIGAGGASDQGFLEIGTYDNGNEPIYFVQRTGGTTQAEVRRLALLDGFGDTSIPGDLRLTNKTVKISNGSTLTLEMGVGANDAYIKNLRGTGVLQLTNDSNLTFRNSQVYYAMNGRGPGKSGTLLTNVENNRQAWQYVISAATAGTPRWVKVATIKHPGDMSSQLDLMITGGIDSGHGRHYVDFITLSGRNLTSWSTSNLDNWVEWRRVGSPNRGNAPEYYVVKNDAATDSEASFDFYAKVPRYGNGLYVTVLNTAGYNGQDSGKVIIYETGQDTGATTPSGSILV…
1547	REAQGGSIGALIMSASTAASTAAKY	WKK95592.1	putative L-shaped tail fiber protein	7e-10	41.42	MADQNLKQIQFKRTSTENKAPGADIVARGEIVLNTHGRTLAIYTKDEADNVVQLAGKGVPFLDTAGNLNVDGTTTLKDNVTISPNKAINFEASDLSGALVRHITGKCANNDGWYIGAGGASDQGFLEIGTYDNGNEPIYFVQRTGGTTQAEVRRLALLDGFGDTSIPGDLRLTNKTVKISNGSTLTLEMGVGANDAYIKNLRGTGVLQLTNDSNLTFRNSQVYYAMNGRGPGKSGTLLTNVENNRQAWQYVISAATAGTPRWVKVATIKHPGDMSSQLDLMITGGIDSGHGRHYVDFITLSGRNLTSWSTSNLDNWVEWRRVGSPNRGNAPEYYVVKNDAATDSEASFDFYAKVPRYGNGLYVTVLNTAGYNGQDSGKVIIYETGQDTGATTPSGSILV…
1554	RTGDTMAALNIDYSSGNVRV	WKK95592.1	putative L-shaped tail fiber protein	8e-10	41.18	MADQNLKQIQFKRTSTENKAPGADIVARGEIVLNTHGRTLAIYTKDEADNVVQLAGKGVPFLDTAGNLNVDGTTTLKDNVTISPNKAINFEASDLSGALVRHITGKCANNDGWYIGAGGASDQGFLEIGTYDNGNEPIYFVQRTGGTTQAEVRRLALLDGFGDTSIPGDLRLTNKTVKISNGSTLTLEMGVGANDAYIKNLRGTGVLQLTNDSNLTFRNSQVYYAMNGRGPGKSGTLLTNVENNRQAWQYVISAATAGTPRWVKVATIKHPGDMSSQLDLMITGGIDSGHGRHYVDFITLSGRNLTSWSTSNLDNWVEWRRVGSPNRGNAPEYYVVKNDAATDSEASFDFYAKVPRYGNGLYVTVLNTAGYNGQDSGKVIIYETGQDTGATTPSGSILV…
1564	KAYGNNETMLEWAQGPAVRS	WKK95592.1	putative L-shaped tail fiber protein	4e-11	40.89	MADQNLKQIQFKRTSTENKAPGADIVARGEIVLNTHGRTLAIYTKDEADNVVQLAGKGVPFLDTAGNLNVDGTTTLKDNVTISPNKAINFEASDLSGALVRHITGKCANNDGWYIGAGGASDQGFLEIGTYDNGNEPIYFVQRTGGTTQAEVRRLALLDGFGDTSIPGDLRLTNKTVKISNGSTLTLEMGVGANDAYIKNLRGTGVLQLTNDSNLTFRNSQVYYAMNGRGPGKSGTLLTNVENNRQAWQYVISAATAGTPRWVKVATIKHPGDMSSQLDLMITGGIDSGHGRHYVDFITLSGRNLTSWSTSNLDNWVEWRRVGSPNRGNAPEYYVVKNDAATDSEASFDFYAKVPRYGNGLYVTVLNTAGYNGQDSGKVIIYETGQDTGATTPSGSILV…
1567	KAGQAIHLRPNGDTASQSTVIDQTGKM	WKK95592.1	putative L-shaped tail fiber protein	3e-15	40.85	MADQNLKQIQFKRTSTENKAPGADIVARGEIVLNTHGRTLAIYTKDEADNVVQLAGKGVPFLDTAGNLNVDGTTTLKDNVTISPNKAINFEASDLSGALVRHITGKCANNDGWYIGAGGASDQGFLEIGTYDNGNEPIYFVQRTGGTTQAEVRRLALLDGFGDTSIPGDLRLTNKTVKISNGSTLTLEMGVGANDAYIKNLRGTGVLQLTNDSNLTFRNSQVYYAMNGRGPGKSGTLLTNVENNRQAWQYVISAATAGTPRWVKVATIKHPGDMSSQLDLMITGGIDSGHGRHYVDFITLSGRNLTSWSTSNLDNWVEWRRVGSPNRGNAPEYYVVKNDAATDSEASFDFYAKVPRYGNGLYVTVLNTAGYNGQDSGKVIIYETGQDTGATTPSGSILV…
1580	KVSSGNLVAADTTNAGGLFAKN	WKK95592.1	putative L-shaped tail fiber protein	3e-10	40.61	MADQNLKQIQFKRTSTENKAPGADIVARGEIVLNTHGRTLAIYTKDEADNVVQLAGKGVPFLDTAGNLNVDGTTTLKDNVTISPNKAINFEASDLSGALVRHITGKCANNDGWYIGAGGASDQGFLEIGTYDNGNEPIYFVQRTGGTTQAEVRRLALLDGFGDTSIPGDLRLTNKTVKISNGSTLTLEMGVGANDAYIKNLRGTGVLQLTNDSNLTFRNSQVYYAMNGRGPGKSGTLLTNVENNRQAWQYVISAATAGTPRWVKVATIKHPGDMSSQLDLMITGGIDSGHGRHYVDFITLSGRNLTSWSTSNLDNWVEWRRVGSPNRGNAPEYYVVKNDAATDSEASFDFYAKVPRYGNGLYVTVLNTAGYNGQDSGKVIIYETGQDTGATTPSGSILV…
1585	KQTFISGRN	WKK95592.1	putative L-shaped tail fiber protein	0.008	40.48	MADQNLKQIQFKRTSTENKAPGADIVARGEIVLNTHGRTLAIYTKDEADNVVQLAGKGVPFLDTAGNLNVDGTTTLKDNVTISPNKAINFEASDLSGALVRHITGKCANNDGWYIGAGGASDQGFLEIGTYDNGNEPIYFVQRTGGTTQAEVRRLALLDGFGDTSIPGDLRLTNKTVKISNGSTLTLEMGVGANDAYIKNLRGTGVLQLTNDSNLTFRNSQVYYAMNGRGPGKSGTLLTNVENNRQAWQYVISAATAGTPRWVKVATIKHPGDMSSQLDLMITGGIDSGHGRHYVDFITLSGRNLTSWSTSNLDNWVEWRRVGSPNRGNAPEYYVVKNDAATDSEASFDFYAKVPRYGNGLYVTVLNTAGYNGQDSGKVIIYETGQDTGATTPSGSILV…
1590	KVSYNMLYGTANKPNADDNDFVSKSRGG	WKK95592.1	putative L-shaped tail fiber protein	7e-16	40.38	MADQNLKQIQFKRTSTENKAPGADIVARGEIVLNTHGRTLAIYTKDEADNVVQLAGKGVPFLDTAGNLNVDGTTTLKDNVTISPNKAINFEASDLSGALVRHITGKCANNDGWYIGAGGASDQGFLEIGTYDNGNEPIYFVQRTGGTTQAEVRRLALLDGFGDTSIPGDLRLTNKTVKISNGSTLTLEMGVGANDAYIKNLRGTGVLQLTNDSNLTFRNSQVYYAMNGRGPGKSGTLLTNVENNRQAWQYVISAATAGTPRWVKVATIKHPGDMSSQLDLMITGGIDSGHGRHYVDFITLSGRNLTSWSTSNLDNWVEWRRVGSPNRGNAPEYYVVKNDAATDSEASFDFYAKVPRYGNGLYVTVLNTAGYNGQDSGKVIIYETGQDTGATTPSGSILV…
1591	RLNVYQSDTNAGAQAIYIKG	WKK95592.1	putative L-shaped tail fiber protein	5e-10	40.28	MADQNLKQIQFKRTSTENKAPGADIVARGEIVLNTHGRTLAIYTKDEADNVVQLAGKGVPFLDTAGNLNVDGTTTLKDNVTISPNKAINFEASDLSGALVRHITGKCANNDGWYIGAGGASDQGFLEIGTYDNGNEPIYFVQRTGGTTQAEVRRLALLDGFGDTSIPGDLRLTNKTVKISNGSTLTLEMGVGANDAYIKNLRGTGVLQLTNDSNLTFRNSQVYYAMNGRGPGKSGTLLTNVENNRQAWQYVISAATAGTPRWVKVATIKHPGDMSSQLDLMITGGIDSGHGRHYVDFITLSGRNLTSWSTSNLDNWVEWRRVGSPNRGNAPEYYVVKNDAATDSEASFDFYAKVPRYGNGLYVTVLNTAGYNGQDSGKVIIYETGQDTGATTPSGSILV…
1595	RYGNGLYVTVLNTAGYNGQDSGKV	WKK95592.1	putative L-shaped tail fiber protein	2e-12	40.13	MADQNLKQIQFKRTSTENKAPGADIVARGEIVLNTHGRTLAIYTKDEADNVVQLAGKGVPFLDTAGNLNVDGTTTLKDNVTISPNKAINFEASDLSGALVRHITGKCANNDGWYIGAGGASDQGFLEIGTYDNGNEPIYFVQRTGGTTQAEVRRLALLDGFGDTSIPGDLRLTNKTVKISNGSTLTLEMGVGANDAYIKNLRGTGVLQLTNDSNLTFRNSQVYYAMNGRGPGKSGTLLTNVENNRQAWQYVISAATAGTPRWVKVATIKHPGDMSSQLDLMITGGIDSGHGRHYVDFITLSGRNLTSWSTSNLDNWVEWRRVGSPNRGNAPEYYVVKNDAATDSEASFDFYAKVPRYGNGLYVTVLNTAGYNGQDSGKVIIYETGQDTGATTPSGSILV…
1613	RTLSIDDLFLNS	WKK95592.1	putative L-shaped tail fiber protein	2e-04	39.48	MADQNLKQIQFKRTSTENKAPGADIVARGEIVLNTHGRTLAIYTKDEADNVVQLAGKGVPFLDTAGNLNVDGTTTLKDNVTISPNKAINFEASDLSGALVRHITGKCANNDGWYIGAGGASDQGFLEIGTYDNGNEPIYFVQRTGGTTQAEVRRLALLDGFGDTSIPGDLRLTNKTVKISNGSTLTLEMGVGANDAYIKNLRGTGVLQLTNDSNLTFRNSQVYYAMNGRGPGKSGTLLTNVENNRQAWQYVISAATAGTPRWVKVATIKHPGDMSSQLDLMITGGIDSGHGRHYVDFITLSGRNLTSWSTSNLDNWVEWRRVGSPNRGNAPEYYVVKNDAATDSEASFDFYAKVPRYGNGLYVTVLNTAGYNGQDSGKVIIYETGQDTGATTPSGSILV…
1620	KLSGGGASFVPPSQGAYVSWNKENGAGRT	WKK95592.1	putative L-shaped tail fiber protein	1e-16	39.33	MADQNLKQIQFKRTSTENKAPGADIVARGEIVLNTHGRTLAIYTKDEADNVVQLAGKGVPFLDTAGNLNVDGTTTLKDNVTISPNKAINFEASDLSGALVRHITGKCANNDGWYIGAGGASDQGFLEIGTYDNGNEPIYFVQRTGGTTQAEVRRLALLDGFGDTSIPGDLRLTNKTVKISNGSTLTLEMGVGANDAYIKNLRGTGVLQLTNDSNLTFRNSQVYYAMNGRGPGKSGTLLTNVENNRQAWQYVISAATAGTPRWVKVATIKHPGDMSSQLDLMITGGIDSGHGRHYVDFITLSGRNLTSWSTSNLDNWVEWRRVGSPNRGNAPEYYVVKNDAATDSEASFDFYAKVPRYGNGLYVTVLNTAGYNGQDSGKVIIYETGQDTGATTPSGSILV…
1627	KGVPFLDTAGNLNVDGTTTLKD	WKK95592.1	putative L-shaped tail fiber protein	4e-11	39.13	MADQNLKQIQFKRTSTENKAPGADIVARGEIVLNTHGRTLAIYTKDEADNVVQLAGKGVPFLDTAGNLNVDGTTTLKDNVTISPNKAINFEASDLSGALVRHITGKCANNDGWYIGAGGASDQGFLEIGTYDNGNEPIYFVQRTGGTTQAEVRRLALLDGFGDTSIPGDLRLTNKTVKISNGSTLTLEMGVGANDAYIKNLRGTGVLQLTNDSNLTFRNSQVYYAMNGRGPGKSGTLLTNVENNRQAWQYVISAATAGTPRWVKVATIKHPGDMSSQLDLMITGGIDSGHGRHYVDFITLSGRNLTSWSTSNLDNWVEWRRVGSPNRGNAPEYYVVKNDAATDSEASFDFYAKVPRYGNGLYVTVLNTAGYNGQDSGKVIIYETGQDTGATTPSGSILV…
1637	RSAAGVDFRN	WKK95592.1	putative L-shaped tail fiber protein	0.003	38.76	MADQNLKQIQFKRTSTENKAPGADIVARGEIVLNTHGRTLAIYTKDEADNVVQLAGKGVPFLDTAGNLNVDGTTTLKDNVTISPNKAINFEASDLSGALVRHITGKCANNDGWYIGAGGASDQGFLEIGTYDNGNEPIYFVQRTGGTTQAEVRRLALLDGFGDTSIPGDLRLTNKTVKISNGSTLTLEMGVGANDAYIKNLRGTGVLQLTNDSNLTFRNSQVYYAMNGRGPGKSGTLLTNVENNRQAWQYVISAATAGTPRWVKVATIKHPGDMSSQLDLMITGGIDSGHGRHYVDFITLSGRNLTSWSTSNLDNWVEWRRVGSPNRGNAPEYYVVKNDAATDSEASFDFYAKVPRYGNGLYVTVLNTAGYNGQDSGKVIIYETGQDTGATTPSGSILV…
1640	RVFAINDRG	WKK95592.1	putative L-shaped tail fiber protein	0.007	38.65	MADQNLKQIQFKRTSTENKAPGADIVARGEIVLNTHGRTLAIYTKDEADNVVQLAGKGVPFLDTAGNLNVDGTTTLKDNVTISPNKAINFEASDLSGALVRHITGKCANNDGWYIGAGGASDQGFLEIGTYDNGNEPIYFVQRTGGTTQAEVRRLALLDGFGDTSIPGDLRLTNKTVKISNGSTLTLEMGVGANDAYIKNLRGTGVLQLTNDSNLTFRNSQVYYAMNGRGPGKSGTLLTNVENNRQAWQYVISAATAGTPRWVKVATIKHPGDMSSQLDLMITGGIDSGHGRHYVDFITLSGRNLTSWSTSNLDNWVEWRRVGSPNRGNAPEYYVVKNDAATDSEASFDFYAKVPRYGNGLYVTVLNTAGYNGQDSGKVIIYETGQDTGATTPSGSILV…
1645	KFVIAGQAPTDNSHLTNK	WKK95592.1	putative L-shaped tail fiber protein	3e-09	38.44	MADQNLKQIQFKRTSTENKAPGADIVARGEIVLNTHGRTLAIYTKDEADNVVQLAGKGVPFLDTAGNLNVDGTTTLKDNVTISPNKAINFEASDLSGALVRHITGKCANNDGWYIGAGGASDQGFLEIGTYDNGNEPIYFVQRTGGTTQAEVRRLALLDGFGDTSIPGDLRLTNKTVKISNGSTLTLEMGVGANDAYIKNLRGTGVLQLTNDSNLTFRNSQVYYAMNGRGPGKSGTLLTNVENNRQAWQYVISAATAGTPRWVKVATIKHPGDMSSQLDLMITGGIDSGHGRHYVDFITLSGRNLTSWSTSNLDNWVEWRRVGSPNRGNAPEYYVVKNDAATDSEASFDFYAKVPRYGNGLYVTVLNTAGYNGQDSGKVIIYETGQDTGATTPSGSILV…
1653	KGVQHTPVVLERN	WKK95592.1	putative L-shaped tail fiber protein	4e-06	38.21	MADQNLKQIQFKRTSTENKAPGADIVARGEIVLNTHGRTLAIYTKDEADNVVQLAGKGVPFLDTAGNLNVDGTTTLKDNVTISPNKAINFEASDLSGALVRHITGKCANNDGWYIGAGGASDQGFLEIGTYDNGNEPIYFVQRTGGTTQAEVRRLALLDGFGDTSIPGDLRLTNKTVKISNGSTLTLEMGVGANDAYIKNLRGTGVLQLTNDSNLTFRNSQVYYAMNGRGPGKSGTLLTNVENNRQAWQYVISAATAGTPRWVKVATIKHPGDMSSQLDLMITGGIDSGHGRHYVDFITLSGRNLTSWSTSNLDNWVEWRRVGSPNRGNAPEYYVVKNDAATDSEASFDFYAKVPRYGNGLYVTVLNTAGYNGQDSGKVIIYETGQDTGATTPSGSILV…
1671	KISNGSTLTLEMGVGANDAYIKN	WKK95592.1	putative L-shaped tail fiber protein	1e-11	37.59	MADQNLKQIQFKRTSTENKAPGADIVARGEIVLNTHGRTLAIYTKDEADNVVQLAGKGVPFLDTAGNLNVDGTTTLKDNVTISPNKAINFEASDLSGALVRHITGKCANNDGWYIGAGGASDQGFLEIGTYDNGNEPIYFVQRTGGTTQAEVRRLALLDGFGDTSIPGDLRLTNKTVKISNGSTLTLEMGVGANDAYIKNLRGTGVLQLTNDSNLTFRNSQVYYAMNGRGPGKSGTLLTNVENNRQAWQYVISAATAGTPRWVKVATIKHPGDMSSQLDLMITGGIDSGHGRHYVDFITLSGRNLTSWSTSNLDNWVEWRRVGSPNRGNAPEYYVVKNDAATDSEASFDFYAKVPRYGNGLYVTVLNTAGYNGQDSGKVIIYETGQDTGATTPSGSILV…
1677	RPYGDTSNSEIRV	WKK95592.1	putative L-shaped tail fiber protein	8e-06	37.44	MADQNLKQIQFKRTSTENKAPGADIVARGEIVLNTHGRTLAIYTKDEADNVVQLAGKGVPFLDTAGNLNVDGTTTLKDNVTISPNKAINFEASDLSGALVRHITGKCANNDGWYIGAGGASDQGFLEIGTYDNGNEPIYFVQRTGGTTQAEVRRLALLDGFGDTSIPGDLRLTNKTVKISNGSTLTLEMGVGANDAYIKNLRGTGVLQLTNDSNLTFRNSQVYYAMNGRGPGKSGTLLTNVENNRQAWQYVISAATAGTPRWVKVATIKHPGDMSSQLDLMITGGIDSGHGRHYVDFITLSGRNLTSWSTSNLDNWVEWRRVGSPNRGNAPEYYVVKNDAATDSEASFDFYAKVPRYGNGLYVTVLNTAGYNGQDSGKVIIYETGQDTGATTPSGSILV…
1692	IVLNTHGRT	WKK95592.1	putative L-shaped tail fiber protein	0.020	36.91	MADQNLKQIQFKRTSTENKAPGADIVARGEIVLNTHGRTLAIYTKDEADNVVQLAGKGVPFLDTAGNLNVDGTTTLKDNVTISPNKAINFEASDLSGALVRHITGKCANNDGWYIGAGGASDQGFLEIGTYDNGNEPIYFVQRTGGTTQAEVRRLALLDGFGDTSIPGDLRLTNKTVKISNGSTLTLEMGVGANDAYIKNLRGTGVLQLTNDSNLTFRNSQVYYAMNGRGPGKSGTLLTNVENNRQAWQYVISAATAGTPRWVKVATIKHPGDMSSQLDLMITGGIDSGHGRHYVDFITLSGRNLTSWSTSNLDNWVEWRRVGSPNRGNAPEYYVVKNDAATDSEASFDFYAKVPRYGNGLYVTVLNTAGYNGQDSGKVIIYETGQDTGATTPSGSILV…
1706	TAVNWTPWEEVITTSNTNGILPISSGGTGANTAADARN	WKK95592.1	putative L-shaped tail fiber protein	8e-22	36.56	MADQNLKQIQFKRTSTENKAPGADIVARGEIVLNTHGRTLAIYTKDEADNVVQLAGKGVPFLDTAGNLNVDGTTTLKDNVTISPNKAINFEASDLSGALVRHITGKCANNDGWYIGAGGASDQGFLEIGTYDNGNEPIYFVQRTGGTTQAEVRRLALLDGFGDTSIPGDLRLTNKTVKISNGSTLTLEMGVGANDAYIKNLRGTGVLQLTNDSNLTFRNSQVYYAMNGRGPGKSGTLLTNVENNRQAWQYVISAATAGTPRWVKVATIKHPGDMSSQLDLMITGGIDSGHGRHYVDFITLSGRNLTSWSTSNLDNWVEWRRVGSPNRGNAPEYYVVKNDAATDSEASFDFYAKVPRYGNGLYVTVLNTAGYNGQDSGKVIIYETGQDTGATTPSGSILV…
1708	NGDFLLIVEKM	WKK95592.1	putative L-shaped tail fiber protein	2e-04	36.41	MADQNLKQIQFKRTSTENKAPGADIVARGEIVLNTHGRTLAIYTKDEADNVVQLAGKGVPFLDTAGNLNVDGTTTLKDNVTISPNKAINFEASDLSGALVRHITGKCANNDGWYIGAGGASDQGFLEIGTYDNGNEPIYFVQRTGGTTQAEVRRLALLDGFGDTSIPGDLRLTNKTVKISNGSTLTLEMGVGANDAYIKNLRGTGVLQLTNDSNLTFRNSQVYYAMNGRGPGKSGTLLTNVENNRQAWQYVISAATAGTPRWVKVATIKHPGDMSSQLDLMITGGIDSGHGRHYVDFITLSGRNLTSWSTSNLDNWVEWRRVGSPNRGNAPEYYVVKNDAATDSEASFDFYAKVPRYGNGLYVTVLNTAGYNGQDSGKVIIYETGQDTGATTPSGSILV…
1715	RGEIVLNTHGRT	WKK95592.1	putative L-shaped tail fiber protein	2e-04	36.28	MADQNLKQIQFKRTSTENKAPGADIVARGEIVLNTHGRTLAIYTKDEADNVVQLAGKGVPFLDTAGNLNVDGTTTLKDNVTISPNKAINFEASDLSGALVRHITGKCANNDGWYIGAGGASDQGFLEIGTYDNGNEPIYFVQRTGGTTQAEVRRLALLDGFGDTSIPGDLRLTNKTVKISNGSTLTLEMGVGANDAYIKNLRGTGVLQLTNDSNLTFRNSQVYYAMNGRGPGKSGTLLTNVENNRQAWQYVISAATAGTPRWVKVATIKHPGDMSSQLDLMITGGIDSGHGRHYVDFITLSGRNLTSWSTSNLDNWVEWRRVGSPNRGNAPEYYVVKNDAATDSEASFDFYAKVPRYGNGLYVTVLNTAGYNGQDSGKVIIYETGQDTGATTPSGSILV…
1720	VQHTPVVLERN	WKK95592.1	putative L-shaped tail fiber protein	8e-05	36.07	MADQNLKQIQFKRTSTENKAPGADIVARGEIVLNTHGRTLAIYTKDEADNVVQLAGKGVPFLDTAGNLNVDGTTTLKDNVTISPNKAINFEASDLSGALVRHITGKCANNDGWYIGAGGASDQGFLEIGTYDNGNEPIYFVQRTGGTTQAEVRRLALLDGFGDTSIPGDLRLTNKTVKISNGSTLTLEMGVGANDAYIKNLRGTGVLQLTNDSNLTFRNSQVYYAMNGRGPGKSGTLLTNVENNRQAWQYVISAATAGTPRWVKVATIKHPGDMSSQLDLMITGGIDSGHGRHYVDFITLSGRNLTSWSTSNLDNWVEWRRVGSPNRGNAPEYYVVKNDAATDSEASFDFYAKVPRYGNGLYVTVLNTAGYNGQDSGKVIIYETGQDTGATTPSGSILV…
1721	YETGQDTGATTPSGSILVSMKQ	WKK95592.1	putative L-shaped tail fiber protein	2e-11	36.07	MADQNLKQIQFKRTSTENKAPGADIVARGEIVLNTHGRTLAIYTKDEADNVVQLAGKGVPFLDTAGNLNVDGTTTLKDNVTISPNKAINFEASDLSGALVRHITGKCANNDGWYIGAGGASDQGFLEIGTYDNGNEPIYFVQRTGGTTQAEVRRLALLDGFGDTSIPGDLRLTNKTVKISNGSTLTLEMGVGANDAYIKNLRGTGVLQLTNDSNLTFRNSQVYYAMNGRGPGKSGTLLTNVENNRQAWQYVISAATAGTPRWVKVATIKHPGDMSSQLDLMITGGIDSGHGRHYVDFITLSGRNLTSWSTSNLDNWVEWRRVGSPNRGNAPEYYVVKNDAATDSEASFDFYAKVPRYGNGLYVTVLNTAGYNGQDSGKVIIYETGQDTGATTPSGSILV…
1726	KAEYTGSPYYSHGAGFFSRT	WKK95592.1	putative L-shaped tail fiber protein	9e-11	35.96	MADQNLKQIQFKRTSTENKAPGADIVARGEIVLNTHGRTLAIYTKDEADNVVQLAGKGVPFLDTAGNLNVDGTTTLKDNVTISPNKAINFEASDLSGALVRHITGKCANNDGWYIGAGGASDQGFLEIGTYDNGNEPIYFVQRTGGTTQAEVRRLALLDGFGDTSIPGDLRLTNKTVKISNGSTLTLEMGVGANDAYIKNLRGTGVLQLTNDSNLTFRNSQVYYAMNGRGPGKSGTLLTNVENNRQAWQYVISAATAGTPRWVKVATIKHPGDMSSQLDLMITGGIDSGHGRHYVDFITLSGRNLTSWSTSNLDNWVEWRRVGSPNRGNAPEYYVVKNDAATDSEASFDFYAKVPRYGNGLYVTVLNTAGYNGQDSGKVIIYETGQDTGATTPSGSILV…
1729	RLNVYQSDTNAGAQAIYIKG	WKK95592.1	putative L-shaped tail fiber protein	5e-10	35.89	MADQNLKQIQFKRTSTENKAPGADIVARGEIVLNTHGRTLAIYTKDEADNVVQLAGKGVPFLDTAGNLNVDGTTTLKDNVTISPNKAINFEASDLSGALVRHITGKCANNDGWYIGAGGASDQGFLEIGTYDNGNEPIYFVQRTGGTTQAEVRRLALLDGFGDTSIPGDLRLTNKTVKISNGSTLTLEMGVGANDAYIKNLRGTGVLQLTNDSNLTFRNSQVYYAMNGRGPGKSGTLLTNVENNRQAWQYVISAATAGTPRWVKVATIKHPGDMSSQLDLMITGGIDSGHGRHYVDFITLSGRNLTSWSTSNLDNWVEWRRVGSPNRGNAPEYYVVKNDAATDSEASFDFYAKVPRYGNGLYVTVLNTAGYNGQDSGKVIIYETGQDTGATTPSGSILV…
1732	KAVTFQTDGNIVGGTLFGGNLNNYLSNLTGTANSKV	WKK95592.1	putative L-shaped tail fiber protein	1e-19	35.74	MADQNLKQIQFKRTSTENKAPGADIVARGEIVLNTHGRTLAIYTKDEADNVVQLAGKGVPFLDTAGNLNVDGTTTLKDNVTISPNKAINFEASDLSGALVRHITGKCANNDGWYIGAGGASDQGFLEIGTYDNGNEPIYFVQRTGGTTQAEVRRLALLDGFGDTSIPGDLRLTNKTVKISNGSTLTLEMGVGANDAYIKNLRGTGVLQLTNDSNLTFRNSQVYYAMNGRGPGKSGTLLTNVENNRQAWQYVISAATAGTPRWVKVATIKHPGDMSSQLDLMITGGIDSGHGRHYVDFITLSGRNLTSWSTSNLDNWVEWRRVGSPNRGNAPEYYVVKNDAATDSEASFDFYAKVPRYGNGLYVTVLNTAGYNGQDSGKVIIYETGQDTGATTPSGSILV…
1733	RVFAINDRG	WKK95592.1	putative L-shaped tail fiber protein	0.007	35.74	MADQNLKQIQFKRTSTENKAPGADIVARGEIVLNTHGRTLAIYTKDEADNVVQLAGKGVPFLDTAGNLNVDGTTTLKDNVTISPNKAINFEASDLSGALVRHITGKCANNDGWYIGAGGASDQGFLEIGTYDNGNEPIYFVQRTGGTTQAEVRRLALLDGFGDTSIPGDLRLTNKTVKISNGSTLTLEMGVGANDAYIKNLRGTGVLQLTNDSNLTFRNSQVYYAMNGRGPGKSGTLLTNVENNRQAWQYVISAATAGTPRWVKVATIKHPGDMSSQLDLMITGGIDSGHGRHYVDFITLSGRNLTSWSTSNLDNWVEWRRVGSPNRGNAPEYYVVKNDAATDSEASFDFYAKVPRYGNGLYVTVLNTAGYNGQDSGKVIIYETGQDTGATTPSGSILV…
1736	RLALLDGFGDTSIPGDLRL	WKK95592.1	putative L-shaped tail fiber protein	2e-09	35.66	MADQNLKQIQFKRTSTENKAPGADIVARGEIVLNTHGRTLAIYTKDEADNVVQLAGKGVPFLDTAGNLNVDGTTTLKDNVTISPNKAINFEASDLSGALVRHITGKCANNDGWYIGAGGASDQGFLEIGTYDNGNEPIYFVQRTGGTTQAEVRRLALLDGFGDTSIPGDLRLTNKTVKISNGSTLTLEMGVGANDAYIKNLRGTGVLQLTNDSNLTFRNSQVYYAMNGRGPGKSGTLLTNVENNRQAWQYVISAATAGTPRWVKVATIKHPGDMSSQLDLMITGGIDSGHGRHYVDFITLSGRNLTSWSTSNLDNWVEWRRVGSPNRGNAPEYYVVKNDAATDSEASFDFYAKVPRYGNGLYVTVLNTAGYNGQDSGKVIIYETGQDTGATTPSGSILV…
1751	NPADTFSDIFKV	WKK95592.1	putative L-shaped tail fiber protein	5e-05	35	MADQNLKQIQFKRTSTENKAPGADIVARGEIVLNTHGRTLAIYTKDEADNVVQLAGKGVPFLDTAGNLNVDGTTTLKDNVTISPNKAINFEASDLSGALVRHITGKCANNDGWYIGAGGASDQGFLEIGTYDNGNEPIYFVQRTGGTTQAEVRRLALLDGFGDTSIPGDLRLTNKTVKISNGSTLTLEMGVGANDAYIKNLRGTGVLQLTNDSNLTFRNSQVYYAMNGRGPGKSGTLLTNVENNRQAWQYVISAATAGTPRWVKVATIKHPGDMSSQLDLMITGGIDSGHGRHYVDFITLSGRNLTSWSTSNLDNWVEWRRVGSPNRGNAPEYYVVKNDAATDSEASFDFYAKVPRYGNGLYVTVLNTAGYNGQDSGKVIIYETGQDTGATTPSGSILV…
1753	QIFDSIAKPDFSDTTGTLPVNRG	WKK95592.1	putative L-shaped tail fiber protein	1e-12	34.8	MADQNLKQIQFKRTSTENKAPGADIVARGEIVLNTHGRTLAIYTKDEADNVVQLAGKGVPFLDTAGNLNVDGTTTLKDNVTISPNKAINFEASDLSGALVRHITGKCANNDGWYIGAGGASDQGFLEIGTYDNGNEPIYFVQRTGGTTQAEVRRLALLDGFGDTSIPGDLRLTNKTVKISNGSTLTLEMGVGANDAYIKNLRGTGVLQLTNDSNLTFRNSQVYYAMNGRGPGKSGTLLTNVENNRQAWQYVISAATAGTPRWVKVATIKHPGDMSSQLDLMITGGIDSGHGRHYVDFITLSGRNLTSWSTSNLDNWVEWRRVGSPNRGNAPEYYVVKNDAATDSEASFDFYAKVPRYGNGLYVTVLNTAGYNGQDSGKVIIYETGQDTGATTPSGSILV…
1758	KAVTFQTDGNIVGGTLFGGNLNNYLSNLTGTANSKV	WKK95592.1	putative L-shaped tail fiber protein	1e-19	34.71	MADQNLKQIQFKRTSTENKAPGADIVARGEIVLNTHGRTLAIYTKDEADNVVQLAGKGVPFLDTAGNLNVDGTTTLKDNVTISPNKAINFEASDLSGALVRHITGKCANNDGWYIGAGGASDQGFLEIGTYDNGNEPIYFVQRTGGTTQAEVRRLALLDGFGDTSIPGDLRLTNKTVKISNGSTLTLEMGVGANDAYIKNLRGTGVLQLTNDSNLTFRNSQVYYAMNGRGPGKSGTLLTNVENNRQAWQYVISAATAGTPRWVKVATIKHPGDMSSQLDLMITGGIDSGHGRHYVDFITLSGRNLTSWSTSNLDNWVEWRRVGSPNRGNAPEYYVVKNDAATDSEASFDFYAKVPRYGNGLYVTVLNTAGYNGQDSGKVIIYETGQDTGATTPSGSILV…
1768	LTGGTVTGNLDVTGTRL	WKK95592.1	putative L-shaped tail fiber protein	9e-07	34.39	MADQNLKQIQFKRTSTENKAPGADIVARGEIVLNTHGRTLAIYTKDEADNVVQLAGKGVPFLDTAGNLNVDGTTTLKDNVTISPNKAINFEASDLSGALVRHITGKCANNDGWYIGAGGASDQGFLEIGTYDNGNEPIYFVQRTGGTTQAEVRRLALLDGFGDTSIPGDLRLTNKTVKISNGSTLTLEMGVGANDAYIKNLRGTGVLQLTNDSNLTFRNSQVYYAMNGRGPGKSGTLLTNVENNRQAWQYVISAATAGTPRWVKVATIKHPGDMSSQLDLMITGGIDSGHGRHYVDFITLSGRNLTSWSTSNLDNWVEWRRVGSPNRGNAPEYYVVKNDAATDSEASFDFYAKVPRYGNGLYVTVLNTAGYNGQDSGKVIIYETGQDTGATTPSGSILV…
1770	KVSYNMLYGTANKPNADDNDFVSKS	WKK95592.1	putative L-shaped tail fiber protein	1e-13	34.37	MADQNLKQIQFKRTSTENKAPGADIVARGEIVLNTHGRTLAIYTKDEADNVVQLAGKGVPFLDTAGNLNVDGTTTLKDNVTISPNKAINFEASDLSGALVRHITGKCANNDGWYIGAGGASDQGFLEIGTYDNGNEPIYFVQRTGGTTQAEVRRLALLDGFGDTSIPGDLRLTNKTVKISNGSTLTLEMGVGANDAYIKNLRGTGVLQLTNDSNLTFRNSQVYYAMNGRGPGKSGTLLTNVENNRQAWQYVISAATAGTPRWVKVATIKHPGDMSSQLDLMITGGIDSGHGRHYVDFITLSGRNLTSWSTSNLDNWVEWRRVGSPNRGNAPEYYVVKNDAATDSEASFDFYAKVPRYGNGLYVTVLNTAGYNGQDSGKVIIYETGQDTGATTPSGSILV…
1775	RTSTENKAPGADIVARG	WKK95592.1	putative L-shaped tail fiber protein	7e-08	34.23	MADQNLKQIQFKRTSTENKAPGADIVARGEIVLNTHGRTLAIYTKDEADNVVQLAGKGVPFLDTAGNLNVDGTTTLKDNVTISPNKAINFEASDLSGALVRHITGKCANNDGWYIGAGGASDQGFLEIGTYDNGNEPIYFVQRTGGTTQAEVRRLALLDGFGDTSIPGDLRLTNKTVKISNGSTLTLEMGVGANDAYIKNLRGTGVLQLTNDSNLTFRNSQVYYAMNGRGPGKSGTLLTNVENNRQAWQYVISAATAGTPRWVKVATIKHPGDMSSQLDLMITGGIDSGHGRHYVDFITLSGRNLTSWSTSNLDNWVEWRRVGSPNRGNAPEYYVVKNDAATDSEASFDFYAKVPRYGNGLYVTVLNTAGYNGQDSGKVIIYETGQDTGATTPSGSILV…
1778	KTWQLEVDGKS	WKK95592.1	putative L-shaped tail fiber protein	2e-04	34.17	MADQNLKQIQFKRTSTENKAPGADIVARGEIVLNTHGRTLAIYTKDEADNVVQLAGKGVPFLDTAGNLNVDGTTTLKDNVTISPNKAINFEASDLSGALVRHITGKCANNDGWYIGAGGASDQGFLEIGTYDNGNEPIYFVQRTGGTTQAEVRRLALLDGFGDTSIPGDLRLTNKTVKISNGSTLTLEMGVGANDAYIKNLRGTGVLQLTNDSNLTFRNSQVYYAMNGRGPGKSGTLLTNVENNRQAWQYVISAATAGTPRWVKVATIKHPGDMSSQLDLMITGGIDSGHGRHYVDFITLSGRNLTSWSTSNLDNWVEWRRVGSPNRGNAPEYYVVKNDAATDSEASFDFYAKVPRYGNGLYVTVLNTAGYNGQDSGKVIIYETGQDTGATTPSGSILV…
1793	RFSGVINADGNINVASGKF	WKK95592.1	putative L-shaped tail fiber protein	7e-09	33.68	MADQNLKQIQFKRTSTENKAPGADIVARGEIVLNTHGRTLAIYTKDEADNVVQLAGKGVPFLDTAGNLNVDGTTTLKDNVTISPNKAINFEASDLSGALVRHITGKCANNDGWYIGAGGASDQGFLEIGTYDNGNEPIYFVQRTGGTTQAEVRRLALLDGFGDTSIPGDLRLTNKTVKISNGSTLTLEMGVGANDAYIKNLRGTGVLQLTNDSNLTFRNSQVYYAMNGRGPGKSGTLLTNVENNRQAWQYVISAATAGTPRWVKVATIKHPGDMSSQLDLMITGGIDSGHGRHYVDFITLSGRNLTSWSTSNLDNWVEWRRVGSPNRGNAPEYYVVKNDAATDSEASFDFYAKVPRYGNGLYVTVLNTAGYNGQDSGKVIIYETGQDTGATTPSGSILV…
1809	LNVYQSDTNAGAQAIYIKG	WKK95592.1	putative L-shaped tail fiber protein	3e-09	33.24	MADQNLKQIQFKRTSTENKAPGADIVARGEIVLNTHGRTLAIYTKDEADNVVQLAGKGVPFLDTAGNLNVDGTTTLKDNVTISPNKAINFEASDLSGALVRHITGKCANNDGWYIGAGGASDQGFLEIGTYDNGNEPIYFVQRTGGTTQAEVRRLALLDGFGDTSIPGDLRLTNKTVKISNGSTLTLEMGVGANDAYIKNLRGTGVLQLTNDSNLTFRNSQVYYAMNGRGPGKSGTLLTNVENNRQAWQYVISAATAGTPRWVKVATIKHPGDMSSQLDLMITGGIDSGHGRHYVDFITLSGRNLTSWSTSNLDNWVEWRRVGSPNRGNAPEYYVVKNDAATDSEASFDFYAKVPRYGNGLYVTVLNTAGYNGQDSGKVIIYETGQDTGATTPSGSILV…
1810	RVYSCLAQGPGANITGMPPALTNLNGDFLLIVEKM	WKK95592.1	putative L-shaped tail fiber protein	2e-21	33.24	MADQNLKQIQFKRTSTENKAPGADIVARGEIVLNTHGRTLAIYTKDEADNVVQLAGKGVPFLDTAGNLNVDGTTTLKDNVTISPNKAINFEASDLSGALVRHITGKCANNDGWYIGAGGASDQGFLEIGTYDNGNEPIYFVQRTGGTTQAEVRRLALLDGFGDTSIPGDLRLTNKTVKISNGSTLTLEMGVGANDAYIKNLRGTGVLQLTNDSNLTFRNSQVYYAMNGRGPGKSGTLLTNVENNRQAWQYVISAATAGTPRWVKVATIKHPGDMSSQLDLMITGGIDSGHGRHYVDFITLSGRNLTSWSTSNLDNWVEWRRVGSPNRGNAPEYYVVKNDAATDSEASFDFYAKVPRYGNGLYVTVLNTAGYNGQDSGKVIIYETGQDTGATTPSGSILV…
1813	YNMLYGTANKPNADDNDFVSKS	WKK95592.1	putative L-shaped tail fiber protein	6e-12	33.13	MADQNLKQIQFKRTSTENKAPGADIVARGEIVLNTHGRTLAIYTKDEADNVVQLAGKGVPFLDTAGNLNVDGTTTLKDNVTISPNKAINFEASDLSGALVRHITGKCANNDGWYIGAGGASDQGFLEIGTYDNGNEPIYFVQRTGGTTQAEVRRLALLDGFGDTSIPGDLRLTNKTVKISNGSTLTLEMGVGANDAYIKNLRGTGVLQLTNDSNLTFRNSQVYYAMNGRGPGKSGTLLTNVENNRQAWQYVISAATAGTPRWVKVATIKHPGDMSSQLDLMITGGIDSGHGRHYVDFITLSGRNLTSWSTSNLDNWVEWRRVGSPNRGNAPEYYVVKNDAATDSEASFDFYAKVPRYGNGLYVTVLNTAGYNGQDSGKVIIYETGQDTGATTPSGSILV…
1821	KQIFDSIAKPDFSDTTGTLPVNRG	WKK95592.1	putative L-shaped tail fiber protein	2e-13	32.91	MADQNLKQIQFKRTSTENKAPGADIVARGEIVLNTHGRTLAIYTKDEADNVVQLAGKGVPFLDTAGNLNVDGTTTLKDNVTISPNKAINFEASDLSGALVRHITGKCANNDGWYIGAGGASDQGFLEIGTYDNGNEPIYFVQRTGGTTQAEVRRLALLDGFGDTSIPGDLRLTNKTVKISNGSTLTLEMGVGANDAYIKNLRGTGVLQLTNDSNLTFRNSQVYYAMNGRGPGKSGTLLTNVENNRQAWQYVISAATAGTPRWVKVATIKHPGDMSSQLDLMITGGIDSGHGRHYVDFITLSGRNLTSWSTSNLDNWVEWRRVGSPNRGNAPEYYVVKNDAATDSEASFDFYAKVPRYGNGLYVTVLNTAGYNGQDSGKVIIYETGQDTGATTPSGSILV…
1832	MVSANTNNQINPADTFSDIFKV	WKK95592.1	putative L-shaped tail fiber protein	2e-11	32.69	MADQNLKQIQFKRTSTENKAPGADIVARGEIVLNTHGRTLAIYTKDEADNVVQLAGKGVPFLDTAGNLNVDGTTTLKDNVTISPNKAINFEASDLSGALVRHITGKCANNDGWYIGAGGASDQGFLEIGTYDNGNEPIYFVQRTGGTTQAEVRRLALLDGFGDTSIPGDLRLTNKTVKISNGSTLTLEMGVGANDAYIKNLRGTGVLQLTNDSNLTFRNSQVYYAMNGRGPGKSGTLLTNVENNRQAWQYVISAATAGTPRWVKVATIKHPGDMSSQLDLMITGGIDSGHGRHYVDFITLSGRNLTSWSTSNLDNWVEWRRVGSPNRGNAPEYYVVKNDAATDSEASFDFYAKVPRYGNGLYVTVLNTAGYNGQDSGKVIIYETGQDTGATTPSGSILV…
1847	RMIVLGKNSDIGLVKK	WKK95592.1	putative L-shaped tail fiber protein	1e-06	32.39	MADQNLKQIQFKRTSTENKAPGADIVARGEIVLNTHGRTLAIYTKDEADNVVQLAGKGVPFLDTAGNLNVDGTTTLKDNVTISPNKAINFEASDLSGALVRHITGKCANNDGWYIGAGGASDQGFLEIGTYDNGNEPIYFVQRTGGTTQAEVRRLALLDGFGDTSIPGDLRLTNKTVKISNGSTLTLEMGVGANDAYIKNLRGTGVLQLTNDSNLTFRNSQVYYAMNGRGPGKSGTLLTNVENNRQAWQYVISAATAGTPRWVKVATIKHPGDMSSQLDLMITGGIDSGHGRHYVDFITLSGRNLTSWSTSNLDNWVEWRRVGSPNRGNAPEYYVVKNDAATDSEASFDFYAKVPRYGNGLYVTVLNTAGYNGQDSGKVIIYETGQDTGATTPSGSILV…
1856	KVSSGNLVAADTTNAGGLFAKN	WKK95592.1	putative L-shaped tail fiber protein	3e-10	32.28	MADQNLKQIQFKRTSTENKAPGADIVARGEIVLNTHGRTLAIYTKDEADNVVQLAGKGVPFLDTAGNLNVDGTTTLKDNVTISPNKAINFEASDLSGALVRHITGKCANNDGWYIGAGGASDQGFLEIGTYDNGNEPIYFVQRTGGTTQAEVRRLALLDGFGDTSIPGDLRLTNKTVKISNGSTLTLEMGVGANDAYIKNLRGTGVLQLTNDSNLTFRNSQVYYAMNGRGPGKSGTLLTNVENNRQAWQYVISAATAGTPRWVKVATIKHPGDMSSQLDLMITGGIDSGHGRHYVDFITLSGRNLTSWSTSNLDNWVEWRRVGSPNRGNAPEYYVVKNDAATDSEASFDFYAKVPRYGNGLYVTVLNTAGYNGQDSGKVIIYETGQDTGATTPSGSILV…
1865	KAEYTGSPYYSHG	WKK95592.1	putative L-shaped tail fiber protein	3e-06	31.96	MADQNLKQIQFKRTSTENKAPGADIVARGEIVLNTHGRTLAIYTKDEADNVVQLAGKGVPFLDTAGNLNVDGTTTLKDNVTISPNKAINFEASDLSGALVRHITGKCANNDGWYIGAGGASDQGFLEIGTYDNGNEPIYFVQRTGGTTQAEVRRLALLDGFGDTSIPGDLRLTNKTVKISNGSTLTLEMGVGANDAYIKNLRGTGVLQLTNDSNLTFRNSQVYYAMNGRGPGKSGTLLTNVENNRQAWQYVISAATAGTPRWVKVATIKHPGDMSSQLDLMITGGIDSGHGRHYVDFITLSGRNLTSWSTSNLDNWVEWRRVGSPNRGNAPEYYVVKNDAATDSEASFDFYAKVPRYGNGLYVTVLNTAGYNGQDSGKVIIYETGQDTGATTPSGSILV…
1881	RHYVDFITLSGRN	WKK95592.1	putative L-shaped tail fiber protein	4e-06	31.55	MADQNLKQIQFKRTSTENKAPGADIVARGEIVLNTHGRTLAIYTKDEADNVVQLAGKGVPFLDTAGNLNVDGTTTLKDNVTISPNKAINFEASDLSGALVRHITGKCANNDGWYIGAGGASDQGFLEIGTYDNGNEPIYFVQRTGGTTQAEVRRLALLDGFGDTSIPGDLRLTNKTVKISNGSTLTLEMGVGANDAYIKNLRGTGVLQLTNDSNLTFRNSQVYYAMNGRGPGKSGTLLTNVENNRQAWQYVISAATAGTPRWVKVATIKHPGDMSSQLDLMITGGIDSGHGRHYVDFITLSGRNLTSWSTSNLDNWVEWRRVGSPNRGNAPEYYVVKNDAATDSEASFDFYAKVPRYGNGLYVTVLNTAGYNGQDSGKVIIYETGQDTGATTPSGSILV…
1910	YNMLYGTANKPNADDNDFVSKS	WKK95592.1	putative L-shaped tail fiber protein	6e-12	30.68	MADQNLKQIQFKRTSTENKAPGADIVARGEIVLNTHGRTLAIYTKDEADNVVQLAGKGVPFLDTAGNLNVDGTTTLKDNVTISPNKAINFEASDLSGALVRHITGKCANNDGWYIGAGGASDQGFLEIGTYDNGNEPIYFVQRTGGTTQAEVRRLALLDGFGDTSIPGDLRLTNKTVKISNGSTLTLEMGVGANDAYIKNLRGTGVLQLTNDSNLTFRNSQVYYAMNGRGPGKSGTLLTNVENNRQAWQYVISAATAGTPRWVKVATIKHPGDMSSQLDLMITGGIDSGHGRHYVDFITLSGRNLTSWSTSNLDNWVEWRRVGSPNRGNAPEYYVVKNDAATDSEASFDFYAKVPRYGNGLYVTVLNTAGYNGQDSGKVIIYETGQDTGATTPSGSILV…
1914	RYGNGLYVTVLNTAGYNGQDSGKV	WKK95592.1	putative L-shaped tail fiber protein	2e-12	30.61	MADQNLKQIQFKRTSTENKAPGADIVARGEIVLNTHGRTLAIYTKDEADNVVQLAGKGVPFLDTAGNLNVDGTTTLKDNVTISPNKAINFEASDLSGALVRHITGKCANNDGWYIGAGGASDQGFLEIGTYDNGNEPIYFVQRTGGTTQAEVRRLALLDGFGDTSIPGDLRLTNKTVKISNGSTLTLEMGVGANDAYIKNLRGTGVLQLTNDSNLTFRNSQVYYAMNGRGPGKSGTLLTNVENNRQAWQYVISAATAGTPRWVKVATIKHPGDMSSQLDLMITGGIDSGHGRHYVDFITLSGRNLTSWSTSNLDNWVEWRRVGSPNRGNAPEYYVVKNDAATDSEASFDFYAKVPRYGNGLYVTVLNTAGYNGQDSGKVIIYETGQDTGATTPSGSILV…
1917	RVYSCLAQGPGANI	WKK95592.1	putative L-shaped tail fiber protein	8e-07	30.51	MADQNLKQIQFKRTSTENKAPGADIVARGEIVLNTHGRTLAIYTKDEADNVVQLAGKGVPFLDTAGNLNVDGTTTLKDNVTISPNKAINFEASDLSGALVRHITGKCANNDGWYIGAGGASDQGFLEIGTYDNGNEPIYFVQRTGGTTQAEVRRLALLDGFGDTSIPGDLRLTNKTVKISNGSTLTLEMGVGANDAYIKNLRGTGVLQLTNDSNLTFRNSQVYYAMNGRGPGKSGTLLTNVENNRQAWQYVISAATAGTPRWVKVATIKHPGDMSSQLDLMITGGIDSGHGRHYVDFITLSGRNLTSWSTSNLDNWVEWRRVGSPNRGNAPEYYVVKNDAATDSEASFDFYAKVPRYGNGLYVTVLNTAGYNGQDSGKVIIYETGQDTGATTPSGSILV…
1919	RGGTYDASITINGDITANTVSGRV	WKK95592.1	putative L-shaped tail fiber protein	9e-12	30.47	MADQNLKQIQFKRTSTENKAPGADIVARGEIVLNTHGRTLAIYTKDEADNVVQLAGKGVPFLDTAGNLNVDGTTTLKDNVTISPNKAINFEASDLSGALVRHITGKCANNDGWYIGAGGASDQGFLEIGTYDNGNEPIYFVQRTGGTTQAEVRRLALLDGFGDTSIPGDLRLTNKTVKISNGSTLTLEMGVGANDAYIKNLRGTGVLQLTNDSNLTFRNSQVYYAMNGRGPGKSGTLLTNVENNRQAWQYVISAATAGTPRWVKVATIKHPGDMSSQLDLMITGGIDSGHGRHYVDFITLSGRNLTSWSTSNLDNWVEWRRVGSPNRGNAPEYYVVKNDAATDSEASFDFYAKVPRYGNGLYVTVLNTAGYNGQDSGKVIIYETGQDTGATTPSGSILV…
1920	RTGDTMAALNIDYSSGNVRV	WKK95592.1	putative L-shaped tail fiber protein	8e-10	30.4	MADQNLKQIQFKRTSTENKAPGADIVARGEIVLNTHGRTLAIYTKDEADNVVQLAGKGVPFLDTAGNLNVDGTTTLKDNVTISPNKAINFEASDLSGALVRHITGKCANNDGWYIGAGGASDQGFLEIGTYDNGNEPIYFVQRTGGTTQAEVRRLALLDGFGDTSIPGDLRLTNKTVKISNGSTLTLEMGVGANDAYIKNLRGTGVLQLTNDSNLTFRNSQVYYAMNGRGPGKSGTLLTNVENNRQAWQYVISAATAGTPRWVKVATIKHPGDMSSQLDLMITGGIDSGHGRHYVDFITLSGRNLTSWSTSNLDNWVEWRRVGSPNRGNAPEYYVVKNDAATDSEASFDFYAKVPRYGNGLYVTVLNTAGYNGQDSGKVIIYETGQDTGATTPSGSILV…
1925	FTVMVSANTNNQINPADTFSDIFKV	WKK95592.1	putative L-shaped tail fiber protein	2e-13	30.22	MADQNLKQIQFKRTSTENKAPGADIVARGEIVLNTHGRTLAIYTKDEADNVVQLAGKGVPFLDTAGNLNVDGTTTLKDNVTISPNKAINFEASDLSGALVRHITGKCANNDGWYIGAGGASDQGFLEIGTYDNGNEPIYFVQRTGGTTQAEVRRLALLDGFGDTSIPGDLRLTNKTVKISNGSTLTLEMGVGANDAYIKNLRGTGVLQLTNDSNLTFRNSQVYYAMNGRGPGKSGTLLTNVENNRQAWQYVISAATAGTPRWVKVATIKHPGDMSSQLDLMITGGIDSGHGRHYVDFITLSGRNLTSWSTSNLDNWVEWRRVGSPNRGNAPEYYVVKNDAATDSEASFDFYAKVPRYGNGLYVTVLNTAGYNGQDSGKVIIYETGQDTGATTPSGSILV…
1937	KFVIAGQAPTDNSHLTNKKY	WKK95592.1	putative L-shaped tail fiber protein	7e-11	29.67	MADQNLKQIQFKRTSTENKAPGADIVARGEIVLNTHGRTLAIYTKDEADNVVQLAGKGVPFLDTAGNLNVDGTTTLKDNVTISPNKAINFEASDLSGALVRHITGKCANNDGWYIGAGGASDQGFLEIGTYDNGNEPIYFVQRTGGTTQAEVRRLALLDGFGDTSIPGDLRLTNKTVKISNGSTLTLEMGVGANDAYIKNLRGTGVLQLTNDSNLTFRNSQVYYAMNGRGPGKSGTLLTNVENNRQAWQYVISAATAGTPRWVKVATIKHPGDMSSQLDLMITGGIDSGHGRHYVDFITLSGRNLTSWSTSNLDNWVEWRRVGSPNRGNAPEYYVVKNDAATDSEASFDFYAKVPRYGNGLYVTVLNTAGYNGQDSGKVIIYETGQDTGATTPSGSILV…
1947	GVLQLTNDSNLTFRN	WKK95592.1	putative L-shaped tail fiber protein	2e-06	29.49	MADQNLKQIQFKRTSTENKAPGADIVARGEIVLNTHGRTLAIYTKDEADNVVQLAGKGVPFLDTAGNLNVDGTTTLKDNVTISPNKAINFEASDLSGALVRHITGKCANNDGWYIGAGGASDQGFLEIGTYDNGNEPIYFVQRTGGTTQAEVRRLALLDGFGDTSIPGDLRLTNKTVKISNGSTLTLEMGVGANDAYIKNLRGTGVLQLTNDSNLTFRNSQVYYAMNGRGPGKSGTLLTNVENNRQAWQYVISAATAGTPRWVKVATIKHPGDMSSQLDLMITGGIDSGHGRHYVDFITLSGRNLTSWSTSNLDNWVEWRRVGSPNRGNAPEYYVVKNDAATDSEASFDFYAKVPRYGNGLYVTVLNTAGYNGQDSGKVIIYETGQDTGATTPSGSILV…
1948	YVISAATAGTPRW	WKK95592.1	putative L-shaped tail fiber protein	1e-05	29.45	MADQNLKQIQFKRTSTENKAPGADIVARGEIVLNTHGRTLAIYTKDEADNVVQLAGKGVPFLDTAGNLNVDGTTTLKDNVTISPNKAINFEASDLSGALVRHITGKCANNDGWYIGAGGASDQGFLEIGTYDNGNEPIYFVQRTGGTTQAEVRRLALLDGFGDTSIPGDLRLTNKTVKISNGSTLTLEMGVGANDAYIKNLRGTGVLQLTNDSNLTFRNSQVYYAMNGRGPGKSGTLLTNVENNRQAWQYVISAATAGTPRWVKVATIKHPGDMSSQLDLMITGGIDSGHGRHYVDFITLSGRNLTSWSTSNLDNWVEWRRVGSPNRGNAPEYYVVKNDAATDSEASFDFYAKVPRYGNGLYVTVLNTAGYNGQDSGKVIIYETGQDTGATTPSGSILV…
1950	RGTGVLQLTNDSNLTFRN	WKK95592.1	putative L-shaped tail fiber protein	2e-08	29.4	MADQNLKQIQFKRTSTENKAPGADIVARGEIVLNTHGRTLAIYTKDEADNVVQLAGKGVPFLDTAGNLNVDGTTTLKDNVTISPNKAINFEASDLSGALVRHITGKCANNDGWYIGAGGASDQGFLEIGTYDNGNEPIYFVQRTGGTTQAEVRRLALLDGFGDTSIPGDLRLTNKTVKISNGSTLTLEMGVGANDAYIKNLRGTGVLQLTNDSNLTFRNSQVYYAMNGRGPGKSGTLLTNVENNRQAWQYVISAATAGTPRWVKVATIKHPGDMSSQLDLMITGGIDSGHGRHYVDFITLSGRNLTSWSTSNLDNWVEWRRVGSPNRGNAPEYYVVKNDAATDSEASFDFYAKVPRYGNGLYVTVLNTAGYNGQDSGKVIIYETGQDTGATTPSGSILV…
1953	KLSGGGASFVPPSQGAYVSWNKENGAGRT	WKK95592.1	putative L-shaped tail fiber protein	1e-16	29.35	MADQNLKQIQFKRTSTENKAPGADIVARGEIVLNTHGRTLAIYTKDEADNVVQLAGKGVPFLDTAGNLNVDGTTTLKDNVTISPNKAINFEASDLSGALVRHITGKCANNDGWYIGAGGASDQGFLEIGTYDNGNEPIYFVQRTGGTTQAEVRRLALLDGFGDTSIPGDLRLTNKTVKISNGSTLTLEMGVGANDAYIKNLRGTGVLQLTNDSNLTFRNSQVYYAMNGRGPGKSGTLLTNVENNRQAWQYVISAATAGTPRWVKVATIKHPGDMSSQLDLMITGGIDSGHGRHYVDFITLSGRNLTSWSTSNLDNWVEWRRVGSPNRGNAPEYYVVKNDAATDSEASFDFYAKVPRYGNGLYVTVLNTAGYNGQDSGKVIIYETGQDTGATTPSGSILV…
1954	RQLTVTSNTNLNSDLIVKG	WKK95592.1	putative L-shaped tail fiber protein	2e-08	29.29	MADQNLKQIQFKRTSTENKAPGADIVARGEIVLNTHGRTLAIYTKDEADNVVQLAGKGVPFLDTAGNLNVDGTTTLKDNVTISPNKAINFEASDLSGALVRHITGKCANNDGWYIGAGGASDQGFLEIGTYDNGNEPIYFVQRTGGTTQAEVRRLALLDGFGDTSIPGDLRLTNKTVKISNGSTLTLEMGVGANDAYIKNLRGTGVLQLTNDSNLTFRNSQVYYAMNGRGPGKSGTLLTNVENNRQAWQYVISAATAGTPRWVKVATIKHPGDMSSQLDLMITGGIDSGHGRHYVDFITLSGRNLTSWSTSNLDNWVEWRRVGSPNRGNAPEYYVVKNDAATDSEASFDFYAKVPRYGNGLYVTVLNTAGYNGQDSGKVIIYETGQDTGATTPSGSILV…
1960	RQLTVTSNTNLNSDLIVKG	WKK95592.1	putative L-shaped tail fiber protein	2e-08	29.11	MADQNLKQIQFKRTSTENKAPGADIVARGEIVLNTHGRTLAIYTKDEADNVVQLAGKGVPFLDTAGNLNVDGTTTLKDNVTISPNKAINFEASDLSGALVRHITGKCANNDGWYIGAGGASDQGFLEIGTYDNGNEPIYFVQRTGGTTQAEVRRLALLDGFGDTSIPGDLRLTNKTVKISNGSTLTLEMGVGANDAYIKNLRGTGVLQLTNDSNLTFRNSQVYYAMNGRGPGKSGTLLTNVENNRQAWQYVISAATAGTPRWVKVATIKHPGDMSSQLDLMITGGIDSGHGRHYVDFITLSGRNLTSWSTSNLDNWVEWRRVGSPNRGNAPEYYVVKNDAATDSEASFDFYAKVPRYGNGLYVTVLNTAGYNGQDSGKVIIYETGQDTGATTPSGSILV…
1968	KQIFDSIAKPDFSDTTGTLPVNRG	WKK95592.1	putative L-shaped tail fiber protein	2e-13	28.83	MADQNLKQIQFKRTSTENKAPGADIVARGEIVLNTHGRTLAIYTKDEADNVVQLAGKGVPFLDTAGNLNVDGTTTLKDNVTISPNKAINFEASDLSGALVRHITGKCANNDGWYIGAGGASDQGFLEIGTYDNGNEPIYFVQRTGGTTQAEVRRLALLDGFGDTSIPGDLRLTNKTVKISNGSTLTLEMGVGANDAYIKNLRGTGVLQLTNDSNLTFRNSQVYYAMNGRGPGKSGTLLTNVENNRQAWQYVISAATAGTPRWVKVATIKHPGDMSSQLDLMITGGIDSGHGRHYVDFITLSGRNLTSWSTSNLDNWVEWRRVGSPNRGNAPEYYVVKNDAATDSEASFDFYAKVPRYGNGLYVTVLNTAGYNGQDSGKVIIYETGQDTGATTPSGSILV…
1971	KHPGDMSSQLDLMI	WKK95592.1	putative L-shaped tail fiber protein	4e-07	28.71	MADQNLKQIQFKRTSTENKAPGADIVARGEIVLNTHGRTLAIYTKDEADNVVQLAGKGVPFLDTAGNLNVDGTTTLKDNVTISPNKAINFEASDLSGALVRHITGKCANNDGWYIGAGGASDQGFLEIGTYDNGNEPIYFVQRTGGTTQAEVRRLALLDGFGDTSIPGDLRLTNKTVKISNGSTLTLEMGVGANDAYIKNLRGTGVLQLTNDSNLTFRNSQVYYAMNGRGPGKSGTLLTNVENNRQAWQYVISAATAGTPRWVKVATIKHPGDMSSQLDLMITGGIDSGHGRHYVDFITLSGRNLTSWSTSNLDNWVEWRRVGSPNRGNAPEYYVVKNDAATDSEASFDFYAKVPRYGNGLYVTVLNTAGYNGQDSGKVIIYETGQDTGATTPSGSILV…
1972	KAIGGTTFRA	WKK95592.1	putative L-shaped tail fiber protein	0.023	28.62	MADQNLKQIQFKRTSTENKAPGADIVARGEIVLNTHGRTLAIYTKDEADNVVQLAGKGVPFLDTAGNLNVDGTTTLKDNVTISPNKAINFEASDLSGALVRHITGKCANNDGWYIGAGGASDQGFLEIGTYDNGNEPIYFVQRTGGTTQAEVRRLALLDGFGDTSIPGDLRLTNKTVKISNGSTLTLEMGVGANDAYIKNLRGTGVLQLTNDSNLTFRNSQVYYAMNGRGPGKSGTLLTNVENNRQAWQYVISAATAGTPRWVKVATIKHPGDMSSQLDLMITGGIDSGHGRHYVDFITLSGRNLTSWSTSNLDNWVEWRRVGSPNRGNAPEYYVVKNDAATDSEASFDFYAKVPRYGNGLYVTVLNTAGYNGQDSGKVIIYETGQDTGATTPSGSILV…
1977	ETGQDTGATTPSGSILVSMKQ	WKK95592.1	putative L-shaped tail fiber protein	2e-10	28.44	MADQNLKQIQFKRTSTENKAPGADIVARGEIVLNTHGRTLAIYTKDEADNVVQLAGKGVPFLDTAGNLNVDGTTTLKDNVTISPNKAINFEASDLSGALVRHITGKCANNDGWYIGAGGASDQGFLEIGTYDNGNEPIYFVQRTGGTTQAEVRRLALLDGFGDTSIPGDLRLTNKTVKISNGSTLTLEMGVGANDAYIKNLRGTGVLQLTNDSNLTFRNSQVYYAMNGRGPGKSGTLLTNVENNRQAWQYVISAATAGTPRWVKVATIKHPGDMSSQLDLMITGGIDSGHGRHYVDFITLSGRNLTSWSTSNLDNWVEWRRVGSPNRGNAPEYYVVKNDAATDSEASFDFYAKVPRYGNGLYVTVLNTAGYNGQDSGKVIIYETGQDTGATTPSGSILV…
1984	KITGNLNVSEDNRM	WKK95592.1	putative L-shaped tail fiber protein	6e-06	28.22	MADQNLKQIQFKRTSTENKAPGADIVARGEIVLNTHGRTLAIYTKDEADNVVQLAGKGVPFLDTAGNLNVDGTTTLKDNVTISPNKAINFEASDLSGALVRHITGKCANNDGWYIGAGGASDQGFLEIGTYDNGNEPIYFVQRTGGTTQAEVRRLALLDGFGDTSIPGDLRLTNKTVKISNGSTLTLEMGVGANDAYIKNLRGTGVLQLTNDSNLTFRNSQVYYAMNGRGPGKSGTLLTNVENNRQAWQYVISAATAGTPRWVKVATIKHPGDMSSQLDLMITGGIDSGHGRHYVDFITLSGRNLTSWSTSNLDNWVEWRRVGSPNRGNAPEYYVVKNDAATDSEASFDFYAKVPRYGNGLYVTVLNTAGYNGQDSGKVIIYETGQDTGATTPSGSILV…
1987	RLNVYQSDTNAGAQAIYI	WKK95592.1	putative L-shaped tail fiber protein	1e-08	28.06	MADQNLKQIQFKRTSTENKAPGADIVARGEIVLNTHGRTLAIYTKDEADNVVQLAGKGVPFLDTAGNLNVDGTTTLKDNVTISPNKAINFEASDLSGALVRHITGKCANNDGWYIGAGGASDQGFLEIGTYDNGNEPIYFVQRTGGTTQAEVRRLALLDGFGDTSIPGDLRLTNKTVKISNGSTLTLEMGVGANDAYIKNLRGTGVLQLTNDSNLTFRNSQVYYAMNGRGPGKSGTLLTNVENNRQAWQYVISAATAGTPRWVKVATIKHPGDMSSQLDLMITGGIDSGHGRHYVDFITLSGRNLTSWSTSNLDNWVEWRRVGSPNRGNAPEYYVVKNDAATDSEASFDFYAKVPRYGNGLYVTVLNTAGYNGQDSGKVIIYETGQDTGATTPSGSILV…
1991	RWGTGDNQTDNALVFDQNSIGMVRV	WKK95592.1	putative L-shaped tail fiber protein	5e-14	27.94	MADQNLKQIQFKRTSTENKAPGADIVARGEIVLNTHGRTLAIYTKDEADNVVQLAGKGVPFLDTAGNLNVDGTTTLKDNVTISPNKAINFEASDLSGALVRHITGKCANNDGWYIGAGGASDQGFLEIGTYDNGNEPIYFVQRTGGTTQAEVRRLALLDGFGDTSIPGDLRLTNKTVKISNGSTLTLEMGVGANDAYIKNLRGTGVLQLTNDSNLTFRNSQVYYAMNGRGPGKSGTLLTNVENNRQAWQYVISAATAGTPRWVKVATIKHPGDMSSQLDLMITGGIDSGHGRHYVDFITLSGRNLTSWSTSNLDNWVEWRRVGSPNRGNAPEYYVVKNDAATDSEASFDFYAKVPRYGNGLYVTVLNTAGYNGQDSGKVIIYETGQDTGATTPSGSILV…
2014	KLSGGGASFVPPSQGAYVSWNKENGAGRT	WKK95592.1	putative L-shaped tail fiber protein	1e-16	27.07	MADQNLKQIQFKRTSTENKAPGADIVARGEIVLNTHGRTLAIYTKDEADNVVQLAGKGVPFLDTAGNLNVDGTTTLKDNVTISPNKAINFEASDLSGALVRHITGKCANNDGWYIGAGGASDQGFLEIGTYDNGNEPIYFVQRTGGTTQAEVRRLALLDGFGDTSIPGDLRLTNKTVKISNGSTLTLEMGVGANDAYIKNLRGTGVLQLTNDSNLTFRNSQVYYAMNGRGPGKSGTLLTNVENNRQAWQYVISAATAGTPRWVKVATIKHPGDMSSQLDLMITGGIDSGHGRHYVDFITLSGRNLTSWSTSNLDNWVEWRRVGSPNRGNAPEYYVVKNDAATDSEASFDFYAKVPRYGNGLYVTVLNTAGYNGQDSGKVIIYETGQDTGATTPSGSILV…
2021	DVGESSGNVMEVGAFGVGGGGKS	WKK95592.1	putative L-shaped tail fiber protein	1e-10	26.9	MADQNLKQIQFKRTSTENKAPGADIVARGEIVLNTHGRTLAIYTKDEADNVVQLAGKGVPFLDTAGNLNVDGTTTLKDNVTISPNKAINFEASDLSGALVRHITGKCANNDGWYIGAGGASDQGFLEIGTYDNGNEPIYFVQRTGGTTQAEVRRLALLDGFGDTSIPGDLRLTNKTVKISNGSTLTLEMGVGANDAYIKNLRGTGVLQLTNDSNLTFRNSQVYYAMNGRGPGKSGTLLTNVENNRQAWQYVISAATAGTPRWVKVATIKHPGDMSSQLDLMITGGIDSGHGRHYVDFITLSGRNLTSWSTSNLDNWVEWRRVGSPNRGNAPEYYVVKNDAATDSEASFDFYAKVPRYGNGLYVTVLNTAGYNGQDSGKVIIYETGQDTGATTPSGSILV…
2040	KVASAISNAGDTYLPLTGGTVTGNLDVTGTRL	WKK95592.1	putative L-shaped tail fiber protein	6e-17	26.16	MADQNLKQIQFKRTSTENKAPGADIVARGEIVLNTHGRTLAIYTKDEADNVVQLAGKGVPFLDTAGNLNVDGTTTLKDNVTISPNKAINFEASDLSGALVRHITGKCANNDGWYIGAGGASDQGFLEIGTYDNGNEPIYFVQRTGGTTQAEVRRLALLDGFGDTSIPGDLRLTNKTVKISNGSTLTLEMGVGANDAYIKNLRGTGVLQLTNDSNLTFRNSQVYYAMNGRGPGKSGTLLTNVENNRQAWQYVISAATAGTPRWVKVATIKHPGDMSSQLDLMITGGIDSGHGRHYVDFITLSGRNLTSWSTSNLDNWVEWRRVGSPNRGNAPEYYVVKNDAATDSEASFDFYAKVPRYGNGLYVTVLNTAGYNGQDSGKVIIYETGQDTGATTPSGSILV…
2041	KTVNGKAEYTGSPYY	WKK95592.1	putative L-shaped tail fiber protein	5e-07	26.15	MADQNLKQIQFKRTSTENKAPGADIVARGEIVLNTHGRTLAIYTKDEADNVVQLAGKGVPFLDTAGNLNVDGTTTLKDNVTISPNKAINFEASDLSGALVRHITGKCANNDGWYIGAGGASDQGFLEIGTYDNGNEPIYFVQRTGGTTQAEVRRLALLDGFGDTSIPGDLRLTNKTVKISNGSTLTLEMGVGANDAYIKNLRGTGVLQLTNDSNLTFRNSQVYYAMNGRGPGKSGTLLTNVENNRQAWQYVISAATAGTPRWVKVATIKHPGDMSSQLDLMITGGIDSGHGRHYVDFITLSGRNLTSWSTSNLDNWVEWRRVGSPNRGNAPEYYVVKNDAATDSEASFDFYAKVPRYGNGLYVTVLNTAGYNGQDSGKVIIYETGQDTGATTPSGSILV…
2046	RTSTENKAPGADIVARG	WKK95592.1	putative L-shaped tail fiber protein	7e-08	26.05	MADQNLKQIQFKRTSTENKAPGADIVARGEIVLNTHGRTLAIYTKDEADNVVQLAGKGVPFLDTAGNLNVDGTTTLKDNVTISPNKAINFEASDLSGALVRHITGKCANNDGWYIGAGGASDQGFLEIGTYDNGNEPIYFVQRTGGTTQAEVRRLALLDGFGDTSIPGDLRLTNKTVKISNGSTLTLEMGVGANDAYIKNLRGTGVLQLTNDSNLTFRNSQVYYAMNGRGPGKSGTLLTNVENNRQAWQYVISAATAGTPRWVKVATIKHPGDMSSQLDLMITGGIDSGHGRHYVDFITLSGRNLTSWSTSNLDNWVEWRRVGSPNRGNAPEYYVVKNDAATDSEASFDFYAKVPRYGNGLYVTVLNTAGYNGQDSGKVIIYETGQDTGATTPSGSILV…
2047	RQLTVTSNTNLNSDL	WKK95592.1	putative L-shaped tail fiber protein	7e-06	26.04	MADQNLKQIQFKRTSTENKAPGADIVARGEIVLNTHGRTLAIYTKDEADNVVQLAGKGVPFLDTAGNLNVDGTTTLKDNVTISPNKAINFEASDLSGALVRHITGKCANNDGWYIGAGGASDQGFLEIGTYDNGNEPIYFVQRTGGTTQAEVRRLALLDGFGDTSIPGDLRLTNKTVKISNGSTLTLEMGVGANDAYIKNLRGTGVLQLTNDSNLTFRNSQVYYAMNGRGPGKSGTLLTNVENNRQAWQYVISAATAGTPRWVKVATIKHPGDMSSQLDLMITGGIDSGHGRHYVDFITLSGRNLTSWSTSNLDNWVEWRRVGSPNRGNAPEYYVVKNDAATDSEASFDFYAKVPRYGNGLYVTVLNTAGYNGQDSGKVIIYETGQDTGATTPSGSILV…
2052	RYGNGLYVTVLNTAGYNGQDSGKV	WKK95592.1	putative L-shaped tail fiber protein	2e-12	25.89	MADQNLKQIQFKRTSTENKAPGADIVARGEIVLNTHGRTLAIYTKDEADNVVQLAGKGVPFLDTAGNLNVDGTTTLKDNVTISPNKAINFEASDLSGALVRHITGKCANNDGWYIGAGGASDQGFLEIGTYDNGNEPIYFVQRTGGTTQAEVRRLALLDGFGDTSIPGDLRLTNKTVKISNGSTLTLEMGVGANDAYIKNLRGTGVLQLTNDSNLTFRNSQVYYAMNGRGPGKSGTLLTNVENNRQAWQYVISAATAGTPRWVKVATIKHPGDMSSQLDLMITGGIDSGHGRHYVDFITLSGRNLTSWSTSNLDNWVEWRRVGSPNRGNAPEYYVVKNDAATDSEASFDFYAKVPRYGNGLYVTVLNTAGYNGQDSGKVIIYETGQDTGATTPSGSILV…
2056	KYIAFRPYG	WKK95592.1	putative L-shaped tail fiber protein	5e-04	25.85	MADQNLKQIQFKRTSTENKAPGADIVARGEIVLNTHGRTLAIYTKDEADNVVQLAGKGVPFLDTAGNLNVDGTTTLKDNVTISPNKAINFEASDLSGALVRHITGKCANNDGWYIGAGGASDQGFLEIGTYDNGNEPIYFVQRTGGTTQAEVRRLALLDGFGDTSIPGDLRLTNKTVKISNGSTLTLEMGVGANDAYIKNLRGTGVLQLTNDSNLTFRNSQVYYAMNGRGPGKSGTLLTNVENNRQAWQYVISAATAGTPRWVKVATIKHPGDMSSQLDLMITGGIDSGHGRHYVDFITLSGRNLTSWSTSNLDNWVEWRRVGSPNRGNAPEYYVVKNDAATDSEASFDFYAKVPRYGNGLYVTVLNTAGYNGQDSGKVIIYETGQDTGATTPSGSILV…
2066	REAQGGSIGALIMSASTAASTAAKY	WKK95592.1	putative L-shaped tail fiber protein	7e-10	25.59	MADQNLKQIQFKRTSTENKAPGADIVARGEIVLNTHGRTLAIYTKDEADNVVQLAGKGVPFLDTAGNLNVDGTTTLKDNVTISPNKAINFEASDLSGALVRHITGKCANNDGWYIGAGGASDQGFLEIGTYDNGNEPIYFVQRTGGTTQAEVRRLALLDGFGDTSIPGDLRLTNKTVKISNGSTLTLEMGVGANDAYIKNLRGTGVLQLTNDSNLTFRNSQVYYAMNGRGPGKSGTLLTNVENNRQAWQYVISAATAGTPRWVKVATIKHPGDMSSQLDLMITGGIDSGHGRHYVDFITLSGRNLTSWSTSNLDNWVEWRRVGSPNRGNAPEYYVVKNDAATDSEASFDFYAKVPRYGNGLYVTVLNTAGYNGQDSGKVIIYETGQDTGATTPSGSILV…
2067	LQLTNDSNLTFRN	WKK95592.1	putative L-shaped tail fiber protein	4e-05	25.59	MADQNLKQIQFKRTSTENKAPGADIVARGEIVLNTHGRTLAIYTKDEADNVVQLAGKGVPFLDTAGNLNVDGTTTLKDNVTISPNKAINFEASDLSGALVRHITGKCANNDGWYIGAGGASDQGFLEIGTYDNGNEPIYFVQRTGGTTQAEVRRLALLDGFGDTSIPGDLRLTNKTVKISNGSTLTLEMGVGANDAYIKNLRGTGVLQLTNDSNLTFRNSQVYYAMNGRGPGKSGTLLTNVENNRQAWQYVISAATAGTPRWVKVATIKHPGDMSSQLDLMITGGIDSGHGRHYVDFITLSGRNLTSWSTSNLDNWVEWRRVGSPNRGNAPEYYVVKNDAATDSEASFDFYAKVPRYGNGLYVTVLNTAGYNGQDSGKVIIYETGQDTGATTPSGSILV…
2082	RNSQVYYAMNGRG	WKK95592.1	putative L-shaped tail fiber protein	1e-05	25.39	MADQNLKQIQFKRTSTENKAPGADIVARGEIVLNTHGRTLAIYTKDEADNVVQLAGKGVPFLDTAGNLNVDGTTTLKDNVTISPNKAINFEASDLSGALVRHITGKCANNDGWYIGAGGASDQGFLEIGTYDNGNEPIYFVQRTGGTTQAEVRRLALLDGFGDTSIPGDLRLTNKTVKISNGSTLTLEMGVGANDAYIKNLRGTGVLQLTNDSNLTFRNSQVYYAMNGRGPGKSGTLLTNVENNRQAWQYVISAATAGTPRWVKVATIKHPGDMSSQLDLMITGGIDSGHGRHYVDFITLSGRNLTSWSTSNLDNWVEWRRVGSPNRGNAPEYYVVKNDAATDSEASFDFYAKVPRYGNGLYVTVLNTAGYNGQDSGKVIIYETGQDTGATTPSGSILV…
2087	NLNVDGTTTLKD	WKK95592.1	putative L-shaped tail fiber protein	4e-04	25.28	MADQNLKQIQFKRTSTENKAPGADIVARGEIVLNTHGRTLAIYTKDEADNVVQLAGKGVPFLDTAGNLNVDGTTTLKDNVTISPNKAINFEASDLSGALVRHITGKCANNDGWYIGAGGASDQGFLEIGTYDNGNEPIYFVQRTGGTTQAEVRRLALLDGFGDTSIPGDLRLTNKTVKISNGSTLTLEMGVGANDAYIKNLRGTGVLQLTNDSNLTFRNSQVYYAMNGRGPGKSGTLLTNVENNRQAWQYVISAATAGTPRWVKVATIKHPGDMSSQLDLMITGGIDSGHGRHYVDFITLSGRNLTSWSTSNLDNWVEWRRVGSPNRGNAPEYYVVKNDAATDSEASFDFYAKVPRYGNGLYVTVLNTAGYNGQDSGKVIIYETGQDTGATTPSGSILV…
2102	NMLYGTANKPNADDNDFVSKS	WKK95592.1	putative L-shaped tail fiber protein	5e-11	24.74	MADQNLKQIQFKRTSTENKAPGADIVARGEIVLNTHGRTLAIYTKDEADNVVQLAGKGVPFLDTAGNLNVDGTTTLKDNVTISPNKAINFEASDLSGALVRHITGKCANNDGWYIGAGGASDQGFLEIGTYDNGNEPIYFVQRTGGTTQAEVRRLALLDGFGDTSIPGDLRLTNKTVKISNGSTLTLEMGVGANDAYIKNLRGTGVLQLTNDSNLTFRNSQVYYAMNGRGPGKSGTLLTNVENNRQAWQYVISAATAGTPRWVKVATIKHPGDMSSQLDLMITGGIDSGHGRHYVDFITLSGRNLTSWSTSNLDNWVEWRRVGSPNRGNAPEYYVVKNDAATDSEASFDFYAKVPRYGNGLYVTVLNTAGYNGQDSGKVIIYETGQDTGATTPSGSILV…
2103	KDEADNVVQLAGKGVPFLDTAGNLNVDGTTTLKD	WKK95592.1	putative L-shaped tail fiber protein	6e-19	24.71	MADQNLKQIQFKRTSTENKAPGADIVARGEIVLNTHGRTLAIYTKDEADNVVQLAGKGVPFLDTAGNLNVDGTTTLKDNVTISPNKAINFEASDLSGALVRHITGKCANNDGWYIGAGGASDQGFLEIGTYDNGNEPIYFVQRTGGTTQAEVRRLALLDGFGDTSIPGDLRLTNKTVKISNGSTLTLEMGVGANDAYIKNLRGTGVLQLTNDSNLTFRNSQVYYAMNGRGPGKSGTLLTNVENNRQAWQYVISAATAGTPRWVKVATIKHPGDMSSQLDLMITGGIDSGHGRHYVDFITLSGRNLTSWSTSNLDNWVEWRRVGSPNRGNAPEYYVVKNDAATDSEASFDFYAKVPRYGNGLYVTVLNTAGYNGQDSGKVIIYETGQDTGATTPSGSILV…
2108	KAVTFQTDGNIVGGTLFGGNLNNYLSNLTGTANSKV	WKK95592.1	putative L-shaped tail fiber protein	1e-19	24.5	MADQNLKQIQFKRTSTENKAPGADIVARGEIVLNTHGRTLAIYTKDEADNVVQLAGKGVPFLDTAGNLNVDGTTTLKDNVTISPNKAINFEASDLSGALVRHITGKCANNDGWYIGAGGASDQGFLEIGTYDNGNEPIYFVQRTGGTTQAEVRRLALLDGFGDTSIPGDLRLTNKTVKISNGSTLTLEMGVGANDAYIKNLRGTGVLQLTNDSNLTFRNSQVYYAMNGRGPGKSGTLLTNVENNRQAWQYVISAATAGTPRWVKVATIKHPGDMSSQLDLMITGGIDSGHGRHYVDFITLSGRNLTSWSTSNLDNWVEWRRVGSPNRGNAPEYYVVKNDAATDSEASFDFYAKVPRYGNGLYVTVLNTAGYNGQDSGKVIIYETGQDTGATTPSGSILV…
2112	KTVKISNGSTLTLEMGVGANDAYIKN	WKK95592.1	putative L-shaped tail fiber protein	2e-13	24.42	MADQNLKQIQFKRTSTENKAPGADIVARGEIVLNTHGRTLAIYTKDEADNVVQLAGKGVPFLDTAGNLNVDGTTTLKDNVTISPNKAINFEASDLSGALVRHITGKCANNDGWYIGAGGASDQGFLEIGTYDNGNEPIYFVQRTGGTTQAEVRRLALLDGFGDTSIPGDLRLTNKTVKISNGSTLTLEMGVGANDAYIKNLRGTGVLQLTNDSNLTFRNSQVYYAMNGRGPGKSGTLLTNVENNRQAWQYVISAATAGTPRWVKVATIKHPGDMSSQLDLMITGGIDSGHGRHYVDFITLSGRNLTSWSTSNLDNWVEWRRVGSPNRGNAPEYYVVKNDAATDSEASFDFYAKVPRYGNGLYVTVLNTAGYNGQDSGKVIIYETGQDTGATTPSGSILV…
2117	RMIVLGKNSDIGLVKK	WKK95592.1	putative L-shaped tail fiber protein	1e-06	24.19	MADQNLKQIQFKRTSTENKAPGADIVARGEIVLNTHGRTLAIYTKDEADNVVQLAGKGVPFLDTAGNLNVDGTTTLKDNVTISPNKAINFEASDLSGALVRHITGKCANNDGWYIGAGGASDQGFLEIGTYDNGNEPIYFVQRTGGTTQAEVRRLALLDGFGDTSIPGDLRLTNKTVKISNGSTLTLEMGVGANDAYIKNLRGTGVLQLTNDSNLTFRNSQVYYAMNGRGPGKSGTLLTNVENNRQAWQYVISAATAGTPRWVKVATIKHPGDMSSQLDLMITGGIDSGHGRHYVDFITLSGRNLTSWSTSNLDNWVEWRRVGSPNRGNAPEYYVVKNDAATDSEASFDFYAKVPRYGNGLYVTVLNTAGYNGQDSGKVIIYETGQDTGATTPSGSILV…
2121	RGGTYDASITINGDITANT	WKK95592.1	putative L-shaped tail fiber protein	1e-08	24.08	MADQNLKQIQFKRTSTENKAPGADIVARGEIVLNTHGRTLAIYTKDEADNVVQLAGKGVPFLDTAGNLNVDGTTTLKDNVTISPNKAINFEASDLSGALVRHITGKCANNDGWYIGAGGASDQGFLEIGTYDNGNEPIYFVQRTGGTTQAEVRRLALLDGFGDTSIPGDLRLTNKTVKISNGSTLTLEMGVGANDAYIKNLRGTGVLQLTNDSNLTFRNSQVYYAMNGRGPGKSGTLLTNVENNRQAWQYVISAATAGTPRWVKVATIKHPGDMSSQLDLMITGGIDSGHGRHYVDFITLSGRNLTSWSTSNLDNWVEWRRVGSPNRGNAPEYYVVKNDAATDSEASFDFYAKVPRYGNGLYVTVLNTAGYNGQDSGKVIIYETGQDTGATTPSGSILV…
2131	RTGDTMAALNIDYSSGNVRVFAINDRGL	WKK95592.1	putative L-shaped tail fiber protein	3e-15	23.71	MADQNLKQIQFKRTSTENKAPGADIVARGEIVLNTHGRTLAIYTKDEADNVVQLAGKGVPFLDTAGNLNVDGTTTLKDNVTISPNKAINFEASDLSGALVRHITGKCANNDGWYIGAGGASDQGFLEIGTYDNGNEPIYFVQRTGGTTQAEVRRLALLDGFGDTSIPGDLRLTNKTVKISNGSTLTLEMGVGANDAYIKNLRGTGVLQLTNDSNLTFRNSQVYYAMNGRGPGKSGTLLTNVENNRQAWQYVISAATAGTPRWVKVATIKHPGDMSSQLDLMITGGIDSGHGRHYVDFITLSGRNLTSWSTSNLDNWVEWRRVGSPNRGNAPEYYVVKNDAATDSEASFDFYAKVPRYGNGLYVTVLNTAGYNGQDSGKVIIYETGQDTGATTPSGSILV…
2133	RTDFINHRS	WKK95592.1	putative L-shaped tail fiber protein	0.003	23.69	MADQNLKQIQFKRTSTENKAPGADIVARGEIVLNTHGRTLAIYTKDEADNVVQLAGKGVPFLDTAGNLNVDGTTTLKDNVTISPNKAINFEASDLSGALVRHITGKCANNDGWYIGAGGASDQGFLEIGTYDNGNEPIYFVQRTGGTTQAEVRRLALLDGFGDTSIPGDLRLTNKTVKISNGSTLTLEMGVGANDAYIKNLRGTGVLQLTNDSNLTFRNSQVYYAMNGRGPGKSGTLLTNVENNRQAWQYVISAATAGTPRWVKVATIKHPGDMSSQLDLMITGGIDSGHGRHYVDFITLSGRNLTSWSTSNLDNWVEWRRVGSPNRGNAPEYYVVKNDAATDSEASFDFYAKVPRYGNGLYVTVLNTAGYNGQDSGKVIIYETGQDTGATTPSGSILV…
2137	NMLYGTANKPNADDNDFVSKS	WKK95592.1	putative L-shaped tail fiber protein	5e-11	23.62	MADQNLKQIQFKRTSTENKAPGADIVARGEIVLNTHGRTLAIYTKDEADNVVQLAGKGVPFLDTAGNLNVDGTTTLKDNVTISPNKAINFEASDLSGALVRHITGKCANNDGWYIGAGGASDQGFLEIGTYDNGNEPIYFVQRTGGTTQAEVRRLALLDGFGDTSIPGDLRLTNKTVKISNGSTLTLEMGVGANDAYIKNLRGTGVLQLTNDSNLTFRNSQVYYAMNGRGPGKSGTLLTNVENNRQAWQYVISAATAGTPRWVKVATIKHPGDMSSQLDLMITGGIDSGHGRHYVDFITLSGRNLTSWSTSNLDNWVEWRRVGSPNRGNAPEYYVVKNDAATDSEASFDFYAKVPRYGNGLYVTVLNTAGYNGQDSGKVIIYETGQDTGATTPSGSILV…
2138	YNMLYGTANKPNADDNDFVSKS	WKK95592.1	putative L-shaped tail fiber protein	6e-12	23.61	MADQNLKQIQFKRTSTENKAPGADIVARGEIVLNTHGRTLAIYTKDEADNVVQLAGKGVPFLDTAGNLNVDGTTTLKDNVTISPNKAINFEASDLSGALVRHITGKCANNDGWYIGAGGASDQGFLEIGTYDNGNEPIYFVQRTGGTTQAEVRRLALLDGFGDTSIPGDLRLTNKTVKISNGSTLTLEMGVGANDAYIKNLRGTGVLQLTNDSNLTFRNSQVYYAMNGRGPGKSGTLLTNVENNRQAWQYVISAATAGTPRWVKVATIKHPGDMSSQLDLMITGGIDSGHGRHYVDFITLSGRNLTSWSTSNLDNWVEWRRVGSPNRGNAPEYYVVKNDAATDSEASFDFYAKVPRYGNGLYVTVLNTAGYNGQDSGKVIIYETGQDTGATTPSGSILV…
2148	KLSGGGASFVPPSQGAYVSWNKENGAGRT	WKK95592.1	putative L-shaped tail fiber protein	1e-16	23.32	MADQNLKQIQFKRTSTENKAPGADIVARGEIVLNTHGRTLAIYTKDEADNVVQLAGKGVPFLDTAGNLNVDGTTTLKDNVTISPNKAINFEASDLSGALVRHITGKCANNDGWYIGAGGASDQGFLEIGTYDNGNEPIYFVQRTGGTTQAEVRRLALLDGFGDTSIPGDLRLTNKTVKISNGSTLTLEMGVGANDAYIKNLRGTGVLQLTNDSNLTFRNSQVYYAMNGRGPGKSGTLLTNVENNRQAWQYVISAATAGTPRWVKVATIKHPGDMSSQLDLMITGGIDSGHGRHYVDFITLSGRNLTSWSTSNLDNWVEWRRVGSPNRGNAPEYYVVKNDAATDSEASFDFYAKVPRYGNGLYVTVLNTAGYNGQDSGKVIIYETGQDTGATTPSGSILV…
2163	KGVQHTPVVLERN	WKK95592.1	putative L-shaped tail fiber protein	4e-06	23.07	MADQNLKQIQFKRTSTENKAPGADIVARGEIVLNTHGRTLAIYTKDEADNVVQLAGKGVPFLDTAGNLNVDGTTTLKDNVTISPNKAINFEASDLSGALVRHITGKCANNDGWYIGAGGASDQGFLEIGTYDNGNEPIYFVQRTGGTTQAEVRRLALLDGFGDTSIPGDLRLTNKTVKISNGSTLTLEMGVGANDAYIKNLRGTGVLQLTNDSNLTFRNSQVYYAMNGRGPGKSGTLLTNVENNRQAWQYVISAATAGTPRWVKVATIKHPGDMSSQLDLMITGGIDSGHGRHYVDFITLSGRNLTSWSTSNLDNWVEWRRVGSPNRGNAPEYYVVKNDAATDSEASFDFYAKVPRYGNGLYVTVLNTAGYNGQDSGKVIIYETGQDTGATTPSGSILV…
2178	FTVMVSANTNNQINPADTFSDIFKV	WKK95592.1	putative L-shaped tail fiber protein	2e-13	22.67	MADQNLKQIQFKRTSTENKAPGADIVARGEIVLNTHGRTLAIYTKDEADNVVQLAGKGVPFLDTAGNLNVDGTTTLKDNVTISPNKAINFEASDLSGALVRHITGKCANNDGWYIGAGGASDQGFLEIGTYDNGNEPIYFVQRTGGTTQAEVRRLALLDGFGDTSIPGDLRLTNKTVKISNGSTLTLEMGVGANDAYIKNLRGTGVLQLTNDSNLTFRNSQVYYAMNGRGPGKSGTLLTNVENNRQAWQYVISAATAGTPRWVKVATIKHPGDMSSQLDLMITGGIDSGHGRHYVDFITLSGRNLTSWSTSNLDNWVEWRRVGSPNRGNAPEYYVVKNDAATDSEASFDFYAKVPRYGNGLYVTVLNTAGYNGQDSGKVIIYETGQDTGATTPSGSILV…
2188	YTKDEADNVVQLAGKG	WKK95592.1	putative L-shaped tail fiber protein	3e-07	22.34	MADQNLKQIQFKRTSTENKAPGADIVARGEIVLNTHGRTLAIYTKDEADNVVQLAGKGVPFLDTAGNLNVDGTTTLKDNVTISPNKAINFEASDLSGALVRHITGKCANNDGWYIGAGGASDQGFLEIGTYDNGNEPIYFVQRTGGTTQAEVRRLALLDGFGDTSIPGDLRLTNKTVKISNGSTLTLEMGVGANDAYIKNLRGTGVLQLTNDSNLTFRNSQVYYAMNGRGPGKSGTLLTNVENNRQAWQYVISAATAGTPRWVKVATIKHPGDMSSQLDLMITGGIDSGHGRHYVDFITLSGRNLTSWSTSNLDNWVEWRRVGSPNRGNAPEYYVVKNDAATDSEASFDFYAKVPRYGNGLYVTVLNTAGYNGQDSGKVIIYETGQDTGATTPSGSILV…
2189	RLTGVNPILQRK	WKK95592.1	putative L-shaped tail fiber protein	5e-05	22.31	MADQNLKQIQFKRTSTENKAPGADIVARGEIVLNTHGRTLAIYTKDEADNVVQLAGKGVPFLDTAGNLNVDGTTTLKDNVTISPNKAINFEASDLSGALVRHITGKCANNDGWYIGAGGASDQGFLEIGTYDNGNEPIYFVQRTGGTTQAEVRRLALLDGFGDTSIPGDLRLTNKTVKISNGSTLTLEMGVGANDAYIKNLRGTGVLQLTNDSNLTFRNSQVYYAMNGRGPGKSGTLLTNVENNRQAWQYVISAATAGTPRWVKVATIKHPGDMSSQLDLMITGGIDSGHGRHYVDFITLSGRNLTSWSTSNLDNWVEWRRVGSPNRGNAPEYYVVKNDAATDSEASFDFYAKVPRYGNGLYVTVLNTAGYNGQDSGKVIIYETGQDTGATTPSGSILV…
2197	RNKQTFISGRNNKT	WKK95592.1	putative L-shaped tail fiber protein	7e-06	22.21	MADQNLKQIQFKRTSTENKAPGADIVARGEIVLNTHGRTLAIYTKDEADNVVQLAGKGVPFLDTAGNLNVDGTTTLKDNVTISPNKAINFEASDLSGALVRHITGKCANNDGWYIGAGGASDQGFLEIGTYDNGNEPIYFVQRTGGTTQAEVRRLALLDGFGDTSIPGDLRLTNKTVKISNGSTLTLEMGVGANDAYIKNLRGTGVLQLTNDSNLTFRNSQVYYAMNGRGPGKSGTLLTNVENNRQAWQYVISAATAGTPRWVKVATIKHPGDMSSQLDLMITGGIDSGHGRHYVDFITLSGRNLTSWSTSNLDNWVEWRRVGSPNRGNAPEYYVVKNDAATDSEASFDFYAKVPRYGNGLYVTVLNTAGYNGQDSGKVIIYETGQDTGATTPSGSILV…
2200	RVNMTGGYLGQEVAEDIGGRT	WKK95592.1	putative L-shaped tail fiber protein	8e-11	22.12	MADQNLKQIQFKRTSTENKAPGADIVARGEIVLNTHGRTLAIYTKDEADNVVQLAGKGVPFLDTAGNLNVDGTTTLKDNVTISPNKAINFEASDLSGALVRHITGKCANNDGWYIGAGGASDQGFLEIGTYDNGNEPIYFVQRTGGTTQAEVRRLALLDGFGDTSIPGDLRLTNKTVKISNGSTLTLEMGVGANDAYIKNLRGTGVLQLTNDSNLTFRNSQVYYAMNGRGPGKSGTLLTNVENNRQAWQYVISAATAGTPRWVKVATIKHPGDMSSQLDLMITGGIDSGHGRHYVDFITLSGRNLTSWSTSNLDNWVEWRRVGSPNRGNAPEYYVVKNDAATDSEASFDFYAKVPRYGNGLYVTVLNTAGYNGQDSGKVIIYETGQDTGATTPSGSILV…
2204	KNDAATDSEASFDFYAKV	WKK95592.1	putative L-shaped tail fiber protein	9e-08	21.89	MADQNLKQIQFKRTSTENKAPGADIVARGEIVLNTHGRTLAIYTKDEADNVVQLAGKGVPFLDTAGNLNVDGTTTLKDNVTISPNKAINFEASDLSGALVRHITGKCANNDGWYIGAGGASDQGFLEIGTYDNGNEPIYFVQRTGGTTQAEVRRLALLDGFGDTSIPGDLRLTNKTVKISNGSTLTLEMGVGANDAYIKNLRGTGVLQLTNDSNLTFRNSQVYYAMNGRGPGKSGTLLTNVENNRQAWQYVISAATAGTPRWVKVATIKHPGDMSSQLDLMITGGIDSGHGRHYVDFITLSGRNLTSWSTSNLDNWVEWRRVGSPNRGNAPEYYVVKNDAATDSEASFDFYAKVPRYGNGLYVTVLNTAGYNGQDSGKVIIYETGQDTGATTPSGSILV…
2211	NITGMPPALTNLNGDFLLIVEKM	WKK95592.1	putative L-shaped tail fiber protein	3e-12	21.75	MADQNLKQIQFKRTSTENKAPGADIVARGEIVLNTHGRTLAIYTKDEADNVVQLAGKGVPFLDTAGNLNVDGTTTLKDNVTISPNKAINFEASDLSGALVRHITGKCANNDGWYIGAGGASDQGFLEIGTYDNGNEPIYFVQRTGGTTQAEVRRLALLDGFGDTSIPGDLRLTNKTVKISNGSTLTLEMGVGANDAYIKNLRGTGVLQLTNDSNLTFRNSQVYYAMNGRGPGKSGTLLTNVENNRQAWQYVISAATAGTPRWVKVATIKHPGDMSSQLDLMITGGIDSGHGRHYVDFITLSGRNLTSWSTSNLDNWVEWRRVGSPNRGNAPEYYVVKNDAATDSEASFDFYAKVPRYGNGLYVTVLNTAGYNGQDSGKVIIYETGQDTGATTPSGSILV…
2223	RVNMTGGYLGQEVAEDIGGRT	WKK95592.1	putative L-shaped tail fiber protein	8e-11	21.32	MADQNLKQIQFKRTSTENKAPGADIVARGEIVLNTHGRTLAIYTKDEADNVVQLAGKGVPFLDTAGNLNVDGTTTLKDNVTISPNKAINFEASDLSGALVRHITGKCANNDGWYIGAGGASDQGFLEIGTYDNGNEPIYFVQRTGGTTQAEVRRLALLDGFGDTSIPGDLRLTNKTVKISNGSTLTLEMGVGANDAYIKNLRGTGVLQLTNDSNLTFRNSQVYYAMNGRGPGKSGTLLTNVENNRQAWQYVISAATAGTPRWVKVATIKHPGDMSSQLDLMITGGIDSGHGRHYVDFITLSGRNLTSWSTSNLDNWVEWRRVGSPNRGNAPEYYVVKNDAATDSEASFDFYAKVPRYGNGLYVTVLNTAGYNGQDSGKVIIYETGQDTGATTPSGSILV…
2231	RSRTPSEPTTTTSNSPSQILVRT	WKK95592.1	putative L-shaped tail fiber protein	2.7	21.13	MADQNLKQIQFKRTSTENKAPGADIVARGEIVLNTHGRTLAIYTKDEADNVVQLAGKGVPFLDTAGNLNVDGTTTLKDNVTISPNKAINFEASDLSGALVRHITGKCANNDGWYIGAGGASDQGFLEIGTYDNGNEPIYFVQRTGGTTQAEVRRLALLDGFGDTSIPGDLRLTNKTVKISNGSTLTLEMGVGANDAYIKNLRGTGVLQLTNDSNLTFRNSQVYYAMNGRGPGKSGTLLTNVENNRQAWQYVISAATAGTPRWVKVATIKHPGDMSSQLDLMITGGIDSGHGRHYVDFITLSGRNLTSWSTSNLDNWVEWRRVGSPNRGNAPEYYVVKNDAATDSEASFDFYAKVPRYGNGLYVTVLNTAGYNGQDSGKVIIYETGQDTGATTPSGSILV…
2235	KAGQAIHLRPNGDTASQSTVIDQTGKM	WKK95592.1	putative L-shaped tail fiber protein	3e-15	21.02	MADQNLKQIQFKRTSTENKAPGADIVARGEIVLNTHGRTLAIYTKDEADNVVQLAGKGVPFLDTAGNLNVDGTTTLKDNVTISPNKAINFEASDLSGALVRHITGKCANNDGWYIGAGGASDQGFLEIGTYDNGNEPIYFVQRTGGTTQAEVRRLALLDGFGDTSIPGDLRLTNKTVKISNGSTLTLEMGVGANDAYIKNLRGTGVLQLTNDSNLTFRNSQVYYAMNGRGPGKSGTLLTNVENNRQAWQYVISAATAGTPRWVKVATIKHPGDMSSQLDLMITGGIDSGHGRHYVDFITLSGRNLTSWSTSNLDNWVEWRRVGSPNRGNAPEYYVVKNDAATDSEASFDFYAKVPRYGNGLYVTVLNTAGYNGQDSGKVIIYETGQDTGATTPSGSILV…
2246	APTDNSHLTNKKY	WKK95592.1	putative L-shaped tail fiber protein	3e-05	20.71	MADQNLKQIQFKRTSTENKAPGADIVARGEIVLNTHGRTLAIYTKDEADNVVQLAGKGVPFLDTAGNLNVDGTTTLKDNVTISPNKAINFEASDLSGALVRHITGKCANNDGWYIGAGGASDQGFLEIGTYDNGNEPIYFVQRTGGTTQAEVRRLALLDGFGDTSIPGDLRLTNKTVKISNGSTLTLEMGVGANDAYIKNLRGTGVLQLTNDSNLTFRNSQVYYAMNGRGPGKSGTLLTNVENNRQAWQYVISAATAGTPRWVKVATIKHPGDMSSQLDLMITGGIDSGHGRHYVDFITLSGRNLTSWSTSNLDNWVEWRRVGSPNRGNAPEYYVVKNDAATDSEASFDFYAKVPRYGNGLYVTVLNTAGYNGQDSGKVIIYETGQDTGATTPSGSILV…
2272	KGVQHTPVVLERN	WKK95592.1	putative L-shaped tail fiber protein	4e-06	20.13	MADQNLKQIQFKRTSTENKAPGADIVARGEIVLNTHGRTLAIYTKDEADNVVQLAGKGVPFLDTAGNLNVDGTTTLKDNVTISPNKAINFEASDLSGALVRHITGKCANNDGWYIGAGGASDQGFLEIGTYDNGNEPIYFVQRTGGTTQAEVRRLALLDGFGDTSIPGDLRLTNKTVKISNGSTLTLEMGVGANDAYIKNLRGTGVLQLTNDSNLTFRNSQVYYAMNGRGPGKSGTLLTNVENNRQAWQYVISAATAGTPRWVKVATIKHPGDMSSQLDLMITGGIDSGHGRHYVDFITLSGRNLTSWSTSNLDNWVEWRRVGSPNRGNAPEYYVVKNDAATDSEASFDFYAKVPRYGNGLYVTVLNTAGYNGQDSGKVIIYETGQDTGATTPSGSILV…
2290	RVNMTGGYLGQEV	WKK95592.1	putative L-shaped tail fiber protein	1e-05	19.8	MADQNLKQIQFKRTSTENKAPGADIVARGEIVLNTHGRTLAIYTKDEADNVVQLAGKGVPFLDTAGNLNVDGTTTLKDNVTISPNKAINFEASDLSGALVRHITGKCANNDGWYIGAGGASDQGFLEIGTYDNGNEPIYFVQRTGGTTQAEVRRLALLDGFGDTSIPGDLRLTNKTVKISNGSTLTLEMGVGANDAYIKNLRGTGVLQLTNDSNLTFRNSQVYYAMNGRGPGKSGTLLTNVENNRQAWQYVISAATAGTPRWVKVATIKHPGDMSSQLDLMITGGIDSGHGRHYVDFITLSGRNLTSWSTSNLDNWVEWRRVGSPNRGNAPEYYVVKNDAATDSEASFDFYAKVPRYGNGLYVTVLNTAGYNGQDSGKVIIYETGQDTGATTPSGSILV…
2292	RTLSIDDLFLNSSDVGTRR	WKK95592.1	putative L-shaped tail fiber protein	7e-09	19.79	MADQNLKQIQFKRTSTENKAPGADIVARGEIVLNTHGRTLAIYTKDEADNVVQLAGKGVPFLDTAGNLNVDGTTTLKDNVTISPNKAINFEASDLSGALVRHITGKCANNDGWYIGAGGASDQGFLEIGTYDNGNEPIYFVQRTGGTTQAEVRRLALLDGFGDTSIPGDLRLTNKTVKISNGSTLTLEMGVGANDAYIKNLRGTGVLQLTNDSNLTFRNSQVYYAMNGRGPGKSGTLLTNVENNRQAWQYVISAATAGTPRWVKVATIKHPGDMSSQLDLMITGGIDSGHGRHYVDFITLSGRNLTSWSTSNLDNWVEWRRVGSPNRGNAPEYYVVKNDAATDSEASFDFYAKVPRYGNGLYVTVLNTAGYNGQDSGKVIIYETGQDTGATTPSGSILV…
2295	KVASAISNAGDTYLPLTGGTVTGNLDVTGTRL	WKK95592.1	putative L-shaped tail fiber protein	6e-17	19.73	MADQNLKQIQFKRTSTENKAPGADIVARGEIVLNTHGRTLAIYTKDEADNVVQLAGKGVPFLDTAGNLNVDGTTTLKDNVTISPNKAINFEASDLSGALVRHITGKCANNDGWYIGAGGASDQGFLEIGTYDNGNEPIYFVQRTGGTTQAEVRRLALLDGFGDTSIPGDLRLTNKTVKISNGSTLTLEMGVGANDAYIKNLRGTGVLQLTNDSNLTFRNSQVYYAMNGRGPGKSGTLLTNVENNRQAWQYVISAATAGTPRWVKVATIKHPGDMSSQLDLMITGGIDSGHGRHYVDFITLSGRNLTSWSTSNLDNWVEWRRVGSPNRGNAPEYYVVKNDAATDSEASFDFYAKVPRYGNGLYVTVLNTAGYNGQDSGKVIIYETGQDTGATTPSGSILV…
2299	NGDTASQSTVIDQTGKM	WKK95592.1	putative L-shaped tail fiber protein	1e-07	19.69	MADQNLKQIQFKRTSTENKAPGADIVARGEIVLNTHGRTLAIYTKDEADNVVQLAGKGVPFLDTAGNLNVDGTTTLKDNVTISPNKAINFEASDLSGALVRHITGKCANNDGWYIGAGGASDQGFLEIGTYDNGNEPIYFVQRTGGTTQAEVRRLALLDGFGDTSIPGDLRLTNKTVKISNGSTLTLEMGVGANDAYIKNLRGTGVLQLTNDSNLTFRNSQVYYAMNGRGPGKSGTLLTNVENNRQAWQYVISAATAGTPRWVKVATIKHPGDMSSQLDLMITGGIDSGHGRHYVDFITLSGRNLTSWSTSNLDNWVEWRRVGSPNRGNAPEYYVVKNDAATDSEASFDFYAKVPRYGNGLYVTVLNTAGYNGQDSGKVIIYETGQDTGATTPSGSILV…
2303	RHYVDFITL	WKK95592.1	putative L-shaped tail fiber protein	0.001	19.51	MADQNLKQIQFKRTSTENKAPGADIVARGEIVLNTHGRTLAIYTKDEADNVVQLAGKGVPFLDTAGNLNVDGTTTLKDNVTISPNKAINFEASDLSGALVRHITGKCANNDGWYIGAGGASDQGFLEIGTYDNGNEPIYFVQRTGGTTQAEVRRLALLDGFGDTSIPGDLRLTNKTVKISNGSTLTLEMGVGANDAYIKNLRGTGVLQLTNDSNLTFRNSQVYYAMNGRGPGKSGTLLTNVENNRQAWQYVISAATAGTPRWVKVATIKHPGDMSSQLDLMITGGIDSGHGRHYVDFITLSGRNLTSWSTSNLDNWVEWRRVGSPNRGNAPEYYVVKNDAATDSEASFDFYAKVPRYGNGLYVTVLNTAGYNGQDSGKVIIYETGQDTGATTPSGSILV…
2308	SNTNLNSDLIVKGNSRFSGVINADGNINVASGKF	WKK95592.1	putative L-shaped tail fiber protein	7e-18	19.46	MADQNLKQIQFKRTSTENKAPGADIVARGEIVLNTHGRTLAIYTKDEADNVVQLAGKGVPFLDTAGNLNVDGTTTLKDNVTISPNKAINFEASDLSGALVRHITGKCANNDGWYIGAGGASDQGFLEIGTYDNGNEPIYFVQRTGGTTQAEVRRLALLDGFGDTSIPGDLRLTNKTVKISNGSTLTLEMGVGANDAYIKNLRGTGVLQLTNDSNLTFRNSQVYYAMNGRGPGKSGTLLTNVENNRQAWQYVISAATAGTPRWVKVATIKHPGDMSSQLDLMITGGIDSGHGRHYVDFITLSGRNLTSWSTSNLDNWVEWRRVGSPNRGNAPEYYVVKNDAATDSEASFDFYAKVPRYGNGLYVTVLNTAGYNGQDSGKVIIYETGQDTGATTPSGSILV…
2313	RTSTENKAPGADIVARG	WKK95592.1	putative L-shaped tail fiber protein	7e-08	19.37	MADQNLKQIQFKRTSTENKAPGADIVARGEIVLNTHGRTLAIYTKDEADNVVQLAGKGVPFLDTAGNLNVDGTTTLKDNVTISPNKAINFEASDLSGALVRHITGKCANNDGWYIGAGGASDQGFLEIGTYDNGNEPIYFVQRTGGTTQAEVRRLALLDGFGDTSIPGDLRLTNKTVKISNGSTLTLEMGVGANDAYIKNLRGTGVLQLTNDSNLTFRNSQVYYAMNGRGPGKSGTLLTNVENNRQAWQYVISAATAGTPRWVKVATIKHPGDMSSQLDLMITGGIDSGHGRHYVDFITLSGRNLTSWSTSNLDNWVEWRRVGSPNRGNAPEYYVVKNDAATDSEASFDFYAKVPRYGNGLYVTVLNTAGYNGQDSGKVIIYETGQDTGATTPSGSILV…
2328	KAINFEASDLSGALVRH	WKK95592.1	putative L-shaped tail fiber protein	1e-07	19	MADQNLKQIQFKRTSTENKAPGADIVARGEIVLNTHGRTLAIYTKDEADNVVQLAGKGVPFLDTAGNLNVDGTTTLKDNVTISPNKAINFEASDLSGALVRHITGKCANNDGWYIGAGGASDQGFLEIGTYDNGNEPIYFVQRTGGTTQAEVRRLALLDGFGDTSIPGDLRLTNKTVKISNGSTLTLEMGVGANDAYIKNLRGTGVLQLTNDSNLTFRNSQVYYAMNGRGPGKSGTLLTNVENNRQAWQYVISAATAGTPRWVKVATIKHPGDMSSQLDLMITGGIDSGHGRHYVDFITLSGRNLTSWSTSNLDNWVEWRRVGSPNRGNAPEYYVVKNDAATDSEASFDFYAKVPRYGNGLYVTVLNTAGYNGQDSGKVIIYETGQDTGATTPSGSILV…
2343	QEVAEDIGGRTLSIDDLFLNSSDVGTRR	WKK95592.1	putative L-shaped tail fiber protein	4e-15	18.68	MADQNLKQIQFKRTSTENKAPGADIVARGEIVLNTHGRTLAIYTKDEADNVVQLAGKGVPFLDTAGNLNVDGTTTLKDNVTISPNKAINFEASDLSGALVRHITGKCANNDGWYIGAGGASDQGFLEIGTYDNGNEPIYFVQRTGGTTQAEVRRLALLDGFGDTSIPGDLRLTNKTVKISNGSTLTLEMGVGANDAYIKNLRGTGVLQLTNDSNLTFRNSQVYYAMNGRGPGKSGTLLTNVENNRQAWQYVISAATAGTPRWVKVATIKHPGDMSSQLDLMITGGIDSGHGRHYVDFITLSGRNLTSWSTSNLDNWVEWRRVGSPNRGNAPEYYVVKNDAATDSEASFDFYAKVPRYGNGLYVTVLNTAGYNGQDSGKVIIYETGQDTGATTPSGSILV…
2364	RCTGLNPSIRF	WKK95592.1	putative L-shaped tail fiber protein	0.92	18.32	MADQNLKQIQFKRTSTENKAPGADIVARGEIVLNTHGRTLAIYTKDEADNVVQLAGKGVPFLDTAGNLNVDGTTTLKDNVTISPNKAINFEASDLSGALVRHITGKCANNDGWYIGAGGASDQGFLEIGTYDNGNEPIYFVQRTGGTTQAEVRRLALLDGFGDTSIPGDLRLTNKTVKISNGSTLTLEMGVGANDAYIKNLRGTGVLQLTNDSNLTFRNSQVYYAMNGRGPGKSGTLLTNVENNRQAWQYVISAATAGTPRWVKVATIKHPGDMSSQLDLMITGGIDSGHGRHYVDFITLSGRNLTSWSTSNLDNWVEWRRVGSPNRGNAPEYYVVKNDAATDSEASFDFYAKVPRYGNGLYVTVLNTAGYNGQDSGKVIIYETGQDTGATTPSGSILV…
2369	RTLAIYTKD	WKK95592.1	putative L-shaped tail fiber protein	0.009	18.21	MADQNLKQIQFKRTSTENKAPGADIVARGEIVLNTHGRTLAIYTKDEADNVVQLAGKGVPFLDTAGNLNVDGTTTLKDNVTISPNKAINFEASDLSGALVRHITGKCANNDGWYIGAGGASDQGFLEIGTYDNGNEPIYFVQRTGGTTQAEVRRLALLDGFGDTSIPGDLRLTNKTVKISNGSTLTLEMGVGANDAYIKNLRGTGVLQLTNDSNLTFRNSQVYYAMNGRGPGKSGTLLTNVENNRQAWQYVISAATAGTPRWVKVATIKHPGDMSSQLDLMITGGIDSGHGRHYVDFITLSGRNLTSWSTSNLDNWVEWRRVGSPNRGNAPEYYVVKNDAATDSEASFDFYAKVPRYGNGLYVTVLNTAGYNGQDSGKVIIYETGQDTGATTPSGSILV…
2374	YNMLYGTANKPNADDNDFVSKS	WKK95592.1	putative L-shaped tail fiber protein	6e-12	18.1	MADQNLKQIQFKRTSTENKAPGADIVARGEIVLNTHGRTLAIYTKDEADNVVQLAGKGVPFLDTAGNLNVDGTTTLKDNVTISPNKAINFEASDLSGALVRHITGKCANNDGWYIGAGGASDQGFLEIGTYDNGNEPIYFVQRTGGTTQAEVRRLALLDGFGDTSIPGDLRLTNKTVKISNGSTLTLEMGVGANDAYIKNLRGTGVLQLTNDSNLTFRNSQVYYAMNGRGPGKSGTLLTNVENNRQAWQYVISAATAGTPRWVKVATIKHPGDMSSQLDLMITGGIDSGHGRHYVDFITLSGRNLTSWSTSNLDNWVEWRRVGSPNRGNAPEYYVVKNDAATDSEASFDFYAKVPRYGNGLYVTVLNTAGYNGQDSGKVIIYETGQDTGATTPSGSILV…
2377	HLRPNGDTASQSTVIDQTGKM	WKK95592.1	putative L-shaped tail fiber protein	2e-11	18.04	MADQNLKQIQFKRTSTENKAPGADIVARGEIVLNTHGRTLAIYTKDEADNVVQLAGKGVPFLDTAGNLNVDGTTTLKDNVTISPNKAINFEASDLSGALVRHITGKCANNDGWYIGAGGASDQGFLEIGTYDNGNEPIYFVQRTGGTTQAEVRRLALLDGFGDTSIPGDLRLTNKTVKISNGSTLTLEMGVGANDAYIKNLRGTGVLQLTNDSNLTFRNSQVYYAMNGRGPGKSGTLLTNVENNRQAWQYVISAATAGTPRWVKVATIKHPGDMSSQLDLMITGGIDSGHGRHYVDFITLSGRNLTSWSTSNLDNWVEWRRVGSPNRGNAPEYYVVKNDAATDSEASFDFYAKVPRYGNGLYVTVLNTAGYNGQDSGKVIIYETGQDTGATTPSGSILV…
2380	RVNMTGGYLGQEVAEDIGGRT	WKK95592.1	putative L-shaped tail fiber protein	8e-11	17.98	MADQNLKQIQFKRTSTENKAPGADIVARGEIVLNTHGRTLAIYTKDEADNVVQLAGKGVPFLDTAGNLNVDGTTTLKDNVTISPNKAINFEASDLSGALVRHITGKCANNDGWYIGAGGASDQGFLEIGTYDNGNEPIYFVQRTGGTTQAEVRRLALLDGFGDTSIPGDLRLTNKTVKISNGSTLTLEMGVGANDAYIKNLRGTGVLQLTNDSNLTFRNSQVYYAMNGRGPGKSGTLLTNVENNRQAWQYVISAATAGTPRWVKVATIKHPGDMSSQLDLMITGGIDSGHGRHYVDFITLSGRNLTSWSTSNLDNWVEWRRVGSPNRGNAPEYYVVKNDAATDSEASFDFYAKVPRYGNGLYVTVLNTAGYNGQDSGKVIIYETGQDTGATTPSGSILV…
2411	RSSPLKSIITFATGNGI	WKK95592.1	putative L-shaped tail fiber protein	1.1	17.06	MADQNLKQIQFKRTSTENKAPGADIVARGEIVLNTHGRTLAIYTKDEADNVVQLAGKGVPFLDTAGNLNVDGTTTLKDNVTISPNKAINFEASDLSGALVRHITGKCANNDGWYIGAGGASDQGFLEIGTYDNGNEPIYFVQRTGGTTQAEVRRLALLDGFGDTSIPGDLRLTNKTVKISNGSTLTLEMGVGANDAYIKNLRGTGVLQLTNDSNLTFRNSQVYYAMNGRGPGKSGTLLTNVENNRQAWQYVISAATAGTPRWVKVATIKHPGDMSSQLDLMITGGIDSGHGRHYVDFITLSGRNLTSWSTSNLDNWVEWRRVGSPNRGNAPEYYVVKNDAATDSEASFDFYAKVPRYGNGLYVTVLNTAGYNGQDSGKVIIYETGQDTGATTPSGSILV…
2418	RQAWQYVISAATAGTPRWVKV	WKK95592.1	putative L-shaped tail fiber protein	5e-12	16.84	MADQNLKQIQFKRTSTENKAPGADIVARGEIVLNTHGRTLAIYTKDEADNVVQLAGKGVPFLDTAGNLNVDGTTTLKDNVTISPNKAINFEASDLSGALVRHITGKCANNDGWYIGAGGASDQGFLEIGTYDNGNEPIYFVQRTGGTTQAEVRRLALLDGFGDTSIPGDLRLTNKTVKISNGSTLTLEMGVGANDAYIKNLRGTGVLQLTNDSNLTFRNSQVYYAMNGRGPGKSGTLLTNVENNRQAWQYVISAATAGTPRWVKVATIKHPGDMSSQLDLMITGGIDSGHGRHYVDFITLSGRNLTSWSTSNLDNWVEWRRVGSPNRGNAPEYYVVKNDAATDSEASFDFYAKVPRYGNGLYVTVLNTAGYNGQDSGKVIIYETGQDTGATTPSGSILV…
2433	TDANLSIAFRL	WKK95592.1	putative L-shaped tail fiber protein	0.002	16.54	MADQNLKQIQFKRTSTENKAPGADIVARGEIVLNTHGRTLAIYTKDEADNVVQLAGKGVPFLDTAGNLNVDGTTTLKDNVTISPNKAINFEASDLSGALVRHITGKCANNDGWYIGAGGASDQGFLEIGTYDNGNEPIYFVQRTGGTTQAEVRRLALLDGFGDTSIPGDLRLTNKTVKISNGSTLTLEMGVGANDAYIKNLRGTGVLQLTNDSNLTFRNSQVYYAMNGRGPGKSGTLLTNVENNRQAWQYVISAATAGTPRWVKVATIKHPGDMSSQLDLMITGGIDSGHGRHYVDFITLSGRNLTSWSTSNLDNWVEWRRVGSPNRGNAPEYYVVKNDAATDSEASFDFYAKVPRYGNGLYVTVLNTAGYNGQDSGKVIIYETGQDTGATTPSGSILV…
2449	RVNMTGGYLGQEVAEDIGGRT	WKK95592.1	putative L-shaped tail fiber protein	8e-11	16.29	MADQNLKQIQFKRTSTENKAPGADIVARGEIVLNTHGRTLAIYTKDEADNVVQLAGKGVPFLDTAGNLNVDGTTTLKDNVTISPNKAINFEASDLSGALVRHITGKCANNDGWYIGAGGASDQGFLEIGTYDNGNEPIYFVQRTGGTTQAEVRRLALLDGFGDTSIPGDLRLTNKTVKISNGSTLTLEMGVGANDAYIKNLRGTGVLQLTNDSNLTFRNSQVYYAMNGRGPGKSGTLLTNVENNRQAWQYVISAATAGTPRWVKVATIKHPGDMSSQLDLMITGGIDSGHGRHYVDFITLSGRNLTSWSTSNLDNWVEWRRVGSPNRGNAPEYYVVKNDAATDSEASFDFYAKVPRYGNGLYVTVLNTAGYNGQDSGKVIIYETGQDTGATTPSGSILV…
2462	NVYQSDTNAGAQAIYIKG	WKK95592.1	putative L-shaped tail fiber protein	2e-08	15.96	MADQNLKQIQFKRTSTENKAPGADIVARGEIVLNTHGRTLAIYTKDEADNVVQLAGKGVPFLDTAGNLNVDGTTTLKDNVTISPNKAINFEASDLSGALVRHITGKCANNDGWYIGAGGASDQGFLEIGTYDNGNEPIYFVQRTGGTTQAEVRRLALLDGFGDTSIPGDLRLTNKTVKISNGSTLTLEMGVGANDAYIKNLRGTGVLQLTNDSNLTFRNSQVYYAMNGRGPGKSGTLLTNVENNRQAWQYVISAATAGTPRWVKVATIKHPGDMSSQLDLMITGGIDSGHGRHYVDFITLSGRNLTSWSTSNLDNWVEWRRVGSPNRGNAPEYYVVKNDAATDSEASFDFYAKVPRYGNGLYVTVLNTAGYNGQDSGKVIIYETGQDTGATTPSGSILV…
2498	RGGTYDASITINGDITANT	WKK95592.1	putative L-shaped tail fiber protein	1e-08	15.45	MADQNLKQIQFKRTSTENKAPGADIVARGEIVLNTHGRTLAIYTKDEADNVVQLAGKGVPFLDTAGNLNVDGTTTLKDNVTISPNKAINFEASDLSGALVRHITGKCANNDGWYIGAGGASDQGFLEIGTYDNGNEPIYFVQRTGGTTQAEVRRLALLDGFGDTSIPGDLRLTNKTVKISNGSTLTLEMGVGANDAYIKNLRGTGVLQLTNDSNLTFRNSQVYYAMNGRGPGKSGTLLTNVENNRQAWQYVISAATAGTPRWVKVATIKHPGDMSSQLDLMITGGIDSGHGRHYVDFITLSGRNLTSWSTSNLDNWVEWRRVGSPNRGNAPEYYVVKNDAATDSEASFDFYAKVPRYGNGLYVTVLNTAGYNGQDSGKVIIYETGQDTGATTPSGSILV…
2505	KMTVGGEFEAQNSKI	WKK95592.1	putative L-shaped tail fiber protein	6e-06	15.37	MADQNLKQIQFKRTSTENKAPGADIVARGEIVLNTHGRTLAIYTKDEADNVVQLAGKGVPFLDTAGNLNVDGTTTLKDNVTISPNKAINFEASDLSGALVRHITGKCANNDGWYIGAGGASDQGFLEIGTYDNGNEPIYFVQRTGGTTQAEVRRLALLDGFGDTSIPGDLRLTNKTVKISNGSTLTLEMGVGANDAYIKNLRGTGVLQLTNDSNLTFRNSQVYYAMNGRGPGKSGTLLTNVENNRQAWQYVISAATAGTPRWVKVATIKHPGDMSSQLDLMITGGIDSGHGRHYVDFITLSGRNLTSWSTSNLDNWVEWRRVGSPNRGNAPEYYVVKNDAATDSEASFDFYAKVPRYGNGLYVTVLNTAGYNGQDSGKVIIYETGQDTGATTPSGSILV…
2509	RGEIVLNTHGRT	WKK95592.1	putative L-shaped tail fiber protein	2e-04	15.29	MADQNLKQIQFKRTSTENKAPGADIVARGEIVLNTHGRTLAIYTKDEADNVVQLAGKGVPFLDTAGNLNVDGTTTLKDNVTISPNKAINFEASDLSGALVRHITGKCANNDGWYIGAGGASDQGFLEIGTYDNGNEPIYFVQRTGGTTQAEVRRLALLDGFGDTSIPGDLRLTNKTVKISNGSTLTLEMGVGANDAYIKNLRGTGVLQLTNDSNLTFRNSQVYYAMNGRGPGKSGTLLTNVENNRQAWQYVISAATAGTPRWVKVATIKHPGDMSSQLDLMITGGIDSGHGRHYVDFITLSGRNLTSWSTSNLDNWVEWRRVGSPNRGNAPEYYVVKNDAATDSEASFDFYAKVPRYGNGLYVTVLNTAGYNGQDSGKVIIYETGQDTGATTPSGSILV…
2529	GAFGVGGGGKSIVDITSDVDLMNRL	WKK95592.1	putative L-shaped tail fiber protein	1e-12	15.04	MADQNLKQIQFKRTSTENKAPGADIVARGEIVLNTHGRTLAIYTKDEADNVVQLAGKGVPFLDTAGNLNVDGTTTLKDNVTISPNKAINFEASDLSGALVRHITGKCANNDGWYIGAGGASDQGFLEIGTYDNGNEPIYFVQRTGGTTQAEVRRLALLDGFGDTSIPGDLRLTNKTVKISNGSTLTLEMGVGANDAYIKNLRGTGVLQLTNDSNLTFRNSQVYYAMNGRGPGKSGTLLTNVENNRQAWQYVISAATAGTPRWVKVATIKHPGDMSSQLDLMITGGIDSGHGRHYVDFITLSGRNLTSWSTSNLDNWVEWRRVGSPNRGNAPEYYVVKNDAATDSEASFDFYAKVPRYGNGLYVTVLNTAGYNGQDSGKVIIYETGQDTGATTPSGSILV…
2530	KHPGDMSSQLDLMITGGIDSGHGRH	WKK95592.1	putative L-shaped tail fiber protein	3e-14	15.04	MADQNLKQIQFKRTSTENKAPGADIVARGEIVLNTHGRTLAIYTKDEADNVVQLAGKGVPFLDTAGNLNVDGTTTLKDNVTISPNKAINFEASDLSGALVRHITGKCANNDGWYIGAGGASDQGFLEIGTYDNGNEPIYFVQRTGGTTQAEVRRLALLDGFGDTSIPGDLRLTNKTVKISNGSTLTLEMGVGANDAYIKNLRGTGVLQLTNDSNLTFRNSQVYYAMNGRGPGKSGTLLTNVENNRQAWQYVISAATAGTPRWVKVATIKHPGDMSSQLDLMITGGIDSGHGRHYVDFITLSGRNLTSWSTSNLDNWVEWRRVGSPNRGNAPEYYVVKNDAATDSEASFDFYAKVPRYGNGLYVTVLNTAGYNGQDSGKVIIYETGQDTGATTPSGSILV…
2533	QNSIGMVRVNMTGGYLGQEVAEDIGGRT	WKK95592.1	putative L-shaped tail fiber protein	2e-15	15.02	MADQNLKQIQFKRTSTENKAPGADIVARGEIVLNTHGRTLAIYTKDEADNVVQLAGKGVPFLDTAGNLNVDGTTTLKDNVTISPNKAINFEASDLSGALVRHITGKCANNDGWYIGAGGASDQGFLEIGTYDNGNEPIYFVQRTGGTTQAEVRRLALLDGFGDTSIPGDLRLTNKTVKISNGSTLTLEMGVGANDAYIKNLRGTGVLQLTNDSNLTFRNSQVYYAMNGRGPGKSGTLLTNVENNRQAWQYVISAATAGTPRWVKVATIKHPGDMSSQLDLMITGGIDSGHGRHYVDFITLSGRNLTSWSTSNLDNWVEWRRVGSPNRGNAPEYYVVKNDAATDSEASFDFYAKVPRYGNGLYVTVLNTAGYNGQDSGKVIIYETGQDTGATTPSGSILV…
3474	RSALTINMGVPKI	WKK95592.1	putative L-shaped tail fiber protein	2.2	16.3	MADQNLKQIQFKRTSTENKAPGADIVARGEIVLNTHGRTLAIYTKDEADNVVQLAGKGVPFLDTAGNLNVDGTTTLKDNVTISPNKAINFEASDLSGALVRHITGKCANNDGWYIGAGGASDQGFLEIGTYDNGNEPIYFVQRTGGTTQAEVRRLALLDGFGDTSIPGDLRLTNKTVKISNGSTLTLEMGVGANDAYIKNLRGTGVLQLTNDSNLTFRNSQVYYAMNGRGPGKSGTLLTNVENNRQAWQYVISAATAGTPRWVKVATIKHPGDMSSQLDLMITGGIDSGHGRHYVDFITLSGRNLTSWSTSNLDNWVEWRRVGSPNRGNAPEYYVVKNDAATDSEASFDFYAKVPRYGNGLYVTVLNTAGYNGQDSGKVIIYETGQDTGATTPSGSILV…
3481	SALTINMGVPKI	WKK95592.1	putative L-shaped tail fiber protein	2.2	16.12	MADQNLKQIQFKRTSTENKAPGADIVARGEIVLNTHGRTLAIYTKDEADNVVQLAGKGVPFLDTAGNLNVDGTTTLKDNVTISPNKAINFEASDLSGALVRHITGKCANNDGWYIGAGGASDQGFLEIGTYDNGNEPIYFVQRTGGTTQAEVRRLALLDGFGDTSIPGDLRLTNKTVKISNGSTLTLEMGVGANDAYIKNLRGTGVLQLTNDSNLTFRNSQVYYAMNGRGPGKSGTLLTNVENNRQAWQYVISAATAGTPRWVKVATIKHPGDMSSQLDLMITGGIDSGHGRHYVDFITLSGRNLTSWSTSNLDNWVEWRRVGSPNRGNAPEYYVVKNDAATDSEASFDFYAKVPRYGNGLYVTVLNTAGYNGQDSGKVIIYETGQDTGATTPSGSILV…
3716	FSWYKLQGDVYGGYITNYINDRF	WKK95592.1	putative L-shaped tail fiber protein	2.2	87.18	MADQNLKQIQFKRTSTENKAPGADIVARGEIVLNTHGRTLAIYTKDEADNVVQLAGKGVPFLDTAGNLNVDGTTTLKDNVTISPNKAINFEASDLSGALVRHITGKCANNDGWYIGAGGASDQGFLEIGTYDNGNEPIYFVQRTGGTTQAEVRRLALLDGFGDTSIPGDLRLTNKTVKISNGSTLTLEMGVGANDAYIKNLRGTGVLQLTNDSNLTFRNSQVYYAMNGRGPGKSGTLLTNVENNRQAWQYVISAATAGTPRWVKVATIKHPGDMSSQLDLMITGGIDSGHGRHYVDFITLSGRNLTSWSTSNLDNWVEWRRVGSPNRGNAPEYYVVKNDAATDSEASFDFYAKVPRYGNGLYVTVLNTAGYNGQDSGKVIIYETGQDTGATTPSGSILV…
4999	RASSLAFSFSSSTFSSAFSAIFSIDSARA	WKK95592.1	putative L-shaped tail fiber protein	7.1	17.54	MADQNLKQIQFKRTSTENKAPGADIVARGEIVLNTHGRTLAIYTKDEADNVVQLAGKGVPFLDTAGNLNVDGTTTLKDNVTISPNKAINFEASDLSGALVRHITGKCANNDGWYIGAGGASDQGFLEIGTYDNGNEPIYFVQRTGGTTQAEVRRLALLDGFGDTSIPGDLRLTNKTVKISNGSTLTLEMGVGANDAYIKNLRGTGVLQLTNDSNLTFRNSQVYYAMNGRGPGKSGTLLTNVENNRQAWQYVISAATAGTPRWVKVATIKHPGDMSSQLDLMITGGIDSGHGRHYVDFITLSGRNLTSWSTSNLDNWVEWRRVGSPNRGNAPEYYVVKNDAATDSEASFDFYAKVPRYGNGLYVTVLNTAGYNGQDSGKVIIYETGQDTGATTPSGSILV…
5003	RTRSSVTKMDMILAGT	WKK95592.1	putative L-shaped tail fiber protein	2.2	17.24	MADQNLKQIQFKRTSTENKAPGADIVARGEIVLNTHGRTLAIYTKDEADNVVQLAGKGVPFLDTAGNLNVDGTTTLKDNVTISPNKAINFEASDLSGALVRHITGKCANNDGWYIGAGGASDQGFLEIGTYDNGNEPIYFVQRTGGTTQAEVRRLALLDGFGDTSIPGDLRLTNKTVKISNGSTLTLEMGVGANDAYIKNLRGTGVLQLTNDSNLTFRNSQVYYAMNGRGPGKSGTLLTNVENNRQAWQYVISAATAGTPRWVKVATIKHPGDMSSQLDLMITGGIDSGHGRHYVDFITLSGRNLTSWSTSNLDNWVEWRRVGSPNRGNAPEYYVVKNDAATDSEASFDFYAKVPRYGNGLYVTVLNTAGYNGQDSGKVIIYETGQDTGATTPSGSILV…
5154	PLTGLSSSIQRH	WKK95592.1	putative L-shaped tail fiber protein	6.1	35.58	MADQNLKQIQFKRTSTENKAPGADIVARGEIVLNTHGRTLAIYTKDEADNVVQLAGKGVPFLDTAGNLNVDGTTTLKDNVTISPNKAINFEASDLSGALVRHITGKCANNDGWYIGAGGASDQGFLEIGTYDNGNEPIYFVQRTGGTTQAEVRRLALLDGFGDTSIPGDLRLTNKTVKISNGSTLTLEMGVGANDAYIKNLRGTGVLQLTNDSNLTFRNSQVYYAMNGRGPGKSGTLLTNVENNRQAWQYVISAATAGTPRWVKVATIKHPGDMSSQLDLMITGGIDSGHGRHYVDFITLSGRNLTSWSTSNLDNWVEWRRVGSPNRGNAPEYYVVKNDAATDSEASFDFYAKVPRYGNGLYVTVLNTAGYNGQDSGKVIIYETGQDTGATTPSGSILV…
5450	KLSIGGNFKLKN	WKK95592.1	putative L-shaped tail fiber protein	0.90	18.15	MADQNLKQIQFKRTSTENKAPGADIVARGEIVLNTHGRTLAIYTKDEADNVVQLAGKGVPFLDTAGNLNVDGTTTLKDNVTISPNKAINFEASDLSGALVRHITGKCANNDGWYIGAGGASDQGFLEIGTYDNGNEPIYFVQRTGGTTQAEVRRLALLDGFGDTSIPGDLRLTNKTVKISNGSTLTLEMGVGANDAYIKNLRGTGVLQLTNDSNLTFRNSQVYYAMNGRGPGKSGTLLTNVENNRQAWQYVISAATAGTPRWVKVATIKHPGDMSSQLDLMITGGIDSGHGRHYVDFITLSGRNLTSWSTSNLDNWVEWRRVGSPNRGNAPEYYVVKNDAATDSEASFDFYAKVPRYGNGLYVTVLNTAGYNGQDSGKVIIYETGQDTGATTPSGSILV…
5516	KLSIGMITVITAHAMKM	WKK95592.1	putative L-shaped tail fiber protein	8.7	15.32	MADQNLKQIQFKRTSTENKAPGADIVARGEIVLNTHGRTLAIYTKDEADNVVQLAGKGVPFLDTAGNLNVDGTTTLKDNVTISPNKAINFEASDLSGALVRHITGKCANNDGWYIGAGGASDQGFLEIGTYDNGNEPIYFVQRTGGTTQAEVRRLALLDGFGDTSIPGDLRLTNKTVKISNGSTLTLEMGVGANDAYIKNLRGTGVLQLTNDSNLTFRNSQVYYAMNGRGPGKSGTLLTNVENNRQAWQYVISAATAGTPRWVKVATIKHPGDMSSQLDLMITGGIDSGHGRHYVDFITLSGRNLTSWSTSNLDNWVEWRRVGSPNRGNAPEYYVVKNDAATDSEASFDFYAKVPRYGNGLYVTVLNTAGYNGQDSGKVIIYETGQDTGATTPSGSILV…
2	RRGTIGTVGDIVSGSQVIANASTPTAAQHLTRK	WKK95593.1	putative hinge connector of long tail fiber distalconnector	2e-18	163.91	MADLKAGSTVGGNPIWHAGTFPLVPAGNSLTYRGKKVYTEIDKPQANDNDFVSKANGGTGSQGFQQEVEFKAGVKISATFSGGSNLNGLYSGNGDGDTREKSNMDLRSWYGIGIWNSCTSDGVQGRTIWFSARRGTIGTVGDIVSGSQVIANASTPTAAQHLTRKDYVDGRINTVSNVANAAVKKAGDTMTGVLRANAGVVIVNKATSGEYAPRLDQVISRGVTIDFGTY
24	KKVYTEIDKPQANDNDFVSKA	WKK95593.1	putative hinge connector of long tail fiber distalconnector	6e-11	139.89	MADLKAGSTVGGNPIWHAGTFPLVPAGNSLTYRGKKVYTEIDKPQANDNDFVSKANGGTGSQGFQQEVEFKAGVKISATFSGGSNLNGLYSGNGDGDTREKSNMDLRSWYGIGIWNSCTSDGVQGRTIWFSARRGTIGTVGDIVSGSQVIANASTPTAAQHLTRKDYVDGRINTVSNVANAAVKKAGDTMTGVLRANAGVVIVNKATSGEYAPRLDQVISRGVTIDFGTY
42	KVYTEIDKPQANDNDFVSKA	WKK95593.1	putative hinge connector of long tail fiber distalconnector	3e-10	134.49	MADLKAGSTVGGNPIWHAGTFPLVPAGNSLTYRGKKVYTEIDKPQANDNDFVSKANGGTGSQGFQQEVEFKAGVKISATFSGGSNLNGLYSGNGDGDTREKSNMDLRSWYGIGIWNSCTSDGVQGRTIWFSARRGTIGTVGDIVSGSQVIANASTPTAAQHLTRKDYVDGRINTVSNVANAAVKKAGDTMTGVLRANAGVVIVNKATSGEYAPRLDQVISRGVTIDFGTY
44	RGTIGTVGDIVSGSQVIANASTPTAAQHLTRK	WKK95593.1	putative hinge connector of long tail fiber distalconnector	1e-17	134.16	MADLKAGSTVGGNPIWHAGTFPLVPAGNSLTYRGKKVYTEIDKPQANDNDFVSKANGGTGSQGFQQEVEFKAGVKISATFSGGSNLNGLYSGNGDGDTREKSNMDLRSWYGIGIWNSCTSDGVQGRTIWFSARRGTIGTVGDIVSGSQVIANASTPTAAQHLTRKDYVDGRINTVSNVANAAVKKAGDTMTGVLRANAGVVIVNKATSGEYAPRLDQVISRGVTIDFGTY
58	KISATFSGGSNLNGLYSGNGDGDTRE	WKK95593.1	putative hinge connector of long tail fiber distalconnector	1e-13	129.22	MADLKAGSTVGGNPIWHAGTFPLVPAGNSLTYRGKKVYTEIDKPQANDNDFVSKANGGTGSQGFQQEVEFKAGVKISATFSGGSNLNGLYSGNGDGDTREKSNMDLRSWYGIGIWNSCTSDGVQGRTIWFSARRGTIGTVGDIVSGSQVIANASTPTAAQHLTRKDYVDGRINTVSNVANAAVKKAGDTMTGVLRANAGVVIVNKATSGEYAPRLDQVISRGVTIDFGTY
74	KANGGTGSQGFQQEVEFKA	WKK95593.1	putative hinge connector of long tail fiber distalconnector	5e-09	124.37	MADLKAGSTVGGNPIWHAGTFPLVPAGNSLTYRGKKVYTEIDKPQANDNDFVSKANGGTGSQGFQQEVEFKAGVKISATFSGGSNLNGLYSGNGDGDTREKSNMDLRSWYGIGIWNSCTSDGVQGRTIWFSARRGTIGTVGDIVSGSQVIANASTPTAAQHLTRKDYVDGRINTVSNVANAAVKKAGDTMTGVLRANAGVVIVNKATSGEYAPRLDQVISRGVTIDFGTY
84	RSWYGIGIWNSCTSDGVQGRT	WKK95593.1	putative hinge connector of long tail fiber distalconnector	8e-12	123.32	MADLKAGSTVGGNPIWHAGTFPLVPAGNSLTYRGKKVYTEIDKPQANDNDFVSKANGGTGSQGFQQEVEFKAGVKISATFSGGSNLNGLYSGNGDGDTREKSNMDLRSWYGIGIWNSCTSDGVQGRTIWFSARRGTIGTVGDIVSGSQVIANASTPTAAQHLTRKDYVDGRINTVSNVANAAVKKAGDTMTGVLRANAGVVIVNKATSGEYAPRLDQVISRGVTIDFGTY
98	KANGGTGSQGFQQEVEFKA	WKK95593.1	putative hinge connector of long tail fiber distalconnector	5e-09	120.57	MADLKAGSTVGGNPIWHAGTFPLVPAGNSLTYRGKKVYTEIDKPQANDNDFVSKANGGTGSQGFQQEVEFKAGVKISATFSGGSNLNGLYSGNGDGDTREKSNMDLRSWYGIGIWNSCTSDGVQGRTIWFSARRGTIGTVGDIVSGSQVIANASTPTAAQHLTRKDYVDGRINTVSNVANAAVKKAGDTMTGVLRANAGVVIVNKATSGEYAPRLDQVISRGVTIDFGTY
105	KAGSTVGGNPIWHAGTFPLVPAGNSLTYRG	WKK95593.1	putative hinge connector of long tail fiber distalconnector	5e-18	119.84	MADLKAGSTVGGNPIWHAGTFPLVPAGNSLTYRGKKVYTEIDKPQANDNDFVSKANGGTGSQGFQQEVEFKAGVKISATFSGGSNLNGLYSGNGDGDTREKSNMDLRSWYGIGIWNSCTSDGVQGRTIWFSARRGTIGTVGDIVSGSQVIANASTPTAAQHLTRKDYVDGRINTVSNVANAAVKKAGDTMTGVLRANAGVVIVNKATSGEYAPRLDQVISRGVTIDFGTY
112	RSWYGIGIWNSCTSDGVQGRT	WKK95593.1	putative hinge connector of long tail fiber distalconnector	8e-12	119.07	MADLKAGSTVGGNPIWHAGTFPLVPAGNSLTYRGKKVYTEIDKPQANDNDFVSKANGGTGSQGFQQEVEFKAGVKISATFSGGSNLNGLYSGNGDGDTREKSNMDLRSWYGIGIWNSCTSDGVQGRTIWFSARRGTIGTVGDIVSGSQVIANASTPTAAQHLTRKDYVDGRINTVSNVANAAVKKAGDTMTGVLRANAGVVIVNKATSGEYAPRLDQVISRGVTIDFGTY
168	YTEIDKPQANDNDFVSKA	WKK95593.1	putative hinge connector of long tail fiber distalconnector	5e-09	110.21	MADLKAGSTVGGNPIWHAGTFPLVPAGNSLTYRGKKVYTEIDKPQANDNDFVSKANGGTGSQGFQQEVEFKAGVKISATFSGGSNLNGLYSGNGDGDTREKSNMDLRSWYGIGIWNSCTSDGVQGRTIWFSARRGTIGTVGDIVSGSQVIANASTPTAAQHLTRKDYVDGRINTVSNVANAAVKKAGDTMTGVLRANAGVVIVNKATSGEYAPRLDQVISRGVTIDFGTY
169	RGTIGTVGDIVSGSQVIANASTPTAAQHLTRK	WKK95593.1	putative hinge connector of long tail fiber distalconnector	1e-17	109.95	MADLKAGSTVGGNPIWHAGTFPLVPAGNSLTYRGKKVYTEIDKPQANDNDFVSKANGGTGSQGFQQEVEFKAGVKISATFSGGSNLNGLYSGNGDGDTREKSNMDLRSWYGIGIWNSCTSDGVQGRTIWFSARRGTIGTVGDIVSGSQVIANASTPTAAQHLTRKDYVDGRINTVSNVANAAVKKAGDTMTGVLRANAGVVIVNKATSGEYAPRLDQVISRGVTIDFGTY
211	YGIGIWNSCTSDGVQGRT	WKK95593.1	putative hinge connector of long tail fiber distalconnector	2e-09	105.83	MADLKAGSTVGGNPIWHAGTFPLVPAGNSLTYRGKKVYTEIDKPQANDNDFVSKANGGTGSQGFQQEVEFKAGVKISATFSGGSNLNGLYSGNGDGDTREKSNMDLRSWYGIGIWNSCTSDGVQGRTIWFSARRGTIGTVGDIVSGSQVIANASTPTAAQHLTRKDYVDGRINTVSNVANAAVKKAGDTMTGVLRANAGVVIVNKATSGEYAPRLDQVISRGVTIDFGTY
219	RINTVSNVANAAVKK	WKK95593.1	putative hinge connector of long tail fiber distalconnector	2e-05	104.9	MADLKAGSTVGGNPIWHAGTFPLVPAGNSLTYRGKKVYTEIDKPQANDNDFVSKANGGTGSQGFQQEVEFKAGVKISATFSGGSNLNGLYSGNGDGDTREKSNMDLRSWYGIGIWNSCTSDGVQGRTIWFSARRGTIGTVGDIVSGSQVIANASTPTAAQHLTRKDYVDGRINTVSNVANAAVKKAGDTMTGVLRANAGVVIVNKATSGEYAPRLDQVISRGVTIDFGTY
233	VYTEIDKPQANDNDFVSKA	WKK95593.1	putative hinge connector of long tail fiber distalconnector	1e-09	103.49	MADLKAGSTVGGNPIWHAGTFPLVPAGNSLTYRGKKVYTEIDKPQANDNDFVSKANGGTGSQGFQQEVEFKAGVKISATFSGGSNLNGLYSGNGDGDTREKSNMDLRSWYGIGIWNSCTSDGVQGRTIWFSARRGTIGTVGDIVSGSQVIANASTPTAAQHLTRKDYVDGRINTVSNVANAAVKKAGDTMTGVLRANAGVVIVNKATSGEYAPRLDQVISRGVTIDFGTY
243	KISATFSGGSNLNGLYSGNGDGDTRE	WKK95593.1	putative hinge connector of long tail fiber distalconnector	1e-13	102.96	MADLKAGSTVGGNPIWHAGTFPLVPAGNSLTYRGKKVYTEIDKPQANDNDFVSKANGGTGSQGFQQEVEFKAGVKISATFSGGSNLNGLYSGNGDGDTREKSNMDLRSWYGIGIWNSCTSDGVQGRTIWFSARRGTIGTVGDIVSGSQVIANASTPTAAQHLTRKDYVDGRINTVSNVANAAVKKAGDTMTGVLRANAGVVIVNKATSGEYAPRLDQVISRGVTIDFGTY
269	RGTIGTVGDIVSGSQVIANA	WKK95593.1	putative hinge connector of long tail fiber distalconnector	1e-08	100.42	MADLKAGSTVGGNPIWHAGTFPLVPAGNSLTYRGKKVYTEIDKPQANDNDFVSKANGGTGSQGFQQEVEFKAGVKISATFSGGSNLNGLYSGNGDGDTREKSNMDLRSWYGIGIWNSCTSDGVQGRTIWFSARRGTIGTVGDIVSGSQVIANASTPTAAQHLTRKDYVDGRINTVSNVANAAVKKAGDTMTGVLRANAGVVIVNKATSGEYAPRLDQVISRGVTIDFGTY
419	KKVYTEIDKPQANDNDFVSKA	WKK95593.1	putative hinge connector of long tail fiber distalconnector	6e-11	88.78	MADLKAGSTVGGNPIWHAGTFPLVPAGNSLTYRGKKVYTEIDKPQANDNDFVSKANGGTGSQGFQQEVEFKAGVKISATFSGGSNLNGLYSGNGDGDTREKSNMDLRSWYGIGIWNSCTSDGVQGRTIWFSARRGTIGTVGDIVSGSQVIANASTPTAAQHLTRKDYVDGRINTVSNVANAAVKKAGDTMTGVLRANAGVVIVNKATSGEYAPRLDQVISRGVTIDFGTY
449	KANGGTGSQGFQQEVEFKA	WKK95593.1	putative hinge connector of long tail fiber distalconnector	5e-09	86.71	MADLKAGSTVGGNPIWHAGTFPLVPAGNSLTYRGKKVYTEIDKPQANDNDFVSKANGGTGSQGFQQEVEFKAGVKISATFSGGSNLNGLYSGNGDGDTREKSNMDLRSWYGIGIWNSCTSDGVQGRTIWFSARRGTIGTVGDIVSGSQVIANASTPTAAQHLTRKDYVDGRINTVSNVANAAVKKAGDTMTGVLRANAGVVIVNKATSGEYAPRLDQVISRGVTIDFGTY
483	RGTIGTVGDIVSGSQVIANASTPTAAQHLTRK	WKK95593.1	putative hinge connector of long tail fiber distalconnector	1e-17	84.8	MADLKAGSTVGGNPIWHAGTFPLVPAGNSLTYRGKKVYTEIDKPQANDNDFVSKANGGTGSQGFQQEVEFKAGVKISATFSGGSNLNGLYSGNGDGDTREKSNMDLRSWYGIGIWNSCTSDGVQGRTIWFSARRGTIGTVGDIVSGSQVIANASTPTAAQHLTRKDYVDGRINTVSNVANAAVKKAGDTMTGVLRANAGVVIVNKATSGEYAPRLDQVISRGVTIDFGTY
507	YTEIDKPQANDNDFVSKA	WKK95593.1	putative hinge connector of long tail fiber distalconnector	5e-09	83.64	MADLKAGSTVGGNPIWHAGTFPLVPAGNSLTYRGKKVYTEIDKPQANDNDFVSKANGGTGSQGFQQEVEFKAGVKISATFSGGSNLNGLYSGNGDGDTREKSNMDLRSWYGIGIWNSCTSDGVQGRTIWFSARRGTIGTVGDIVSGSQVIANASTPTAAQHLTRKDYVDGRINTVSNVANAAVKKAGDTMTGVLRANAGVVIVNKATSGEYAPRLDQVISRGVTIDFGTY
522	FSGGSNLNGLYSGNGDGDTRE	WKK95593.1	putative hinge connector of long tail fiber distalconnector	2e-10	82.85	MADLKAGSTVGGNPIWHAGTFPLVPAGNSLTYRGKKVYTEIDKPQANDNDFVSKANGGTGSQGFQQEVEFKAGVKISATFSGGSNLNGLYSGNGDGDTREKSNMDLRSWYGIGIWNSCTSDGVQGRTIWFSARRGTIGTVGDIVSGSQVIANASTPTAAQHLTRKDYVDGRINTVSNVANAAVKKAGDTMTGVLRANAGVVIVNKATSGEYAPRLDQVISRGVTIDFGTY
523	RINTVSNVANAAVKK	WKK95593.1	putative hinge connector of long tail fiber distalconnector	2e-05	82.83	MADLKAGSTVGGNPIWHAGTFPLVPAGNSLTYRGKKVYTEIDKPQANDNDFVSKANGGTGSQGFQQEVEFKAGVKISATFSGGSNLNGLYSGNGDGDTREKSNMDLRSWYGIGIWNSCTSDGVQGRTIWFSARRGTIGTVGDIVSGSQVIANASTPTAAQHLTRKDYVDGRINTVSNVANAAVKKAGDTMTGVLRANAGVVIVNKATSGEYAPRLDQVISRGVTIDFGTY
542	RRGTIGTVGDIVSGSQVIANA	WKK95593.1	putative hinge connector of long tail fiber distalconnector	2e-09	82.17	MADLKAGSTVGGNPIWHAGTFPLVPAGNSLTYRGKKVYTEIDKPQANDNDFVSKANGGTGSQGFQQEVEFKAGVKISATFSGGSNLNGLYSGNGDGDTREKSNMDLRSWYGIGIWNSCTSDGVQGRTIWFSARRGTIGTVGDIVSGSQVIANASTPTAAQHLTRKDYVDGRINTVSNVANAAVKKAGDTMTGVLRANAGVVIVNKATSGEYAPRLDQVISRGVTIDFGTY
554	RINTVSNVANAAVKK	WKK95593.1	putative hinge connector of long tail fiber distalconnector	2e-05	81.72	MADLKAGSTVGGNPIWHAGTFPLVPAGNSLTYRGKKVYTEIDKPQANDNDFVSKANGGTGSQGFQQEVEFKAGVKISATFSGGSNLNGLYSGNGDGDTREKSNMDLRSWYGIGIWNSCTSDGVQGRTIWFSARRGTIGTVGDIVSGSQVIANASTPTAAQHLTRKDYVDGRINTVSNVANAAVKKAGDTMTGVLRANAGVVIVNKATSGEYAPRLDQVISRGVTIDFGTY
560	KISATFSGGSNLNGLYSGNGDGDTRE	WKK95593.1	putative hinge connector of long tail fiber distalconnector	1e-13	81.13	MADLKAGSTVGGNPIWHAGTFPLVPAGNSLTYRGKKVYTEIDKPQANDNDFVSKANGGTGSQGFQQEVEFKAGVKISATFSGGSNLNGLYSGNGDGDTREKSNMDLRSWYGIGIWNSCTSDGVQGRTIWFSARRGTIGTVGDIVSGSQVIANASTPTAAQHLTRKDYVDGRINTVSNVANAAVKKAGDTMTGVLRANAGVVIVNKATSGEYAPRLDQVISRGVTIDFGTY
581	RINTVSNVANAAVKK	WKK95593.1	putative hinge connector of long tail fiber distalconnector	2e-05	79.74	MADLKAGSTVGGNPIWHAGTFPLVPAGNSLTYRGKKVYTEIDKPQANDNDFVSKANGGTGSQGFQQEVEFKAGVKISATFSGGSNLNGLYSGNGDGDTREKSNMDLRSWYGIGIWNSCTSDGVQGRTIWFSARRGTIGTVGDIVSGSQVIANASTPTAAQHLTRKDYVDGRINTVSNVANAAVKKAGDTMTGVLRANAGVVIVNKATSGEYAPRLDQVISRGVTIDFGTY
618	KVYTEIDKPQANDNDFVSKA	WKK95593.1	putative hinge connector of long tail fiber distalconnector	3e-10	77.82	MADLKAGSTVGGNPIWHAGTFPLVPAGNSLTYRGKKVYTEIDKPQANDNDFVSKANGGTGSQGFQQEVEFKAGVKISATFSGGSNLNGLYSGNGDGDTREKSNMDLRSWYGIGIWNSCTSDGVQGRTIWFSARRGTIGTVGDIVSGSQVIANASTPTAAQHLTRKDYVDGRINTVSNVANAAVKKAGDTMTGVLRANAGVVIVNKATSGEYAPRLDQVISRGVTIDFGTY
697	RRGTIGTVGDIVSGSQVIANASTPTAAQHLTRK	WKK95593.1	putative hinge connector of long tail fiber distalconnector	2e-18	73.25	MADLKAGSTVGGNPIWHAGTFPLVPAGNSLTYRGKKVYTEIDKPQANDNDFVSKANGGTGSQGFQQEVEFKAGVKISATFSGGSNLNGLYSGNGDGDTREKSNMDLRSWYGIGIWNSCTSDGVQGRTIWFSARRGTIGTVGDIVSGSQVIANASTPTAAQHLTRKDYVDGRINTVSNVANAAVKKAGDTMTGVLRANAGVVIVNKATSGEYAPRLDQVISRGVTIDFGTY
750	RANAGVVIVNKA	WKK95593.1	putative hinge connector of long tail fiber distalconnector	0.001	71.07	MADLKAGSTVGGNPIWHAGTFPLVPAGNSLTYRGKKVYTEIDKPQANDNDFVSKANGGTGSQGFQQEVEFKAGVKISATFSGGSNLNGLYSGNGDGDTREKSNMDLRSWYGIGIWNSCTSDGVQGRTIWFSARRGTIGTVGDIVSGSQVIANASTPTAAQHLTRKDYVDGRINTVSNVANAAVKKAGDTMTGVLRANAGVVIVNKATSGEYAPRLDQVISRGVTIDFGTY
785	KKAGDTMTGVLRA	WKK95593.1	putative hinge connector of long tail fiber distalconnector	6e-05	69.5	MADLKAGSTVGGNPIWHAGTFPLVPAGNSLTYRGKKVYTEIDKPQANDNDFVSKANGGTGSQGFQQEVEFKAGVKISATFSGGSNLNGLYSGNGDGDTREKSNMDLRSWYGIGIWNSCTSDGVQGRTIWFSARRGTIGTVGDIVSGSQVIANASTPTAAQHLTRKDYVDGRINTVSNVANAAVKKAGDTMTGVLRANAGVVIVNKATSGEYAPRLDQVISRGVTIDFGTY
797	KISATFSGGSNLNGLYSGNGDGDTRE	WKK95593.1	putative hinge connector of long tail fiber distalconnector	1e-13	68.86	MADLKAGSTVGGNPIWHAGTFPLVPAGNSLTYRGKKVYTEIDKPQANDNDFVSKANGGTGSQGFQQEVEFKAGVKISATFSGGSNLNGLYSGNGDGDTREKSNMDLRSWYGIGIWNSCTSDGVQGRTIWFSARRGTIGTVGDIVSGSQVIANASTPTAAQHLTRKDYVDGRINTVSNVANAAVKKAGDTMTGVLRANAGVVIVNKATSGEYAPRLDQVISRGVTIDFGTY
798	KAGSTVGGNPIWHAGTFPLVPAGNS	WKK95593.1	putative hinge connector of long tail fiber distalconnector	3e-14	68.75	MADLKAGSTVGGNPIWHAGTFPLVPAGNSLTYRGKKVYTEIDKPQANDNDFVSKANGGTGSQGFQQEVEFKAGVKISATFSGGSNLNGLYSGNGDGDTREKSNMDLRSWYGIGIWNSCTSDGVQGRTIWFSARRGTIGTVGDIVSGSQVIANASTPTAAQHLTRKDYVDGRINTVSNVANAAVKKAGDTMTGVLRANAGVVIVNKATSGEYAPRLDQVISRGVTIDFGTY
819	RINTVSNVANAAVKK	WKK95593.1	putative hinge connector of long tail fiber distalconnector	2e-05	68.01	MADLKAGSTVGGNPIWHAGTFPLVPAGNSLTYRGKKVYTEIDKPQANDNDFVSKANGGTGSQGFQQEVEFKAGVKISATFSGGSNLNGLYSGNGDGDTREKSNMDLRSWYGIGIWNSCTSDGVQGRTIWFSARRGTIGTVGDIVSGSQVIANASTPTAAQHLTRKDYVDGRINTVSNVANAAVKKAGDTMTGVLRANAGVVIVNKATSGEYAPRLDQVISRGVTIDFGTY
834	RRGTIGTVGDIVSGSQVIANASTPTAAQHLTRK	WKK95593.1	putative hinge connector of long tail fiber distalconnector	2e-18	67.37	MADLKAGSTVGGNPIWHAGTFPLVPAGNSLTYRGKKVYTEIDKPQANDNDFVSKANGGTGSQGFQQEVEFKAGVKISATFSGGSNLNGLYSGNGDGDTREKSNMDLRSWYGIGIWNSCTSDGVQGRTIWFSARRGTIGTVGDIVSGSQVIANASTPTAAQHLTRKDYVDGRINTVSNVANAAVKKAGDTMTGVLRANAGVVIVNKATSGEYAPRLDQVISRGVTIDFGTY
861	NGGTGSQGFQQEVEFKA	WKK95593.1	putative hinge connector of long tail fiber distalconnector	9e-08	66.38	MADLKAGSTVGGNPIWHAGTFPLVPAGNSLTYRGKKVYTEIDKPQANDNDFVSKANGGTGSQGFQQEVEFKAGVKISATFSGGSNLNGLYSGNGDGDTREKSNMDLRSWYGIGIWNSCTSDGVQGRTIWFSARRGTIGTVGDIVSGSQVIANASTPTAAQHLTRKDYVDGRINTVSNVANAAVKKAGDTMTGVLRANAGVVIVNKATSGEYAPRLDQVISRGVTIDFGTY
921	FSGGSNLNGLYSGNGDGDTRE	WKK95593.1	putative hinge connector of long tail fiber distalconnector	2e-10	63.63	MADLKAGSTVGGNPIWHAGTFPLVPAGNSLTYRGKKVYTEIDKPQANDNDFVSKANGGTGSQGFQQEVEFKAGVKISATFSGGSNLNGLYSGNGDGDTREKSNMDLRSWYGIGIWNSCTSDGVQGRTIWFSARRGTIGTVGDIVSGSQVIANASTPTAAQHLTRKDYVDGRINTVSNVANAAVKKAGDTMTGVLRANAGVVIVNKATSGEYAPRLDQVISRGVTIDFGTY
968	KAGDTMTGVLRA	WKK95593.1	putative hinge connector of long tail fiber distalconnector	3e-04	61.55	MADLKAGSTVGGNPIWHAGTFPLVPAGNSLTYRGKKVYTEIDKPQANDNDFVSKANGGTGSQGFQQEVEFKAGVKISATFSGGSNLNGLYSGNGDGDTREKSNMDLRSWYGIGIWNSCTSDGVQGRTIWFSARRGTIGTVGDIVSGSQVIANASTPTAAQHLTRKDYVDGRINTVSNVANAAVKKAGDTMTGVLRANAGVVIVNKATSGEYAPRLDQVISRGVTIDFGTY
981	RSWYGIGIWNSCTSDGVQGRT	WKK95593.1	putative hinge connector of long tail fiber distalconnector	8e-12	60.83	MADLKAGSTVGGNPIWHAGTFPLVPAGNSLTYRGKKVYTEIDKPQANDNDFVSKANGGTGSQGFQQEVEFKAGVKISATFSGGSNLNGLYSGNGDGDTREKSNMDLRSWYGIGIWNSCTSDGVQGRTIWFSARRGTIGTVGDIVSGSQVIANASTPTAAQHLTRKDYVDGRINTVSNVANAAVKKAGDTMTGVLRANAGVVIVNKATSGEYAPRLDQVISRGVTIDFGTY
1016	KKVYTEIDKPQANDNDFVSKA	WKK95593.1	putative hinge connector of long tail fiber distalconnector	6e-11	59.17	MADLKAGSTVGGNPIWHAGTFPLVPAGNSLTYRGKKVYTEIDKPQANDNDFVSKANGGTGSQGFQQEVEFKAGVKISATFSGGSNLNGLYSGNGDGDTREKSNMDLRSWYGIGIWNSCTSDGVQGRTIWFSARRGTIGTVGDIVSGSQVIANASTPTAAQHLTRKDYVDGRINTVSNVANAAVKKAGDTMTGVLRANAGVVIVNKATSGEYAPRLDQVISRGVTIDFGTY
1029	KVYTEIDKPQANDNDFVSKA	WKK95593.1	putative hinge connector of long tail fiber distalconnector	3e-10	58.85	MADLKAGSTVGGNPIWHAGTFPLVPAGNSLTYRGKKVYTEIDKPQANDNDFVSKANGGTGSQGFQQEVEFKAGVKISATFSGGSNLNGLYSGNGDGDTREKSNMDLRSWYGIGIWNSCTSDGVQGRTIWFSARRGTIGTVGDIVSGSQVIANASTPTAAQHLTRKDYVDGRINTVSNVANAAVKKAGDTMTGVLRANAGVVIVNKATSGEYAPRLDQVISRGVTIDFGTY
1050	TEIDKPQANDNDFVSKA	WKK95593.1	putative hinge connector of long tail fiber distalconnector	7e-08	58	MADLKAGSTVGGNPIWHAGTFPLVPAGNSLTYRGKKVYTEIDKPQANDNDFVSKANGGTGSQGFQQEVEFKAGVKISATFSGGSNLNGLYSGNGDGDTREKSNMDLRSWYGIGIWNSCTSDGVQGRTIWFSARRGTIGTVGDIVSGSQVIANASTPTAAQHLTRKDYVDGRINTVSNVANAAVKKAGDTMTGVLRANAGVVIVNKATSGEYAPRLDQVISRGVTIDFGTY
1104	RINTVSNVANAAVKK	WKK95593.1	putative hinge connector of long tail fiber distalconnector	2e-05	56.29	MADLKAGSTVGGNPIWHAGTFPLVPAGNSLTYRGKKVYTEIDKPQANDNDFVSKANGGTGSQGFQQEVEFKAGVKISATFSGGSNLNGLYSGNGDGDTREKSNMDLRSWYGIGIWNSCTSDGVQGRTIWFSARRGTIGTVGDIVSGSQVIANASTPTAAQHLTRKDYVDGRINTVSNVANAAVKKAGDTMTGVLRANAGVVIVNKATSGEYAPRLDQVISRGVTIDFGTY
1158	KANGGTGSQGFQQEVEFKA	WKK95593.1	putative hinge connector of long tail fiber distalconnector	5e-09	54.51	MADLKAGSTVGGNPIWHAGTFPLVPAGNSLTYRGKKVYTEIDKPQANDNDFVSKANGGTGSQGFQQEVEFKAGVKISATFSGGSNLNGLYSGNGDGDTREKSNMDLRSWYGIGIWNSCTSDGVQGRTIWFSARRGTIGTVGDIVSGSQVIANASTPTAAQHLTRKDYVDGRINTVSNVANAAVKKAGDTMTGVLRANAGVVIVNKATSGEYAPRLDQVISRGVTIDFGTY
1178	GTIGTVGDIVSGSQVIANASTPTAAQHLTRK	WKK95593.1	putative hinge connector of long tail fiber distalconnector	8e-17	53.78	MADLKAGSTVGGNPIWHAGTFPLVPAGNSLTYRGKKVYTEIDKPQANDNDFVSKANGGTGSQGFQQEVEFKAGVKISATFSGGSNLNGLYSGNGDGDTREKSNMDLRSWYGIGIWNSCTSDGVQGRTIWFSARRGTIGTVGDIVSGSQVIANASTPTAAQHLTRKDYVDGRINTVSNVANAAVKKAGDTMTGVLRANAGVVIVNKATSGEYAPRLDQVISRGVTIDFGTY
1203	RANAGVVIVNKA	WKK95593.1	putative hinge connector of long tail fiber distalconnector	0.001	52.99	MADLKAGSTVGGNPIWHAGTFPLVPAGNSLTYRGKKVYTEIDKPQANDNDFVSKANGGTGSQGFQQEVEFKAGVKISATFSGGSNLNGLYSGNGDGDTREKSNMDLRSWYGIGIWNSCTSDGVQGRTIWFSARRGTIGTVGDIVSGSQVIANASTPTAAQHLTRKDYVDGRINTVSNVANAAVKKAGDTMTGVLRANAGVVIVNKATSGEYAPRLDQVISRGVTIDFGTY
1208	RTIWFSARR	WKK95593.1	putative hinge connector of long tail fiber distalconnector	0.002	52.85	MADLKAGSTVGGNPIWHAGTFPLVPAGNSLTYRGKKVYTEIDKPQANDNDFVSKANGGTGSQGFQQEVEFKAGVKISATFSGGSNLNGLYSGNGDGDTREKSNMDLRSWYGIGIWNSCTSDGVQGRTIWFSARRGTIGTVGDIVSGSQVIANASTPTAAQHLTRKDYVDGRINTVSNVANAAVKKAGDTMTGVLRANAGVVIVNKATSGEYAPRLDQVISRGVTIDFGTY
1254	RINTVSNVANAAVKK	WKK95593.1	putative hinge connector of long tail fiber distalconnector	2e-05	51.28	MADLKAGSTVGGNPIWHAGTFPLVPAGNSLTYRGKKVYTEIDKPQANDNDFVSKANGGTGSQGFQQEVEFKAGVKISATFSGGSNLNGLYSGNGDGDTREKSNMDLRSWYGIGIWNSCTSDGVQGRTIWFSARRGTIGTVGDIVSGSQVIANASTPTAAQHLTRKDYVDGRINTVSNVANAAVKKAGDTMTGVLRANAGVVIVNKATSGEYAPRLDQVISRGVTIDFGTY
1313	GTIGTVGDIVSGSQVIANASTPTAAQHLTRK	WKK95593.1	putative hinge connector of long tail fiber distalconnector	8e-17	49.27	MADLKAGSTVGGNPIWHAGTFPLVPAGNSLTYRGKKVYTEIDKPQANDNDFVSKANGGTGSQGFQQEVEFKAGVKISATFSGGSNLNGLYSGNGDGDTREKSNMDLRSWYGIGIWNSCTSDGVQGRTIWFSARRGTIGTVGDIVSGSQVIANASTPTAAQHLTRKDYVDGRINTVSNVANAAVKKAGDTMTGVLRANAGVVIVNKATSGEYAPRLDQVISRGVTIDFGTY
1423	KAGSTVGGNPIWHAGTFPLVPAGNSLTYRG	WKK95593.1	putative hinge connector of long tail fiber distalconnector	5e-18	45.54	MADLKAGSTVGGNPIWHAGTFPLVPAGNSLTYRGKKVYTEIDKPQANDNDFVSKANGGTGSQGFQQEVEFKAGVKISATFSGGSNLNGLYSGNGDGDTREKSNMDLRSWYGIGIWNSCTSDGVQGRTIWFSARRGTIGTVGDIVSGSQVIANASTPTAAQHLTRKDYVDGRINTVSNVANAAVKKAGDTMTGVLRANAGVVIVNKATSGEYAPRLDQVISRGVTIDFGTY
1497	RGTIGTVGDIVSGSQVIANASTPTAAQHLTRK	WKK95593.1	putative hinge connector of long tail fiber distalconnector	1e-17	43.27	MADLKAGSTVGGNPIWHAGTFPLVPAGNSLTYRGKKVYTEIDKPQANDNDFVSKANGGTGSQGFQQEVEFKAGVKISATFSGGSNLNGLYSGNGDGDTREKSNMDLRSWYGIGIWNSCTSDGVQGRTIWFSARRGTIGTVGDIVSGSQVIANASTPTAAQHLTRKDYVDGRINTVSNVANAAVKKAGDTMTGVLRANAGVVIVNKATSGEYAPRLDQVISRGVTIDFGTY
1502	KKAGDTMTGVLRA	WKK95593.1	putative hinge connector of long tail fiber distalconnector	6e-05	42.88	MADLKAGSTVGGNPIWHAGTFPLVPAGNSLTYRGKKVYTEIDKPQANDNDFVSKANGGTGSQGFQQEVEFKAGVKISATFSGGSNLNGLYSGNGDGDTREKSNMDLRSWYGIGIWNSCTSDGVQGRTIWFSARRGTIGTVGDIVSGSQVIANASTPTAAQHLTRKDYVDGRINTVSNVANAAVKKAGDTMTGVLRANAGVVIVNKATSGEYAPRLDQVISRGVTIDFGTY
1518	KISATFSGGSNLNGLYSGNGDGDTRE	WKK95593.1	putative hinge connector of long tail fiber distalconnector	1e-13	42.15	MADLKAGSTVGGNPIWHAGTFPLVPAGNSLTYRGKKVYTEIDKPQANDNDFVSKANGGTGSQGFQQEVEFKAGVKISATFSGGSNLNGLYSGNGDGDTREKSNMDLRSWYGIGIWNSCTSDGVQGRTIWFSARRGTIGTVGDIVSGSQVIANASTPTAAQHLTRKDYVDGRINTVSNVANAAVKKAGDTMTGVLRANAGVVIVNKATSGEYAPRLDQVISRGVTIDFGTY
1525	RINTVSNVANAAVKK	WKK95593.1	putative hinge connector of long tail fiber distalconnector	2e-05	41.98	MADLKAGSTVGGNPIWHAGTFPLVPAGNSLTYRGKKVYTEIDKPQANDNDFVSKANGGTGSQGFQQEVEFKAGVKISATFSGGSNLNGLYSGNGDGDTREKSNMDLRSWYGIGIWNSCTSDGVQGRTIWFSARRGTIGTVGDIVSGSQVIANASTPTAAQHLTRKDYVDGRINTVSNVANAAVKKAGDTMTGVLRANAGVVIVNKATSGEYAPRLDQVISRGVTIDFGTY
1549	RGVTIDFGTYE	WKK95593.1	putative hinge connector of long tail fiber distalconnector	0.002	41.3	MADLKAGSTVGGNPIWHAGTFPLVPAGNSLTYRGKKVYTEIDKPQANDNDFVSKANGGTGSQGFQQEVEFKAGVKISATFSGGSNLNGLYSGNGDGDTREKSNMDLRSWYGIGIWNSCTSDGVQGRTIWFSARRGTIGTVGDIVSGSQVIANASTPTAAQHLTRKDYVDGRINTVSNVANAAVKKAGDTMTGVLRANAGVVIVNKATSGEYAPRLDQVISRGVTIDFGTY
1552	RGTIGTVGDIVSGSQ	WKK95593.1	putative hinge connector of long tail fiber distalconnector	1e-05	41.26	MADLKAGSTVGGNPIWHAGTFPLVPAGNSLTYRGKKVYTEIDKPQANDNDFVSKANGGTGSQGFQQEVEFKAGVKISATFSGGSNLNGLYSGNGDGDTREKSNMDLRSWYGIGIWNSCTSDGVQGRTIWFSARRGTIGTVGDIVSGSQVIANASTPTAAQHLTRKDYVDGRINTVSNVANAAVKKAGDTMTGVLRANAGVVIVNKATSGEYAPRLDQVISRGVTIDFGTY
1575	KKAGDTMTGVLRA	WKK95593.1	putative hinge connector of long tail fiber distalconnector	6e-05	40.67	MADLKAGSTVGGNPIWHAGTFPLVPAGNSLTYRGKKVYTEIDKPQANDNDFVSKANGGTGSQGFQQEVEFKAGVKISATFSGGSNLNGLYSGNGDGDTREKSNMDLRSWYGIGIWNSCTSDGVQGRTIWFSARRGTIGTVGDIVSGSQVIANASTPTAAQHLTRKDYVDGRINTVSNVANAAVKKAGDTMTGVLRANAGVVIVNKATSGEYAPRLDQVISRGVTIDFGTY
1603	KISATFSGGSNLNGLYSGNGDGDTRE	WKK95593.1	putative hinge connector of long tail fiber distalconnector	1e-13	39.95	MADLKAGSTVGGNPIWHAGTFPLVPAGNSLTYRGKKVYTEIDKPQANDNDFVSKANGGTGSQGFQQEVEFKAGVKISATFSGGSNLNGLYSGNGDGDTREKSNMDLRSWYGIGIWNSCTSDGVQGRTIWFSARRGTIGTVGDIVSGSQVIANASTPTAAQHLTRKDYVDGRINTVSNVANAAVKKAGDTMTGVLRANAGVVIVNKATSGEYAPRLDQVISRGVTIDFGTY
1647	KVYTEIDKPQANDNDFVSKA	WKK95593.1	putative hinge connector of long tail fiber distalconnector	3e-10	38.39	MADLKAGSTVGGNPIWHAGTFPLVPAGNSLTYRGKKVYTEIDKPQANDNDFVSKANGGTGSQGFQQEVEFKAGVKISATFSGGSNLNGLYSGNGDGDTREKSNMDLRSWYGIGIWNSCTSDGVQGRTIWFSARRGTIGTVGDIVSGSQVIANASTPTAAQHLTRKDYVDGRINTVSNVANAAVKKAGDTMTGVLRANAGVVIVNKATSGEYAPRLDQVISRGVTIDFGTY
1784	RINTVSNVANAAVKK	WKK95593.1	putative hinge connector of long tail fiber distalconnector	2e-05	34.05	MADLKAGSTVGGNPIWHAGTFPLVPAGNSLTYRGKKVYTEIDKPQANDNDFVSKANGGTGSQGFQQEVEFKAGVKISATFSGGSNLNGLYSGNGDGDTREKSNMDLRSWYGIGIWNSCTSDGVQGRTIWFSARRGTIGTVGDIVSGSQVIANASTPTAAQHLTRKDYVDGRINTVSNVANAAVKKAGDTMTGVLRANAGVVIVNKATSGEYAPRLDQVISRGVTIDFGTY
1800	KAGDTMTGVLRA	WKK95593.1	putative hinge connector of long tail fiber distalconnector	3e-04	33.5	MADLKAGSTVGGNPIWHAGTFPLVPAGNSLTYRGKKVYTEIDKPQANDNDFVSKANGGTGSQGFQQEVEFKAGVKISATFSGGSNLNGLYSGNGDGDTREKSNMDLRSWYGIGIWNSCTSDGVQGRTIWFSARRGTIGTVGDIVSGSQVIANASTPTAAQHLTRKDYVDGRINTVSNVANAAVKKAGDTMTGVLRANAGVVIVNKATSGEYAPRLDQVISRGVTIDFGTY
1834	KANGGTGSQGFQQEVEFKA	WKK95593.1	putative hinge connector of long tail fiber distalconnector	5e-09	32.61	MADLKAGSTVGGNPIWHAGTFPLVPAGNSLTYRGKKVYTEIDKPQANDNDFVSKANGGTGSQGFQQEVEFKAGVKISATFSGGSNLNGLYSGNGDGDTREKSNMDLRSWYGIGIWNSCTSDGVQGRTIWFSARRGTIGTVGDIVSGSQVIANASTPTAAQHLTRKDYVDGRINTVSNVANAAVKKAGDTMTGVLRANAGVVIVNKATSGEYAPRLDQVISRGVTIDFGTY
1841	KVYTEIDKPQANDNDFVSKA	WKK95593.1	putative hinge connector of long tail fiber distalconnector	3e-10	32.45	MADLKAGSTVGGNPIWHAGTFPLVPAGNSLTYRGKKVYTEIDKPQANDNDFVSKANGGTGSQGFQQEVEFKAGVKISATFSGGSNLNGLYSGNGDGDTREKSNMDLRSWYGIGIWNSCTSDGVQGRTIWFSARRGTIGTVGDIVSGSQVIANASTPTAAQHLTRKDYVDGRINTVSNVANAAVKKAGDTMTGVLRANAGVVIVNKATSGEYAPRLDQVISRGVTIDFGTY
1844	RGTIGTVGDIVSGSQVIANASTPTAAQHLTRK	WKK95593.1	putative hinge connector of long tail fiber distalconnector	1e-17	32.42	MADLKAGSTVGGNPIWHAGTFPLVPAGNSLTYRGKKVYTEIDKPQANDNDFVSKANGGTGSQGFQQEVEFKAGVKISATFSGGSNLNGLYSGNGDGDTREKSNMDLRSWYGIGIWNSCTSDGVQGRTIWFSARRGTIGTVGDIVSGSQVIANASTPTAAQHLTRKDYVDGRINTVSNVANAAVKKAGDTMTGVLRANAGVVIVNKATSGEYAPRLDQVISRGVTIDFGTY
1870	KVYTEIDKPQANDNDFVSKA	WKK95593.1	putative hinge connector of long tail fiber distalconnector	3e-10	31.81	MADLKAGSTVGGNPIWHAGTFPLVPAGNSLTYRGKKVYTEIDKPQANDNDFVSKANGGTGSQGFQQEVEFKAGVKISATFSGGSNLNGLYSGNGDGDTREKSNMDLRSWYGIGIWNSCTSDGVQGRTIWFSARRGTIGTVGDIVSGSQVIANASTPTAAQHLTRKDYVDGRINTVSNVANAAVKKAGDTMTGVLRANAGVVIVNKATSGEYAPRLDQVISRGVTIDFGTY
1886	KVYTEIDKPQANDNDFVSKA	WKK95593.1	putative hinge connector of long tail fiber distalconnector	3e-10	31.42	MADLKAGSTVGGNPIWHAGTFPLVPAGNSLTYRGKKVYTEIDKPQANDNDFVSKANGGTGSQGFQQEVEFKAGVKISATFSGGSNLNGLYSGNGDGDTREKSNMDLRSWYGIGIWNSCTSDGVQGRTIWFSARRGTIGTVGDIVSGSQVIANASTPTAAQHLTRKDYVDGRINTVSNVANAAVKKAGDTMTGVLRANAGVVIVNKATSGEYAPRLDQVISRGVTIDFGTY
1988	RLDQVISRG	WKK95593.1	putative hinge connector of long tail fiber distalconnector	0.015	27.98	MADLKAGSTVGGNPIWHAGTFPLVPAGNSLTYRGKKVYTEIDKPQANDNDFVSKANGGTGSQGFQQEVEFKAGVKISATFSGGSNLNGLYSGNGDGDTREKSNMDLRSWYGIGIWNSCTSDGVQGRTIWFSARRGTIGTVGDIVSGSQVIANASTPTAAQHLTRKDYVDGRINTVSNVANAAVKKAGDTMTGVLRANAGVVIVNKATSGEYAPRLDQVISRGVTIDFGTY
2003	RRGTIGTVGDIVSGSQVIAN	WKK95593.1	putative hinge connector of long tail fiber distalconnector	7e-09	27.53	MADLKAGSTVGGNPIWHAGTFPLVPAGNSLTYRGKKVYTEIDKPQANDNDFVSKANGGTGSQGFQQEVEFKAGVKISATFSGGSNLNGLYSGNGDGDTREKSNMDLRSWYGIGIWNSCTSDGVQGRTIWFSARRGTIGTVGDIVSGSQVIANASTPTAAQHLTRKDYVDGRINTVSNVANAAVKKAGDTMTGVLRANAGVVIVNKATSGEYAPRLDQVISRGVTIDFGTY
2036	KAGDTMTGVLRA	WKK95593.1	putative hinge connector of long tail fiber distalconnector	3e-04	26.36	MADLKAGSTVGGNPIWHAGTFPLVPAGNSLTYRGKKVYTEIDKPQANDNDFVSKANGGTGSQGFQQEVEFKAGVKISATFSGGSNLNGLYSGNGDGDTREKSNMDLRSWYGIGIWNSCTSDGVQGRTIWFSARRGTIGTVGDIVSGSQVIANASTPTAAQHLTRKDYVDGRINTVSNVANAAVKKAGDTMTGVLRANAGVVIVNKATSGEYAPRLDQVISRGVTIDFGTY
2104	KAGSTVGGNPIWHAGTFPLVPAGNS	WKK95593.1	putative hinge connector of long tail fiber distalconnector	3e-14	24.68	MADLKAGSTVGGNPIWHAGTFPLVPAGNSLTYRGKKVYTEIDKPQANDNDFVSKANGGTGSQGFQQEVEFKAGVKISATFSGGSNLNGLYSGNGDGDTREKSNMDLRSWYGIGIWNSCTSDGVQGRTIWFSARRGTIGTVGDIVSGSQVIANASTPTAAQHLTRKDYVDGRINTVSNVANAAVKKAGDTMTGVLRANAGVVIVNKATSGEYAPRLDQVISRGVTIDFGTY
2105	RTIWFSARR	WKK95593.1	putative hinge connector of long tail fiber distalconnector	0.002	24.67	MADLKAGSTVGGNPIWHAGTFPLVPAGNSLTYRGKKVYTEIDKPQANDNDFVSKANGGTGSQGFQQEVEFKAGVKISATFSGGSNLNGLYSGNGDGDTREKSNMDLRSWYGIGIWNSCTSDGVQGRTIWFSARRGTIGTVGDIVSGSQVIANASTPTAAQHLTRKDYVDGRINTVSNVANAAVKKAGDTMTGVLRANAGVVIVNKATSGEYAPRLDQVISRGVTIDFGTY
2113	RINTVSNVANAAVKKA	WKK95593.1	putative hinge connector of long tail fiber distalconnector	6e-06	24.34	MADLKAGSTVGGNPIWHAGTFPLVPAGNSLTYRGKKVYTEIDKPQANDNDFVSKANGGTGSQGFQQEVEFKAGVKISATFSGGSNLNGLYSGNGDGDTREKSNMDLRSWYGIGIWNSCTSDGVQGRTIWFSARRGTIGTVGDIVSGSQVIANASTPTAAQHLTRKDYVDGRINTVSNVANAAVKKAGDTMTGVLRANAGVVIVNKATSGEYAPRLDQVISRGVTIDFGTY
2150	KAGSTVGGNPIWHAGTFPLVPAGNS	WKK95593.1	putative hinge connector of long tail fiber distalconnector	3e-14	23.29	MADLKAGSTVGGNPIWHAGTFPLVPAGNSLTYRGKKVYTEIDKPQANDNDFVSKANGGTGSQGFQQEVEFKAGVKISATFSGGSNLNGLYSGNGDGDTREKSNMDLRSWYGIGIWNSCTSDGVQGRTIWFSARRGTIGTVGDIVSGSQVIANASTPTAAQHLTRKDYVDGRINTVSNVANAAVKKAGDTMTGVLRANAGVVIVNKATSGEYAPRLDQVISRGVTIDFGTY
2259	RRGTIGTVGDIVSGSQVIANASTPTAAQHLT	WKK95593.1	putative hinge connector of long tail fiber distalconnector	7e-17	20.44	MADLKAGSTVGGNPIWHAGTFPLVPAGNSLTYRGKKVYTEIDKPQANDNDFVSKANGGTGSQGFQQEVEFKAGVKISATFSGGSNLNGLYSGNGDGDTREKSNMDLRSWYGIGIWNSCTSDGVQGRTIWFSARRGTIGTVGDIVSGSQVIANASTPTAAQHLTRKDYVDGRINTVSNVANAAVKKAGDTMTGVLRANAGVVIVNKATSGEYAPRLDQVISRGVTIDFGTY
2284	YTEIDKPQANDNDFVSKA	WKK95593.1	putative hinge connector of long tail fiber distalconnector	5e-09	19.9	MADLKAGSTVGGNPIWHAGTFPLVPAGNSLTYRGKKVYTEIDKPQANDNDFVSKANGGTGSQGFQQEVEFKAGVKISATFSGGSNLNGLYSGNGDGDTREKSNMDLRSWYGIGIWNSCTSDGVQGRTIWFSARRGTIGTVGDIVSGSQVIANASTPTAAQHLTRKDYVDGRINTVSNVANAAVKKAGDTMTGVLRANAGVVIVNKATSGEYAPRLDQVISRGVTIDFGTY
2322	TEIDKPQANDNDFVSKA	WKK95593.1	putative hinge connector of long tail fiber distalconnector	7e-08	19.16	MADLKAGSTVGGNPIWHAGTFPLVPAGNSLTYRGKKVYTEIDKPQANDNDFVSKANGGTGSQGFQQEVEFKAGVKISATFSGGSNLNGLYSGNGDGDTREKSNMDLRSWYGIGIWNSCTSDGVQGRTIWFSARRGTIGTVGDIVSGSQVIANASTPTAAQHLTRKDYVDGRINTVSNVANAAVKKAGDTMTGVLRANAGVVIVNKATSGEYAPRLDQVISRGVTIDFGTY
2368	RGTIGTVGDIVSGSQVIANA	WKK95593.1	putative hinge connector of long tail fiber distalconnector	1e-08	18.22	MADLKAGSTVGGNPIWHAGTFPLVPAGNSLTYRGKKVYTEIDKPQANDNDFVSKANGGTGSQGFQQEVEFKAGVKISATFSGGSNLNGLYSGNGDGDTREKSNMDLRSWYGIGIWNSCTSDGVQGRTIWFSARRGTIGTVGDIVSGSQVIANASTPTAAQHLTRKDYVDGRINTVSNVANAAVKKAGDTMTGVLRANAGVVIVNKATSGEYAPRLDQVISRGVTIDFGTY
2375	KKVYTEIDKPQANDNDFVSKA	WKK95593.1	putative hinge connector of long tail fiber distalconnector	6e-11	18.1	MADLKAGSTVGGNPIWHAGTFPLVPAGNSLTYRGKKVYTEIDKPQANDNDFVSKANGGTGSQGFQQEVEFKAGVKISATFSGGSNLNGLYSGNGDGDTREKSNMDLRSWYGIGIWNSCTSDGVQGRTIWFSARRGTIGTVGDIVSGSQVIANASTPTAAQHLTRKDYVDGRINTVSNVANAAVKKAGDTMTGVLRANAGVVIVNKATSGEYAPRLDQVISRGVTIDFGTY
2379	NAAVKKAGDTMTGVLRA	WKK95593.1	putative hinge connector of long tail fiber distalconnector	3e-07	18	MADLKAGSTVGGNPIWHAGTFPLVPAGNSLTYRGKKVYTEIDKPQANDNDFVSKANGGTGSQGFQQEVEFKAGVKISATFSGGSNLNGLYSGNGDGDTREKSNMDLRSWYGIGIWNSCTSDGVQGRTIWFSARRGTIGTVGDIVSGSQVIANASTPTAAQHLTRKDYVDGRINTVSNVANAAVKKAGDTMTGVLRANAGVVIVNKATSGEYAPRLDQVISRGVTIDFGTY
2404	RINTVSNVANAAVKK	WKK95593.1	putative hinge connector of long tail fiber distalconnector	2e-05	17.2	MADLKAGSTVGGNPIWHAGTFPLVPAGNSLTYRGKKVYTEIDKPQANDNDFVSKANGGTGSQGFQQEVEFKAGVKISATFSGGSNLNGLYSGNGDGDTREKSNMDLRSWYGIGIWNSCTSDGVQGRTIWFSARRGTIGTVGDIVSGSQVIANASTPTAAQHLTRKDYVDGRINTVSNVANAAVKKAGDTMTGVLRANAGVVIVNKATSGEYAPRLDQVISRGVTIDFGTY
2412	RTSSGSSIISNKS	WKK95593.1	putative hinge connector of long tail fiber distalconnector	2.9	17.06	MADLKAGSTVGGNPIWHAGTFPLVPAGNSLTYRGKKVYTEIDKPQANDNDFVSKANGGTGSQGFQQEVEFKAGVKISATFSGGSNLNGLYSGNGDGDTREKSNMDLRSWYGIGIWNSCTSDGVQGRTIWFSARRGTIGTVGDIVSGSQVIANASTPTAAQHLTRKDYVDGRINTVSNVANAAVKKAGDTMTGVLRANAGVVIVNKATSGEYAPRLDQVISRGVTIDFGTY
4984	KINHGSSSSGSVVPRI	WKK95593.1	putative hinge connector of long tail fiber distalconnector	8.2	18.05	MADLKAGSTVGGNPIWHAGTFPLVPAGNSLTYRGKKVYTEIDKPQANDNDFVSKANGGTGSQGFQQEVEFKAGVKISATFSGGSNLNGLYSGNGDGDTREKSNMDLRSWYGIGIWNSCTSDGVQGRTIWFSARRGTIGTVGDIVSGSQVIANASTPTAAQHLTRKDYVDGRINTVSNVANAAVKKAGDTMTGVLRANAGVVIVNKATSGEYAPRLDQVISRGVTIDFGTY
43	KVDTVYDNVGDVGYTGCPYRS	WKK95594.1	putative hinge connector of long tail fiber, proximal	2e-11	134.39	MAEPILMAAFGEDFVETRILSEANSVKYWLKAYATHSNAVPNKPELNINGAFDMTSSLRRGINVVQVNGDSFINFKTFDVTTDDNNANNKAFVEYANGLTSGLYIIMTHERFQSSPLIDRWFKNKWSASWPGSDFSKSFPNSAYVGVLGAAKGRILIESFYGNDGVVKEDSRAKVDTVYDNVGDVGYTGCPYRSIEDTNEYSDSTGYEYKRYPVQNESISKIADYGLSPGDSVFLVCDMYASKSLLDAGSTTRANLRWFKGTSLLSSSVSLEIPKNGADRWLRFERFTAVPTDADGFTIVVSRYPKTSVVGDSKIKNLVFVQTAHSEKLNSVVQEFGVNGIRMNKGVEGGTTMIMELPNSKVDPSGVIPVQSFRETSD
56	KIADYGLSPGDSVFLVCDMYASKS	WKK95594.1	putative hinge connector of long tail fiber, proximal	4e-13	129.46	MAEPILMAAFGEDFVETRILSEANSVKYWLKAYATHSNAVPNKPELNINGAFDMTSSLRRGINVVQVNGDSFINFKTFDVTTDDNNANNKAFVEYANGLTSGLYIIMTHERFQSSPLIDRWFKNKWSASWPGSDFSKSFPNSAYVGVLGAAKGRILIESFYGNDGVVKEDSRAKVDTVYDNVGDVGYTGCPYRSIEDTNEYSDSTGYEYKRYPVQNESISKIADYGLSPGDSVFLVCDMYASKSLLDAGSTTRANLRWFKGTSLLSSSVSLEIPKNGADRWLRFERFTAVPTDADGFTIVVSRYPKTSVVGDSKIKNLVFVQTAHSEKLNSVVQEFGVNGIRMNKGVEGGTTMIMELPNSKVDPSGVIPVQSFRETSD
63	RAKVDTVYDNVGDVGYTGCPYRS	WKK95594.1	putative hinge connector of long tail fiber, proximal	6e-13	127.58	MAEPILMAAFGEDFVETRILSEANSVKYWLKAYATHSNAVPNKPELNINGAFDMTSSLRRGINVVQVNGDSFINFKTFDVTTDDNNANNKAFVEYANGLTSGLYIIMTHERFQSSPLIDRWFKNKWSASWPGSDFSKSFPNSAYVGVLGAAKGRILIESFYGNDGVVKEDSRAKVDTVYDNVGDVGYTGCPYRSIEDTNEYSDSTGYEYKRYPVQNESISKIADYGLSPGDSVFLVCDMYASKSLLDAGSTTRANLRWFKGTSLLSSSVSLEIPKNGADRWLRFERFTAVPTDADGFTIVVSRYPKTSVVGDSKIKNLVFVQTAHSEKLNSVVQEFGVNGIRMNKGVEGGTTMIMELPNSKVDPSGVIPVQSFRETSD
120	RFTAVPTDADGFTIVVSRY	WKK95594.1	putative hinge connector of long tail fiber, proximal	2e-09	117.97	MAEPILMAAFGEDFVETRILSEANSVKYWLKAYATHSNAVPNKPELNINGAFDMTSSLRRGINVVQVNGDSFINFKTFDVTTDDNNANNKAFVEYANGLTSGLYIIMTHERFQSSPLIDRWFKNKWSASWPGSDFSKSFPNSAYVGVLGAAKGRILIESFYGNDGVVKEDSRAKVDTVYDNVGDVGYTGCPYRSIEDTNEYSDSTGYEYKRYPVQNESISKIADYGLSPGDSVFLVCDMYASKSLLDAGSTTRANLRWFKGTSLLSSSVSLEIPKNGADRWLRFERFTAVPTDADGFTIVVSRYPKTSVVGDSKIKNLVFVQTAHSEKLNSVVQEFGVNGIRMNKGVEGGTTMIMELPNSKVDPSGVIPVQSFRETSD
130	RILIESFYGNDGVVKE	WKK95594.1	putative hinge connector of long tail fiber, proximal	2e-07	115.86	MAEPILMAAFGEDFVETRILSEANSVKYWLKAYATHSNAVPNKPELNINGAFDMTSSLRRGINVVQVNGDSFINFKTFDVTTDDNNANNKAFVEYANGLTSGLYIIMTHERFQSSPLIDRWFKNKWSASWPGSDFSKSFPNSAYVGVLGAAKGRILIESFYGNDGVVKEDSRAKVDTVYDNVGDVGYTGCPYRSIEDTNEYSDSTGYEYKRYPVQNESISKIADYGLSPGDSVFLVCDMYASKSLLDAGSTTRANLRWFKGTSLLSSSVSLEIPKNGADRWLRFERFTAVPTDADGFTIVVSRYPKTSVVGDSKIKNLVFVQTAHSEKLNSVVQEFGVNGIRMNKGVEGGTTMIMELPNSKVDPSGVIPVQSFRETSD
170	RSIEDTNEYSDSTGYEYKR	WKK95594.1	putative hinge connector of long tail fiber, proximal	3e-09	109.95	MAEPILMAAFGEDFVETRILSEANSVKYWLKAYATHSNAVPNKPELNINGAFDMTSSLRRGINVVQVNGDSFINFKTFDVTTDDNNANNKAFVEYANGLTSGLYIIMTHERFQSSPLIDRWFKNKWSASWPGSDFSKSFPNSAYVGVLGAAKGRILIESFYGNDGVVKEDSRAKVDTVYDNVGDVGYTGCPYRSIEDTNEYSDSTGYEYKRYPVQNESISKIADYGLSPGDSVFLVCDMYASKSLLDAGSTTRANLRWFKGTSLLSSSVSLEIPKNGADRWLRFERFTAVPTDADGFTIVVSRYPKTSVVGDSKIKNLVFVQTAHSEKLNSVVQEFGVNGIRMNKGVEGGTTMIMELPNSKVDPSGVIPVQSFRETSD
227	MAEPILMAAFGEDFVETRI	WKK95594.1	putative hinge connector of long tail fiber, proximal	3e-10	104.15	MAEPILMAAFGEDFVETRILSEANSVKYWLKAYATHSNAVPNKPELNINGAFDMTSSLRRGINVVQVNGDSFINFKTFDVTTDDNNANNKAFVEYANGLTSGLYIIMTHERFQSSPLIDRWFKNKWSASWPGSDFSKSFPNSAYVGVLGAAKGRILIESFYGNDGVVKEDSRAKVDTVYDNVGDVGYTGCPYRSIEDTNEYSDSTGYEYKRYPVQNESISKIADYGLSPGDSVFLVCDMYASKSLLDAGSTTRANLRWFKGTSLLSSSVSLEIPKNGADRWLRFERFTAVPTDADGFTIVVSRYPKTSVVGDSKIKNLVFVQTAHSEKLNSVVQEFGVNGIRMNKGVEGGTTMIMELPNSKVDPSGVIPVQSFRETSD
241	KSFPNSAYVGVLGAAKG	WKK95594.1	putative hinge connector of long tail fiber, proximal	1e-07	103.03	MAEPILMAAFGEDFVETRILSEANSVKYWLKAYATHSNAVPNKPELNINGAFDMTSSLRRGINVVQVNGDSFINFKTFDVTTDDNNANNKAFVEYANGLTSGLYIIMTHERFQSSPLIDRWFKNKWSASWPGSDFSKSFPNSAYVGVLGAAKGRILIESFYGNDGVVKEDSRAKVDTVYDNVGDVGYTGCPYRSIEDTNEYSDSTGYEYKRYPVQNESISKIADYGLSPGDSVFLVCDMYASKSLLDAGSTTRANLRWFKGTSLLSSSVSLEIPKNGADRWLRFERFTAVPTDADGFTIVVSRYPKTSVVGDSKIKNLVFVQTAHSEKLNSVVQEFGVNGIRMNKGVEGGTTMIMELPNSKVDPSGVIPVQSFRETSD
253	KLNSVVQEFGVNGIRM	WKK95594.1	putative hinge connector of long tail fiber, proximal	2e-07	101.67	MAEPILMAAFGEDFVETRILSEANSVKYWLKAYATHSNAVPNKPELNINGAFDMTSSLRRGINVVQVNGDSFINFKTFDVTTDDNNANNKAFVEYANGLTSGLYIIMTHERFQSSPLIDRWFKNKWSASWPGSDFSKSFPNSAYVGVLGAAKGRILIESFYGNDGVVKEDSRAKVDTVYDNVGDVGYTGCPYRSIEDTNEYSDSTGYEYKRYPVQNESISKIADYGLSPGDSVFLVCDMYASKSLLDAGSTTRANLRWFKGTSLLSSSVSLEIPKNGADRWLRFERFTAVPTDADGFTIVVSRYPKTSVVGDSKIKNLVFVQTAHSEKLNSVVQEFGVNGIRMNKGVEGGTTMIMELPNSKVDPSGVIPVQSFRETSD
260	KLNSVVQEFGVNGIRM	WKK95594.1	putative hinge connector of long tail fiber, proximal	2e-07	101.12	MAEPILMAAFGEDFVETRILSEANSVKYWLKAYATHSNAVPNKPELNINGAFDMTSSLRRGINVVQVNGDSFINFKTFDVTTDDNNANNKAFVEYANGLTSGLYIIMTHERFQSSPLIDRWFKNKWSASWPGSDFSKSFPNSAYVGVLGAAKGRILIESFYGNDGVVKEDSRAKVDTVYDNVGDVGYTGCPYRSIEDTNEYSDSTGYEYKRYPVQNESISKIADYGLSPGDSVFLVCDMYASKSLLDAGSTTRANLRWFKGTSLLSSSVSLEIPKNGADRWLRFERFTAVPTDADGFTIVVSRYPKTSVVGDSKIKNLVFVQTAHSEKLNSVVQEFGVNGIRMNKGVEGGTTMIMELPNSKVDPSGVIPVQSFRETSD
270	KLNSVVQEFGVNGIRM	WKK95594.1	putative hinge connector of long tail fiber, proximal	2e-07	100.42	MAEPILMAAFGEDFVETRILSEANSVKYWLKAYATHSNAVPNKPELNINGAFDMTSSLRRGINVVQVNGDSFINFKTFDVTTDDNNANNKAFVEYANGLTSGLYIIMTHERFQSSPLIDRWFKNKWSASWPGSDFSKSFPNSAYVGVLGAAKGRILIESFYGNDGVVKEDSRAKVDTVYDNVGDVGYTGCPYRSIEDTNEYSDSTGYEYKRYPVQNESISKIADYGLSPGDSVFLVCDMYASKSLLDAGSTTRANLRWFKGTSLLSSSVSLEIPKNGADRWLRFERFTAVPTDADGFTIVVSRYPKTSVVGDSKIKNLVFVQTAHSEKLNSVVQEFGVNGIRMNKGVEGGTTMIMELPNSKVDPSGVIPVQSFRETSD
299	KVDTVYDNVGDVGYTGCPYRS	WKK95594.1	putative hinge connector of long tail fiber, proximal	2e-11	98	MAEPILMAAFGEDFVETRILSEANSVKYWLKAYATHSNAVPNKPELNINGAFDMTSSLRRGINVVQVNGDSFINFKTFDVTTDDNNANNKAFVEYANGLTSGLYIIMTHERFQSSPLIDRWFKNKWSASWPGSDFSKSFPNSAYVGVLGAAKGRILIESFYGNDGVVKEDSRAKVDTVYDNVGDVGYTGCPYRSIEDTNEYSDSTGYEYKRYPVQNESISKIADYGLSPGDSVFLVCDMYASKSLLDAGSTTRANLRWFKGTSLLSSSVSLEIPKNGADRWLRFERFTAVPTDADGFTIVVSRYPKTSVVGDSKIKNLVFVQTAHSEKLNSVVQEFGVNGIRMNKGVEGGTTMIMELPNSKVDPSGVIPVQSFRETSD
328	RILIESFYGNDGVVKE	WKK95594.1	putative hinge connector of long tail fiber, proximal	2e-07	95.09	MAEPILMAAFGEDFVETRILSEANSVKYWLKAYATHSNAVPNKPELNINGAFDMTSSLRRGINVVQVNGDSFINFKTFDVTTDDNNANNKAFVEYANGLTSGLYIIMTHERFQSSPLIDRWFKNKWSASWPGSDFSKSFPNSAYVGVLGAAKGRILIESFYGNDGVVKEDSRAKVDTVYDNVGDVGYTGCPYRSIEDTNEYSDSTGYEYKRYPVQNESISKIADYGLSPGDSVFLVCDMYASKSLLDAGSTTRANLRWFKGTSLLSSSVSLEIPKNGADRWLRFERFTAVPTDADGFTIVVSRYPKTSVVGDSKIKNLVFVQTAHSEKLNSVVQEFGVNGIRMNKGVEGGTTMIMELPNSKVDPSGVIPVQSFRETSD
340	KGVEGGTTMIMELPNSKV	WKK95594.1	putative hinge connector of long tail fiber, proximal	9e-09	94.3	MAEPILMAAFGEDFVETRILSEANSVKYWLKAYATHSNAVPNKPELNINGAFDMTSSLRRGINVVQVNGDSFINFKTFDVTTDDNNANNKAFVEYANGLTSGLYIIMTHERFQSSPLIDRWFKNKWSASWPGSDFSKSFPNSAYVGVLGAAKGRILIESFYGNDGVVKEDSRAKVDTVYDNVGDVGYTGCPYRSIEDTNEYSDSTGYEYKRYPVQNESISKIADYGLSPGDSVFLVCDMYASKSLLDAGSTTRANLRWFKGTSLLSSSVSLEIPKNGADRWLRFERFTAVPTDADGFTIVVSRYPKTSVVGDSKIKNLVFVQTAHSEKLNSVVQEFGVNGIRMNKGVEGGTTMIMELPNSKVDPSGVIPVQSFRETSD
372	RGINVVQVNGDSFINFKT	WKK95594.1	putative hinge connector of long tail fiber, proximal	1e-08	91.73	MAEPILMAAFGEDFVETRILSEANSVKYWLKAYATHSNAVPNKPELNINGAFDMTSSLRRGINVVQVNGDSFINFKTFDVTTDDNNANNKAFVEYANGLTSGLYIIMTHERFQSSPLIDRWFKNKWSASWPGSDFSKSFPNSAYVGVLGAAKGRILIESFYGNDGVVKEDSRAKVDTVYDNVGDVGYTGCPYRSIEDTNEYSDSTGYEYKRYPVQNESISKIADYGLSPGDSVFLVCDMYASKSLLDAGSTTRANLRWFKGTSLLSSSVSLEIPKNGADRWLRFERFTAVPTDADGFTIVVSRYPKTSVVGDSKIKNLVFVQTAHSEKLNSVVQEFGVNGIRMNKGVEGGTTMIMELPNSKVDPSGVIPVQSFRETSD
401	KGVEGGTTMIMELPNSKV	WKK95594.1	putative hinge connector of long tail fiber, proximal	9e-09	89.89	MAEPILMAAFGEDFVETRILSEANSVKYWLKAYATHSNAVPNKPELNINGAFDMTSSLRRGINVVQVNGDSFINFKTFDVTTDDNNANNKAFVEYANGLTSGLYIIMTHERFQSSPLIDRWFKNKWSASWPGSDFSKSFPNSAYVGVLGAAKGRILIESFYGNDGVVKEDSRAKVDTVYDNVGDVGYTGCPYRSIEDTNEYSDSTGYEYKRYPVQNESISKIADYGLSPGDSVFLVCDMYASKSLLDAGSTTRANLRWFKGTSLLSSSVSLEIPKNGADRWLRFERFTAVPTDADGFTIVVSRYPKTSVVGDSKIKNLVFVQTAHSEKLNSVVQEFGVNGIRMNKGVEGGTTMIMELPNSKVDPSGVIPVQSFRETSD
432	KTFDVTTDDNNANNKA	WKK95594.1	putative hinge connector of long tail fiber, proximal	1e-06	87.73	MAEPILMAAFGEDFVETRILSEANSVKYWLKAYATHSNAVPNKPELNINGAFDMTSSLRRGINVVQVNGDSFINFKTFDVTTDDNNANNKAFVEYANGLTSGLYIIMTHERFQSSPLIDRWFKNKWSASWPGSDFSKSFPNSAYVGVLGAAKGRILIESFYGNDGVVKEDSRAKVDTVYDNVGDVGYTGCPYRSIEDTNEYSDSTGYEYKRYPVQNESISKIADYGLSPGDSVFLVCDMYASKSLLDAGSTTRANLRWFKGTSLLSSSVSLEIPKNGADRWLRFERFTAVPTDADGFTIVVSRYPKTSVVGDSKIKNLVFVQTAHSEKLNSVVQEFGVNGIRMNKGVEGGTTMIMELPNSKVDPSGVIPVQSFRETSD
473	KGTSLLSSSVSLEIPKNGADRW	WKK95594.1	putative hinge connector of long tail fiber, proximal	4e-11	85.39	MAEPILMAAFGEDFVETRILSEANSVKYWLKAYATHSNAVPNKPELNINGAFDMTSSLRRGINVVQVNGDSFINFKTFDVTTDDNNANNKAFVEYANGLTSGLYIIMTHERFQSSPLIDRWFKNKWSASWPGSDFSKSFPNSAYVGVLGAAKGRILIESFYGNDGVVKEDSRAKVDTVYDNVGDVGYTGCPYRSIEDTNEYSDSTGYEYKRYPVQNESISKIADYGLSPGDSVFLVCDMYASKSLLDAGSTTRANLRWFKGTSLLSSSVSLEIPKNGADRWLRFERFTAVPTDADGFTIVVSRYPKTSVVGDSKIKNLVFVQTAHSEKLNSVVQEFGVNGIRMNKGVEGGTTMIMELPNSKVDPSGVIPVQSFRETSD
475	KTFDVTTDDNNANNKA	WKK95594.1	putative hinge connector of long tail fiber, proximal	1e-06	85.14	MAEPILMAAFGEDFVETRILSEANSVKYWLKAYATHSNAVPNKPELNINGAFDMTSSLRRGINVVQVNGDSFINFKTFDVTTDDNNANNKAFVEYANGLTSGLYIIMTHERFQSSPLIDRWFKNKWSASWPGSDFSKSFPNSAYVGVLGAAKGRILIESFYGNDGVVKEDSRAKVDTVYDNVGDVGYTGCPYRSIEDTNEYSDSTGYEYKRYPVQNESISKIADYGLSPGDSVFLVCDMYASKSLLDAGSTTRANLRWFKGTSLLSSSVSLEIPKNGADRWLRFERFTAVPTDADGFTIVVSRYPKTSVVGDSKIKNLVFVQTAHSEKLNSVVQEFGVNGIRMNKGVEGGTTMIMELPNSKVDPSGVIPVQSFRETSD
558	KRYPVQNESISKI	WKK95594.1	putative hinge connector of long tail fiber, proximal	3e-05	81.23	MAEPILMAAFGEDFVETRILSEANSVKYWLKAYATHSNAVPNKPELNINGAFDMTSSLRRGINVVQVNGDSFINFKTFDVTTDDNNANNKAFVEYANGLTSGLYIIMTHERFQSSPLIDRWFKNKWSASWPGSDFSKSFPNSAYVGVLGAAKGRILIESFYGNDGVVKEDSRAKVDTVYDNVGDVGYTGCPYRSIEDTNEYSDSTGYEYKRYPVQNESISKIADYGLSPGDSVFLVCDMYASKSLLDAGSTTRANLRWFKGTSLLSSSVSLEIPKNGADRWLRFERFTAVPTDADGFTIVVSRYPKTSVVGDSKIKNLVFVQTAHSEKLNSVVQEFGVNGIRMNKGVEGGTTMIMELPNSKVDPSGVIPVQSFRETSD
586	KNLVFVQTAHSEKL	WKK95594.1	putative hinge connector of long tail fiber, proximal	3e-06	79.55	MAEPILMAAFGEDFVETRILSEANSVKYWLKAYATHSNAVPNKPELNINGAFDMTSSLRRGINVVQVNGDSFINFKTFDVTTDDNNANNKAFVEYANGLTSGLYIIMTHERFQSSPLIDRWFKNKWSASWPGSDFSKSFPNSAYVGVLGAAKGRILIESFYGNDGVVKEDSRAKVDTVYDNVGDVGYTGCPYRSIEDTNEYSDSTGYEYKRYPVQNESISKIADYGLSPGDSVFLVCDMYASKSLLDAGSTTRANLRWFKGTSLLSSSVSLEIPKNGADRWLRFERFTAVPTDADGFTIVVSRYPKTSVVGDSKIKNLVFVQTAHSEKLNSVVQEFGVNGIRMNKGVEGGTTMIMELPNSKVDPSGVIPVQSFRETSD
673	KVDPSGVIPVQSFRE	WKK95594.1	putative hinge connector of long tail fiber, proximal	7e-07	74.63	MAEPILMAAFGEDFVETRILSEANSVKYWLKAYATHSNAVPNKPELNINGAFDMTSSLRRGINVVQVNGDSFINFKTFDVTTDDNNANNKAFVEYANGLTSGLYIIMTHERFQSSPLIDRWFKNKWSASWPGSDFSKSFPNSAYVGVLGAAKGRILIESFYGNDGVVKEDSRAKVDTVYDNVGDVGYTGCPYRSIEDTNEYSDSTGYEYKRYPVQNESISKIADYGLSPGDSVFLVCDMYASKSLLDAGSTTRANLRWFKGTSLLSSSVSLEIPKNGADRWLRFERFTAVPTDADGFTIVVSRYPKTSVVGDSKIKNLVFVQTAHSEKLNSVVQEFGVNGIRMNKGVEGGTTMIMELPNSKVDPSGVIPVQSFRETSD
712	KGVEGGTTMIMELPNSKV	WKK95594.1	putative hinge connector of long tail fiber, proximal	9e-09	72.65	MAEPILMAAFGEDFVETRILSEANSVKYWLKAYATHSNAVPNKPELNINGAFDMTSSLRRGINVVQVNGDSFINFKTFDVTTDDNNANNKAFVEYANGLTSGLYIIMTHERFQSSPLIDRWFKNKWSASWPGSDFSKSFPNSAYVGVLGAAKGRILIESFYGNDGVVKEDSRAKVDTVYDNVGDVGYTGCPYRSIEDTNEYSDSTGYEYKRYPVQNESISKIADYGLSPGDSVFLVCDMYASKSLLDAGSTTRANLRWFKGTSLLSSSVSLEIPKNGADRWLRFERFTAVPTDADGFTIVVSRYPKTSVVGDSKIKNLVFVQTAHSEKLNSVVQEFGVNGIRMNKGVEGGTTMIMELPNSKVDPSGVIPVQSFRETSD
735	KAYATHSNAVPNKPELNINGAFDMTSSLRR	WKK95594.1	putative hinge connector of long tail fiber, proximal	1e-17	71.67	MAEPILMAAFGEDFVETRILSEANSVKYWLKAYATHSNAVPNKPELNINGAFDMTSSLRRGINVVQVNGDSFINFKTFDVTTDDNNANNKAFVEYANGLTSGLYIIMTHERFQSSPLIDRWFKNKWSASWPGSDFSKSFPNSAYVGVLGAAKGRILIESFYGNDGVVKEDSRAKVDTVYDNVGDVGYTGCPYRSIEDTNEYSDSTGYEYKRYPVQNESISKIADYGLSPGDSVFLVCDMYASKSLLDAGSTTRANLRWFKGTSLLSSSVSLEIPKNGADRWLRFERFTAVPTDADGFTIVVSRYPKTSVVGDSKIKNLVFVQTAHSEKLNSVVQEFGVNGIRMNKGVEGGTTMIMELPNSKVDPSGVIPVQSFRETSD
777	RAKVDTVYDNVGDVGYTGCPYRS	WKK95594.1	putative hinge connector of long tail fiber, proximal	6e-13	69.82	MAEPILMAAFGEDFVETRILSEANSVKYWLKAYATHSNAVPNKPELNINGAFDMTSSLRRGINVVQVNGDSFINFKTFDVTTDDNNANNKAFVEYANGLTSGLYIIMTHERFQSSPLIDRWFKNKWSASWPGSDFSKSFPNSAYVGVLGAAKGRILIESFYGNDGVVKEDSRAKVDTVYDNVGDVGYTGCPYRSIEDTNEYSDSTGYEYKRYPVQNESISKIADYGLSPGDSVFLVCDMYASKSLLDAGSTTRANLRWFKGTSLLSSSVSLEIPKNGADRWLRFERFTAVPTDADGFTIVVSRYPKTSVVGDSKIKNLVFVQTAHSEKLNSVVQEFGVNGIRMNKGVEGGTTMIMELPNSKVDPSGVIPVQSFRETSD
780	KVDTVYDNVGDVGYTGCPYRS	WKK95594.1	putative hinge connector of long tail fiber, proximal	2e-11	69.8	MAEPILMAAFGEDFVETRILSEANSVKYWLKAYATHSNAVPNKPELNINGAFDMTSSLRRGINVVQVNGDSFINFKTFDVTTDDNNANNKAFVEYANGLTSGLYIIMTHERFQSSPLIDRWFKNKWSASWPGSDFSKSFPNSAYVGVLGAAKGRILIESFYGNDGVVKEDSRAKVDTVYDNVGDVGYTGCPYRSIEDTNEYSDSTGYEYKRYPVQNESISKIADYGLSPGDSVFLVCDMYASKSLLDAGSTTRANLRWFKGTSLLSSSVSLEIPKNGADRWLRFERFTAVPTDADGFTIVVSRYPKTSVVGDSKIKNLVFVQTAHSEKLNSVVQEFGVNGIRMNKGVEGGTTMIMELPNSKVDPSGVIPVQSFRETSD
786	RSIEDTNEYSDSTGYEYKR	WKK95594.1	putative hinge connector of long tail fiber, proximal	3e-09	69.48	MAEPILMAAFGEDFVETRILSEANSVKYWLKAYATHSNAVPNKPELNINGAFDMTSSLRRGINVVQVNGDSFINFKTFDVTTDDNNANNKAFVEYANGLTSGLYIIMTHERFQSSPLIDRWFKNKWSASWPGSDFSKSFPNSAYVGVLGAAKGRILIESFYGNDGVVKEDSRAKVDTVYDNVGDVGYTGCPYRSIEDTNEYSDSTGYEYKRYPVQNESISKIADYGLSPGDSVFLVCDMYASKSLLDAGSTTRANLRWFKGTSLLSSSVSLEIPKNGADRWLRFERFTAVPTDADGFTIVVSRYPKTSVVGDSKIKNLVFVQTAHSEKLNSVVQEFGVNGIRMNKGVEGGTTMIMELPNSKVDPSGVIPVQSFRETSD
852	KTFDVTTDDNNANNKA	WKK95594.1	putative hinge connector of long tail fiber, proximal	1e-06	66.75	MAEPILMAAFGEDFVETRILSEANSVKYWLKAYATHSNAVPNKPELNINGAFDMTSSLRRGINVVQVNGDSFINFKTFDVTTDDNNANNKAFVEYANGLTSGLYIIMTHERFQSSPLIDRWFKNKWSASWPGSDFSKSFPNSAYVGVLGAAKGRILIESFYGNDGVVKEDSRAKVDTVYDNVGDVGYTGCPYRSIEDTNEYSDSTGYEYKRYPVQNESISKIADYGLSPGDSVFLVCDMYASKSLLDAGSTTRANLRWFKGTSLLSSSVSLEIPKNGADRWLRFERFTAVPTDADGFTIVVSRYPKTSVVGDSKIKNLVFVQTAHSEKLNSVVQEFGVNGIRMNKGVEGGTTMIMELPNSKVDPSGVIPVQSFRETSD
877	KAFVEYANGLTSGLYIIMTHERF	WKK95594.1	putative hinge connector of long tail fiber, proximal	4e-13	65.21	MAEPILMAAFGEDFVETRILSEANSVKYWLKAYATHSNAVPNKPELNINGAFDMTSSLRRGINVVQVNGDSFINFKTFDVTTDDNNANNKAFVEYANGLTSGLYIIMTHERFQSSPLIDRWFKNKWSASWPGSDFSKSFPNSAYVGVLGAAKGRILIESFYGNDGVVKEDSRAKVDTVYDNVGDVGYTGCPYRSIEDTNEYSDSTGYEYKRYPVQNESISKIADYGLSPGDSVFLVCDMYASKSLLDAGSTTRANLRWFKGTSLLSSSVSLEIPKNGADRWLRFERFTAVPTDADGFTIVVSRYPKTSVVGDSKIKNLVFVQTAHSEKLNSVVQEFGVNGIRMNKGVEGGTTMIMELPNSKVDPSGVIPVQSFRETSD
878	KGVEGGTTMIMELPNSKV	WKK95594.1	putative hinge connector of long tail fiber, proximal	9e-09	65.19	MAEPILMAAFGEDFVETRILSEANSVKYWLKAYATHSNAVPNKPELNINGAFDMTSSLRRGINVVQVNGDSFINFKTFDVTTDDNNANNKAFVEYANGLTSGLYIIMTHERFQSSPLIDRWFKNKWSASWPGSDFSKSFPNSAYVGVLGAAKGRILIESFYGNDGVVKEDSRAKVDTVYDNVGDVGYTGCPYRSIEDTNEYSDSTGYEYKRYPVQNESISKIADYGLSPGDSVFLVCDMYASKSLLDAGSTTRANLRWFKGTSLLSSSVSLEIPKNGADRWLRFERFTAVPTDADGFTIVVSRYPKTSVVGDSKIKNLVFVQTAHSEKLNSVVQEFGVNGIRMNKGVEGGTTMIMELPNSKVDPSGVIPVQSFRETSD
922	KSFPNSAYVGVLGAAKG	WKK95594.1	putative hinge connector of long tail fiber, proximal	1e-07	63.61	MAEPILMAAFGEDFVETRILSEANSVKYWLKAYATHSNAVPNKPELNINGAFDMTSSLRRGINVVQVNGDSFINFKTFDVTTDDNNANNKAFVEYANGLTSGLYIIMTHERFQSSPLIDRWFKNKWSASWPGSDFSKSFPNSAYVGVLGAAKGRILIESFYGNDGVVKEDSRAKVDTVYDNVGDVGYTGCPYRSIEDTNEYSDSTGYEYKRYPVQNESISKIADYGLSPGDSVFLVCDMYASKSLLDAGSTTRANLRWFKGTSLLSSSVSLEIPKNGADRWLRFERFTAVPTDADGFTIVVSRYPKTSVVGDSKIKNLVFVQTAHSEKLNSVVQEFGVNGIRMNKGVEGGTTMIMELPNSKVDPSGVIPVQSFRETSD
976	RSIEDTNEYSDSTGYEYKR	WKK95594.1	putative hinge connector of long tail fiber, proximal	3e-09	61.22	MAEPILMAAFGEDFVETRILSEANSVKYWLKAYATHSNAVPNKPELNINGAFDMTSSLRRGINVVQVNGDSFINFKTFDVTTDDNNANNKAFVEYANGLTSGLYIIMTHERFQSSPLIDRWFKNKWSASWPGSDFSKSFPNSAYVGVLGAAKGRILIESFYGNDGVVKEDSRAKVDTVYDNVGDVGYTGCPYRSIEDTNEYSDSTGYEYKRYPVQNESISKIADYGLSPGDSVFLVCDMYASKSLLDAGSTTRANLRWFKGTSLLSSSVSLEIPKNGADRWLRFERFTAVPTDADGFTIVVSRYPKTSVVGDSKIKNLVFVQTAHSEKLNSVVQEFGVNGIRMNKGVEGGTTMIMELPNSKVDPSGVIPVQSFRETSD
1018	NSAYVGVLGAAKG	WKK95594.1	putative hinge connector of long tail fiber, proximal	1e-04	59.13	MAEPILMAAFGEDFVETRILSEANSVKYWLKAYATHSNAVPNKPELNINGAFDMTSSLRRGINVVQVNGDSFINFKTFDVTTDDNNANNKAFVEYANGLTSGLYIIMTHERFQSSPLIDRWFKNKWSASWPGSDFSKSFPNSAYVGVLGAAKGRILIESFYGNDGVVKEDSRAKVDTVYDNVGDVGYTGCPYRSIEDTNEYSDSTGYEYKRYPVQNESISKIADYGLSPGDSVFLVCDMYASKSLLDAGSTTRANLRWFKGTSLLSSSVSLEIPKNGADRWLRFERFTAVPTDADGFTIVVSRYPKTSVVGDSKIKNLVFVQTAHSEKLNSVVQEFGVNGIRMNKGVEGGTTMIMELPNSKVDPSGVIPVQSFRETSD
1048	RSIEDTNEYSDSTGYEYKR	WKK95594.1	putative hinge connector of long tail fiber, proximal	3e-09	58.19	MAEPILMAAFGEDFVETRILSEANSVKYWLKAYATHSNAVPNKPELNINGAFDMTSSLRRGINVVQVNGDSFINFKTFDVTTDDNNANNKAFVEYANGLTSGLYIIMTHERFQSSPLIDRWFKNKWSASWPGSDFSKSFPNSAYVGVLGAAKGRILIESFYGNDGVVKEDSRAKVDTVYDNVGDVGYTGCPYRSIEDTNEYSDSTGYEYKRYPVQNESISKIADYGLSPGDSVFLVCDMYASKSLLDAGSTTRANLRWFKGTSLLSSSVSLEIPKNGADRWLRFERFTAVPTDADGFTIVVSRYPKTSVVGDSKIKNLVFVQTAHSEKLNSVVQEFGVNGIRMNKGVEGGTTMIMELPNSKVDPSGVIPVQSFRETSD
1056	RRGINVVQVNGDSFINFKT	WKK95594.1	putative hinge connector of long tail fiber, proximal	3e-09	57.85	MAEPILMAAFGEDFVETRILSEANSVKYWLKAYATHSNAVPNKPELNINGAFDMTSSLRRGINVVQVNGDSFINFKTFDVTTDDNNANNKAFVEYANGLTSGLYIIMTHERFQSSPLIDRWFKNKWSASWPGSDFSKSFPNSAYVGVLGAAKGRILIESFYGNDGVVKEDSRAKVDTVYDNVGDVGYTGCPYRSIEDTNEYSDSTGYEYKRYPVQNESISKIADYGLSPGDSVFLVCDMYASKSLLDAGSTTRANLRWFKGTSLLSSSVSLEIPKNGADRWLRFERFTAVPTDADGFTIVVSRYPKTSVVGDSKIKNLVFVQTAHSEKLNSVVQEFGVNGIRMNKGVEGGTTMIMELPNSKVDPSGVIPVQSFRETSD
1080	MAAFGEDFVETRI	WKK95594.1	putative hinge connector of long tail fiber, proximal	1e-05	57.15	MAEPILMAAFGEDFVETRILSEANSVKYWLKAYATHSNAVPNKPELNINGAFDMTSSLRRGINVVQVNGDSFINFKTFDVTTDDNNANNKAFVEYANGLTSGLYIIMTHERFQSSPLIDRWFKNKWSASWPGSDFSKSFPNSAYVGVLGAAKGRILIESFYGNDGVVKEDSRAKVDTVYDNVGDVGYTGCPYRSIEDTNEYSDSTGYEYKRYPVQNESISKIADYGLSPGDSVFLVCDMYASKSLLDAGSTTRANLRWFKGTSLLSSSVSLEIPKNGADRWLRFERFTAVPTDADGFTIVVSRYPKTSVVGDSKIKNLVFVQTAHSEKLNSVVQEFGVNGIRMNKGVEGGTTMIMELPNSKVDPSGVIPVQSFRETSD
1102	RAKVDTVYDNVGDVGYTGCPYRS	WKK95594.1	putative hinge connector of long tail fiber, proximal	6e-13	56.46	MAEPILMAAFGEDFVETRILSEANSVKYWLKAYATHSNAVPNKPELNINGAFDMTSSLRRGINVVQVNGDSFINFKTFDVTTDDNNANNKAFVEYANGLTSGLYIIMTHERFQSSPLIDRWFKNKWSASWPGSDFSKSFPNSAYVGVLGAAKGRILIESFYGNDGVVKEDSRAKVDTVYDNVGDVGYTGCPYRSIEDTNEYSDSTGYEYKRYPVQNESISKIADYGLSPGDSVFLVCDMYASKSLLDAGSTTRANLRWFKGTSLLSSSVSLEIPKNGADRWLRFERFTAVPTDADGFTIVVSRYPKTSVVGDSKIKNLVFVQTAHSEKLNSVVQEFGVNGIRMNKGVEGGTTMIMELPNSKVDPSGVIPVQSFRETSD
1209	KGTSLLSSSVSLEIPKN	WKK95594.1	putative hinge connector of long tail fiber, proximal	7e-07	52.82	MAEPILMAAFGEDFVETRILSEANSVKYWLKAYATHSNAVPNKPELNINGAFDMTSSLRRGINVVQVNGDSFINFKTFDVTTDDNNANNKAFVEYANGLTSGLYIIMTHERFQSSPLIDRWFKNKWSASWPGSDFSKSFPNSAYVGVLGAAKGRILIESFYGNDGVVKEDSRAKVDTVYDNVGDVGYTGCPYRSIEDTNEYSDSTGYEYKRYPVQNESISKIADYGLSPGDSVFLVCDMYASKSLLDAGSTTRANLRWFKGTSLLSSSVSLEIPKNGADRWLRFERFTAVPTDADGFTIVVSRYPKTSVVGDSKIKNLVFVQTAHSEKLNSVVQEFGVNGIRMNKGVEGGTTMIMELPNSKVDPSGVIPVQSFRETSD
1226	RFQSSPLIDRW	WKK95594.1	putative hinge connector of long tail fiber, proximal	3e-05	52.25	MAEPILMAAFGEDFVETRILSEANSVKYWLKAYATHSNAVPNKPELNINGAFDMTSSLRRGINVVQVNGDSFINFKTFDVTTDDNNANNKAFVEYANGLTSGLYIIMTHERFQSSPLIDRWFKNKWSASWPGSDFSKSFPNSAYVGVLGAAKGRILIESFYGNDGVVKEDSRAKVDTVYDNVGDVGYTGCPYRSIEDTNEYSDSTGYEYKRYPVQNESISKIADYGLSPGDSVFLVCDMYASKSLLDAGSTTRANLRWFKGTSLLSSSVSLEIPKNGADRWLRFERFTAVPTDADGFTIVVSRYPKTSVVGDSKIKNLVFVQTAHSEKLNSVVQEFGVNGIRMNKGVEGGTTMIMELPNSKVDPSGVIPVQSFRETSD
1243	KWSASWPGSDFSKS	WKK95594.1	putative hinge connector of long tail fiber, proximal	4e-06	51.65	MAEPILMAAFGEDFVETRILSEANSVKYWLKAYATHSNAVPNKPELNINGAFDMTSSLRRGINVVQVNGDSFINFKTFDVTTDDNNANNKAFVEYANGLTSGLYIIMTHERFQSSPLIDRWFKNKWSASWPGSDFSKSFPNSAYVGVLGAAKGRILIESFYGNDGVVKEDSRAKVDTVYDNVGDVGYTGCPYRSIEDTNEYSDSTGYEYKRYPVQNESISKIADYGLSPGDSVFLVCDMYASKSLLDAGSTTRANLRWFKGTSLLSSSVSLEIPKNGADRWLRFERFTAVPTDADGFTIVVSRYPKTSVVGDSKIKNLVFVQTAHSEKLNSVVQEFGVNGIRMNKGVEGGTTMIMELPNSKVDPSGVIPVQSFRETSD
1632	KNLVFVQTAHSEKLNSVVQEFGVNGIRM	WKK95594.1	putative hinge connector of long tail fiber, proximal	1e-15	38.92	MAEPILMAAFGEDFVETRILSEANSVKYWLKAYATHSNAVPNKPELNINGAFDMTSSLRRGINVVQVNGDSFINFKTFDVTTDDNNANNKAFVEYANGLTSGLYIIMTHERFQSSPLIDRWFKNKWSASWPGSDFSKSFPNSAYVGVLGAAKGRILIESFYGNDGVVKEDSRAKVDTVYDNVGDVGYTGCPYRSIEDTNEYSDSTGYEYKRYPVQNESISKIADYGLSPGDSVFLVCDMYASKSLLDAGSTTRANLRWFKGTSLLSSSVSLEIPKNGADRWLRFERFTAVPTDADGFTIVVSRYPKTSVVGDSKIKNLVFVQTAHSEKLNSVVQEFGVNGIRMNKGVEGGTTMIMELPNSKVDPSGVIPVQSFRETSD
1696	KGVEGGTTMIMELPNSKV	WKK95594.1	putative hinge connector of long tail fiber, proximal	9e-09	36.8	MAEPILMAAFGEDFVETRILSEANSVKYWLKAYATHSNAVPNKPELNINGAFDMTSSLRRGINVVQVNGDSFINFKTFDVTTDDNNANNKAFVEYANGLTSGLYIIMTHERFQSSPLIDRWFKNKWSASWPGSDFSKSFPNSAYVGVLGAAKGRILIESFYGNDGVVKEDSRAKVDTVYDNVGDVGYTGCPYRSIEDTNEYSDSTGYEYKRYPVQNESISKIADYGLSPGDSVFLVCDMYASKSLLDAGSTTRANLRWFKGTSLLSSSVSLEIPKNGADRWLRFERFTAVPTDADGFTIVVSRYPKTSVVGDSKIKNLVFVQTAHSEKLNSVVQEFGVNGIRMNKGVEGGTTMIMELPNSKVDPSGVIPVQSFRETSD
1776	KAYATHSNAVPNKPELNINGAFDMTSSLRR	WKK95594.1	putative hinge connector of long tail fiber, proximal	1e-17	34.21	MAEPILMAAFGEDFVETRILSEANSVKYWLKAYATHSNAVPNKPELNINGAFDMTSSLRRGINVVQVNGDSFINFKTFDVTTDDNNANNKAFVEYANGLTSGLYIIMTHERFQSSPLIDRWFKNKWSASWPGSDFSKSFPNSAYVGVLGAAKGRILIESFYGNDGVVKEDSRAKVDTVYDNVGDVGYTGCPYRSIEDTNEYSDSTGYEYKRYPVQNESISKIADYGLSPGDSVFLVCDMYASKSLLDAGSTTRANLRWFKGTSLLSSSVSLEIPKNGADRWLRFERFTAVPTDADGFTIVVSRYPKTSVVGDSKIKNLVFVQTAHSEKLNSVVQEFGVNGIRMNKGVEGGTTMIMELPNSKVDPSGVIPVQSFRETSD
1781	VFVQTAHSEKL	WKK95594.1	putative hinge connector of long tail fiber, proximal	3e-04	34.07	MAEPILMAAFGEDFVETRILSEANSVKYWLKAYATHSNAVPNKPELNINGAFDMTSSLRRGINVVQVNGDSFINFKTFDVTTDDNNANNKAFVEYANGLTSGLYIIMTHERFQSSPLIDRWFKNKWSASWPGSDFSKSFPNSAYVGVLGAAKGRILIESFYGNDGVVKEDSRAKVDTVYDNVGDVGYTGCPYRSIEDTNEYSDSTGYEYKRYPVQNESISKIADYGLSPGDSVFLVCDMYASKSLLDAGSTTRANLRWFKGTSLLSSSVSLEIPKNGADRWLRFERFTAVPTDADGFTIVVSRYPKTSVVGDSKIKNLVFVQTAHSEKLNSVVQEFGVNGIRMNKGVEGGTTMIMELPNSKVDPSGVIPVQSFRETSD
1803	KNLVFVQTAHSEKLNSVVQEFGVNGIRM	WKK95594.1	putative hinge connector of long tail fiber, proximal	1e-15	33.4	MAEPILMAAFGEDFVETRILSEANSVKYWLKAYATHSNAVPNKPELNINGAFDMTSSLRRGINVVQVNGDSFINFKTFDVTTDDNNANNKAFVEYANGLTSGLYIIMTHERFQSSPLIDRWFKNKWSASWPGSDFSKSFPNSAYVGVLGAAKGRILIESFYGNDGVVKEDSRAKVDTVYDNVGDVGYTGCPYRSIEDTNEYSDSTGYEYKRYPVQNESISKIADYGLSPGDSVFLVCDMYASKSLLDAGSTTRANLRWFKGTSLLSSSVSLEIPKNGADRWLRFERFTAVPTDADGFTIVVSRYPKTSVVGDSKIKNLVFVQTAHSEKLNSVVQEFGVNGIRMNKGVEGGTTMIMELPNSKVDPSGVIPVQSFRETSD
1806	RAKVDTVYDNVGDVGYTGCPYRS	WKK95594.1	putative hinge connector of long tail fiber, proximal	6e-13	33.32	MAEPILMAAFGEDFVETRILSEANSVKYWLKAYATHSNAVPNKPELNINGAFDMTSSLRRGINVVQVNGDSFINFKTFDVTTDDNNANNKAFVEYANGLTSGLYIIMTHERFQSSPLIDRWFKNKWSASWPGSDFSKSFPNSAYVGVLGAAKGRILIESFYGNDGVVKEDSRAKVDTVYDNVGDVGYTGCPYRSIEDTNEYSDSTGYEYKRYPVQNESISKIADYGLSPGDSVFLVCDMYASKSLLDAGSTTRANLRWFKGTSLLSSSVSLEIPKNGADRWLRFERFTAVPTDADGFTIVVSRYPKTSVVGDSKIKNLVFVQTAHSEKLNSVVQEFGVNGIRMNKGVEGGTTMIMELPNSKVDPSGVIPVQSFRETSD
1835	KRYPVQNESISKI	WKK95594.1	putative hinge connector of long tail fiber, proximal	3e-05	32.56	MAEPILMAAFGEDFVETRILSEANSVKYWLKAYATHSNAVPNKPELNINGAFDMTSSLRRGINVVQVNGDSFINFKTFDVTTDDNNANNKAFVEYANGLTSGLYIIMTHERFQSSPLIDRWFKNKWSASWPGSDFSKSFPNSAYVGVLGAAKGRILIESFYGNDGVVKEDSRAKVDTVYDNVGDVGYTGCPYRSIEDTNEYSDSTGYEYKRYPVQNESISKIADYGLSPGDSVFLVCDMYASKSLLDAGSTTRANLRWFKGTSLLSSSVSLEIPKNGADRWLRFERFTAVPTDADGFTIVVSRYPKTSVVGDSKIKNLVFVQTAHSEKLNSVVQEFGVNGIRMNKGVEGGTTMIMELPNSKVDPSGVIPVQSFRETSD
1871	KTSVVGDSKI	WKK95594.1	putative hinge connector of long tail fiber, proximal	0.013	31.81	MAEPILMAAFGEDFVETRILSEANSVKYWLKAYATHSNAVPNKPELNINGAFDMTSSLRRGINVVQVNGDSFINFKTFDVTTDDNNANNKAFVEYANGLTSGLYIIMTHERFQSSPLIDRWFKNKWSASWPGSDFSKSFPNSAYVGVLGAAKGRILIESFYGNDGVVKEDSRAKVDTVYDNVGDVGYTGCPYRSIEDTNEYSDSTGYEYKRYPVQNESISKIADYGLSPGDSVFLVCDMYASKSLLDAGSTTRANLRWFKGTSLLSSSVSLEIPKNGADRWLRFERFTAVPTDADGFTIVVSRYPKTSVVGDSKIKNLVFVQTAHSEKLNSVVQEFGVNGIRMNKGVEGGTTMIMELPNSKVDPSGVIPVQSFRETSD
1884	RSIEDTNEYSDSTGYEYKR	WKK95594.1	putative hinge connector of long tail fiber, proximal	3e-09	31.44	MAEPILMAAFGEDFVETRILSEANSVKYWLKAYATHSNAVPNKPELNINGAFDMTSSLRRGINVVQVNGDSFINFKTFDVTTDDNNANNKAFVEYANGLTSGLYIIMTHERFQSSPLIDRWFKNKWSASWPGSDFSKSFPNSAYVGVLGAAKGRILIESFYGNDGVVKEDSRAKVDTVYDNVGDVGYTGCPYRSIEDTNEYSDSTGYEYKRYPVQNESISKIADYGLSPGDSVFLVCDMYASKSLLDAGSTTRANLRWFKGTSLLSSSVSLEIPKNGADRWLRFERFTAVPTDADGFTIVVSRYPKTSVVGDSKIKNLVFVQTAHSEKLNSVVQEFGVNGIRMNKGVEGGTTMIMELPNSKVDPSGVIPVQSFRETSD
1908	RSIEDTNEYSDSTGYEYKR	WKK95594.1	putative hinge connector of long tail fiber, proximal	3e-09	30.72	MAEPILMAAFGEDFVETRILSEANSVKYWLKAYATHSNAVPNKPELNINGAFDMTSSLRRGINVVQVNGDSFINFKTFDVTTDDNNANNKAFVEYANGLTSGLYIIMTHERFQSSPLIDRWFKNKWSASWPGSDFSKSFPNSAYVGVLGAAKGRILIESFYGNDGVVKEDSRAKVDTVYDNVGDVGYTGCPYRSIEDTNEYSDSTGYEYKRYPVQNESISKIADYGLSPGDSVFLVCDMYASKSLLDAGSTTRANLRWFKGTSLLSSSVSLEIPKNGADRWLRFERFTAVPTDADGFTIVVSRYPKTSVVGDSKIKNLVFVQTAHSEKLNSVVQEFGVNGIRMNKGVEGGTTMIMELPNSKVDPSGVIPVQSFRETSD
2002	RSIEDTNEYSDSTGYEYKR	WKK95594.1	putative hinge connector of long tail fiber, proximal	3e-09	27.53	MAEPILMAAFGEDFVETRILSEANSVKYWLKAYATHSNAVPNKPELNINGAFDMTSSLRRGINVVQVNGDSFINFKTFDVTTDDNNANNKAFVEYANGLTSGLYIIMTHERFQSSPLIDRWFKNKWSASWPGSDFSKSFPNSAYVGVLGAAKGRILIESFYGNDGVVKEDSRAKVDTVYDNVGDVGYTGCPYRSIEDTNEYSDSTGYEYKRYPVQNESISKIADYGLSPGDSVFLVCDMYASKSLLDAGSTTRANLRWFKGTSLLSSSVSLEIPKNGADRWLRFERFTAVPTDADGFTIVVSRYPKTSVVGDSKIKNLVFVQTAHSEKLNSVVQEFGVNGIRMNKGVEGGTTMIMELPNSKVDPSGVIPVQSFRETSD
2176	RSIEDTNEYSDSTGYEYKR	WKK95594.1	putative hinge connector of long tail fiber, proximal	3e-09	22.75	MAEPILMAAFGEDFVETRILSEANSVKYWLKAYATHSNAVPNKPELNINGAFDMTSSLRRGINVVQVNGDSFINFKTFDVTTDDNNANNKAFVEYANGLTSGLYIIMTHERFQSSPLIDRWFKNKWSASWPGSDFSKSFPNSAYVGVLGAAKGRILIESFYGNDGVVKEDSRAKVDTVYDNVGDVGYTGCPYRSIEDTNEYSDSTGYEYKRYPVQNESISKIADYGLSPGDSVFLVCDMYASKSLLDAGSTTRANLRWFKGTSLLSSSVSLEIPKNGADRWLRFERFTAVPTDADGFTIVVSRYPKTSVVGDSKIKNLVFVQTAHSEKLNSVVQEFGVNGIRMNKGVEGGTTMIMELPNSKVDPSGVIPVQSFRETSD
2222	KLNSVVQEFGVNGIRM	WKK95594.1	putative hinge connector of long tail fiber, proximal	2e-07	21.34	MAEPILMAAFGEDFVETRILSEANSVKYWLKAYATHSNAVPNKPELNINGAFDMTSSLRRGINVVQVNGDSFINFKTFDVTTDDNNANNKAFVEYANGLTSGLYIIMTHERFQSSPLIDRWFKNKWSASWPGSDFSKSFPNSAYVGVLGAAKGRILIESFYGNDGVVKEDSRAKVDTVYDNVGDVGYTGCPYRSIEDTNEYSDSTGYEYKRYPVQNESISKIADYGLSPGDSVFLVCDMYASKSLLDAGSTTRANLRWFKGTSLLSSSVSLEIPKNGADRWLRFERFTAVPTDADGFTIVVSRYPKTSVVGDSKIKNLVFVQTAHSEKLNSVVQEFGVNGIRMNKGVEGGTTMIMELPNSKVDPSGVIPVQSFRETSD
2255	RFTAVPTDADGFTIVVSRY	WKK95594.1	putative hinge connector of long tail fiber, proximal	2e-09	20.47	MAEPILMAAFGEDFVETRILSEANSVKYWLKAYATHSNAVPNKPELNINGAFDMTSSLRRGINVVQVNGDSFINFKTFDVTTDDNNANNKAFVEYANGLTSGLYIIMTHERFQSSPLIDRWFKNKWSASWPGSDFSKSFPNSAYVGVLGAAKGRILIESFYGNDGVVKEDSRAKVDTVYDNVGDVGYTGCPYRSIEDTNEYSDSTGYEYKRYPVQNESISKIADYGLSPGDSVFLVCDMYASKSLLDAGSTTRANLRWFKGTSLLSSSVSLEIPKNGADRWLRFERFTAVPTDADGFTIVVSRYPKTSVVGDSKIKNLVFVQTAHSEKLNSVVQEFGVNGIRMNKGVEGGTTMIMELPNSKVDPSGVIPVQSFRETSD
2258	RSIEDTNEYSDSTGYEYKR	WKK95594.1	putative hinge connector of long tail fiber, proximal	3e-09	20.44	MAEPILMAAFGEDFVETRILSEANSVKYWLKAYATHSNAVPNKPELNINGAFDMTSSLRRGINVVQVNGDSFINFKTFDVTTDDNNANNKAFVEYANGLTSGLYIIMTHERFQSSPLIDRWFKNKWSASWPGSDFSKSFPNSAYVGVLGAAKGRILIESFYGNDGVVKEDSRAKVDTVYDNVGDVGYTGCPYRSIEDTNEYSDSTGYEYKRYPVQNESISKIADYGLSPGDSVFLVCDMYASKSLLDAGSTTRANLRWFKGTSLLSSSVSLEIPKNGADRWLRFERFTAVPTDADGFTIVVSRYPKTSVVGDSKIKNLVFVQTAHSEKLNSVVQEFGVNGIRMNKGVEGGTTMIMELPNSKVDPSGVIPVQSFRETSD
2275	TGCPYRSIEDTNEYSDSTGYEYKR	WKK95594.1	putative hinge connector of long tail fiber, proximal	9e-14	20.08	MAEPILMAAFGEDFVETRILSEANSVKYWLKAYATHSNAVPNKPELNINGAFDMTSSLRRGINVVQVNGDSFINFKTFDVTTDDNNANNKAFVEYANGLTSGLYIIMTHERFQSSPLIDRWFKNKWSASWPGSDFSKSFPNSAYVGVLGAAKGRILIESFYGNDGVVKEDSRAKVDTVYDNVGDVGYTGCPYRSIEDTNEYSDSTGYEYKRYPVQNESISKIADYGLSPGDSVFLVCDMYASKSLLDAGSTTRANLRWFKGTSLLSSSVSLEIPKNGADRWLRFERFTAVPTDADGFTIVVSRYPKTSVVGDSKIKNLVFVQTAHSEKLNSVVQEFGVNGIRMNKGVEGGTTMIMELPNSKVDPSGVIPVQSFRETSD
2406	VIPVQSFRE	WKK95594.1	putative hinge connector of long tail fiber, proximal	0.004	17.17	MAEPILMAAFGEDFVETRILSEANSVKYWLKAYATHSNAVPNKPELNINGAFDMTSSLRRGINVVQVNGDSFINFKTFDVTTDDNNANNKAFVEYANGLTSGLYIIMTHERFQSSPLIDRWFKNKWSASWPGSDFSKSFPNSAYVGVLGAAKGRILIESFYGNDGVVKEDSRAKVDTVYDNVGDVGYTGCPYRSIEDTNEYSDSTGYEYKRYPVQNESISKIADYGLSPGDSVFLVCDMYASKSLLDAGSTTRANLRWFKGTSLLSSSVSLEIPKNGADRWLRFERFTAVPTDADGFTIVVSRYPKTSVVGDSKIKNLVFVQTAHSEKLNSVVQEFGVNGIRMNKGVEGGTTMIMELPNSKVDPSGVIPVQSFRETSD
2408	KGTSLLSSSVSLEIPKNGADRWLRFERF	WKK95594.1	putative hinge connector of long tail fiber, proximal	1e-15	17.16	MAEPILMAAFGEDFVETRILSEANSVKYWLKAYATHSNAVPNKPELNINGAFDMTSSLRRGINVVQVNGDSFINFKTFDVTTDDNNANNKAFVEYANGLTSGLYIIMTHERFQSSPLIDRWFKNKWSASWPGSDFSKSFPNSAYVGVLGAAKGRILIESFYGNDGVVKEDSRAKVDTVYDNVGDVGYTGCPYRSIEDTNEYSDSTGYEYKRYPVQNESISKIADYGLSPGDSVFLVCDMYASKSLLDAGSTTRANLRWFKGTSLLSSSVSLEIPKNGADRWLRFERFTAVPTDADGFTIVVSRYPKTSVVGDSKIKNLVFVQTAHSEKLNSVVQEFGVNGIRMNKGVEGGTTMIMELPNSKVDPSGVIPVQSFRETSD
2413	KGVEGGTTMIMELPNSKV	WKK95594.1	putative hinge connector of long tail fiber, proximal	9e-09	17.01	MAEPILMAAFGEDFVETRILSEANSVKYWLKAYATHSNAVPNKPELNINGAFDMTSSLRRGINVVQVNGDSFINFKTFDVTTDDNNANNKAFVEYANGLTSGLYIIMTHERFQSSPLIDRWFKNKWSASWPGSDFSKSFPNSAYVGVLGAAKGRILIESFYGNDGVVKEDSRAKVDTVYDNVGDVGYTGCPYRSIEDTNEYSDSTGYEYKRYPVQNESISKIADYGLSPGDSVFLVCDMYASKSLLDAGSTTRANLRWFKGTSLLSSSVSLEIPKNGADRWLRFERFTAVPTDADGFTIVVSRYPKTSVVGDSKIKNLVFVQTAHSEKLNSVVQEFGVNGIRMNKGVEGGTTMIMELPNSKVDPSGVIPVQSFRETSD
2419	RSIEDTNEYSDSTGYEYKR	WKK95594.1	putative hinge connector of long tail fiber, proximal	3e-09	16.83	MAEPILMAAFGEDFVETRILSEANSVKYWLKAYATHSNAVPNKPELNINGAFDMTSSLRRGINVVQVNGDSFINFKTFDVTTDDNNANNKAFVEYANGLTSGLYIIMTHERFQSSPLIDRWFKNKWSASWPGSDFSKSFPNSAYVGVLGAAKGRILIESFYGNDGVVKEDSRAKVDTVYDNVGDVGYTGCPYRSIEDTNEYSDSTGYEYKRYPVQNESISKIADYGLSPGDSVFLVCDMYASKSLLDAGSTTRANLRWFKGTSLLSSSVSLEIPKNGADRWLRFERFTAVPTDADGFTIVVSRYPKTSVVGDSKIKNLVFVQTAHSEKLNSVVQEFGVNGIRMNKGVEGGTTMIMELPNSKVDPSGVIPVQSFRETSD
2438	KSLLDAGSTTRANLRW	WKK95594.1	putative hinge connector of long tail fiber, proximal	3e-07	16.45	MAEPILMAAFGEDFVETRILSEANSVKYWLKAYATHSNAVPNKPELNINGAFDMTSSLRRGINVVQVNGDSFINFKTFDVTTDDNNANNKAFVEYANGLTSGLYIIMTHERFQSSPLIDRWFKNKWSASWPGSDFSKSFPNSAYVGVLGAAKGRILIESFYGNDGVVKEDSRAKVDTVYDNVGDVGYTGCPYRSIEDTNEYSDSTGYEYKRYPVQNESISKIADYGLSPGDSVFLVCDMYASKSLLDAGSTTRANLRWFKGTSLLSSSVSLEIPKNGADRWLRFERFTAVPTDADGFTIVVSRYPKTSVVGDSKIKNLVFVQTAHSEKLNSVVQEFGVNGIRMNKGVEGGTTMIMELPNSKVDPSGVIPVQSFRETSD
2446	KWSASWPGSDFSKS	WKK95594.1	putative hinge connector of long tail fiber, proximal	4e-06	16.35	MAEPILMAAFGEDFVETRILSEANSVKYWLKAYATHSNAVPNKPELNINGAFDMTSSLRRGINVVQVNGDSFINFKTFDVTTDDNNANNKAFVEYANGLTSGLYIIMTHERFQSSPLIDRWFKNKWSASWPGSDFSKSFPNSAYVGVLGAAKGRILIESFYGNDGVVKEDSRAKVDTVYDNVGDVGYTGCPYRSIEDTNEYSDSTGYEYKRYPVQNESISKIADYGLSPGDSVFLVCDMYASKSLLDAGSTTRANLRWFKGTSLLSSSVSLEIPKNGADRWLRFERFTAVPTDADGFTIVVSRYPKTSVVGDSKIKNLVFVQTAHSEKLNSVVQEFGVNGIRMNKGVEGGTTMIMELPNSKVDPSGVIPVQSFRETSD
2482	KVDTVYDNVGDVGYTGCPYRS	WKK95594.1	putative hinge connector of long tail fiber, proximal	2e-11	15.69	MAEPILMAAFGEDFVETRILSEANSVKYWLKAYATHSNAVPNKPELNINGAFDMTSSLRRGINVVQVNGDSFINFKTFDVTTDDNNANNKAFVEYANGLTSGLYIIMTHERFQSSPLIDRWFKNKWSASWPGSDFSKSFPNSAYVGVLGAAKGRILIESFYGNDGVVKEDSRAKVDTVYDNVGDVGYTGCPYRSIEDTNEYSDSTGYEYKRYPVQNESISKIADYGLSPGDSVFLVCDMYASKSLLDAGSTTRANLRWFKGTSLLSSSVSLEIPKNGADRWLRFERFTAVPTDADGFTIVVSRYPKTSVVGDSKIKNLVFVQTAHSEKLNSVVQEFGVNGIRMNKGVEGGTTMIMELPNSKVDPSGVIPVQSFRETSD
2508	RSIEDTNEYSDSTGYEYKR	WKK95594.1	putative hinge connector of long tail fiber, proximal	3e-09	15.33	MAEPILMAAFGEDFVETRILSEANSVKYWLKAYATHSNAVPNKPELNINGAFDMTSSLRRGINVVQVNGDSFINFKTFDVTTDDNNANNKAFVEYANGLTSGLYIIMTHERFQSSPLIDRWFKNKWSASWPGSDFSKSFPNSAYVGVLGAAKGRILIESFYGNDGVVKEDSRAKVDTVYDNVGDVGYTGCPYRSIEDTNEYSDSTGYEYKRYPVQNESISKIADYGLSPGDSVFLVCDMYASKSLLDAGSTTRANLRWFKGTSLLSSSVSLEIPKNGADRWLRFERFTAVPTDADGFTIVVSRYPKTSVVGDSKIKNLVFVQTAHSEKLNSVVQEFGVNGIRMNKGVEGGTTMIMELPNSKVDPSGVIPVQSFRETSD
3300	RTCSHQKDGADPWLSEQQRS	WKK95594.1	putative hinge connector of long tail fiber, proximal	0.40	26.13	MAEPILMAAFGEDFVETRILSEANSVKYWLKAYATHSNAVPNKPELNINGAFDMTSSLRRGINVVQVNGDSFINFKTFDVTTDDNNANNKAFVEYANGLTSGLYIIMTHERFQSSPLIDRWFKNKWSASWPGSDFSKSFPNSAYVGVLGAAKGRILIESFYGNDGVVKEDSRAKVDTVYDNVGDVGYTGCPYRSIEDTNEYSDSTGYEYKRYPVQNESISKIADYGLSPGDSVFLVCDMYASKSLLDAGSTTRANLRWFKGTSLLSSSVSLEIPKNGADRWLRFERFTAVPTDADGFTIVVSRYPKTSVVGDSKIKNLVFVQTAHSEKLNSVVQEFGVNGIRMNKGVEGGTTMIMELPNSKVDPSGVIPVQSFRETSD
3359	RTCSHQKDGADPWLSEQQRS	WKK95594.1	putative hinge connector of long tail fiber, proximal	0.40	22.29	MAEPILMAAFGEDFVETRILSEANSVKYWLKAYATHSNAVPNKPELNINGAFDMTSSLRRGINVVQVNGDSFINFKTFDVTTDDNNANNKAFVEYANGLTSGLYIIMTHERFQSSPLIDRWFKNKWSASWPGSDFSKSFPNSAYVGVLGAAKGRILIESFYGNDGVVKEDSRAKVDTVYDNVGDVGYTGCPYRSIEDTNEYSDSTGYEYKRYPVQNESISKIADYGLSPGDSVFLVCDMYASKSLLDAGSTTRANLRWFKGTSLLSSSVSLEIPKNGADRWLRFERFTAVPTDADGFTIVVSRYPKTSVVGDSKIKNLVFVQTAHSEKLNSVVQEFGVNGIRMNKGVEGGTTMIMELPNSKVDPSGVIPVQSFRETSD
2538	RLGVIALATQAQANAESNPEKE	WKK95595.1	putative long tail fiber, proximal subunit	7e-11	161.23	MSDLLKQHFRATNGLDAGGNKVINVALADRNVKTDGVSVEYVIQENTIQKYDPTRGYLTDFAVTYGRRIWIANKDIPKPAGDFNQANWTSLRVDPNWIYTVRKGEFEIQSGQFINVDSNAAGNATLLLPLAPDEGDTIVVRDIGGRPGYNGILIKAQDTGASIVFGESRLREVRLTRPYSQIMLTFSNGAWRASLTDFGDTAKMVVPNGIVPTQVQAGDNVVRRYTSNSEIFITLPLFANSNDIINFTDLDGTSPINHMTVRTFDPTISIGTPGQTEVQVRTSGNGFLVYDSIDKIWRIFENDLRTRVRIITSDVTLMPNEHISVFGADNNTVKTINVTLPTDVAVGDTVTIAMNYMRKGQTVVIKASDGDTIASNLNLLQFPKRSEYPPDAAWVQSSS…
2539	KDVQMLAVEGLNSIFGAQSQSAFIRS	WKK95595.1	putative long tail fiber, proximal subunit	1e-13	160.29	MSDLLKQHFRATNGLDAGGNKVINVALADRNVKTDGVSVEYVIQENTIQKYDPTRGYLTDFAVTYGRRIWIANKDIPKPAGDFNQANWTSLRVDPNWIYTVRKGEFEIQSGQFINVDSNAAGNATLLLPLAPDEGDTIVVRDIGGRPGYNGILIKAQDTGASIVFGESRLREVRLTRPYSQIMLTFSNGAWRASLTDFGDTAKMVVPNGIVPTQVQAGDNVVRRYTSNSEIFITLPLFANSNDIINFTDLDGTSPINHMTVRTFDPTISIGTPGQTEVQVRTSGNGFLVYDSIDKIWRIFENDLRTRVRIITSDVTLMPNEHISVFGADNNTVKTINVTLPTDVAVGDTVTIAMNYMRKGQTVVIKASDGDTIASNLNLLQFPKRSEYPPDAAWVQSSS…
2542	RDADTQIFAQDSTGSYPILTTKN	WKK95595.1	putative long tail fiber, proximal subunit	3e-12	150	MSDLLKQHFRATNGLDAGGNKVINVALADRNVKTDGVSVEYVIQENTIQKYDPTRGYLTDFAVTYGRRIWIANKDIPKPAGDFNQANWTSLRVDPNWIYTVRKGEFEIQSGQFINVDSNAAGNATLLLPLAPDEGDTIVVRDIGGRPGYNGILIKAQDTGASIVFGESRLREVRLTRPYSQIMLTFSNGAWRASLTDFGDTAKMVVPNGIVPTQVQAGDNVVRRYTSNSEIFITLPLFANSNDIINFTDLDGTSPINHMTVRTFDPTISIGTPGQTEVQVRTSGNGFLVYDSIDKIWRIFENDLRTRVRIITSDVTLMPNEHISVFGADNNTVKTINVTLPTDVAVGDTVTIAMNYMRKGQTVVIKASDGDTIASNLNLLQFPKRSEYPPDAAWVQSSS…
2543	KVATDGAIGLIQIATQTEVNAGGVTNKA	WKK95595.1	putative long tail fiber, proximal subunit	4e-14	147.94	MSDLLKQHFRATNGLDAGGNKVINVALADRNVKTDGVSVEYVIQENTIQKYDPTRGYLTDFAVTYGRRIWIANKDIPKPAGDFNQANWTSLRVDPNWIYTVRKGEFEIQSGQFINVDSNAAGNATLLLPLAPDEGDTIVVRDIGGRPGYNGILIKAQDTGASIVFGESRLREVRLTRPYSQIMLTFSNGAWRASLTDFGDTAKMVVPNGIVPTQVQAGDNVVRRYTSNSEIFITLPLFANSNDIINFTDLDGTSPINHMTVRTFDPTISIGTPGQTEVQVRTSGNGFLVYDSIDKIWRIFENDLRTRVRIITSDVTLMPNEHISVFGADNNTVKTINVTLPTDVAVGDTVTIAMNYMRKGQTVVIKASDGDTIASNLNLLQFPKRSEYPPDAAWVQSSS…
2548	RVFTSATPPTAADIGAPSSVSTQVKT	WKK95595.1	putative long tail fiber, proximal subunit	6e-13	141.21	MSDLLKQHFRATNGLDAGGNKVINVALADRNVKTDGVSVEYVIQENTIQKYDPTRGYLTDFAVTYGRRIWIANKDIPKPAGDFNQANWTSLRVDPNWIYTVRKGEFEIQSGQFINVDSNAAGNATLLLPLAPDEGDTIVVRDIGGRPGYNGILIKAQDTGASIVFGESRLREVRLTRPYSQIMLTFSNGAWRASLTDFGDTAKMVVPNGIVPTQVQAGDNVVRRYTSNSEIFITLPLFANSNDIINFTDLDGTSPINHMTVRTFDPTISIGTPGQTEVQVRTSGNGFLVYDSIDKIWRIFENDLRTRVRIITSDVTLMPNEHISVFGADNNTVKTINVTLPTDVAVGDTVTIAMNYMRKGQTVVIKASDGDTIASNLNLLQFPKRSEYPPDAAWVQSSS…
2551	RVKNGTGTTAASQTYTFGGNGTLEVPNEVSTKT	WKK95595.1	putative long tail fiber, proximal subunit	4e-18	139.5	MSDLLKQHFRATNGLDAGGNKVINVALADRNVKTDGVSVEYVIQENTIQKYDPTRGYLTDFAVTYGRRIWIANKDIPKPAGDFNQANWTSLRVDPNWIYTVRKGEFEIQSGQFINVDSNAAGNATLLLPLAPDEGDTIVVRDIGGRPGYNGILIKAQDTGASIVFGESRLREVRLTRPYSQIMLTFSNGAWRASLTDFGDTAKMVVPNGIVPTQVQAGDNVVRRYTSNSEIFITLPLFANSNDIINFTDLDGTSPINHMTVRTFDPTISIGTPGQTEVQVRTSGNGFLVYDSIDKIWRIFENDLRTRVRIITSDVTLMPNEHISVFGADNNTVKTINVTLPTDVAVGDTVTIAMNYMRKGQTVVIKASDGDTIASNLNLLQFPKRSEYPPDAAWVQSSS…
2552	RIITSDVTLMPNEHISVFGADNNTVKT	WKK95595.1	putative long tail fiber, proximal subunit	5e-15	138.32	MSDLLKQHFRATNGLDAGGNKVINVALADRNVKTDGVSVEYVIQENTIQKYDPTRGYLTDFAVTYGRRIWIANKDIPKPAGDFNQANWTSLRVDPNWIYTVRKGEFEIQSGQFINVDSNAAGNATLLLPLAPDEGDTIVVRDIGGRPGYNGILIKAQDTGASIVFGESRLREVRLTRPYSQIMLTFSNGAWRASLTDFGDTAKMVVPNGIVPTQVQAGDNVVRRYTSNSEIFITLPLFANSNDIINFTDLDGTSPINHMTVRTFDPTISIGTPGQTEVQVRTSGNGFLVYDSIDKIWRIFENDLRTRVRIITSDVTLMPNEHISVFGADNNTVKTINVTLPTDVAVGDTVTIAMNYMRKGQTVVIKASDGDTIASNLNLLQFPKRSEYPPDAAWVQSSS…
2553	RTPIDPANPSTLVVTGYEEKT	WKK95595.1	putative long tail fiber, proximal subunit	6e-11	138.13	MSDLLKQHFRATNGLDAGGNKVINVALADRNVKTDGVSVEYVIQENTIQKYDPTRGYLTDFAVTYGRRIWIANKDIPKPAGDFNQANWTSLRVDPNWIYTVRKGEFEIQSGQFINVDSNAAGNATLLLPLAPDEGDTIVVRDIGGRPGYNGILIKAQDTGASIVFGESRLREVRLTRPYSQIMLTFSNGAWRASLTDFGDTAKMVVPNGIVPTQVQAGDNVVRRYTSNSEIFITLPLFANSNDIINFTDLDGTSPINHMTVRTFDPTISIGTPGQTEVQVRTSGNGFLVYDSIDKIWRIFENDLRTRVRIITSDVTLMPNEHISVFGADNNTVKTINVTLPTDVAVGDTVTIAMNYMRKGQTVVIKASDGDTIASNLNLLQFPKRSEYPPDAAWVQSSS…
2556	TPPTAADIGAPSSVSTQVKT	WKK95595.1	putative long tail fiber, proximal subunit	5e-09	135.13	MSDLLKQHFRATNGLDAGGNKVINVALADRNVKTDGVSVEYVIQENTIQKYDPTRGYLTDFAVTYGRRIWIANKDIPKPAGDFNQANWTSLRVDPNWIYTVRKGEFEIQSGQFINVDSNAAGNATLLLPLAPDEGDTIVVRDIGGRPGYNGILIKAQDTGASIVFGESRLREVRLTRPYSQIMLTFSNGAWRASLTDFGDTAKMVVPNGIVPTQVQAGDNVVRRYTSNSEIFITLPLFANSNDIINFTDLDGTSPINHMTVRTFDPTISIGTPGQTEVQVRTSGNGFLVYDSIDKIWRIFENDLRTRVRIITSDVTLMPNEHISVFGADNNTVKTINVTLPTDVAVGDTVTIAMNYMRKGQTVVIKASDGDTIASNLNLLQFPKRSEYPPDAAWVQSSS…
2557	RIITSDVTLMPNEHISVFGADNNTVKT	WKK95595.1	putative long tail fiber, proximal subunit	5e-15	134.81	MSDLLKQHFRATNGLDAGGNKVINVALADRNVKTDGVSVEYVIQENTIQKYDPTRGYLTDFAVTYGRRIWIANKDIPKPAGDFNQANWTSLRVDPNWIYTVRKGEFEIQSGQFINVDSNAAGNATLLLPLAPDEGDTIVVRDIGGRPGYNGILIKAQDTGASIVFGESRLREVRLTRPYSQIMLTFSNGAWRASLTDFGDTAKMVVPNGIVPTQVQAGDNVVRRYTSNSEIFITLPLFANSNDIINFTDLDGTSPINHMTVRTFDPTISIGTPGQTEVQVRTSGNGFLVYDSIDKIWRIFENDLRTRVRIITSDVTLMPNEHISVFGADNNTVKTINVTLPTDVAVGDTVTIAMNYMRKGQTVVIKASDGDTIASNLNLLQFPKRSEYPPDAAWVQSSS…
2558	KTATEGAIGLAQYATQAQVDAGTLSDRI	WKK95595.1	putative long tail fiber, proximal subunit	1e-14	134.73	MSDLLKQHFRATNGLDAGGNKVINVALADRNVKTDGVSVEYVIQENTIQKYDPTRGYLTDFAVTYGRRIWIANKDIPKPAGDFNQANWTSLRVDPNWIYTVRKGEFEIQSGQFINVDSNAAGNATLLLPLAPDEGDTIVVRDIGGRPGYNGILIKAQDTGASIVFGESRLREVRLTRPYSQIMLTFSNGAWRASLTDFGDTAKMVVPNGIVPTQVQAGDNVVRRYTSNSEIFITLPLFANSNDIINFTDLDGTSPINHMTVRTFDPTISIGTPGQTEVQVRTSGNGFLVYDSIDKIWRIFENDLRTRVRIITSDVTLMPNEHISVFGADNNTVKTINVTLPTDVAVGDTVTIAMNYMRKGQTVVIKASDGDTIASNLNLLQFPKRSEYPPDAAWVQSSS…
2559	KTDGVSVEYVIQENTIQKY	WKK95595.1	putative long tail fiber, proximal subunit	3e-09	133.35	MSDLLKQHFRATNGLDAGGNKVINVALADRNVKTDGVSVEYVIQENTIQKYDPTRGYLTDFAVTYGRRIWIANKDIPKPAGDFNQANWTSLRVDPNWIYTVRKGEFEIQSGQFINVDSNAAGNATLLLPLAPDEGDTIVVRDIGGRPGYNGILIKAQDTGASIVFGESRLREVRLTRPYSQIMLTFSNGAWRASLTDFGDTAKMVVPNGIVPTQVQAGDNVVRRYTSNSEIFITLPLFANSNDIINFTDLDGTSPINHMTVRTFDPTISIGTPGQTEVQVRTSGNGFLVYDSIDKIWRIFENDLRTRVRIITSDVTLMPNEHISVFGADNNTVKTINVTLPTDVAVGDTVTIAMNYMRKGQTVVIKASDGDTIASNLNLLQFPKRSEYPPDAAWVQSSS…
2562	KGEFEAGTSSTVMVNPKL	WKK95595.1	putative long tail fiber, proximal subunit	1e-07	131.43	MSDLLKQHFRATNGLDAGGNKVINVALADRNVKTDGVSVEYVIQENTIQKYDPTRGYLTDFAVTYGRRIWIANKDIPKPAGDFNQANWTSLRVDPNWIYTVRKGEFEIQSGQFINVDSNAAGNATLLLPLAPDEGDTIVVRDIGGRPGYNGILIKAQDTGASIVFGESRLREVRLTRPYSQIMLTFSNGAWRASLTDFGDTAKMVVPNGIVPTQVQAGDNVVRRYTSNSEIFITLPLFANSNDIINFTDLDGTSPINHMTVRTFDPTISIGTPGQTEVQVRTSGNGFLVYDSIDKIWRIFENDLRTRVRIITSDVTLMPNEHISVFGADNNTVKTINVTLPTDVAVGDTVTIAMNYMRKGQTVVIKASDGDTIASNLNLLQFPKRSEYPPDAAWVQSSS…
2563	KATVNQSGIVWLATDSEVRN	WKK95595.1	putative long tail fiber, proximal subunit	5e-10	131.36	MSDLLKQHFRATNGLDAGGNKVINVALADRNVKTDGVSVEYVIQENTIQKYDPTRGYLTDFAVTYGRRIWIANKDIPKPAGDFNQANWTSLRVDPNWIYTVRKGEFEIQSGQFINVDSNAAGNATLLLPLAPDEGDTIVVRDIGGRPGYNGILIKAQDTGASIVFGESRLREVRLTRPYSQIMLTFSNGAWRASLTDFGDTAKMVVPNGIVPTQVQAGDNVVRRYTSNSEIFITLPLFANSNDIINFTDLDGTSPINHMTVRTFDPTISIGTPGQTEVQVRTSGNGFLVYDSIDKIWRIFENDLRTRVRIITSDVTLMPNEHISVFGADNNTVKTINVTLPTDVAVGDTVTIAMNYMRKGQTVVIKASDGDTIASNLNLLQFPKRSEYPPDAAWVQSSS…
2565	RTFDPTISIGTPGQTEVQVRT	WKK95595.1	putative long tail fiber, proximal subunit	1e-10	130.56	MSDLLKQHFRATNGLDAGGNKVINVALADRNVKTDGVSVEYVIQENTIQKYDPTRGYLTDFAVTYGRRIWIANKDIPKPAGDFNQANWTSLRVDPNWIYTVRKGEFEIQSGQFINVDSNAAGNATLLLPLAPDEGDTIVVRDIGGRPGYNGILIKAQDTGASIVFGESRLREVRLTRPYSQIMLTFSNGAWRASLTDFGDTAKMVVPNGIVPTQVQAGDNVVRRYTSNSEIFITLPLFANSNDIINFTDLDGTSPINHMTVRTFDPTISIGTPGQTEVQVRTSGNGFLVYDSIDKIWRIFENDLRTRVRIITSDVTLMPNEHISVFGADNNTVKTINVTLPTDVAVGDTVTIAMNYMRKGQTVVIKASDGDTIASNLNLLQFPKRSEYPPDAAWVQSSS…
2571	KDIPKPAGDFNQANWTSLRV	WKK95595.1	putative long tail fiber, proximal subunit	3e-11	127.57	MSDLLKQHFRATNGLDAGGNKVINVALADRNVKTDGVSVEYVIQENTIQKYDPTRGYLTDFAVTYGRRIWIANKDIPKPAGDFNQANWTSLRVDPNWIYTVRKGEFEIQSGQFINVDSNAAGNATLLLPLAPDEGDTIVVRDIGGRPGYNGILIKAQDTGASIVFGESRLREVRLTRPYSQIMLTFSNGAWRASLTDFGDTAKMVVPNGIVPTQVQAGDNVVRRYTSNSEIFITLPLFANSNDIINFTDLDGTSPINHMTVRTFDPTISIGTPGQTEVQVRTSGNGFLVYDSIDKIWRIFENDLRTRVRIITSDVTLMPNEHISVFGADNNTVKTINVTLPTDVAVGDTVTIAMNYMRKGQTVVIKASDGDTIASNLNLLQFPKRSEYPPDAAWVQSSS…
2574	KAYDTGMLGGQTPDKY	WKK95595.1	putative long tail fiber, proximal subunit	9e-08	126.73	MSDLLKQHFRATNGLDAGGNKVINVALADRNVKTDGVSVEYVIQENTIQKYDPTRGYLTDFAVTYGRRIWIANKDIPKPAGDFNQANWTSLRVDPNWIYTVRKGEFEIQSGQFINVDSNAAGNATLLLPLAPDEGDTIVVRDIGGRPGYNGILIKAQDTGASIVFGESRLREVRLTRPYSQIMLTFSNGAWRASLTDFGDTAKMVVPNGIVPTQVQAGDNVVRRYTSNSEIFITLPLFANSNDIINFTDLDGTSPINHMTVRTFDPTISIGTPGQTEVQVRTSGNGFLVYDSIDKIWRIFENDLRTRVRIITSDVTLMPNEHISVFGADNNTVKTINVTLPTDVAVGDTVTIAMNYMRKGQTVVIKASDGDTIASNLNLLQFPKRSEYPPDAAWVQSSS…
2576	RNGTPASSNIPTVVTPEALHKK	WKK95595.1	putative long tail fiber, proximal subunit	1e-11	125.98	MSDLLKQHFRATNGLDAGGNKVINVALADRNVKTDGVSVEYVIQENTIQKYDPTRGYLTDFAVTYGRRIWIANKDIPKPAGDFNQANWTSLRVDPNWIYTVRKGEFEIQSGQFINVDSNAAGNATLLLPLAPDEGDTIVVRDIGGRPGYNGILIKAQDTGASIVFGESRLREVRLTRPYSQIMLTFSNGAWRASLTDFGDTAKMVVPNGIVPTQVQAGDNVVRRYTSNSEIFITLPLFANSNDIINFTDLDGTSPINHMTVRTFDPTISIGTPGQTEVQVRTSGNGFLVYDSIDKIWRIFENDLRTRVRIITSDVTLMPNEHISVFGADNNTVKTINVTLPTDVAVGDTVTIAMNYMRKGQTVVIKASDGDTIASNLNLLQFPKRSEYPPDAAWVQSSS…
2582	KASDGDTIASNLNLLQFPKR	WKK95595.1	putative long tail fiber, proximal subunit	3e-10	121.28	MSDLLKQHFRATNGLDAGGNKVINVALADRNVKTDGVSVEYVIQENTIQKYDPTRGYLTDFAVTYGRRIWIANKDIPKPAGDFNQANWTSLRVDPNWIYTVRKGEFEIQSGQFINVDSNAAGNATLLLPLAPDEGDTIVVRDIGGRPGYNGILIKAQDTGASIVFGESRLREVRLTRPYSQIMLTFSNGAWRASLTDFGDTAKMVVPNGIVPTQVQAGDNVVRRYTSNSEIFITLPLFANSNDIINFTDLDGTSPINHMTVRTFDPTISIGTPGQTEVQVRTSGNGFLVYDSIDKIWRIFENDLRTRVRIITSDVTLMPNEHISVFGADNNTVKTINVTLPTDVAVGDTVTIAMNYMRKGQTVVIKASDGDTIASNLNLLQFPKRSEYPPDAAWVQSSS…
2586	NSNDIINFTDLDGTSPINHMTVRT	WKK95595.1	putative long tail fiber, proximal subunit	5e-13	118.69	MSDLLKQHFRATNGLDAGGNKVINVALADRNVKTDGVSVEYVIQENTIQKYDPTRGYLTDFAVTYGRRIWIANKDIPKPAGDFNQANWTSLRVDPNWIYTVRKGEFEIQSGQFINVDSNAAGNATLLLPLAPDEGDTIVVRDIGGRPGYNGILIKAQDTGASIVFGESRLREVRLTRPYSQIMLTFSNGAWRASLTDFGDTAKMVVPNGIVPTQVQAGDNVVRRYTSNSEIFITLPLFANSNDIINFTDLDGTSPINHMTVRTFDPTISIGTPGQTEVQVRTSGNGFLVYDSIDKIWRIFENDLRTRVRIITSDVTLMPNEHISVFGADNNTVKTINVTLPTDVAVGDTVTIAMNYMRKGQTVVIKASDGDTIASNLNLLQFPKRSEYPPDAAWVQSSS…
2588	RGIIYAEPQTASAGNLKV	WKK95595.1	putative long tail fiber, proximal subunit	8e-09	117.41	MSDLLKQHFRATNGLDAGGNKVINVALADRNVKTDGVSVEYVIQENTIQKYDPTRGYLTDFAVTYGRRIWIANKDIPKPAGDFNQANWTSLRVDPNWIYTVRKGEFEIQSGQFINVDSNAAGNATLLLPLAPDEGDTIVVRDIGGRPGYNGILIKAQDTGASIVFGESRLREVRLTRPYSQIMLTFSNGAWRASLTDFGDTAKMVVPNGIVPTQVQAGDNVVRRYTSNSEIFITLPLFANSNDIINFTDLDGTSPINHMTVRTFDPTISIGTPGQTEVQVRTSGNGFLVYDSIDKIWRIFENDLRTRVRIITSDVTLMPNEHISVFGADNNTVKTINVTLPTDVAVGDTVTIAMNYMRKGQTVVIKASDGDTIASNLNLLQFPKRSEYPPDAAWVQSSS…
2590	LFANSNDIINFTDLDGTSPINHMTVRT	WKK95595.1	putative long tail fiber, proximal subunit	3e-15	116.76	MSDLLKQHFRATNGLDAGGNKVINVALADRNVKTDGVSVEYVIQENTIQKYDPTRGYLTDFAVTYGRRIWIANKDIPKPAGDFNQANWTSLRVDPNWIYTVRKGEFEIQSGQFINVDSNAAGNATLLLPLAPDEGDTIVVRDIGGRPGYNGILIKAQDTGASIVFGESRLREVRLTRPYSQIMLTFSNGAWRASLTDFGDTAKMVVPNGIVPTQVQAGDNVVRRYTSNSEIFITLPLFANSNDIINFTDLDGTSPINHMTVRTFDPTISIGTPGQTEVQVRTSGNGFLVYDSIDKIWRIFENDLRTRVRIITSDVTLMPNEHISVFGADNNTVKTINVTLPTDVAVGDTVTIAMNYMRKGQTVVIKASDGDTIASNLNLLQFPKRSEYPPDAAWVQSSS…
2596	KQTIQVTESWQATDSVRG	WKK95595.1	putative long tail fiber, proximal subunit	1e-08	115.87	MSDLLKQHFRATNGLDAGGNKVINVALADRNVKTDGVSVEYVIQENTIQKYDPTRGYLTDFAVTYGRRIWIANKDIPKPAGDFNQANWTSLRVDPNWIYTVRKGEFEIQSGQFINVDSNAAGNATLLLPLAPDEGDTIVVRDIGGRPGYNGILIKAQDTGASIVFGESRLREVRLTRPYSQIMLTFSNGAWRASLTDFGDTAKMVVPNGIVPTQVQAGDNVVRRYTSNSEIFITLPLFANSNDIINFTDLDGTSPINHMTVRTFDPTISIGTPGQTEVQVRTSGNGFLVYDSIDKIWRIFENDLRTRVRIITSDVTLMPNEHISVFGADNNTVKTINVTLPTDVAVGDTVTIAMNYMRKGQTVVIKASDGDTIASNLNLLQFPKRSEYPPDAAWVQSSS…
2597	KMVVPNGIVPTQVQAGDNVVRR	WKK95595.1	putative long tail fiber, proximal subunit	2e-11	115.73	MSDLLKQHFRATNGLDAGGNKVINVALADRNVKTDGVSVEYVIQENTIQKYDPTRGYLTDFAVTYGRRIWIANKDIPKPAGDFNQANWTSLRVDPNWIYTVRKGEFEIQSGQFINVDSNAAGNATLLLPLAPDEGDTIVVRDIGGRPGYNGILIKAQDTGASIVFGESRLREVRLTRPYSQIMLTFSNGAWRASLTDFGDTAKMVVPNGIVPTQVQAGDNVVRRYTSNSEIFITLPLFANSNDIINFTDLDGTSPINHMTVRTFDPTISIGTPGQTEVQVRTSGNGFLVYDSIDKIWRIFENDLRTRVRIITSDVTLMPNEHISVFGADNNTVKTINVTLPTDVAVGDTVTIAMNYMRKGQTVVIKASDGDTIASNLNLLQFPKRSEYPPDAAWVQSSS…
2598	KSYWIVTESDPTVERV	WKK95595.1	putative long tail fiber, proximal subunit	1e-07	115.44	MSDLLKQHFRATNGLDAGGNKVINVALADRNVKTDGVSVEYVIQENTIQKYDPTRGYLTDFAVTYGRRIWIANKDIPKPAGDFNQANWTSLRVDPNWIYTVRKGEFEIQSGQFINVDSNAAGNATLLLPLAPDEGDTIVVRDIGGRPGYNGILIKAQDTGASIVFGESRLREVRLTRPYSQIMLTFSNGAWRASLTDFGDTAKMVVPNGIVPTQVQAGDNVVRRYTSNSEIFITLPLFANSNDIINFTDLDGTSPINHMTVRTFDPTISIGTPGQTEVQVRTSGNGFLVYDSIDKIWRIFENDLRTRVRIITSDVTLMPNEHISVFGADNNTVKTINVTLPTDVAVGDTVTIAMNYMRKGQTVVIKASDGDTIASNLNLLQFPKRSEYPPDAAWVQSSS…
2599	RLGVIALATQAQANAESNPEKE	WKK95595.1	putative long tail fiber, proximal subunit	7e-11	115.39	MSDLLKQHFRATNGLDAGGNKVINVALADRNVKTDGVSVEYVIQENTIQKYDPTRGYLTDFAVTYGRRIWIANKDIPKPAGDFNQANWTSLRVDPNWIYTVRKGEFEIQSGQFINVDSNAAGNATLLLPLAPDEGDTIVVRDIGGRPGYNGILIKAQDTGASIVFGESRLREVRLTRPYSQIMLTFSNGAWRASLTDFGDTAKMVVPNGIVPTQVQAGDNVVRRYTSNSEIFITLPLFANSNDIINFTDLDGTSPINHMTVRTFDPTISIGTPGQTEVQVRTSGNGFLVYDSIDKIWRIFENDLRTRVRIITSDVTLMPNEHISVFGADNNTVKTINVTLPTDVAVGDTVTIAMNYMRKGQTVVIKASDGDTIASNLNLLQFPKRSEYPPDAAWVQSSS…
2604	KMVVPNGIVPTQVQAGDNVVRR	WKK95595.1	putative long tail fiber, proximal subunit	2e-11	113.3	MSDLLKQHFRATNGLDAGGNKVINVALADRNVKTDGVSVEYVIQENTIQKYDPTRGYLTDFAVTYGRRIWIANKDIPKPAGDFNQANWTSLRVDPNWIYTVRKGEFEIQSGQFINVDSNAAGNATLLLPLAPDEGDTIVVRDIGGRPGYNGILIKAQDTGASIVFGESRLREVRLTRPYSQIMLTFSNGAWRASLTDFGDTAKMVVPNGIVPTQVQAGDNVVRRYTSNSEIFITLPLFANSNDIINFTDLDGTSPINHMTVRTFDPTISIGTPGQTEVQVRTSGNGFLVYDSIDKIWRIFENDLRTRVRIITSDVTLMPNEHISVFGADNNTVKTINVTLPTDVAVGDTVTIAMNYMRKGQTVVIKASDGDTIASNLNLLQFPKRSEYPPDAAWVQSSS…
2605	KAQDTGASIVFGESRL	WKK95595.1	putative long tail fiber, proximal subunit	3e-07	113.26	MSDLLKQHFRATNGLDAGGNKVINVALADRNVKTDGVSVEYVIQENTIQKYDPTRGYLTDFAVTYGRRIWIANKDIPKPAGDFNQANWTSLRVDPNWIYTVRKGEFEIQSGQFINVDSNAAGNATLLLPLAPDEGDTIVVRDIGGRPGYNGILIKAQDTGASIVFGESRLREVRLTRPYSQIMLTFSNGAWRASLTDFGDTAKMVVPNGIVPTQVQAGDNVVRRYTSNSEIFITLPLFANSNDIINFTDLDGTSPINHMTVRTFDPTISIGTPGQTEVQVRTSGNGFLVYDSIDKIWRIFENDLRTRVRIITSDVTLMPNEHISVFGADNNTVKTINVTLPTDVAVGDTVTIAMNYMRKGQTVVIKASDGDTIASNLNLLQFPKRSEYPPDAAWVQSSS…
2607	RGYLTDFAVTYGRR	WKK95595.1	putative long tail fiber, proximal subunit	1e-06	112.49	MSDLLKQHFRATNGLDAGGNKVINVALADRNVKTDGVSVEYVIQENTIQKYDPTRGYLTDFAVTYGRRIWIANKDIPKPAGDFNQANWTSLRVDPNWIYTVRKGEFEIQSGQFINVDSNAAGNATLLLPLAPDEGDTIVVRDIGGRPGYNGILIKAQDTGASIVFGESRLREVRLTRPYSQIMLTFSNGAWRASLTDFGDTAKMVVPNGIVPTQVQAGDNVVRRYTSNSEIFITLPLFANSNDIINFTDLDGTSPINHMTVRTFDPTISIGTPGQTEVQVRTSGNGFLVYDSIDKIWRIFENDLRTRVRIITSDVTLMPNEHISVFGADNNTVKTINVTLPTDVAVGDTVTIAMNYMRKGQTVVIKASDGDTIASNLNLLQFPKRSEYPPDAAWVQSSS…
2609	KAYDTGMLGGQTPDKY	WKK95595.1	putative long tail fiber, proximal subunit	9e-08	111.47	MSDLLKQHFRATNGLDAGGNKVINVALADRNVKTDGVSVEYVIQENTIQKYDPTRGYLTDFAVTYGRRIWIANKDIPKPAGDFNQANWTSLRVDPNWIYTVRKGEFEIQSGQFINVDSNAAGNATLLLPLAPDEGDTIVVRDIGGRPGYNGILIKAQDTGASIVFGESRLREVRLTRPYSQIMLTFSNGAWRASLTDFGDTAKMVVPNGIVPTQVQAGDNVVRRYTSNSEIFITLPLFANSNDIINFTDLDGTSPINHMTVRTFDPTISIGTPGQTEVQVRTSGNGFLVYDSIDKIWRIFENDLRTRVRIITSDVTLMPNEHISVFGADNNTVKTINVTLPTDVAVGDTVTIAMNYMRKGQTVVIKASDGDTIASNLNLLQFPKRSEYPPDAAWVQSSS…
2612	LAQYATQAQVDAGTLSDRI	WKK95595.1	putative long tail fiber, proximal subunit	7e-09	110.98	MSDLLKQHFRATNGLDAGGNKVINVALADRNVKTDGVSVEYVIQENTIQKYDPTRGYLTDFAVTYGRRIWIANKDIPKPAGDFNQANWTSLRVDPNWIYTVRKGEFEIQSGQFINVDSNAAGNATLLLPLAPDEGDTIVVRDIGGRPGYNGILIKAQDTGASIVFGESRLREVRLTRPYSQIMLTFSNGAWRASLTDFGDTAKMVVPNGIVPTQVQAGDNVVRRYTSNSEIFITLPLFANSNDIINFTDLDGTSPINHMTVRTFDPTISIGTPGQTEVQVRTSGNGFLVYDSIDKIWRIFENDLRTRVRIITSDVTLMPNEHISVFGADNNTVKTINVTLPTDVAVGDTVTIAMNYMRKGQTVVIKASDGDTIASNLNLLQFPKRSEYPPDAAWVQSSS…
2614	RNGTPASSNIPTVVTPEALHKK	WKK95595.1	putative long tail fiber, proximal subunit	1e-11	110.35	MSDLLKQHFRATNGLDAGGNKVINVALADRNVKTDGVSVEYVIQENTIQKYDPTRGYLTDFAVTYGRRIWIANKDIPKPAGDFNQANWTSLRVDPNWIYTVRKGEFEIQSGQFINVDSNAAGNATLLLPLAPDEGDTIVVRDIGGRPGYNGILIKAQDTGASIVFGESRLREVRLTRPYSQIMLTFSNGAWRASLTDFGDTAKMVVPNGIVPTQVQAGDNVVRRYTSNSEIFITLPLFANSNDIINFTDLDGTSPINHMTVRTFDPTISIGTPGQTEVQVRTSGNGFLVYDSIDKIWRIFENDLRTRVRIITSDVTLMPNEHISVFGADNNTVKTINVTLPTDVAVGDTVTIAMNYMRKGQTVVIKASDGDTIASNLNLLQFPKRSEYPPDAAWVQSSS…
2616	KGNDTNGSTLPDNGYASKG	WKK95595.1	putative long tail fiber, proximal subunit	2e-09	110.21	MSDLLKQHFRATNGLDAGGNKVINVALADRNVKTDGVSVEYVIQENTIQKYDPTRGYLTDFAVTYGRRIWIANKDIPKPAGDFNQANWTSLRVDPNWIYTVRKGEFEIQSGQFINVDSNAAGNATLLLPLAPDEGDTIVVRDIGGRPGYNGILIKAQDTGASIVFGESRLREVRLTRPYSQIMLTFSNGAWRASLTDFGDTAKMVVPNGIVPTQVQAGDNVVRRYTSNSEIFITLPLFANSNDIINFTDLDGTSPINHMTVRTFDPTISIGTPGQTEVQVRTSGNGFLVYDSIDKIWRIFENDLRTRVRIITSDVTLMPNEHISVFGADNNTVKTINVTLPTDVAVGDTVTIAMNYMRKGQTVVIKASDGDTIASNLNLLQFPKRSEYPPDAAWVQSSS…
2622	KNGTGTTAASQTYTFGGNGTLEVPNEVSTKT	WKK95595.1	putative long tail fiber, proximal subunit	1e-16	107.41	MSDLLKQHFRATNGLDAGGNKVINVALADRNVKTDGVSVEYVIQENTIQKYDPTRGYLTDFAVTYGRRIWIANKDIPKPAGDFNQANWTSLRVDPNWIYTVRKGEFEIQSGQFINVDSNAAGNATLLLPLAPDEGDTIVVRDIGGRPGYNGILIKAQDTGASIVFGESRLREVRLTRPYSQIMLTFSNGAWRASLTDFGDTAKMVVPNGIVPTQVQAGDNVVRRYTSNSEIFITLPLFANSNDIINFTDLDGTSPINHMTVRTFDPTISIGTPGQTEVQVRTSGNGFLVYDSIDKIWRIFENDLRTRVRIITSDVTLMPNEHISVFGADNNTVKTINVTLPTDVAVGDTVTIAMNYMRKGQTVVIKASDGDTIASNLNLLQFPKRSEYPPDAAWVQSSS…
2623	KMDAGTDDFTIVTPKK	WKK95595.1	putative long tail fiber, proximal subunit	2e-07	106.93	MSDLLKQHFRATNGLDAGGNKVINVALADRNVKTDGVSVEYVIQENTIQKYDPTRGYLTDFAVTYGRRIWIANKDIPKPAGDFNQANWTSLRVDPNWIYTVRKGEFEIQSGQFINVDSNAAGNATLLLPLAPDEGDTIVVRDIGGRPGYNGILIKAQDTGASIVFGESRLREVRLTRPYSQIMLTFSNGAWRASLTDFGDTAKMVVPNGIVPTQVQAGDNVVRRYTSNSEIFITLPLFANSNDIINFTDLDGTSPINHMTVRTFDPTISIGTPGQTEVQVRTSGNGFLVYDSIDKIWRIFENDLRTRVRIITSDVTLMPNEHISVFGADNNTVKTINVTLPTDVAVGDTVTIAMNYMRKGQTVVIKASDGDTIASNLNLLQFPKRSEYPPDAAWVQSSS…
2624	IIYAEPQTASAGNLKV	WKK95595.1	putative long tail fiber, proximal subunit	3e-07	106.72	MSDLLKQHFRATNGLDAGGNKVINVALADRNVKTDGVSVEYVIQENTIQKYDPTRGYLTDFAVTYGRRIWIANKDIPKPAGDFNQANWTSLRVDPNWIYTVRKGEFEIQSGQFINVDSNAAGNATLLLPLAPDEGDTIVVRDIGGRPGYNGILIKAQDTGASIVFGESRLREVRLTRPYSQIMLTFSNGAWRASLTDFGDTAKMVVPNGIVPTQVQAGDNVVRRYTSNSEIFITLPLFANSNDIINFTDLDGTSPINHMTVRTFDPTISIGTPGQTEVQVRTSGNGFLVYDSIDKIWRIFENDLRTRVRIITSDVTLMPNEHISVFGADNNTVKTINVTLPTDVAVGDTVTIAMNYMRKGQTVVIKASDGDTIASNLNLLQFPKRSEYPPDAAWVQSSS…
2625	KMVVPNGIVPTQVQAGDNVVRR	WKK95595.1	putative long tail fiber, proximal subunit	2e-11	106.69	MSDLLKQHFRATNGLDAGGNKVINVALADRNVKTDGVSVEYVIQENTIQKYDPTRGYLTDFAVTYGRRIWIANKDIPKPAGDFNQANWTSLRVDPNWIYTVRKGEFEIQSGQFINVDSNAAGNATLLLPLAPDEGDTIVVRDIGGRPGYNGILIKAQDTGASIVFGESRLREVRLTRPYSQIMLTFSNGAWRASLTDFGDTAKMVVPNGIVPTQVQAGDNVVRRYTSNSEIFITLPLFANSNDIINFTDLDGTSPINHMTVRTFDPTISIGTPGQTEVQVRTSGNGFLVYDSIDKIWRIFENDLRTRVRIITSDVTLMPNEHISVFGADNNTVKTINVTLPTDVAVGDTVTIAMNYMRKGQTVVIKASDGDTIASNLNLLQFPKRSEYPPDAAWVQSSS…
2626	KKVATDGAIGLIQIATQTEVNAGGVTNKA	WKK95595.1	putative long tail fiber, proximal subunit	8e-15	105.29	MSDLLKQHFRATNGLDAGGNKVINVALADRNVKTDGVSVEYVIQENTIQKYDPTRGYLTDFAVTYGRRIWIANKDIPKPAGDFNQANWTSLRVDPNWIYTVRKGEFEIQSGQFINVDSNAAGNATLLLPLAPDEGDTIVVRDIGGRPGYNGILIKAQDTGASIVFGESRLREVRLTRPYSQIMLTFSNGAWRASLTDFGDTAKMVVPNGIVPTQVQAGDNVVRRYTSNSEIFITLPLFANSNDIINFTDLDGTSPINHMTVRTFDPTISIGTPGQTEVQVRTSGNGFLVYDSIDKIWRIFENDLRTRVRIITSDVTLMPNEHISVFGADNNTVKTINVTLPTDVAVGDTVTIAMNYMRKGQTVVIKASDGDTIASNLNLLQFPKRSEYPPDAAWVQSSS…
2635	RIITSDVTLMPNEHISVFGADNNTVKT	WKK95595.1	putative long tail fiber, proximal subunit	5e-15	100.96	MSDLLKQHFRATNGLDAGGNKVINVALADRNVKTDGVSVEYVIQENTIQKYDPTRGYLTDFAVTYGRRIWIANKDIPKPAGDFNQANWTSLRVDPNWIYTVRKGEFEIQSGQFINVDSNAAGNATLLLPLAPDEGDTIVVRDIGGRPGYNGILIKAQDTGASIVFGESRLREVRLTRPYSQIMLTFSNGAWRASLTDFGDTAKMVVPNGIVPTQVQAGDNVVRRYTSNSEIFITLPLFANSNDIINFTDLDGTSPINHMTVRTFDPTISIGTPGQTEVQVRTSGNGFLVYDSIDKIWRIFENDLRTRVRIITSDVTLMPNEHISVFGADNNTVKTINVTLPTDVAVGDTVTIAMNYMRKGQTVVIKASDGDTIASNLNLLQFPKRSEYPPDAAWVQSSS…
2638	RSSAGTGIFDHSDYKN	WKK95595.1	putative long tail fiber, proximal subunit	2e-07	100.48	MSDLLKQHFRATNGLDAGGNKVINVALADRNVKTDGVSVEYVIQENTIQKYDPTRGYLTDFAVTYGRRIWIANKDIPKPAGDFNQANWTSLRVDPNWIYTVRKGEFEIQSGQFINVDSNAAGNATLLLPLAPDEGDTIVVRDIGGRPGYNGILIKAQDTGASIVFGESRLREVRLTRPYSQIMLTFSNGAWRASLTDFGDTAKMVVPNGIVPTQVQAGDNVVRRYTSNSEIFITLPLFANSNDIINFTDLDGTSPINHMTVRTFDPTISIGTPGQTEVQVRTSGNGFLVYDSIDKIWRIFENDLRTRVRIITSDVTLMPNEHISVFGADNNTVKTINVTLPTDVAVGDTVTIAMNYMRKGQTVVIKASDGDTIASNLNLLQFPKRSEYPPDAAWVQSSS…
2639	VPNGIVPTQVQAGDNVVRR	WKK95595.1	putative long tail fiber, proximal subunit	3e-09	100.31	MSDLLKQHFRATNGLDAGGNKVINVALADRNVKTDGVSVEYVIQENTIQKYDPTRGYLTDFAVTYGRRIWIANKDIPKPAGDFNQANWTSLRVDPNWIYTVRKGEFEIQSGQFINVDSNAAGNATLLLPLAPDEGDTIVVRDIGGRPGYNGILIKAQDTGASIVFGESRLREVRLTRPYSQIMLTFSNGAWRASLTDFGDTAKMVVPNGIVPTQVQAGDNVVRRYTSNSEIFITLPLFANSNDIINFTDLDGTSPINHMTVRTFDPTISIGTPGQTEVQVRTSGNGFLVYDSIDKIWRIFENDLRTRVRIITSDVTLMPNEHISVFGADNNTVKTINVTLPTDVAVGDTVTIAMNYMRKGQTVVIKASDGDTIASNLNLLQFPKRSEYPPDAAWVQSSS…
2641	KMDAGTDDFTIVTPKK	WKK95595.1	putative long tail fiber, proximal subunit	2e-07	100.12	MSDLLKQHFRATNGLDAGGNKVINVALADRNVKTDGVSVEYVIQENTIQKYDPTRGYLTDFAVTYGRRIWIANKDIPKPAGDFNQANWTSLRVDPNWIYTVRKGEFEIQSGQFINVDSNAAGNATLLLPLAPDEGDTIVVRDIGGRPGYNGILIKAQDTGASIVFGESRLREVRLTRPYSQIMLTFSNGAWRASLTDFGDTAKMVVPNGIVPTQVQAGDNVVRRYTSNSEIFITLPLFANSNDIINFTDLDGTSPINHMTVRTFDPTISIGTPGQTEVQVRTSGNGFLVYDSIDKIWRIFENDLRTRVRIITSDVTLMPNEHISVFGADNNTVKTINVTLPTDVAVGDTVTIAMNYMRKGQTVVIKASDGDTIASNLNLLQFPKRSEYPPDAAWVQSSS…
2642	KASDGDTIASNLNLLQFPKR	WKK95595.1	putative long tail fiber, proximal subunit	3e-10	100.06	MSDLLKQHFRATNGLDAGGNKVINVALADRNVKTDGVSVEYVIQENTIQKYDPTRGYLTDFAVTYGRRIWIANKDIPKPAGDFNQANWTSLRVDPNWIYTVRKGEFEIQSGQFINVDSNAAGNATLLLPLAPDEGDTIVVRDIGGRPGYNGILIKAQDTGASIVFGESRLREVRLTRPYSQIMLTFSNGAWRASLTDFGDTAKMVVPNGIVPTQVQAGDNVVRRYTSNSEIFITLPLFANSNDIINFTDLDGTSPINHMTVRTFDPTISIGTPGQTEVQVRTSGNGFLVYDSIDKIWRIFENDLRTRVRIITSDVTLMPNEHISVFGADNNTVKTINVTLPTDVAVGDTVTIAMNYMRKGQTVVIKASDGDTIASNLNLLQFPKRSEYPPDAAWVQSSS…
2644	RIATSSEVNQSTTASYLDNVIVTPKK	WKK95595.1	putative long tail fiber, proximal subunit	3e-13	100	MSDLLKQHFRATNGLDAGGNKVINVALADRNVKTDGVSVEYVIQENTIQKYDPTRGYLTDFAVTYGRRIWIANKDIPKPAGDFNQANWTSLRVDPNWIYTVRKGEFEIQSGQFINVDSNAAGNATLLLPLAPDEGDTIVVRDIGGRPGYNGILIKAQDTGASIVFGESRLREVRLTRPYSQIMLTFSNGAWRASLTDFGDTAKMVVPNGIVPTQVQAGDNVVRRYTSNSEIFITLPLFANSNDIINFTDLDGTSPINHMTVRTFDPTISIGTPGQTEVQVRTSGNGFLVYDSIDKIWRIFENDLRTRVRIITSDVTLMPNEHISVFGADNNTVKTINVTLPTDVAVGDTVTIAMNYMRKGQTVVIKASDGDTIASNLNLLQFPKRSEYPPDAAWVQSSS…
2645	RSSGNAIVGGTVMVKD	WKK95595.1	putative long tail fiber, proximal subunit	7e-07	99.81	MSDLLKQHFRATNGLDAGGNKVINVALADRNVKTDGVSVEYVIQENTIQKYDPTRGYLTDFAVTYGRRIWIANKDIPKPAGDFNQANWTSLRVDPNWIYTVRKGEFEIQSGQFINVDSNAAGNATLLLPLAPDEGDTIVVRDIGGRPGYNGILIKAQDTGASIVFGESRLREVRLTRPYSQIMLTFSNGAWRASLTDFGDTAKMVVPNGIVPTQVQAGDNVVRRYTSNSEIFITLPLFANSNDIINFTDLDGTSPINHMTVRTFDPTISIGTPGQTEVQVRTSGNGFLVYDSIDKIWRIFENDLRTRVRIITSDVTLMPNEHISVFGADNNTVKTINVTLPTDVAVGDTVTIAMNYMRKGQTVVIKASDGDTIASNLNLLQFPKRSEYPPDAAWVQSSS…
2646	QYATQAQVDAGTLSDRI	WKK95595.1	putative long tail fiber, proximal subunit	9e-08	99.78	MSDLLKQHFRATNGLDAGGNKVINVALADRNVKTDGVSVEYVIQENTIQKYDPTRGYLTDFAVTYGRRIWIANKDIPKPAGDFNQANWTSLRVDPNWIYTVRKGEFEIQSGQFINVDSNAAGNATLLLPLAPDEGDTIVVRDIGGRPGYNGILIKAQDTGASIVFGESRLREVRLTRPYSQIMLTFSNGAWRASLTDFGDTAKMVVPNGIVPTQVQAGDNVVRRYTSNSEIFITLPLFANSNDIINFTDLDGTSPINHMTVRTFDPTISIGTPGQTEVQVRTSGNGFLVYDSIDKIWRIFENDLRTRVRIITSDVTLMPNEHISVFGADNNTVKTINVTLPTDVAVGDTVTIAMNYMRKGQTVVIKASDGDTIASNLNLLQFPKRSEYPPDAAWVQSSS…
2647	KDVQMLAVEGLNSIFGAQSQSAFI	WKK95595.1	putative long tail fiber, proximal subunit	1e-12	99.67	MSDLLKQHFRATNGLDAGGNKVINVALADRNVKTDGVSVEYVIQENTIQKYDPTRGYLTDFAVTYGRRIWIANKDIPKPAGDFNQANWTSLRVDPNWIYTVRKGEFEIQSGQFINVDSNAAGNATLLLPLAPDEGDTIVVRDIGGRPGYNGILIKAQDTGASIVFGESRLREVRLTRPYSQIMLTFSNGAWRASLTDFGDTAKMVVPNGIVPTQVQAGDNVVRRYTSNSEIFITLPLFANSNDIINFTDLDGTSPINHMTVRTFDPTISIGTPGQTEVQVRTSGNGFLVYDSIDKIWRIFENDLRTRVRIITSDVTLMPNEHISVFGADNNTVKTINVTLPTDVAVGDTVTIAMNYMRKGQTVVIKASDGDTIASNLNLLQFPKRSEYPPDAAWVQSSS…
2654	RIATSSEVNQSTTASYLDNVIVTPKKL	WKK95595.1	putative long tail fiber, proximal subunit	6e-14	98.59	MSDLLKQHFRATNGLDAGGNKVINVALADRNVKTDGVSVEYVIQENTIQKYDPTRGYLTDFAVTYGRRIWIANKDIPKPAGDFNQANWTSLRVDPNWIYTVRKGEFEIQSGQFINVDSNAAGNATLLLPLAPDEGDTIVVRDIGGRPGYNGILIKAQDTGASIVFGESRLREVRLTRPYSQIMLTFSNGAWRASLTDFGDTAKMVVPNGIVPTQVQAGDNVVRRYTSNSEIFITLPLFANSNDIINFTDLDGTSPINHMTVRTFDPTISIGTPGQTEVQVRTSGNGFLVYDSIDKIWRIFENDLRTRVRIITSDVTLMPNEHISVFGADNNTVKTINVTLPTDVAVGDTVTIAMNYMRKGQTVVIKASDGDTIASNLNLLQFPKRSEYPPDAAWVQSSS…
2659	NGIVPTQVQAGDNVVRR	WKK95595.1	putative long tail fiber, proximal subunit	6e-08	97.72	MSDLLKQHFRATNGLDAGGNKVINVALADRNVKTDGVSVEYVIQENTIQKYDPTRGYLTDFAVTYGRRIWIANKDIPKPAGDFNQANWTSLRVDPNWIYTVRKGEFEIQSGQFINVDSNAAGNATLLLPLAPDEGDTIVVRDIGGRPGYNGILIKAQDTGASIVFGESRLREVRLTRPYSQIMLTFSNGAWRASLTDFGDTAKMVVPNGIVPTQVQAGDNVVRRYTSNSEIFITLPLFANSNDIINFTDLDGTSPINHMTVRTFDPTISIGTPGQTEVQVRTSGNGFLVYDSIDKIWRIFENDLRTRVRIITSDVTLMPNEHISVFGADNNTVKTINVTLPTDVAVGDTVTIAMNYMRKGQTVVIKASDGDTIASNLNLLQFPKRSEYPPDAAWVQSSS…
2660	RVKNGTGTTAASQTYTFGGNGTLEVPNEVSTKT	WKK95595.1	putative long tail fiber, proximal subunit	4e-18	96.68	MSDLLKQHFRATNGLDAGGNKVINVALADRNVKTDGVSVEYVIQENTIQKYDPTRGYLTDFAVTYGRRIWIANKDIPKPAGDFNQANWTSLRVDPNWIYTVRKGEFEIQSGQFINVDSNAAGNATLLLPLAPDEGDTIVVRDIGGRPGYNGILIKAQDTGASIVFGESRLREVRLTRPYSQIMLTFSNGAWRASLTDFGDTAKMVVPNGIVPTQVQAGDNVVRRYTSNSEIFITLPLFANSNDIINFTDLDGTSPINHMTVRTFDPTISIGTPGQTEVQVRTSGNGFLVYDSIDKIWRIFENDLRTRVRIITSDVTLMPNEHISVFGADNNTVKTINVTLPTDVAVGDTVTIAMNYMRKGQTVVIKASDGDTIASNLNLLQFPKRSEYPPDAAWVQSSS…
2663	KNGTGTTAASQTYTFGGNGTLEVPNEVSTKT	WKK95595.1	putative long tail fiber, proximal subunit	1e-16	96.39	MSDLLKQHFRATNGLDAGGNKVINVALADRNVKTDGVSVEYVIQENTIQKYDPTRGYLTDFAVTYGRRIWIANKDIPKPAGDFNQANWTSLRVDPNWIYTVRKGEFEIQSGQFINVDSNAAGNATLLLPLAPDEGDTIVVRDIGGRPGYNGILIKAQDTGASIVFGESRLREVRLTRPYSQIMLTFSNGAWRASLTDFGDTAKMVVPNGIVPTQVQAGDNVVRRYTSNSEIFITLPLFANSNDIINFTDLDGTSPINHMTVRTFDPTISIGTPGQTEVQVRTSGNGFLVYDSIDKIWRIFENDLRTRVRIITSDVTLMPNEHISVFGADNNTVKTINVTLPTDVAVGDTVTIAMNYMRKGQTVVIKASDGDTIASNLNLLQFPKRSEYPPDAAWVQSSS…
2665	KDVQMLAVEGLNSIFGAQSQS	WKK95595.1	putative long tail fiber, proximal subunit	3e-10	96.24	MSDLLKQHFRATNGLDAGGNKVINVALADRNVKTDGVSVEYVIQENTIQKYDPTRGYLTDFAVTYGRRIWIANKDIPKPAGDFNQANWTSLRVDPNWIYTVRKGEFEIQSGQFINVDSNAAGNATLLLPLAPDEGDTIVVRDIGGRPGYNGILIKAQDTGASIVFGESRLREVRLTRPYSQIMLTFSNGAWRASLTDFGDTAKMVVPNGIVPTQVQAGDNVVRRYTSNSEIFITLPLFANSNDIINFTDLDGTSPINHMTVRTFDPTISIGTPGQTEVQVRTSGNGFLVYDSIDKIWRIFENDLRTRVRIITSDVTLMPNEHISVFGADNNTVKTINVTLPTDVAVGDTVTIAMNYMRKGQTVVIKASDGDTIASNLNLLQFPKRSEYPPDAAWVQSSS…
2666	RYTSNSEIFITLPLFANSNDIINFTDLDGTSPINHMTVRT	WKK95595.1	putative long tail fiber, proximal subunit	3e-24	95.76	MSDLLKQHFRATNGLDAGGNKVINVALADRNVKTDGVSVEYVIQENTIQKYDPTRGYLTDFAVTYGRRIWIANKDIPKPAGDFNQANWTSLRVDPNWIYTVRKGEFEIQSGQFINVDSNAAGNATLLLPLAPDEGDTIVVRDIGGRPGYNGILIKAQDTGASIVFGESRLREVRLTRPYSQIMLTFSNGAWRASLTDFGDTAKMVVPNGIVPTQVQAGDNVVRRYTSNSEIFITLPLFANSNDIINFTDLDGTSPINHMTVRTFDPTISIGTPGQTEVQVRTSGNGFLVYDSIDKIWRIFENDLRTRVRIITSDVTLMPNEHISVFGADNNTVKTINVTLPTDVAVGDTVTIAMNYMRKGQTVVIKASDGDTIASNLNLLQFPKRSEYPPDAAWVQSSS…
2673	KTAAGGVLTQVGVTTNNTYQLWTPYPPTTETADKRF	WKK95595.1	putative long tail fiber, proximal subunit	2e-21	94.75	MSDLLKQHFRATNGLDAGGNKVINVALADRNVKTDGVSVEYVIQENTIQKYDPTRGYLTDFAVTYGRRIWIANKDIPKPAGDFNQANWTSLRVDPNWIYTVRKGEFEIQSGQFINVDSNAAGNATLLLPLAPDEGDTIVVRDIGGRPGYNGILIKAQDTGASIVFGESRLREVRLTRPYSQIMLTFSNGAWRASLTDFGDTAKMVVPNGIVPTQVQAGDNVVRRYTSNSEIFITLPLFANSNDIINFTDLDGTSPINHMTVRTFDPTISIGTPGQTEVQVRTSGNGFLVYDSIDKIWRIFENDLRTRVRIITSDVTLMPNEHISVFGADNNTVKTINVTLPTDVAVGDTVTIAMNYMRKGQTVVIKASDGDTIASNLNLLQFPKRSEYPPDAAWVQSSS…
2674	DPANPSTLVVTGYEEKT	WKK95595.1	putative long tail fiber, proximal subunit	3e-08	94.73	MSDLLKQHFRATNGLDAGGNKVINVALADRNVKTDGVSVEYVIQENTIQKYDPTRGYLTDFAVTYGRRIWIANKDIPKPAGDFNQANWTSLRVDPNWIYTVRKGEFEIQSGQFINVDSNAAGNATLLLPLAPDEGDTIVVRDIGGRPGYNGILIKAQDTGASIVFGESRLREVRLTRPYSQIMLTFSNGAWRASLTDFGDTAKMVVPNGIVPTQVQAGDNVVRRYTSNSEIFITLPLFANSNDIINFTDLDGTSPINHMTVRTFDPTISIGTPGQTEVQVRTSGNGFLVYDSIDKIWRIFENDLRTRVRIITSDVTLMPNEHISVFGADNNTVKTINVTLPTDVAVGDTVTIAMNYMRKGQTVVIKASDGDTIASNLNLLQFPKRSEYPPDAAWVQSSS…
2676	RNGTPASSNIPTVVTPEALHKK	WKK95595.1	putative long tail fiber, proximal subunit	1e-11	94.12	MSDLLKQHFRATNGLDAGGNKVINVALADRNVKTDGVSVEYVIQENTIQKYDPTRGYLTDFAVTYGRRIWIANKDIPKPAGDFNQANWTSLRVDPNWIYTVRKGEFEIQSGQFINVDSNAAGNATLLLPLAPDEGDTIVVRDIGGRPGYNGILIKAQDTGASIVFGESRLREVRLTRPYSQIMLTFSNGAWRASLTDFGDTAKMVVPNGIVPTQVQAGDNVVRRYTSNSEIFITLPLFANSNDIINFTDLDGTSPINHMTVRTFDPTISIGTPGQTEVQVRTSGNGFLVYDSIDKIWRIFENDLRTRVRIITSDVTLMPNEHISVFGADNNTVKTINVTLPTDVAVGDTVTIAMNYMRKGQTVVIKASDGDTIASNLNLLQFPKRSEYPPDAAWVQSSS…
2678	RTSGNGFLVYDSIDKI	WKK95595.1	putative long tail fiber, proximal subunit	3e-07	94	MSDLLKQHFRATNGLDAGGNKVINVALADRNVKTDGVSVEYVIQENTIQKYDPTRGYLTDFAVTYGRRIWIANKDIPKPAGDFNQANWTSLRVDPNWIYTVRKGEFEIQSGQFINVDSNAAGNATLLLPLAPDEGDTIVVRDIGGRPGYNGILIKAQDTGASIVFGESRLREVRLTRPYSQIMLTFSNGAWRASLTDFGDTAKMVVPNGIVPTQVQAGDNVVRRYTSNSEIFITLPLFANSNDIINFTDLDGTSPINHMTVRTFDPTISIGTPGQTEVQVRTSGNGFLVYDSIDKIWRIFENDLRTRVRIITSDVTLMPNEHISVFGADNNTVKTINVTLPTDVAVGDTVTIAMNYMRKGQTVVIKASDGDTIASNLNLLQFPKRSEYPPDAAWVQSSS…
2683	RIITSDVTLMPNEHISVFGADNNTVKT	WKK95595.1	putative long tail fiber, proximal subunit	5e-15	93.15	MSDLLKQHFRATNGLDAGGNKVINVALADRNVKTDGVSVEYVIQENTIQKYDPTRGYLTDFAVTYGRRIWIANKDIPKPAGDFNQANWTSLRVDPNWIYTVRKGEFEIQSGQFINVDSNAAGNATLLLPLAPDEGDTIVVRDIGGRPGYNGILIKAQDTGASIVFGESRLREVRLTRPYSQIMLTFSNGAWRASLTDFGDTAKMVVPNGIVPTQVQAGDNVVRRYTSNSEIFITLPLFANSNDIINFTDLDGTSPINHMTVRTFDPTISIGTPGQTEVQVRTSGNGFLVYDSIDKIWRIFENDLRTRVRIITSDVTLMPNEHISVFGADNNTVKTINVTLPTDVAVGDTVTIAMNYMRKGQTVVIKASDGDTIASNLNLLQFPKRSEYPPDAAWVQSSS…
2684	KGEFEAGTSSTVMVNPKL	WKK95595.1	putative long tail fiber, proximal subunit	1e-07	92.67	MSDLLKQHFRATNGLDAGGNKVINVALADRNVKTDGVSVEYVIQENTIQKYDPTRGYLTDFAVTYGRRIWIANKDIPKPAGDFNQANWTSLRVDPNWIYTVRKGEFEIQSGQFINVDSNAAGNATLLLPLAPDEGDTIVVRDIGGRPGYNGILIKAQDTGASIVFGESRLREVRLTRPYSQIMLTFSNGAWRASLTDFGDTAKMVVPNGIVPTQVQAGDNVVRRYTSNSEIFITLPLFANSNDIINFTDLDGTSPINHMTVRTFDPTISIGTPGQTEVQVRTSGNGFLVYDSIDKIWRIFENDLRTRVRIITSDVTLMPNEHISVFGADNNTVKTINVTLPTDVAVGDTVTIAMNYMRKGQTVVIKASDGDTIASNLNLLQFPKRSEYPPDAAWVQSSS…
2688	RSRDADTQIFAQDSTGSYPILTTKN	WKK95595.1	putative long tail fiber, proximal subunit	1e-13	92.26	MSDLLKQHFRATNGLDAGGNKVINVALADRNVKTDGVSVEYVIQENTIQKYDPTRGYLTDFAVTYGRRIWIANKDIPKPAGDFNQANWTSLRVDPNWIYTVRKGEFEIQSGQFINVDSNAAGNATLLLPLAPDEGDTIVVRDIGGRPGYNGILIKAQDTGASIVFGESRLREVRLTRPYSQIMLTFSNGAWRASLTDFGDTAKMVVPNGIVPTQVQAGDNVVRRYTSNSEIFITLPLFANSNDIINFTDLDGTSPINHMTVRTFDPTISIGTPGQTEVQVRTSGNGFLVYDSIDKIWRIFENDLRTRVRIITSDVTLMPNEHISVFGADNNTVKTINVTLPTDVAVGDTVTIAMNYMRKGQTVVIKASDGDTIASNLNLLQFPKRSEYPPDAAWVQSSS…
2691	RIATSSEVNQSTTASYLDNVIVTPKKL	WKK95595.1	putative long tail fiber, proximal subunit	6e-14	92.05	MSDLLKQHFRATNGLDAGGNKVINVALADRNVKTDGVSVEYVIQENTIQKYDPTRGYLTDFAVTYGRRIWIANKDIPKPAGDFNQANWTSLRVDPNWIYTVRKGEFEIQSGQFINVDSNAAGNATLLLPLAPDEGDTIVVRDIGGRPGYNGILIKAQDTGASIVFGESRLREVRLTRPYSQIMLTFSNGAWRASLTDFGDTAKMVVPNGIVPTQVQAGDNVVRRYTSNSEIFITLPLFANSNDIINFTDLDGTSPINHMTVRTFDPTISIGTPGQTEVQVRTSGNGFLVYDSIDKIWRIFENDLRTRVRIITSDVTLMPNEHISVFGADNNTVKTINVTLPTDVAVGDTVTIAMNYMRKGQTVVIKASDGDTIASNLNLLQFPKRSEYPPDAAWVQSSS…
2693	KVATDGAIGLIQIATQTEVNAGGVTNKA	WKK95595.1	putative long tail fiber, proximal subunit	4e-14	91.55	MSDLLKQHFRATNGLDAGGNKVINVALADRNVKTDGVSVEYVIQENTIQKYDPTRGYLTDFAVTYGRRIWIANKDIPKPAGDFNQANWTSLRVDPNWIYTVRKGEFEIQSGQFINVDSNAAGNATLLLPLAPDEGDTIVVRDIGGRPGYNGILIKAQDTGASIVFGESRLREVRLTRPYSQIMLTFSNGAWRASLTDFGDTAKMVVPNGIVPTQVQAGDNVVRRYTSNSEIFITLPLFANSNDIINFTDLDGTSPINHMTVRTFDPTISIGTPGQTEVQVRTSGNGFLVYDSIDKIWRIFENDLRTRVRIITSDVTLMPNEHISVFGADNNTVKTINVTLPTDVAVGDTVTIAMNYMRKGQTVVIKASDGDTIASNLNLLQFPKRSEYPPDAAWVQSSS…
2694	QIATQTEVNAGGVTNKA	WKK95595.1	putative long tail fiber, proximal subunit	3e-07	91.48	MSDLLKQHFRATNGLDAGGNKVINVALADRNVKTDGVSVEYVIQENTIQKYDPTRGYLTDFAVTYGRRIWIANKDIPKPAGDFNQANWTSLRVDPNWIYTVRKGEFEIQSGQFINVDSNAAGNATLLLPLAPDEGDTIVVRDIGGRPGYNGILIKAQDTGASIVFGESRLREVRLTRPYSQIMLTFSNGAWRASLTDFGDTAKMVVPNGIVPTQVQAGDNVVRRYTSNSEIFITLPLFANSNDIINFTDLDGTSPINHMTVRTFDPTISIGTPGQTEVQVRTSGNGFLVYDSIDKIWRIFENDLRTRVRIITSDVTLMPNEHISVFGADNNTVKTINVTLPTDVAVGDTVTIAMNYMRKGQTVVIKASDGDTIASNLNLLQFPKRSEYPPDAAWVQSSS…
2695	RASLTDFGDTAKM	WKK95595.1	putative long tail fiber, proximal subunit	1e-04	91.42	MSDLLKQHFRATNGLDAGGNKVINVALADRNVKTDGVSVEYVIQENTIQKYDPTRGYLTDFAVTYGRRIWIANKDIPKPAGDFNQANWTSLRVDPNWIYTVRKGEFEIQSGQFINVDSNAAGNATLLLPLAPDEGDTIVVRDIGGRPGYNGILIKAQDTGASIVFGESRLREVRLTRPYSQIMLTFSNGAWRASLTDFGDTAKMVVPNGIVPTQVQAGDNVVRRYTSNSEIFITLPLFANSNDIINFTDLDGTSPINHMTVRTFDPTISIGTPGQTEVQVRTSGNGFLVYDSIDKIWRIFENDLRTRVRIITSDVTLMPNEHISVFGADNNTVKTINVTLPTDVAVGDTVTIAMNYMRKGQTVVIKASDGDTIASNLNLLQFPKRSEYPPDAAWVQSSS…
2697	KTAAGGVLTQVGVTTNNTYQ	WKK95595.1	putative long tail fiber, proximal subunit	3e-09	90.73	MSDLLKQHFRATNGLDAGGNKVINVALADRNVKTDGVSVEYVIQENTIQKYDPTRGYLTDFAVTYGRRIWIANKDIPKPAGDFNQANWTSLRVDPNWIYTVRKGEFEIQSGQFINVDSNAAGNATLLLPLAPDEGDTIVVRDIGGRPGYNGILIKAQDTGASIVFGESRLREVRLTRPYSQIMLTFSNGAWRASLTDFGDTAKMVVPNGIVPTQVQAGDNVVRRYTSNSEIFITLPLFANSNDIINFTDLDGTSPINHMTVRTFDPTISIGTPGQTEVQVRTSGNGFLVYDSIDKIWRIFENDLRTRVRIITSDVTLMPNEHISVFGADNNTVKTINVTLPTDVAVGDTVTIAMNYMRKGQTVVIKASDGDTIASNLNLLQFPKRSEYPPDAAWVQSSS…
2698	KTAAGGVLTQVGVTTNNTYQLWTPYPPTTETADKRF	WKK95595.1	putative long tail fiber, proximal subunit	2e-21	90.51	MSDLLKQHFRATNGLDAGGNKVINVALADRNVKTDGVSVEYVIQENTIQKYDPTRGYLTDFAVTYGRRIWIANKDIPKPAGDFNQANWTSLRVDPNWIYTVRKGEFEIQSGQFINVDSNAAGNATLLLPLAPDEGDTIVVRDIGGRPGYNGILIKAQDTGASIVFGESRLREVRLTRPYSQIMLTFSNGAWRASLTDFGDTAKMVVPNGIVPTQVQAGDNVVRRYTSNSEIFITLPLFANSNDIINFTDLDGTSPINHMTVRTFDPTISIGTPGQTEVQVRTSGNGFLVYDSIDKIWRIFENDLRTRVRIITSDVTLMPNEHISVFGADNNTVKTINVTLPTDVAVGDTVTIAMNYMRKGQTVVIKASDGDTIASNLNLLQFPKRSEYPPDAAWVQSSS…
2699	KTINVTLPTDVAVGDTVTIAMNYMRK	WKK95595.1	putative long tail fiber, proximal subunit	1e-13	90.36	MSDLLKQHFRATNGLDAGGNKVINVALADRNVKTDGVSVEYVIQENTIQKYDPTRGYLTDFAVTYGRRIWIANKDIPKPAGDFNQANWTSLRVDPNWIYTVRKGEFEIQSGQFINVDSNAAGNATLLLPLAPDEGDTIVVRDIGGRPGYNGILIKAQDTGASIVFGESRLREVRLTRPYSQIMLTFSNGAWRASLTDFGDTAKMVVPNGIVPTQVQAGDNVVRRYTSNSEIFITLPLFANSNDIINFTDLDGTSPINHMTVRTFDPTISIGTPGQTEVQVRTSGNGFLVYDSIDKIWRIFENDLRTRVRIITSDVTLMPNEHISVFGADNNTVKTINVTLPTDVAVGDTVTIAMNYMRKGQTVVIKASDGDTIASNLNLLQFPKRSEYPPDAAWVQSSS…
2700	DPTISIGTPGQTEVQVRT	WKK95595.1	putative long tail fiber, proximal subunit	2e-08	90.32	MSDLLKQHFRATNGLDAGGNKVINVALADRNVKTDGVSVEYVIQENTIQKYDPTRGYLTDFAVTYGRRIWIANKDIPKPAGDFNQANWTSLRVDPNWIYTVRKGEFEIQSGQFINVDSNAAGNATLLLPLAPDEGDTIVVRDIGGRPGYNGILIKAQDTGASIVFGESRLREVRLTRPYSQIMLTFSNGAWRASLTDFGDTAKMVVPNGIVPTQVQAGDNVVRRYTSNSEIFITLPLFANSNDIINFTDLDGTSPINHMTVRTFDPTISIGTPGQTEVQVRTSGNGFLVYDSIDKIWRIFENDLRTRVRIITSDVTLMPNEHISVFGADNNTVKTINVTLPTDVAVGDTVTIAMNYMRKGQTVVIKASDGDTIASNLNLLQFPKRSEYPPDAAWVQSSS…
2703	KGNDTNGSTLPDNGYASKG	WKK95595.1	putative long tail fiber, proximal subunit	2e-09	90.04	MSDLLKQHFRATNGLDAGGNKVINVALADRNVKTDGVSVEYVIQENTIQKYDPTRGYLTDFAVTYGRRIWIANKDIPKPAGDFNQANWTSLRVDPNWIYTVRKGEFEIQSGQFINVDSNAAGNATLLLPLAPDEGDTIVVRDIGGRPGYNGILIKAQDTGASIVFGESRLREVRLTRPYSQIMLTFSNGAWRASLTDFGDTAKMVVPNGIVPTQVQAGDNVVRRYTSNSEIFITLPLFANSNDIINFTDLDGTSPINHMTVRTFDPTISIGTPGQTEVQVRTSGNGFLVYDSIDKIWRIFENDLRTRVRIITSDVTLMPNEHISVFGADNNTVKTINVTLPTDVAVGDTVTIAMNYMRKGQTVVIKASDGDTIASNLNLLQFPKRSEYPPDAAWVQSSS…
2707	KNGTGTTAASQTYTFGGNGTLEVPNEVSTKT	WKK95595.1	putative long tail fiber, proximal subunit	1e-16	89.57	MSDLLKQHFRATNGLDAGGNKVINVALADRNVKTDGVSVEYVIQENTIQKYDPTRGYLTDFAVTYGRRIWIANKDIPKPAGDFNQANWTSLRVDPNWIYTVRKGEFEIQSGQFINVDSNAAGNATLLLPLAPDEGDTIVVRDIGGRPGYNGILIKAQDTGASIVFGESRLREVRLTRPYSQIMLTFSNGAWRASLTDFGDTAKMVVPNGIVPTQVQAGDNVVRRYTSNSEIFITLPLFANSNDIINFTDLDGTSPINHMTVRTFDPTISIGTPGQTEVQVRTSGNGFLVYDSIDKIWRIFENDLRTRVRIITSDVTLMPNEHISVFGADNNTVKTINVTLPTDVAVGDTVTIAMNYMRKGQTVVIKASDGDTIASNLNLLQFPKRSEYPPDAAWVQSSS…
2708	KPAGDFNQANWTSLRV	WKK95595.1	putative long tail fiber, proximal subunit	2e-08	89.43	MSDLLKQHFRATNGLDAGGNKVINVALADRNVKTDGVSVEYVIQENTIQKYDPTRGYLTDFAVTYGRRIWIANKDIPKPAGDFNQANWTSLRVDPNWIYTVRKGEFEIQSGQFINVDSNAAGNATLLLPLAPDEGDTIVVRDIGGRPGYNGILIKAQDTGASIVFGESRLREVRLTRPYSQIMLTFSNGAWRASLTDFGDTAKMVVPNGIVPTQVQAGDNVVRRYTSNSEIFITLPLFANSNDIINFTDLDGTSPINHMTVRTFDPTISIGTPGQTEVQVRTSGNGFLVYDSIDKIWRIFENDLRTRVRIITSDVTLMPNEHISVFGADNNTVKTINVTLPTDVAVGDTVTIAMNYMRKGQTVVIKASDGDTIASNLNLLQFPKRSEYPPDAAWVQSSS…
2711	RGIIYAEPQTASAGNLKV	WKK95595.1	putative long tail fiber, proximal subunit	8e-09	88.81	MSDLLKQHFRATNGLDAGGNKVINVALADRNVKTDGVSVEYVIQENTIQKYDPTRGYLTDFAVTYGRRIWIANKDIPKPAGDFNQANWTSLRVDPNWIYTVRKGEFEIQSGQFINVDSNAAGNATLLLPLAPDEGDTIVVRDIGGRPGYNGILIKAQDTGASIVFGESRLREVRLTRPYSQIMLTFSNGAWRASLTDFGDTAKMVVPNGIVPTQVQAGDNVVRRYTSNSEIFITLPLFANSNDIINFTDLDGTSPINHMTVRTFDPTISIGTPGQTEVQVRTSGNGFLVYDSIDKIWRIFENDLRTRVRIITSDVTLMPNEHISVFGADNNTVKTINVTLPTDVAVGDTVTIAMNYMRKGQTVVIKASDGDTIASNLNLLQFPKRSEYPPDAAWVQSSS…
2713	KISPTADTGNVHVRF	WKK95595.1	putative long tail fiber, proximal subunit	3e-07	88.42	MSDLLKQHFRATNGLDAGGNKVINVALADRNVKTDGVSVEYVIQENTIQKYDPTRGYLTDFAVTYGRRIWIANKDIPKPAGDFNQANWTSLRVDPNWIYTVRKGEFEIQSGQFINVDSNAAGNATLLLPLAPDEGDTIVVRDIGGRPGYNGILIKAQDTGASIVFGESRLREVRLTRPYSQIMLTFSNGAWRASLTDFGDTAKMVVPNGIVPTQVQAGDNVVRRYTSNSEIFITLPLFANSNDIINFTDLDGTSPINHMTVRTFDPTISIGTPGQTEVQVRTSGNGFLVYDSIDKIWRIFENDLRTRVRIITSDVTLMPNEHISVFGADNNTVKTINVTLPTDVAVGDTVTIAMNYMRKGQTVVIKASDGDTIASNLNLLQFPKRSEYPPDAAWVQSSS…
2719	KDVQMLAVEGLNSIFGAQSQSAFI	WKK95595.1	putative long tail fiber, proximal subunit	1e-12	87.48	MSDLLKQHFRATNGLDAGGNKVINVALADRNVKTDGVSVEYVIQENTIQKYDPTRGYLTDFAVTYGRRIWIANKDIPKPAGDFNQANWTSLRVDPNWIYTVRKGEFEIQSGQFINVDSNAAGNATLLLPLAPDEGDTIVVRDIGGRPGYNGILIKAQDTGASIVFGESRLREVRLTRPYSQIMLTFSNGAWRASLTDFGDTAKMVVPNGIVPTQVQAGDNVVRRYTSNSEIFITLPLFANSNDIINFTDLDGTSPINHMTVRTFDPTISIGTPGQTEVQVRTSGNGFLVYDSIDKIWRIFENDLRTRVRIITSDVTLMPNEHISVFGADNNTVKTINVTLPTDVAVGDTVTIAMNYMRKGQTVVIKASDGDTIASNLNLLQFPKRSEYPPDAAWVQSSS…
2720	RTSGNGFLVYDSIDKI	WKK95595.1	putative long tail fiber, proximal subunit	3e-07	87.37	MSDLLKQHFRATNGLDAGGNKVINVALADRNVKTDGVSVEYVIQENTIQKYDPTRGYLTDFAVTYGRRIWIANKDIPKPAGDFNQANWTSLRVDPNWIYTVRKGEFEIQSGQFINVDSNAAGNATLLLPLAPDEGDTIVVRDIGGRPGYNGILIKAQDTGASIVFGESRLREVRLTRPYSQIMLTFSNGAWRASLTDFGDTAKMVVPNGIVPTQVQAGDNVVRRYTSNSEIFITLPLFANSNDIINFTDLDGTSPINHMTVRTFDPTISIGTPGQTEVQVRTSGNGFLVYDSIDKIWRIFENDLRTRVRIITSDVTLMPNEHISVFGADNNTVKTINVTLPTDVAVGDTVTIAMNYMRKGQTVVIKASDGDTIASNLNLLQFPKRSEYPPDAAWVQSSS…
2724	KTINVTLPTDVAVGDTVTIAMNYM	WKK95595.1	putative long tail fiber, proximal subunit	4e-12	85.73	MSDLLKQHFRATNGLDAGGNKVINVALADRNVKTDGVSVEYVIQENTIQKYDPTRGYLTDFAVTYGRRIWIANKDIPKPAGDFNQANWTSLRVDPNWIYTVRKGEFEIQSGQFINVDSNAAGNATLLLPLAPDEGDTIVVRDIGGRPGYNGILIKAQDTGASIVFGESRLREVRLTRPYSQIMLTFSNGAWRASLTDFGDTAKMVVPNGIVPTQVQAGDNVVRRYTSNSEIFITLPLFANSNDIINFTDLDGTSPINHMTVRTFDPTISIGTPGQTEVQVRTSGNGFLVYDSIDKIWRIFENDLRTRVRIITSDVTLMPNEHISVFGADNNTVKTINVTLPTDVAVGDTVTIAMNYMRKGQTVVIKASDGDTIASNLNLLQFPKRSEYPPDAAWVQSSS…
2729	SPTADTGNVHVRF	WKK95595.1	putative long tail fiber, proximal subunit	6e-06	85.17	MSDLLKQHFRATNGLDAGGNKVINVALADRNVKTDGVSVEYVIQENTIQKYDPTRGYLTDFAVTYGRRIWIANKDIPKPAGDFNQANWTSLRVDPNWIYTVRKGEFEIQSGQFINVDSNAAGNATLLLPLAPDEGDTIVVRDIGGRPGYNGILIKAQDTGASIVFGESRLREVRLTRPYSQIMLTFSNGAWRASLTDFGDTAKMVVPNGIVPTQVQAGDNVVRRYTSNSEIFITLPLFANSNDIINFTDLDGTSPINHMTVRTFDPTISIGTPGQTEVQVRTSGNGFLVYDSIDKIWRIFENDLRTRVRIITSDVTLMPNEHISVFGADNNTVKTINVTLPTDVAVGDTVTIAMNYMRKGQTVVIKASDGDTIASNLNLLQFPKRSEYPPDAAWVQSSS…
2730	KGNDTNGSTLPDNGYASKG	WKK95595.1	putative long tail fiber, proximal subunit	2e-09	85.11	MSDLLKQHFRATNGLDAGGNKVINVALADRNVKTDGVSVEYVIQENTIQKYDPTRGYLTDFAVTYGRRIWIANKDIPKPAGDFNQANWTSLRVDPNWIYTVRKGEFEIQSGQFINVDSNAAGNATLLLPLAPDEGDTIVVRDIGGRPGYNGILIKAQDTGASIVFGESRLREVRLTRPYSQIMLTFSNGAWRASLTDFGDTAKMVVPNGIVPTQVQAGDNVVRRYTSNSEIFITLPLFANSNDIINFTDLDGTSPINHMTVRTFDPTISIGTPGQTEVQVRTSGNGFLVYDSIDKIWRIFENDLRTRVRIITSDVTLMPNEHISVFGADNNTVKTINVTLPTDVAVGDTVTIAMNYMRKGQTVVIKASDGDTIASNLNLLQFPKRSEYPPDAAWVQSSS…
2732	NNISVQNIIYANGGEVKI	WKK95595.1	putative long tail fiber, proximal subunit	5e-08	84.5	MSDLLKQHFRATNGLDAGGNKVINVALADRNVKTDGVSVEYVIQENTIQKYDPTRGYLTDFAVTYGRRIWIANKDIPKPAGDFNQANWTSLRVDPNWIYTVRKGEFEIQSGQFINVDSNAAGNATLLLPLAPDEGDTIVVRDIGGRPGYNGILIKAQDTGASIVFGESRLREVRLTRPYSQIMLTFSNGAWRASLTDFGDTAKMVVPNGIVPTQVQAGDNVVRRYTSNSEIFITLPLFANSNDIINFTDLDGTSPINHMTVRTFDPTISIGTPGQTEVQVRTSGNGFLVYDSIDKIWRIFENDLRTRVRIITSDVTLMPNEHISVFGADNNTVKTINVTLPTDVAVGDTVTIAMNYMRKGQTVVIKASDGDTIASNLNLLQFPKRSEYPPDAAWVQSSS…
2734	YTFGGNGTLEVPNEVSTKT	WKK95595.1	putative long tail fiber, proximal subunit	2e-09	84.4	MSDLLKQHFRATNGLDAGGNKVINVALADRNVKTDGVSVEYVIQENTIQKYDPTRGYLTDFAVTYGRRIWIANKDIPKPAGDFNQANWTSLRVDPNWIYTVRKGEFEIQSGQFINVDSNAAGNATLLLPLAPDEGDTIVVRDIGGRPGYNGILIKAQDTGASIVFGESRLREVRLTRPYSQIMLTFSNGAWRASLTDFGDTAKMVVPNGIVPTQVQAGDNVVRRYTSNSEIFITLPLFANSNDIINFTDLDGTSPINHMTVRTFDPTISIGTPGQTEVQVRTSGNGFLVYDSIDKIWRIFENDLRTRVRIITSDVTLMPNEHISVFGADNNTVKTINVTLPTDVAVGDTVTIAMNYMRKGQTVVIKASDGDTIASNLNLLQFPKRSEYPPDAAWVQSSS…
2735	YATQAQVDAGTLSDRI	WKK95595.1	putative long tail fiber, proximal subunit	4e-07	84.3	MSDLLKQHFRATNGLDAGGNKVINVALADRNVKTDGVSVEYVIQENTIQKYDPTRGYLTDFAVTYGRRIWIANKDIPKPAGDFNQANWTSLRVDPNWIYTVRKGEFEIQSGQFINVDSNAAGNATLLLPLAPDEGDTIVVRDIGGRPGYNGILIKAQDTGASIVFGESRLREVRLTRPYSQIMLTFSNGAWRASLTDFGDTAKMVVPNGIVPTQVQAGDNVVRRYTSNSEIFITLPLFANSNDIINFTDLDGTSPINHMTVRTFDPTISIGTPGQTEVQVRTSGNGFLVYDSIDKIWRIFENDLRTRVRIITSDVTLMPNEHISVFGADNNTVKTINVTLPTDVAVGDTVTIAMNYMRKGQTVVIKASDGDTIASNLNLLQFPKRSEYPPDAAWVQSSS…
2736	FTSATPPTAADIGAPSSVSTQVKT	WKK95595.1	putative long tail fiber, proximal subunit	1e-11	84.27	MSDLLKQHFRATNGLDAGGNKVINVALADRNVKTDGVSVEYVIQENTIQKYDPTRGYLTDFAVTYGRRIWIANKDIPKPAGDFNQANWTSLRVDPNWIYTVRKGEFEIQSGQFINVDSNAAGNATLLLPLAPDEGDTIVVRDIGGRPGYNGILIKAQDTGASIVFGESRLREVRLTRPYSQIMLTFSNGAWRASLTDFGDTAKMVVPNGIVPTQVQAGDNVVRRYTSNSEIFITLPLFANSNDIINFTDLDGTSPINHMTVRTFDPTISIGTPGQTEVQVRTSGNGFLVYDSIDKIWRIFENDLRTRVRIITSDVTLMPNEHISVFGADNNTVKTINVTLPTDVAVGDTVTIAMNYMRKGQTVVIKASDGDTIASNLNLLQFPKRSEYPPDAAWVQSSS…
2739	KGNDTNGSTLPDNGYASKG	WKK95595.1	putative long tail fiber, proximal subunit	2e-09	83.5	MSDLLKQHFRATNGLDAGGNKVINVALADRNVKTDGVSVEYVIQENTIQKYDPTRGYLTDFAVTYGRRIWIANKDIPKPAGDFNQANWTSLRVDPNWIYTVRKGEFEIQSGQFINVDSNAAGNATLLLPLAPDEGDTIVVRDIGGRPGYNGILIKAQDTGASIVFGESRLREVRLTRPYSQIMLTFSNGAWRASLTDFGDTAKMVVPNGIVPTQVQAGDNVVRRYTSNSEIFITLPLFANSNDIINFTDLDGTSPINHMTVRTFDPTISIGTPGQTEVQVRTSGNGFLVYDSIDKIWRIFENDLRTRVRIITSDVTLMPNEHISVFGADNNTVKTINVTLPTDVAVGDTVTIAMNYMRKGQTVVIKASDGDTIASNLNLLQFPKRSEYPPDAAWVQSSS…
2740	YTFGGNGTLEVPNEVSTKT	WKK95595.1	putative long tail fiber, proximal subunit	2e-09	83.29	MSDLLKQHFRATNGLDAGGNKVINVALADRNVKTDGVSVEYVIQENTIQKYDPTRGYLTDFAVTYGRRIWIANKDIPKPAGDFNQANWTSLRVDPNWIYTVRKGEFEIQSGQFINVDSNAAGNATLLLPLAPDEGDTIVVRDIGGRPGYNGILIKAQDTGASIVFGESRLREVRLTRPYSQIMLTFSNGAWRASLTDFGDTAKMVVPNGIVPTQVQAGDNVVRRYTSNSEIFITLPLFANSNDIINFTDLDGTSPINHMTVRTFDPTISIGTPGQTEVQVRTSGNGFLVYDSIDKIWRIFENDLRTRVRIITSDVTLMPNEHISVFGADNNTVKTINVTLPTDVAVGDTVTIAMNYMRKGQTVVIKASDGDTIASNLNLLQFPKRSEYPPDAAWVQSSS…
2744	KGNDTNGSTLPDNGYASKG	WKK95595.1	putative long tail fiber, proximal subunit	2e-09	82.29	MSDLLKQHFRATNGLDAGGNKVINVALADRNVKTDGVSVEYVIQENTIQKYDPTRGYLTDFAVTYGRRIWIANKDIPKPAGDFNQANWTSLRVDPNWIYTVRKGEFEIQSGQFINVDSNAAGNATLLLPLAPDEGDTIVVRDIGGRPGYNGILIKAQDTGASIVFGESRLREVRLTRPYSQIMLTFSNGAWRASLTDFGDTAKMVVPNGIVPTQVQAGDNVVRRYTSNSEIFITLPLFANSNDIINFTDLDGTSPINHMTVRTFDPTISIGTPGQTEVQVRTSGNGFLVYDSIDKIWRIFENDLRTRVRIITSDVTLMPNEHISVFGADNNTVKTINVTLPTDVAVGDTVTIAMNYMRKGQTVVIKASDGDTIASNLNLLQFPKRSEYPPDAAWVQSSS…
2745	KAYDTGMLGGQTPDKY	WKK95595.1	putative long tail fiber, proximal subunit	9e-08	82.25	MSDLLKQHFRATNGLDAGGNKVINVALADRNVKTDGVSVEYVIQENTIQKYDPTRGYLTDFAVTYGRRIWIANKDIPKPAGDFNQANWTSLRVDPNWIYTVRKGEFEIQSGQFINVDSNAAGNATLLLPLAPDEGDTIVVRDIGGRPGYNGILIKAQDTGASIVFGESRLREVRLTRPYSQIMLTFSNGAWRASLTDFGDTAKMVVPNGIVPTQVQAGDNVVRRYTSNSEIFITLPLFANSNDIINFTDLDGTSPINHMTVRTFDPTISIGTPGQTEVQVRTSGNGFLVYDSIDKIWRIFENDLRTRVRIITSDVTLMPNEHISVFGADNNTVKTINVTLPTDVAVGDTVTIAMNYMRKGQTVVIKASDGDTIASNLNLLQFPKRSEYPPDAAWVQSSS…
2747	YSQIMLTFSNGAWRA	WKK95595.1	putative long tail fiber, proximal subunit	3e-07	81.99	MSDLLKQHFRATNGLDAGGNKVINVALADRNVKTDGVSVEYVIQENTIQKYDPTRGYLTDFAVTYGRRIWIANKDIPKPAGDFNQANWTSLRVDPNWIYTVRKGEFEIQSGQFINVDSNAAGNATLLLPLAPDEGDTIVVRDIGGRPGYNGILIKAQDTGASIVFGESRLREVRLTRPYSQIMLTFSNGAWRASLTDFGDTAKMVVPNGIVPTQVQAGDNVVRRYTSNSEIFITLPLFANSNDIINFTDLDGTSPINHMTVRTFDPTISIGTPGQTEVQVRTSGNGFLVYDSIDKIWRIFENDLRTRVRIITSDVTLMPNEHISVFGADNNTVKTINVTLPTDVAVGDTVTIAMNYMRKGQTVVIKASDGDTIASNLNLLQFPKRSEYPPDAAWVQSSS…
2749	RLSTGDGTWKGNDTNGSTLPDNGYASKG	WKK95595.1	putative long tail fiber, proximal subunit	1e-15	81.86	MSDLLKQHFRATNGLDAGGNKVINVALADRNVKTDGVSVEYVIQENTIQKYDPTRGYLTDFAVTYGRRIWIANKDIPKPAGDFNQANWTSLRVDPNWIYTVRKGEFEIQSGQFINVDSNAAGNATLLLPLAPDEGDTIVVRDIGGRPGYNGILIKAQDTGASIVFGESRLREVRLTRPYSQIMLTFSNGAWRASLTDFGDTAKMVVPNGIVPTQVQAGDNVVRRYTSNSEIFITLPLFANSNDIINFTDLDGTSPINHMTVRTFDPTISIGTPGQTEVQVRTSGNGFLVYDSIDKIWRIFENDLRTRVRIITSDVTLMPNEHISVFGADNNTVKTINVTLPTDVAVGDTVTIAMNYMRKGQTVVIKASDGDTIASNLNLLQFPKRSEYPPDAAWVQSSS…
2751	RTPIDPANPSTLVVTGYEEKT	WKK95595.1	putative long tail fiber, proximal subunit	6e-11	81.26	MSDLLKQHFRATNGLDAGGNKVINVALADRNVKTDGVSVEYVIQENTIQKYDPTRGYLTDFAVTYGRRIWIANKDIPKPAGDFNQANWTSLRVDPNWIYTVRKGEFEIQSGQFINVDSNAAGNATLLLPLAPDEGDTIVVRDIGGRPGYNGILIKAQDTGASIVFGESRLREVRLTRPYSQIMLTFSNGAWRASLTDFGDTAKMVVPNGIVPTQVQAGDNVVRRYTSNSEIFITLPLFANSNDIINFTDLDGTSPINHMTVRTFDPTISIGTPGQTEVQVRTSGNGFLVYDSIDKIWRIFENDLRTRVRIITSDVTLMPNEHISVFGADNNTVKTINVTLPTDVAVGDTVTIAMNYMRKGQTVVIKASDGDTIASNLNLLQFPKRSEYPPDAAWVQSSS…
2752	KSYWIVTESDPTVERV	WKK95595.1	putative long tail fiber, proximal subunit	1e-07	81.2	MSDLLKQHFRATNGLDAGGNKVINVALADRNVKTDGVSVEYVIQENTIQKYDPTRGYLTDFAVTYGRRIWIANKDIPKPAGDFNQANWTSLRVDPNWIYTVRKGEFEIQSGQFINVDSNAAGNATLLLPLAPDEGDTIVVRDIGGRPGYNGILIKAQDTGASIVFGESRLREVRLTRPYSQIMLTFSNGAWRASLTDFGDTAKMVVPNGIVPTQVQAGDNVVRRYTSNSEIFITLPLFANSNDIINFTDLDGTSPINHMTVRTFDPTISIGTPGQTEVQVRTSGNGFLVYDSIDKIWRIFENDLRTRVRIITSDVTLMPNEHISVFGADNNTVKTINVTLPTDVAVGDTVTIAMNYMRKGQTVVIKASDGDTIASNLNLLQFPKRSEYPPDAAWVQSSS…
2755	LFANSNDIINFTDLDGTSPINHMTVRT	WKK95595.1	putative long tail fiber, proximal subunit	3e-15	80.52	MSDLLKQHFRATNGLDAGGNKVINVALADRNVKTDGVSVEYVIQENTIQKYDPTRGYLTDFAVTYGRRIWIANKDIPKPAGDFNQANWTSLRVDPNWIYTVRKGEFEIQSGQFINVDSNAAGNATLLLPLAPDEGDTIVVRDIGGRPGYNGILIKAQDTGASIVFGESRLREVRLTRPYSQIMLTFSNGAWRASLTDFGDTAKMVVPNGIVPTQVQAGDNVVRRYTSNSEIFITLPLFANSNDIINFTDLDGTSPINHMTVRTFDPTISIGTPGQTEVQVRTSGNGFLVYDSIDKIWRIFENDLRTRVRIITSDVTLMPNEHISVFGADNNTVKTINVTLPTDVAVGDTVTIAMNYMRKGQTVVIKASDGDTIASNLNLLQFPKRSEYPPDAAWVQSSS…
2756	KTAAGGVLTQVGVTTNNTYQLWTPYPPTTETADKRF	WKK95595.1	putative long tail fiber, proximal subunit	2e-21	80.46	MSDLLKQHFRATNGLDAGGNKVINVALADRNVKTDGVSVEYVIQENTIQKYDPTRGYLTDFAVTYGRRIWIANKDIPKPAGDFNQANWTSLRVDPNWIYTVRKGEFEIQSGQFINVDSNAAGNATLLLPLAPDEGDTIVVRDIGGRPGYNGILIKAQDTGASIVFGESRLREVRLTRPYSQIMLTFSNGAWRASLTDFGDTAKMVVPNGIVPTQVQAGDNVVRRYTSNSEIFITLPLFANSNDIINFTDLDGTSPINHMTVRTFDPTISIGTPGQTEVQVRTSGNGFLVYDSIDKIWRIFENDLRTRVRIITSDVTLMPNEHISVFGADNNTVKTINVTLPTDVAVGDTVTIAMNYMRKGQTVVIKASDGDTIASNLNLLQFPKRSEYPPDAAWVQSSS…
2757	RLGVIALATQAQANAESNPEKE	WKK95595.1	putative long tail fiber, proximal subunit	7e-11	80.16	MSDLLKQHFRATNGLDAGGNKVINVALADRNVKTDGVSVEYVIQENTIQKYDPTRGYLTDFAVTYGRRIWIANKDIPKPAGDFNQANWTSLRVDPNWIYTVRKGEFEIQSGQFINVDSNAAGNATLLLPLAPDEGDTIVVRDIGGRPGYNGILIKAQDTGASIVFGESRLREVRLTRPYSQIMLTFSNGAWRASLTDFGDTAKMVVPNGIVPTQVQAGDNVVRRYTSNSEIFITLPLFANSNDIINFTDLDGTSPINHMTVRTFDPTISIGTPGQTEVQVRTSGNGFLVYDSIDKIWRIFENDLRTRVRIITSDVTLMPNEHISVFGADNNTVKTINVTLPTDVAVGDTVTIAMNYMRKGQTVVIKASDGDTIASNLNLLQFPKRSEYPPDAAWVQSSS…
2760	KELAITPETLNGRR	WKK95595.1	putative long tail fiber, proximal subunit	2e-05	79.9	MSDLLKQHFRATNGLDAGGNKVINVALADRNVKTDGVSVEYVIQENTIQKYDPTRGYLTDFAVTYGRRIWIANKDIPKPAGDFNQANWTSLRVDPNWIYTVRKGEFEIQSGQFINVDSNAAGNATLLLPLAPDEGDTIVVRDIGGRPGYNGILIKAQDTGASIVFGESRLREVRLTRPYSQIMLTFSNGAWRASLTDFGDTAKMVVPNGIVPTQVQAGDNVVRRYTSNSEIFITLPLFANSNDIINFTDLDGTSPINHMTVRTFDPTISIGTPGQTEVQVRTSGNGFLVYDSIDKIWRIFENDLRTRVRIITSDVTLMPNEHISVFGADNNTVKTINVTLPTDVAVGDTVTIAMNYMRKGQTVVIKASDGDTIASNLNLLQFPKRSEYPPDAAWVQSSS…
2761	RSSGNAIVGGTVMVKD	WKK95595.1	putative long tail fiber, proximal subunit	7e-07	79.77	MSDLLKQHFRATNGLDAGGNKVINVALADRNVKTDGVSVEYVIQENTIQKYDPTRGYLTDFAVTYGRRIWIANKDIPKPAGDFNQANWTSLRVDPNWIYTVRKGEFEIQSGQFINVDSNAAGNATLLLPLAPDEGDTIVVRDIGGRPGYNGILIKAQDTGASIVFGESRLREVRLTRPYSQIMLTFSNGAWRASLTDFGDTAKMVVPNGIVPTQVQAGDNVVRRYTSNSEIFITLPLFANSNDIINFTDLDGTSPINHMTVRTFDPTISIGTPGQTEVQVRTSGNGFLVYDSIDKIWRIFENDLRTRVRIITSDVTLMPNEHISVFGADNNTVKTINVTLPTDVAVGDTVTIAMNYMRKGQTVVIKASDGDTIASNLNLLQFPKRSEYPPDAAWVQSSS…
2762	NQSTTASYLDNVIVTPKK	WKK95595.1	putative long tail fiber, proximal subunit	2e-08	79.72	MSDLLKQHFRATNGLDAGGNKVINVALADRNVKTDGVSVEYVIQENTIQKYDPTRGYLTDFAVTYGRRIWIANKDIPKPAGDFNQANWTSLRVDPNWIYTVRKGEFEIQSGQFINVDSNAAGNATLLLPLAPDEGDTIVVRDIGGRPGYNGILIKAQDTGASIVFGESRLREVRLTRPYSQIMLTFSNGAWRASLTDFGDTAKMVVPNGIVPTQVQAGDNVVRRYTSNSEIFITLPLFANSNDIINFTDLDGTSPINHMTVRTFDPTISIGTPGQTEVQVRTSGNGFLVYDSIDKIWRIFENDLRTRVRIITSDVTLMPNEHISVFGADNNTVKTINVTLPTDVAVGDTVTIAMNYMRKGQTVVIKASDGDTIASNLNLLQFPKRSEYPPDAAWVQSSS…
2765	RTPIDPANPSTLVVTGYEEKT	WKK95595.1	putative long tail fiber, proximal subunit	6e-11	79.68	MSDLLKQHFRATNGLDAGGNKVINVALADRNVKTDGVSVEYVIQENTIQKYDPTRGYLTDFAVTYGRRIWIANKDIPKPAGDFNQANWTSLRVDPNWIYTVRKGEFEIQSGQFINVDSNAAGNATLLLPLAPDEGDTIVVRDIGGRPGYNGILIKAQDTGASIVFGESRLREVRLTRPYSQIMLTFSNGAWRASLTDFGDTAKMVVPNGIVPTQVQAGDNVVRRYTSNSEIFITLPLFANSNDIINFTDLDGTSPINHMTVRTFDPTISIGTPGQTEVQVRTSGNGFLVYDSIDKIWRIFENDLRTRVRIITSDVTLMPNEHISVFGADNNTVKTINVTLPTDVAVGDTVTIAMNYMRKGQTVVIKASDGDTIASNLNLLQFPKRSEYPPDAAWVQSSS…
2768	RVKNGTGTTAASQTYTFGGNGTLEVPNEVSTKT	WKK95595.1	putative long tail fiber, proximal subunit	4e-18	79.37	MSDLLKQHFRATNGLDAGGNKVINVALADRNVKTDGVSVEYVIQENTIQKYDPTRGYLTDFAVTYGRRIWIANKDIPKPAGDFNQANWTSLRVDPNWIYTVRKGEFEIQSGQFINVDSNAAGNATLLLPLAPDEGDTIVVRDIGGRPGYNGILIKAQDTGASIVFGESRLREVRLTRPYSQIMLTFSNGAWRASLTDFGDTAKMVVPNGIVPTQVQAGDNVVRRYTSNSEIFITLPLFANSNDIINFTDLDGTSPINHMTVRTFDPTISIGTPGQTEVQVRTSGNGFLVYDSIDKIWRIFENDLRTRVRIITSDVTLMPNEHISVFGADNNTVKTINVTLPTDVAVGDTVTIAMNYMRKGQTVVIKASDGDTIASNLNLLQFPKRSEYPPDAAWVQSSS…
2770	RVKNGTGTTAASQTYTFGGNGTLEVPNEVSTKT	WKK95595.1	putative long tail fiber, proximal subunit	4e-18	78.97	MSDLLKQHFRATNGLDAGGNKVINVALADRNVKTDGVSVEYVIQENTIQKYDPTRGYLTDFAVTYGRRIWIANKDIPKPAGDFNQANWTSLRVDPNWIYTVRKGEFEIQSGQFINVDSNAAGNATLLLPLAPDEGDTIVVRDIGGRPGYNGILIKAQDTGASIVFGESRLREVRLTRPYSQIMLTFSNGAWRASLTDFGDTAKMVVPNGIVPTQVQAGDNVVRRYTSNSEIFITLPLFANSNDIINFTDLDGTSPINHMTVRTFDPTISIGTPGQTEVQVRTSGNGFLVYDSIDKIWRIFENDLRTRVRIITSDVTLMPNEHISVFGADNNTVKTINVTLPTDVAVGDTVTIAMNYMRKGQTVVIKASDGDTIASNLNLLQFPKRSEYPPDAAWVQSSS…
2771	RTFDPTISIGTPGQTEVQVRT	WKK95595.1	putative long tail fiber, proximal subunit	1e-10	78.31	MSDLLKQHFRATNGLDAGGNKVINVALADRNVKTDGVSVEYVIQENTIQKYDPTRGYLTDFAVTYGRRIWIANKDIPKPAGDFNQANWTSLRVDPNWIYTVRKGEFEIQSGQFINVDSNAAGNATLLLPLAPDEGDTIVVRDIGGRPGYNGILIKAQDTGASIVFGESRLREVRLTRPYSQIMLTFSNGAWRASLTDFGDTAKMVVPNGIVPTQVQAGDNVVRRYTSNSEIFITLPLFANSNDIINFTDLDGTSPINHMTVRTFDPTISIGTPGQTEVQVRTSGNGFLVYDSIDKIWRIFENDLRTRVRIITSDVTLMPNEHISVFGADNNTVKTINVTLPTDVAVGDTVTIAMNYMRKGQTVVIKASDGDTIASNLNLLQFPKRSEYPPDAAWVQSSS…
2774	KVATDGAIGLIQIATQTEVNAGGVTNKA	WKK95595.1	putative long tail fiber, proximal subunit	4e-14	78.24	MSDLLKQHFRATNGLDAGGNKVINVALADRNVKTDGVSVEYVIQENTIQKYDPTRGYLTDFAVTYGRRIWIANKDIPKPAGDFNQANWTSLRVDPNWIYTVRKGEFEIQSGQFINVDSNAAGNATLLLPLAPDEGDTIVVRDIGGRPGYNGILIKAQDTGASIVFGESRLREVRLTRPYSQIMLTFSNGAWRASLTDFGDTAKMVVPNGIVPTQVQAGDNVVRRYTSNSEIFITLPLFANSNDIINFTDLDGTSPINHMTVRTFDPTISIGTPGQTEVQVRTSGNGFLVYDSIDKIWRIFENDLRTRVRIITSDVTLMPNEHISVFGADNNTVKTINVTLPTDVAVGDTVTIAMNYMRKGQTVVIKASDGDTIASNLNLLQFPKRSEYPPDAAWVQSSS…
2775	KNGTGTTAASQTYTFGGNGTLEVPNEVSTKT	WKK95595.1	putative long tail fiber, proximal subunit	1e-16	78.24	MSDLLKQHFRATNGLDAGGNKVINVALADRNVKTDGVSVEYVIQENTIQKYDPTRGYLTDFAVTYGRRIWIANKDIPKPAGDFNQANWTSLRVDPNWIYTVRKGEFEIQSGQFINVDSNAAGNATLLLPLAPDEGDTIVVRDIGGRPGYNGILIKAQDTGASIVFGESRLREVRLTRPYSQIMLTFSNGAWRASLTDFGDTAKMVVPNGIVPTQVQAGDNVVRRYTSNSEIFITLPLFANSNDIINFTDLDGTSPINHMTVRTFDPTISIGTPGQTEVQVRTSGNGFLVYDSIDKIWRIFENDLRTRVRIITSDVTLMPNEHISVFGADNNTVKTINVTLPTDVAVGDTVTIAMNYMRKGQTVVIKASDGDTIASNLNLLQFPKRSEYPPDAAWVQSSS…
2778	RGLAEIASNAKM	WKK95595.1	putative long tail fiber, proximal subunit	4e-04	77.74	MSDLLKQHFRATNGLDAGGNKVINVALADRNVKTDGVSVEYVIQENTIQKYDPTRGYLTDFAVTYGRRIWIANKDIPKPAGDFNQANWTSLRVDPNWIYTVRKGEFEIQSGQFINVDSNAAGNATLLLPLAPDEGDTIVVRDIGGRPGYNGILIKAQDTGASIVFGESRLREVRLTRPYSQIMLTFSNGAWRASLTDFGDTAKMVVPNGIVPTQVQAGDNVVRRYTSNSEIFITLPLFANSNDIINFTDLDGTSPINHMTVRTFDPTISIGTPGQTEVQVRTSGNGFLVYDSIDKIWRIFENDLRTRVRIITSDVTLMPNEHISVFGADNNTVKTINVTLPTDVAVGDTVTIAMNYMRKGQTVVIKASDGDTIASNLNLLQFPKRSEYPPDAAWVQSSS…
2782	KTATEGAIGLAQYATQAQVDAGTLSDRI	WKK95595.1	putative long tail fiber, proximal subunit	1e-14	77.15	MSDLLKQHFRATNGLDAGGNKVINVALADRNVKTDGVSVEYVIQENTIQKYDPTRGYLTDFAVTYGRRIWIANKDIPKPAGDFNQANWTSLRVDPNWIYTVRKGEFEIQSGQFINVDSNAAGNATLLLPLAPDEGDTIVVRDIGGRPGYNGILIKAQDTGASIVFGESRLREVRLTRPYSQIMLTFSNGAWRASLTDFGDTAKMVVPNGIVPTQVQAGDNVVRRYTSNSEIFITLPLFANSNDIINFTDLDGTSPINHMTVRTFDPTISIGTPGQTEVQVRTSGNGFLVYDSIDKIWRIFENDLRTRVRIITSDVTLMPNEHISVFGADNNTVKTINVTLPTDVAVGDTVTIAMNYMRKGQTVVIKASDGDTIASNLNLLQFPKRSEYPPDAAWVQSSS…
2784	KVATDGAIGLIQIATQTEVNAGGVTNKA	WKK95595.1	putative long tail fiber, proximal subunit	4e-14	76.76	MSDLLKQHFRATNGLDAGGNKVINVALADRNVKTDGVSVEYVIQENTIQKYDPTRGYLTDFAVTYGRRIWIANKDIPKPAGDFNQANWTSLRVDPNWIYTVRKGEFEIQSGQFINVDSNAAGNATLLLPLAPDEGDTIVVRDIGGRPGYNGILIKAQDTGASIVFGESRLREVRLTRPYSQIMLTFSNGAWRASLTDFGDTAKMVVPNGIVPTQVQAGDNVVRRYTSNSEIFITLPLFANSNDIINFTDLDGTSPINHMTVRTFDPTISIGTPGQTEVQVRTSGNGFLVYDSIDKIWRIFENDLRTRVRIITSDVTLMPNEHISVFGADNNTVKTINVTLPTDVAVGDTVTIAMNYMRKGQTVVIKASDGDTIASNLNLLQFPKRSEYPPDAAWVQSSS…
2790	RVDPNWIYTVRK	WKK95595.1	putative long tail fiber, proximal subunit	1e-05	76.06	MSDLLKQHFRATNGLDAGGNKVINVALADRNVKTDGVSVEYVIQENTIQKYDPTRGYLTDFAVTYGRRIWIANKDIPKPAGDFNQANWTSLRVDPNWIYTVRKGEFEIQSGQFINVDSNAAGNATLLLPLAPDEGDTIVVRDIGGRPGYNGILIKAQDTGASIVFGESRLREVRLTRPYSQIMLTFSNGAWRASLTDFGDTAKMVVPNGIVPTQVQAGDNVVRRYTSNSEIFITLPLFANSNDIINFTDLDGTSPINHMTVRTFDPTISIGTPGQTEVQVRTSGNGFLVYDSIDKIWRIFENDLRTRVRIITSDVTLMPNEHISVFGADNNTVKTINVTLPTDVAVGDTVTIAMNYMRKGQTVVIKASDGDTIASNLNLLQFPKRSEYPPDAAWVQSSS…
2791	KSYWIVTESDPTVERV	WKK95595.1	putative long tail fiber, proximal subunit	1e-07	76.04	MSDLLKQHFRATNGLDAGGNKVINVALADRNVKTDGVSVEYVIQENTIQKYDPTRGYLTDFAVTYGRRIWIANKDIPKPAGDFNQANWTSLRVDPNWIYTVRKGEFEIQSGQFINVDSNAAGNATLLLPLAPDEGDTIVVRDIGGRPGYNGILIKAQDTGASIVFGESRLREVRLTRPYSQIMLTFSNGAWRASLTDFGDTAKMVVPNGIVPTQVQAGDNVVRRYTSNSEIFITLPLFANSNDIINFTDLDGTSPINHMTVRTFDPTISIGTPGQTEVQVRTSGNGFLVYDSIDKIWRIFENDLRTRVRIITSDVTLMPNEHISVFGADNNTVKTINVTLPTDVAVGDTVTIAMNYMRKGQTVVIKASDGDTIASNLNLLQFPKRSEYPPDAAWVQSSS…
2792	KTAAGGVLTQVGVTTNNTYQLWTPYPPTTETADKR	WKK95595.1	putative long tail fiber, proximal subunit	2e-20	76.04	MSDLLKQHFRATNGLDAGGNKVINVALADRNVKTDGVSVEYVIQENTIQKYDPTRGYLTDFAVTYGRRIWIANKDIPKPAGDFNQANWTSLRVDPNWIYTVRKGEFEIQSGQFINVDSNAAGNATLLLPLAPDEGDTIVVRDIGGRPGYNGILIKAQDTGASIVFGESRLREVRLTRPYSQIMLTFSNGAWRASLTDFGDTAKMVVPNGIVPTQVQAGDNVVRRYTSNSEIFITLPLFANSNDIINFTDLDGTSPINHMTVRTFDPTISIGTPGQTEVQVRTSGNGFLVYDSIDKIWRIFENDLRTRVRIITSDVTLMPNEHISVFGADNNTVKTINVTLPTDVAVGDTVTIAMNYMRKGQTVVIKASDGDTIASNLNLLQFPKRSEYPPDAAWVQSSS…
2793	SSITFNGTTSYVPVLGLAYIEDKA	WKK95595.1	putative long tail fiber, proximal subunit	1e-12	75.92	MSDLLKQHFRATNGLDAGGNKVINVALADRNVKTDGVSVEYVIQENTIQKYDPTRGYLTDFAVTYGRRIWIANKDIPKPAGDFNQANWTSLRVDPNWIYTVRKGEFEIQSGQFINVDSNAAGNATLLLPLAPDEGDTIVVRDIGGRPGYNGILIKAQDTGASIVFGESRLREVRLTRPYSQIMLTFSNGAWRASLTDFGDTAKMVVPNGIVPTQVQAGDNVVRRYTSNSEIFITLPLFANSNDIINFTDLDGTSPINHMTVRTFDPTISIGTPGQTEVQVRTSGNGFLVYDSIDKIWRIFENDLRTRVRIITSDVTLMPNEHISVFGADNNTVKTINVTLPTDVAVGDTVTIAMNYMRKGQTVVIKASDGDTIASNLNLLQFPKRSEYPPDAAWVQSSS…
2794	YTINIQEASTSQRG	WKK95595.1	putative long tail fiber, proximal subunit	7e-06	75.88	MSDLLKQHFRATNGLDAGGNKVINVALADRNVKTDGVSVEYVIQENTIQKYDPTRGYLTDFAVTYGRRIWIANKDIPKPAGDFNQANWTSLRVDPNWIYTVRKGEFEIQSGQFINVDSNAAGNATLLLPLAPDEGDTIVVRDIGGRPGYNGILIKAQDTGASIVFGESRLREVRLTRPYSQIMLTFSNGAWRASLTDFGDTAKMVVPNGIVPTQVQAGDNVVRRYTSNSEIFITLPLFANSNDIINFTDLDGTSPINHMTVRTFDPTISIGTPGQTEVQVRTSGNGFLVYDSIDKIWRIFENDLRTRVRIITSDVTLMPNEHISVFGADNNTVKTINVTLPTDVAVGDTVTIAMNYMRKGQTVVIKASDGDTIASNLNLLQFPKRSEYPPDAAWVQSSS…
2795	NSIFGAQSQSAFIRS	WKK95595.1	putative long tail fiber, proximal subunit	5e-06	75.84	MSDLLKQHFRATNGLDAGGNKVINVALADRNVKTDGVSVEYVIQENTIQKYDPTRGYLTDFAVTYGRRIWIANKDIPKPAGDFNQANWTSLRVDPNWIYTVRKGEFEIQSGQFINVDSNAAGNATLLLPLAPDEGDTIVVRDIGGRPGYNGILIKAQDTGASIVFGESRLREVRLTRPYSQIMLTFSNGAWRASLTDFGDTAKMVVPNGIVPTQVQAGDNVVRRYTSNSEIFITLPLFANSNDIINFTDLDGTSPINHMTVRTFDPTISIGTPGQTEVQVRTSGNGFLVYDSIDKIWRIFENDLRTRVRIITSDVTLMPNEHISVFGADNNTVKTINVTLPTDVAVGDTVTIAMNYMRKGQTVVIKASDGDTIASNLNLLQFPKRSEYPPDAAWVQSSS…
2796	RLGVIALATQAQANAESNPEKE	WKK95595.1	putative long tail fiber, proximal subunit	7e-11	75.77	MSDLLKQHFRATNGLDAGGNKVINVALADRNVKTDGVSVEYVIQENTIQKYDPTRGYLTDFAVTYGRRIWIANKDIPKPAGDFNQANWTSLRVDPNWIYTVRKGEFEIQSGQFINVDSNAAGNATLLLPLAPDEGDTIVVRDIGGRPGYNGILIKAQDTGASIVFGESRLREVRLTRPYSQIMLTFSNGAWRASLTDFGDTAKMVVPNGIVPTQVQAGDNVVRRYTSNSEIFITLPLFANSNDIINFTDLDGTSPINHMTVRTFDPTISIGTPGQTEVQVRTSGNGFLVYDSIDKIWRIFENDLRTRVRIITSDVTLMPNEHISVFGADNNTVKTINVTLPTDVAVGDTVTIAMNYMRKGQTVVIKASDGDTIASNLNLLQFPKRSEYPPDAAWVQSSS…
2798	IYAEPQTASAGNLKV	WKK95595.1	putative long tail fiber, proximal subunit	1e-06	75.46	MSDLLKQHFRATNGLDAGGNKVINVALADRNVKTDGVSVEYVIQENTIQKYDPTRGYLTDFAVTYGRRIWIANKDIPKPAGDFNQANWTSLRVDPNWIYTVRKGEFEIQSGQFINVDSNAAGNATLLLPLAPDEGDTIVVRDIGGRPGYNGILIKAQDTGASIVFGESRLREVRLTRPYSQIMLTFSNGAWRASLTDFGDTAKMVVPNGIVPTQVQAGDNVVRRYTSNSEIFITLPLFANSNDIINFTDLDGTSPINHMTVRTFDPTISIGTPGQTEVQVRTSGNGFLVYDSIDKIWRIFENDLRTRVRIITSDVTLMPNEHISVFGADNNTVKTINVTLPTDVAVGDTVTIAMNYMRKGQTVVIKASDGDTIASNLNLLQFPKRSEYPPDAAWVQSSS…
2799	KTDGVSVEYVIQENTIQKY	WKK95595.1	putative long tail fiber, proximal subunit	3e-09	75.41	MSDLLKQHFRATNGLDAGGNKVINVALADRNVKTDGVSVEYVIQENTIQKYDPTRGYLTDFAVTYGRRIWIANKDIPKPAGDFNQANWTSLRVDPNWIYTVRKGEFEIQSGQFINVDSNAAGNATLLLPLAPDEGDTIVVRDIGGRPGYNGILIKAQDTGASIVFGESRLREVRLTRPYSQIMLTFSNGAWRASLTDFGDTAKMVVPNGIVPTQVQAGDNVVRRYTSNSEIFITLPLFANSNDIINFTDLDGTSPINHMTVRTFDPTISIGTPGQTEVQVRTSGNGFLVYDSIDKIWRIFENDLRTRVRIITSDVTLMPNEHISVFGADNNTVKTINVTLPTDVAVGDTVTIAMNYMRKGQTVVIKASDGDTIASNLNLLQFPKRSEYPPDAAWVQSSS…
2802	FNGTTSYVPVLGLAYIEDKA	WKK95595.1	putative long tail fiber, proximal subunit	2e-10	75.22	MSDLLKQHFRATNGLDAGGNKVINVALADRNVKTDGVSVEYVIQENTIQKYDPTRGYLTDFAVTYGRRIWIANKDIPKPAGDFNQANWTSLRVDPNWIYTVRKGEFEIQSGQFINVDSNAAGNATLLLPLAPDEGDTIVVRDIGGRPGYNGILIKAQDTGASIVFGESRLREVRLTRPYSQIMLTFSNGAWRASLTDFGDTAKMVVPNGIVPTQVQAGDNVVRRYTSNSEIFITLPLFANSNDIINFTDLDGTSPINHMTVRTFDPTISIGTPGQTEVQVRTSGNGFLVYDSIDKIWRIFENDLRTRVRIITSDVTLMPNEHISVFGADNNTVKTINVTLPTDVAVGDTVTIAMNYMRKGQTVVIKASDGDTIASNLNLLQFPKRSEYPPDAAWVQSSS…
2805	RDADTQIFAQDSTGSYPILTTKN	WKK95595.1	putative long tail fiber, proximal subunit	3e-12	74.77	MSDLLKQHFRATNGLDAGGNKVINVALADRNVKTDGVSVEYVIQENTIQKYDPTRGYLTDFAVTYGRRIWIANKDIPKPAGDFNQANWTSLRVDPNWIYTVRKGEFEIQSGQFINVDSNAAGNATLLLPLAPDEGDTIVVRDIGGRPGYNGILIKAQDTGASIVFGESRLREVRLTRPYSQIMLTFSNGAWRASLTDFGDTAKMVVPNGIVPTQVQAGDNVVRRYTSNSEIFITLPLFANSNDIINFTDLDGTSPINHMTVRTFDPTISIGTPGQTEVQVRTSGNGFLVYDSIDKIWRIFENDLRTRVRIITSDVTLMPNEHISVFGADNNTVKTINVTLPTDVAVGDTVTIAMNYMRKGQTVVIKASDGDTIASNLNLLQFPKRSEYPPDAAWVQSSS…
2806	KNGTGTTAASQTYTFGGNGTLEVPNEVSTKT	WKK95595.1	putative long tail fiber, proximal subunit	1e-16	74.61	MSDLLKQHFRATNGLDAGGNKVINVALADRNVKTDGVSVEYVIQENTIQKYDPTRGYLTDFAVTYGRRIWIANKDIPKPAGDFNQANWTSLRVDPNWIYTVRKGEFEIQSGQFINVDSNAAGNATLLLPLAPDEGDTIVVRDIGGRPGYNGILIKAQDTGASIVFGESRLREVRLTRPYSQIMLTFSNGAWRASLTDFGDTAKMVVPNGIVPTQVQAGDNVVRRYTSNSEIFITLPLFANSNDIINFTDLDGTSPINHMTVRTFDPTISIGTPGQTEVQVRTSGNGFLVYDSIDKIWRIFENDLRTRVRIITSDVTLMPNEHISVFGADNNTVKTINVTLPTDVAVGDTVTIAMNYMRKGQTVVIKASDGDTIASNLNLLQFPKRSEYPPDAAWVQSSS…
2814	KNGTGTTAASQTYTFGGNGTLEVPNEVSTKT	WKK95595.1	putative long tail fiber, proximal subunit	1e-16	73.21	MSDLLKQHFRATNGLDAGGNKVINVALADRNVKTDGVSVEYVIQENTIQKYDPTRGYLTDFAVTYGRRIWIANKDIPKPAGDFNQANWTSLRVDPNWIYTVRKGEFEIQSGQFINVDSNAAGNATLLLPLAPDEGDTIVVRDIGGRPGYNGILIKAQDTGASIVFGESRLREVRLTRPYSQIMLTFSNGAWRASLTDFGDTAKMVVPNGIVPTQVQAGDNVVRRYTSNSEIFITLPLFANSNDIINFTDLDGTSPINHMTVRTFDPTISIGTPGQTEVQVRTSGNGFLVYDSIDKIWRIFENDLRTRVRIITSDVTLMPNEHISVFGADNNTVKTINVTLPTDVAVGDTVTIAMNYMRKGQTVVIKASDGDTIASNLNLLQFPKRSEYPPDAAWVQSSS…
2815	KTLEVLEWIKL	WKK95595.1	putative long tail fiber, proximal subunit	2e-04	72.98	MSDLLKQHFRATNGLDAGGNKVINVALADRNVKTDGVSVEYVIQENTIQKYDPTRGYLTDFAVTYGRRIWIANKDIPKPAGDFNQANWTSLRVDPNWIYTVRKGEFEIQSGQFINVDSNAAGNATLLLPLAPDEGDTIVVRDIGGRPGYNGILIKAQDTGASIVFGESRLREVRLTRPYSQIMLTFSNGAWRASLTDFGDTAKMVVPNGIVPTQVQAGDNVVRRYTSNSEIFITLPLFANSNDIINFTDLDGTSPINHMTVRTFDPTISIGTPGQTEVQVRTSGNGFLVYDSIDKIWRIFENDLRTRVRIITSDVTLMPNEHISVFGADNNTVKTINVTLPTDVAVGDTVTIAMNYMRKGQTVVIKASDGDTIASNLNLLQFPKRSEYPPDAAWVQSSS…
2823	RGIIYAEPQTASAGNLKV	WKK95595.1	putative long tail fiber, proximal subunit	8e-09	71.53	MSDLLKQHFRATNGLDAGGNKVINVALADRNVKTDGVSVEYVIQENTIQKYDPTRGYLTDFAVTYGRRIWIANKDIPKPAGDFNQANWTSLRVDPNWIYTVRKGEFEIQSGQFINVDSNAAGNATLLLPLAPDEGDTIVVRDIGGRPGYNGILIKAQDTGASIVFGESRLREVRLTRPYSQIMLTFSNGAWRASLTDFGDTAKMVVPNGIVPTQVQAGDNVVRRYTSNSEIFITLPLFANSNDIINFTDLDGTSPINHMTVRTFDPTISIGTPGQTEVQVRTSGNGFLVYDSIDKIWRIFENDLRTRVRIITSDVTLMPNEHISVFGADNNTVKTINVTLPTDVAVGDTVTIAMNYMRKGQTVVIKASDGDTIASNLNLLQFPKRSEYPPDAAWVQSSS…
2828	KELAITPETLNGRR	WKK95595.1	putative long tail fiber, proximal subunit	2e-05	71.02	MSDLLKQHFRATNGLDAGGNKVINVALADRNVKTDGVSVEYVIQENTIQKYDPTRGYLTDFAVTYGRRIWIANKDIPKPAGDFNQANWTSLRVDPNWIYTVRKGEFEIQSGQFINVDSNAAGNATLLLPLAPDEGDTIVVRDIGGRPGYNGILIKAQDTGASIVFGESRLREVRLTRPYSQIMLTFSNGAWRASLTDFGDTAKMVVPNGIVPTQVQAGDNVVRRYTSNSEIFITLPLFANSNDIINFTDLDGTSPINHMTVRTFDPTISIGTPGQTEVQVRTSGNGFLVYDSIDKIWRIFENDLRTRVRIITSDVTLMPNEHISVFGADNNTVKTINVTLPTDVAVGDTVTIAMNYMRKGQTVVIKASDGDTIASNLNLLQFPKRSEYPPDAAWVQSSS…
2834	KTAAGGVLTQVGVTTNNTYQLWTPYPPTTETADKR	WKK95595.1	putative long tail fiber, proximal subunit	2e-20	70.29	MSDLLKQHFRATNGLDAGGNKVINVALADRNVKTDGVSVEYVIQENTIQKYDPTRGYLTDFAVTYGRRIWIANKDIPKPAGDFNQANWTSLRVDPNWIYTVRKGEFEIQSGQFINVDSNAAGNATLLLPLAPDEGDTIVVRDIGGRPGYNGILIKAQDTGASIVFGESRLREVRLTRPYSQIMLTFSNGAWRASLTDFGDTAKMVVPNGIVPTQVQAGDNVVRRYTSNSEIFITLPLFANSNDIINFTDLDGTSPINHMTVRTFDPTISIGTPGQTEVQVRTSGNGFLVYDSIDKIWRIFENDLRTRVRIITSDVTLMPNEHISVFGADNNTVKTINVTLPTDVAVGDTVTIAMNYMRKGQTVVIKASDGDTIASNLNLLQFPKRSEYPPDAAWVQSSS…
2835	NQSGIVWLATDSEVRN	WKK95595.1	putative long tail fiber, proximal subunit	1e-07	70.23	MSDLLKQHFRATNGLDAGGNKVINVALADRNVKTDGVSVEYVIQENTIQKYDPTRGYLTDFAVTYGRRIWIANKDIPKPAGDFNQANWTSLRVDPNWIYTVRKGEFEIQSGQFINVDSNAAGNATLLLPLAPDEGDTIVVRDIGGRPGYNGILIKAQDTGASIVFGESRLREVRLTRPYSQIMLTFSNGAWRASLTDFGDTAKMVVPNGIVPTQVQAGDNVVRRYTSNSEIFITLPLFANSNDIINFTDLDGTSPINHMTVRTFDPTISIGTPGQTEVQVRTSGNGFLVYDSIDKIWRIFENDLRTRVRIITSDVTLMPNEHISVFGADNNTVKTINVTLPTDVAVGDTVTIAMNYMRKGQTVVIKASDGDTIASNLNLLQFPKRSEYPPDAAWVQSSS…
2836	SAGTGIFDHSDYKN	WKK95595.1	putative long tail fiber, proximal subunit	2e-06	70.21	MSDLLKQHFRATNGLDAGGNKVINVALADRNVKTDGVSVEYVIQENTIQKYDPTRGYLTDFAVTYGRRIWIANKDIPKPAGDFNQANWTSLRVDPNWIYTVRKGEFEIQSGQFINVDSNAAGNATLLLPLAPDEGDTIVVRDIGGRPGYNGILIKAQDTGASIVFGESRLREVRLTRPYSQIMLTFSNGAWRASLTDFGDTAKMVVPNGIVPTQVQAGDNVVRRYTSNSEIFITLPLFANSNDIINFTDLDGTSPINHMTVRTFDPTISIGTPGQTEVQVRTSGNGFLVYDSIDKIWRIFENDLRTRVRIITSDVTLMPNEHISVFGADNNTVKTINVTLPTDVAVGDTVTIAMNYMRKGQTVVIKASDGDTIASNLNLLQFPKRSEYPPDAAWVQSSS…
2837	RVKNGTGTTAASQTYTFGGNGTLEVPNEVSTKT	WKK95595.1	putative long tail fiber, proximal subunit	4e-18	70.09	MSDLLKQHFRATNGLDAGGNKVINVALADRNVKTDGVSVEYVIQENTIQKYDPTRGYLTDFAVTYGRRIWIANKDIPKPAGDFNQANWTSLRVDPNWIYTVRKGEFEIQSGQFINVDSNAAGNATLLLPLAPDEGDTIVVRDIGGRPGYNGILIKAQDTGASIVFGESRLREVRLTRPYSQIMLTFSNGAWRASLTDFGDTAKMVVPNGIVPTQVQAGDNVVRRYTSNSEIFITLPLFANSNDIINFTDLDGTSPINHMTVRTFDPTISIGTPGQTEVQVRTSGNGFLVYDSIDKIWRIFENDLRTRVRIITSDVTLMPNEHISVFGADNNTVKTINVTLPTDVAVGDTVTIAMNYMRKGQTVVIKASDGDTIASNLNLLQFPKRSEYPPDAAWVQSSS…
2841	RGTTTLATAAEVRT	WKK95595.1	putative long tail fiber, proximal subunit	9e-05	69.65	MSDLLKQHFRATNGLDAGGNKVINVALADRNVKTDGVSVEYVIQENTIQKYDPTRGYLTDFAVTYGRRIWIANKDIPKPAGDFNQANWTSLRVDPNWIYTVRKGEFEIQSGQFINVDSNAAGNATLLLPLAPDEGDTIVVRDIGGRPGYNGILIKAQDTGASIVFGESRLREVRLTRPYSQIMLTFSNGAWRASLTDFGDTAKMVVPNGIVPTQVQAGDNVVRRYTSNSEIFITLPLFANSNDIINFTDLDGTSPINHMTVRTFDPTISIGTPGQTEVQVRTSGNGFLVYDSIDKIWRIFENDLRTRVRIITSDVTLMPNEHISVFGADNNTVKTINVTLPTDVAVGDTVTIAMNYMRKGQTVVIKASDGDTIASNLNLLQFPKRSEYPPDAAWVQSSS…
2842	KATVNQSGIVWLATDSEVRN	WKK95595.1	putative long tail fiber, proximal subunit	5e-10	69.6	MSDLLKQHFRATNGLDAGGNKVINVALADRNVKTDGVSVEYVIQENTIQKYDPTRGYLTDFAVTYGRRIWIANKDIPKPAGDFNQANWTSLRVDPNWIYTVRKGEFEIQSGQFINVDSNAAGNATLLLPLAPDEGDTIVVRDIGGRPGYNGILIKAQDTGASIVFGESRLREVRLTRPYSQIMLTFSNGAWRASLTDFGDTAKMVVPNGIVPTQVQAGDNVVRRYTSNSEIFITLPLFANSNDIINFTDLDGTSPINHMTVRTFDPTISIGTPGQTEVQVRTSGNGFLVYDSIDKIWRIFENDLRTRVRIITSDVTLMPNEHISVFGADNNTVKTINVTLPTDVAVGDTVTIAMNYMRKGQTVVIKASDGDTIASNLNLLQFPKRSEYPPDAAWVQSSS…
2843	RGTTTLATAAEVRT	WKK95595.1	putative long tail fiber, proximal subunit	9e-05	68.94	MSDLLKQHFRATNGLDAGGNKVINVALADRNVKTDGVSVEYVIQENTIQKYDPTRGYLTDFAVTYGRRIWIANKDIPKPAGDFNQANWTSLRVDPNWIYTVRKGEFEIQSGQFINVDSNAAGNATLLLPLAPDEGDTIVVRDIGGRPGYNGILIKAQDTGASIVFGESRLREVRLTRPYSQIMLTFSNGAWRASLTDFGDTAKMVVPNGIVPTQVQAGDNVVRRYTSNSEIFITLPLFANSNDIINFTDLDGTSPINHMTVRTFDPTISIGTPGQTEVQVRTSGNGFLVYDSIDKIWRIFENDLRTRVRIITSDVTLMPNEHISVFGADNNTVKTINVTLPTDVAVGDTVTIAMNYMRKGQTVVIKASDGDTIASNLNLLQFPKRSEYPPDAAWVQSSS…
2849	RDADTQIFAQDSTGSYPILTTKNYARL	WKK95595.1	putative long tail fiber, proximal subunit	3e-15	68.17	MSDLLKQHFRATNGLDAGGNKVINVALADRNVKTDGVSVEYVIQENTIQKYDPTRGYLTDFAVTYGRRIWIANKDIPKPAGDFNQANWTSLRVDPNWIYTVRKGEFEIQSGQFINVDSNAAGNATLLLPLAPDEGDTIVVRDIGGRPGYNGILIKAQDTGASIVFGESRLREVRLTRPYSQIMLTFSNGAWRASLTDFGDTAKMVVPNGIVPTQVQAGDNVVRRYTSNSEIFITLPLFANSNDIINFTDLDGTSPINHMTVRTFDPTISIGTPGQTEVQVRTSGNGFLVYDSIDKIWRIFENDLRTRVRIITSDVTLMPNEHISVFGADNNTVKTINVTLPTDVAVGDTVTIAMNYMRKGQTVVIKASDGDTIASNLNLLQFPKRSEYPPDAAWVQSSS…
2855	NATLLLPLAPDEGDTIVVRD	WKK95595.1	putative long tail fiber, proximal subunit	8e-10	67.67	MSDLLKQHFRATNGLDAGGNKVINVALADRNVKTDGVSVEYVIQENTIQKYDPTRGYLTDFAVTYGRRIWIANKDIPKPAGDFNQANWTSLRVDPNWIYTVRKGEFEIQSGQFINVDSNAAGNATLLLPLAPDEGDTIVVRDIGGRPGYNGILIKAQDTGASIVFGESRLREVRLTRPYSQIMLTFSNGAWRASLTDFGDTAKMVVPNGIVPTQVQAGDNVVRRYTSNSEIFITLPLFANSNDIINFTDLDGTSPINHMTVRTFDPTISIGTPGQTEVQVRTSGNGFLVYDSIDKIWRIFENDLRTRVRIITSDVTLMPNEHISVFGADNNTVKTINVTLPTDVAVGDTVTIAMNYMRKGQTVVIKASDGDTIASNLNLLQFPKRSEYPPDAAWVQSSS…
2856	KPAGDFNQANWTSLRV	WKK95595.1	putative long tail fiber, proximal subunit	2e-08	67.59	MSDLLKQHFRATNGLDAGGNKVINVALADRNVKTDGVSVEYVIQENTIQKYDPTRGYLTDFAVTYGRRIWIANKDIPKPAGDFNQANWTSLRVDPNWIYTVRKGEFEIQSGQFINVDSNAAGNATLLLPLAPDEGDTIVVRDIGGRPGYNGILIKAQDTGASIVFGESRLREVRLTRPYSQIMLTFSNGAWRASLTDFGDTAKMVVPNGIVPTQVQAGDNVVRRYTSNSEIFITLPLFANSNDIINFTDLDGTSPINHMTVRTFDPTISIGTPGQTEVQVRTSGNGFLVYDSIDKIWRIFENDLRTRVRIITSDVTLMPNEHISVFGADNNTVKTINVTLPTDVAVGDTVTIAMNYMRKGQTVVIKASDGDTIASNLNLLQFPKRSEYPPDAAWVQSSS…
2858	RIITSDVTLMPNEHISVFG	WKK95595.1	putative long tail fiber, proximal subunit	2e-09	67.41	MSDLLKQHFRATNGLDAGGNKVINVALADRNVKTDGVSVEYVIQENTIQKYDPTRGYLTDFAVTYGRRIWIANKDIPKPAGDFNQANWTSLRVDPNWIYTVRKGEFEIQSGQFINVDSNAAGNATLLLPLAPDEGDTIVVRDIGGRPGYNGILIKAQDTGASIVFGESRLREVRLTRPYSQIMLTFSNGAWRASLTDFGDTAKMVVPNGIVPTQVQAGDNVVRRYTSNSEIFITLPLFANSNDIINFTDLDGTSPINHMTVRTFDPTISIGTPGQTEVQVRTSGNGFLVYDSIDKIWRIFENDLRTRVRIITSDVTLMPNEHISVFGADNNTVKTINVTLPTDVAVGDTVTIAMNYMRKGQTVVIKASDGDTIASNLNLLQFPKRSEYPPDAAWVQSSS…
2859	RIQVNTSSGLTITGNLWDHYTINIQEASTSQRG	WKK95595.1	putative long tail fiber, proximal subunit	3e-19	67.37	MSDLLKQHFRATNGLDAGGNKVINVALADRNVKTDGVSVEYVIQENTIQKYDPTRGYLTDFAVTYGRRIWIANKDIPKPAGDFNQANWTSLRVDPNWIYTVRKGEFEIQSGQFINVDSNAAGNATLLLPLAPDEGDTIVVRDIGGRPGYNGILIKAQDTGASIVFGESRLREVRLTRPYSQIMLTFSNGAWRASLTDFGDTAKMVVPNGIVPTQVQAGDNVVRRYTSNSEIFITLPLFANSNDIINFTDLDGTSPINHMTVRTFDPTISIGTPGQTEVQVRTSGNGFLVYDSIDKIWRIFENDLRTRVRIITSDVTLMPNEHISVFGADNNTVKTINVTLPTDVAVGDTVTIAMNYMRKGQTVVIKASDGDTIASNLNLLQFPKRSEYPPDAAWVQSSS…
2860	NSNDIINFTDLDGTSPINHMTVRT	WKK95595.1	putative long tail fiber, proximal subunit	5e-13	67.19	MSDLLKQHFRATNGLDAGGNKVINVALADRNVKTDGVSVEYVIQENTIQKYDPTRGYLTDFAVTYGRRIWIANKDIPKPAGDFNQANWTSLRVDPNWIYTVRKGEFEIQSGQFINVDSNAAGNATLLLPLAPDEGDTIVVRDIGGRPGYNGILIKAQDTGASIVFGESRLREVRLTRPYSQIMLTFSNGAWRASLTDFGDTAKMVVPNGIVPTQVQAGDNVVRRYTSNSEIFITLPLFANSNDIINFTDLDGTSPINHMTVRTFDPTISIGTPGQTEVQVRTSGNGFLVYDSIDKIWRIFENDLRTRVRIITSDVTLMPNEHISVFGADNNTVKTINVTLPTDVAVGDTVTIAMNYMRKGQTVVIKASDGDTIASNLNLLQFPKRSEYPPDAAWVQSSS…
2861	KTATEGAIGLAQYATQ	WKK95595.1	putative long tail fiber, proximal subunit	9e-07	67.19	MSDLLKQHFRATNGLDAGGNKVINVALADRNVKTDGVSVEYVIQENTIQKYDPTRGYLTDFAVTYGRRIWIANKDIPKPAGDFNQANWTSLRVDPNWIYTVRKGEFEIQSGQFINVDSNAAGNATLLLPLAPDEGDTIVVRDIGGRPGYNGILIKAQDTGASIVFGESRLREVRLTRPYSQIMLTFSNGAWRASLTDFGDTAKMVVPNGIVPTQVQAGDNVVRRYTSNSEIFITLPLFANSNDIINFTDLDGTSPINHMTVRTFDPTISIGTPGQTEVQVRTSGNGFLVYDSIDKIWRIFENDLRTRVRIITSDVTLMPNEHISVFGADNNTVKTINVTLPTDVAVGDTVTIAMNYMRKGQTVVIKASDGDTIASNLNLLQFPKRSEYPPDAAWVQSSS…
2869	RVKNGTGTTAASQTYTFGGNGTLEVPNEVSTKT	WKK95595.1	putative long tail fiber, proximal subunit	4e-18	66.41	MSDLLKQHFRATNGLDAGGNKVINVALADRNVKTDGVSVEYVIQENTIQKYDPTRGYLTDFAVTYGRRIWIANKDIPKPAGDFNQANWTSLRVDPNWIYTVRKGEFEIQSGQFINVDSNAAGNATLLLPLAPDEGDTIVVRDIGGRPGYNGILIKAQDTGASIVFGESRLREVRLTRPYSQIMLTFSNGAWRASLTDFGDTAKMVVPNGIVPTQVQAGDNVVRRYTSNSEIFITLPLFANSNDIINFTDLDGTSPINHMTVRTFDPTISIGTPGQTEVQVRTSGNGFLVYDSIDKIWRIFENDLRTRVRIITSDVTLMPNEHISVFGADNNTVKTINVTLPTDVAVGDTVTIAMNYMRKGQTVVIKASDGDTIASNLNLLQFPKRSEYPPDAAWVQSSS…
2870	KDVQMLAVEGLNSIFGAQSQSAFI	WKK95595.1	putative long tail fiber, proximal subunit	1e-12	66.39	MSDLLKQHFRATNGLDAGGNKVINVALADRNVKTDGVSVEYVIQENTIQKYDPTRGYLTDFAVTYGRRIWIANKDIPKPAGDFNQANWTSLRVDPNWIYTVRKGEFEIQSGQFINVDSNAAGNATLLLPLAPDEGDTIVVRDIGGRPGYNGILIKAQDTGASIVFGESRLREVRLTRPYSQIMLTFSNGAWRASLTDFGDTAKMVVPNGIVPTQVQAGDNVVRRYTSNSEIFITLPLFANSNDIINFTDLDGTSPINHMTVRTFDPTISIGTPGQTEVQVRTSGNGFLVYDSIDKIWRIFENDLRTRVRIITSDVTLMPNEHISVFGADNNTVKTINVTLPTDVAVGDTVTIAMNYMRKGQTVVIKASDGDTIASNLNLLQFPKRSEYPPDAAWVQSSS…
2871	KKIVTAATLHAKT	WKK95595.1	putative long tail fiber, proximal subunit	0.002	66.37	MSDLLKQHFRATNGLDAGGNKVINVALADRNVKTDGVSVEYVIQENTIQKYDPTRGYLTDFAVTYGRRIWIANKDIPKPAGDFNQANWTSLRVDPNWIYTVRKGEFEIQSGQFINVDSNAAGNATLLLPLAPDEGDTIVVRDIGGRPGYNGILIKAQDTGASIVFGESRLREVRLTRPYSQIMLTFSNGAWRASLTDFGDTAKMVVPNGIVPTQVQAGDNVVRRYTSNSEIFITLPLFANSNDIINFTDLDGTSPINHMTVRTFDPTISIGTPGQTEVQVRTSGNGFLVYDSIDKIWRIFENDLRTRVRIITSDVTLMPNEHISVFGADNNTVKTINVTLPTDVAVGDTVTIAMNYMRKGQTVVIKASDGDTIASNLNLLQFPKRSEYPPDAAWVQSSS…
2873	RGIIYAEPQTASAGNLKV	WKK95595.1	putative long tail fiber, proximal subunit	8e-09	66.24	MSDLLKQHFRATNGLDAGGNKVINVALADRNVKTDGVSVEYVIQENTIQKYDPTRGYLTDFAVTYGRRIWIANKDIPKPAGDFNQANWTSLRVDPNWIYTVRKGEFEIQSGQFINVDSNAAGNATLLLPLAPDEGDTIVVRDIGGRPGYNGILIKAQDTGASIVFGESRLREVRLTRPYSQIMLTFSNGAWRASLTDFGDTAKMVVPNGIVPTQVQAGDNVVRRYTSNSEIFITLPLFANSNDIINFTDLDGTSPINHMTVRTFDPTISIGTPGQTEVQVRTSGNGFLVYDSIDKIWRIFENDLRTRVRIITSDVTLMPNEHISVFGADNNTVKTINVTLPTDVAVGDTVTIAMNYMRKGQTVVIKASDGDTIASNLNLLQFPKRSEYPPDAAWVQSSS…
2876	RNGTPASSNIPTVVTPEALHKK	WKK95595.1	putative long tail fiber, proximal subunit	1e-11	65.99	MSDLLKQHFRATNGLDAGGNKVINVALADRNVKTDGVSVEYVIQENTIQKYDPTRGYLTDFAVTYGRRIWIANKDIPKPAGDFNQANWTSLRVDPNWIYTVRKGEFEIQSGQFINVDSNAAGNATLLLPLAPDEGDTIVVRDIGGRPGYNGILIKAQDTGASIVFGESRLREVRLTRPYSQIMLTFSNGAWRASLTDFGDTAKMVVPNGIVPTQVQAGDNVVRRYTSNSEIFITLPLFANSNDIINFTDLDGTSPINHMTVRTFDPTISIGTPGQTEVQVRTSGNGFLVYDSIDKIWRIFENDLRTRVRIITSDVTLMPNEHISVFGADNNTVKTINVTLPTDVAVGDTVTIAMNYMRKGQTVVIKASDGDTIASNLNLLQFPKRSEYPPDAAWVQSSS…
2878	KELAITPETLNGRRS	WKK95595.1	putative long tail fiber, proximal subunit	1e-06	65.79	MSDLLKQHFRATNGLDAGGNKVINVALADRNVKTDGVSVEYVIQENTIQKYDPTRGYLTDFAVTYGRRIWIANKDIPKPAGDFNQANWTSLRVDPNWIYTVRKGEFEIQSGQFINVDSNAAGNATLLLPLAPDEGDTIVVRDIGGRPGYNGILIKAQDTGASIVFGESRLREVRLTRPYSQIMLTFSNGAWRASLTDFGDTAKMVVPNGIVPTQVQAGDNVVRRYTSNSEIFITLPLFANSNDIINFTDLDGTSPINHMTVRTFDPTISIGTPGQTEVQVRTSGNGFLVYDSIDKIWRIFENDLRTRVRIITSDVTLMPNEHISVFGADNNTVKTINVTLPTDVAVGDTVTIAMNYMRKGQTVVIKASDGDTIASNLNLLQFPKRSEYPPDAAWVQSSS…
2882	RRGLAEIASNAKM	WKK95595.1	putative long tail fiber, proximal subunit	6e-05	65.61	MSDLLKQHFRATNGLDAGGNKVINVALADRNVKTDGVSVEYVIQENTIQKYDPTRGYLTDFAVTYGRRIWIANKDIPKPAGDFNQANWTSLRVDPNWIYTVRKGEFEIQSGQFINVDSNAAGNATLLLPLAPDEGDTIVVRDIGGRPGYNGILIKAQDTGASIVFGESRLREVRLTRPYSQIMLTFSNGAWRASLTDFGDTAKMVVPNGIVPTQVQAGDNVVRRYTSNSEIFITLPLFANSNDIINFTDLDGTSPINHMTVRTFDPTISIGTPGQTEVQVRTSGNGFLVYDSIDKIWRIFENDLRTRVRIITSDVTLMPNEHISVFGADNNTVKTINVTLPTDVAVGDTVTIAMNYMRKGQTVVIKASDGDTIASNLNLLQFPKRSEYPPDAAWVQSSS…
2888	RIATSSEVNQSTTASYLDNVIVT	WKK95595.1	putative long tail fiber, proximal subunit	7e-11	64.76	MSDLLKQHFRATNGLDAGGNKVINVALADRNVKTDGVSVEYVIQENTIQKYDPTRGYLTDFAVTYGRRIWIANKDIPKPAGDFNQANWTSLRVDPNWIYTVRKGEFEIQSGQFINVDSNAAGNATLLLPLAPDEGDTIVVRDIGGRPGYNGILIKAQDTGASIVFGESRLREVRLTRPYSQIMLTFSNGAWRASLTDFGDTAKMVVPNGIVPTQVQAGDNVVRRYTSNSEIFITLPLFANSNDIINFTDLDGTSPINHMTVRTFDPTISIGTPGQTEVQVRTSGNGFLVYDSIDKIWRIFENDLRTRVRIITSDVTLMPNEHISVFGADNNTVKTINVTLPTDVAVGDTVTIAMNYMRKGQTVVIKASDGDTIASNLNLLQFPKRSEYPPDAAWVQSSS…
2889	AYDTGMLGGQTPDKY	WKK95595.1	putative long tail fiber, proximal subunit	4e-07	64.74	MSDLLKQHFRATNGLDAGGNKVINVALADRNVKTDGVSVEYVIQENTIQKYDPTRGYLTDFAVTYGRRIWIANKDIPKPAGDFNQANWTSLRVDPNWIYTVRKGEFEIQSGQFINVDSNAAGNATLLLPLAPDEGDTIVVRDIGGRPGYNGILIKAQDTGASIVFGESRLREVRLTRPYSQIMLTFSNGAWRASLTDFGDTAKMVVPNGIVPTQVQAGDNVVRRYTSNSEIFITLPLFANSNDIINFTDLDGTSPINHMTVRTFDPTISIGTPGQTEVQVRTSGNGFLVYDSIDKIWRIFENDLRTRVRIITSDVTLMPNEHISVFGADNNTVKTINVTLPTDVAVGDTVTIAMNYMRKGQTVVIKASDGDTIASNLNLLQFPKRSEYPPDAAWVQSSS…
2890	RVFTSATPPTAADIGAPSSVSTQVK	WKK95595.1	putative long tail fiber, proximal subunit	2e-12	64.73	MSDLLKQHFRATNGLDAGGNKVINVALADRNVKTDGVSVEYVIQENTIQKYDPTRGYLTDFAVTYGRRIWIANKDIPKPAGDFNQANWTSLRVDPNWIYTVRKGEFEIQSGQFINVDSNAAGNATLLLPLAPDEGDTIVVRDIGGRPGYNGILIKAQDTGASIVFGESRLREVRLTRPYSQIMLTFSNGAWRASLTDFGDTAKMVVPNGIVPTQVQAGDNVVRRYTSNSEIFITLPLFANSNDIINFTDLDGTSPINHMTVRTFDPTISIGTPGQTEVQVRTSGNGFLVYDSIDKIWRIFENDLRTRVRIITSDVTLMPNEHISVFGADNNTVKTINVTLPTDVAVGDTVTIAMNYMRKGQTVVIKASDGDTIASNLNLLQFPKRSEYPPDAAWVQSSS…
2891	RGYLTDFAVTYG	WKK95595.1	putative long tail fiber, proximal subunit	5e-05	64.58	MSDLLKQHFRATNGLDAGGNKVINVALADRNVKTDGVSVEYVIQENTIQKYDPTRGYLTDFAVTYGRRIWIANKDIPKPAGDFNQANWTSLRVDPNWIYTVRKGEFEIQSGQFINVDSNAAGNATLLLPLAPDEGDTIVVRDIGGRPGYNGILIKAQDTGASIVFGESRLREVRLTRPYSQIMLTFSNGAWRASLTDFGDTAKMVVPNGIVPTQVQAGDNVVRRYTSNSEIFITLPLFANSNDIINFTDLDGTSPINHMTVRTFDPTISIGTPGQTEVQVRTSGNGFLVYDSIDKIWRIFENDLRTRVRIITSDVTLMPNEHISVFGADNNTVKTINVTLPTDVAVGDTVTIAMNYMRKGQTVVIKASDGDTIASNLNLLQFPKRSEYPPDAAWVQSSS…
2892	KTAAGGVLTQVGVTTNN	WKK95595.1	putative long tail fiber, proximal subunit	6e-07	64.5	MSDLLKQHFRATNGLDAGGNKVINVALADRNVKTDGVSVEYVIQENTIQKYDPTRGYLTDFAVTYGRRIWIANKDIPKPAGDFNQANWTSLRVDPNWIYTVRKGEFEIQSGQFINVDSNAAGNATLLLPLAPDEGDTIVVRDIGGRPGYNGILIKAQDTGASIVFGESRLREVRLTRPYSQIMLTFSNGAWRASLTDFGDTAKMVVPNGIVPTQVQAGDNVVRRYTSNSEIFITLPLFANSNDIINFTDLDGTSPINHMTVRTFDPTISIGTPGQTEVQVRTSGNGFLVYDSIDKIWRIFENDLRTRVRIITSDVTLMPNEHISVFGADNNTVKTINVTLPTDVAVGDTVTIAMNYMRKGQTVVIKASDGDTIASNLNLLQFPKRSEYPPDAAWVQSSS…
2893	RTSGNGFLVYDSIDKIWRI	WKK95595.1	putative long tail fiber, proximal subunit	3e-10	64.44	MSDLLKQHFRATNGLDAGGNKVINVALADRNVKTDGVSVEYVIQENTIQKYDPTRGYLTDFAVTYGRRIWIANKDIPKPAGDFNQANWTSLRVDPNWIYTVRKGEFEIQSGQFINVDSNAAGNATLLLPLAPDEGDTIVVRDIGGRPGYNGILIKAQDTGASIVFGESRLREVRLTRPYSQIMLTFSNGAWRASLTDFGDTAKMVVPNGIVPTQVQAGDNVVRRYTSNSEIFITLPLFANSNDIINFTDLDGTSPINHMTVRTFDPTISIGTPGQTEVQVRTSGNGFLVYDSIDKIWRIFENDLRTRVRIITSDVTLMPNEHISVFGADNNTVKTINVTLPTDVAVGDTVTIAMNYMRKGQTVVIKASDGDTIASNLNLLQFPKRSEYPPDAAWVQSSS…
2894	RGIIYAEPQTASAGNLKV	WKK95595.1	putative long tail fiber, proximal subunit	8e-09	64.37	MSDLLKQHFRATNGLDAGGNKVINVALADRNVKTDGVSVEYVIQENTIQKYDPTRGYLTDFAVTYGRRIWIANKDIPKPAGDFNQANWTSLRVDPNWIYTVRKGEFEIQSGQFINVDSNAAGNATLLLPLAPDEGDTIVVRDIGGRPGYNGILIKAQDTGASIVFGESRLREVRLTRPYSQIMLTFSNGAWRASLTDFGDTAKMVVPNGIVPTQVQAGDNVVRRYTSNSEIFITLPLFANSNDIINFTDLDGTSPINHMTVRTFDPTISIGTPGQTEVQVRTSGNGFLVYDSIDKIWRIFENDLRTRVRIITSDVTLMPNEHISVFGADNNTVKTINVTLPTDVAVGDTVTIAMNYMRKGQTVVIKASDGDTIASNLNLLQFPKRSEYPPDAAWVQSSS…
2895	KTATEGAIGLAQYA	WKK95595.1	putative long tail fiber, proximal subunit	2e-05	64.31	MSDLLKQHFRATNGLDAGGNKVINVALADRNVKTDGVSVEYVIQENTIQKYDPTRGYLTDFAVTYGRRIWIANKDIPKPAGDFNQANWTSLRVDPNWIYTVRKGEFEIQSGQFINVDSNAAGNATLLLPLAPDEGDTIVVRDIGGRPGYNGILIKAQDTGASIVFGESRLREVRLTRPYSQIMLTFSNGAWRASLTDFGDTAKMVVPNGIVPTQVQAGDNVVRRYTSNSEIFITLPLFANSNDIINFTDLDGTSPINHMTVRTFDPTISIGTPGQTEVQVRTSGNGFLVYDSIDKIWRIFENDLRTRVRIITSDVTLMPNEHISVFGADNNTVKTINVTLPTDVAVGDTVTIAMNYMRKGQTVVIKASDGDTIASNLNLLQFPKRSEYPPDAAWVQSSS…
2901	KASDGDTIASNLNLLQFPKRS	WKK95595.1	putative long tail fiber, proximal subunit	9e-11	63.73	MSDLLKQHFRATNGLDAGGNKVINVALADRNVKTDGVSVEYVIQENTIQKYDPTRGYLTDFAVTYGRRIWIANKDIPKPAGDFNQANWTSLRVDPNWIYTVRKGEFEIQSGQFINVDSNAAGNATLLLPLAPDEGDTIVVRDIGGRPGYNGILIKAQDTGASIVFGESRLREVRLTRPYSQIMLTFSNGAWRASLTDFGDTAKMVVPNGIVPTQVQAGDNVVRRYTSNSEIFITLPLFANSNDIINFTDLDGTSPINHMTVRTFDPTISIGTPGQTEVQVRTSGNGFLVYDSIDKIWRIFENDLRTRVRIITSDVTLMPNEHISVFGADNNTVKTINVTLPTDVAVGDTVTIAMNYMRKGQTVVIKASDGDTIASNLNLLQFPKRSEYPPDAAWVQSSS…
2902	KTGGAPNTTADRS	WKK95595.1	putative long tail fiber, proximal subunit	4e-05	63.36	MSDLLKQHFRATNGLDAGGNKVINVALADRNVKTDGVSVEYVIQENTIQKYDPTRGYLTDFAVTYGRRIWIANKDIPKPAGDFNQANWTSLRVDPNWIYTVRKGEFEIQSGQFINVDSNAAGNATLLLPLAPDEGDTIVVRDIGGRPGYNGILIKAQDTGASIVFGESRLREVRLTRPYSQIMLTFSNGAWRASLTDFGDTAKMVVPNGIVPTQVQAGDNVVRRYTSNSEIFITLPLFANSNDIINFTDLDGTSPINHMTVRTFDPTISIGTPGQTEVQVRTSGNGFLVYDSIDKIWRIFENDLRTRVRIITSDVTLMPNEHISVFGADNNTVKTINVTLPTDVAVGDTVTIAMNYMRKGQTVVIKASDGDTIASNLNLLQFPKRSEYPPDAAWVQSSS…
2903	RSSAGTGIFDHSDYKN	WKK95595.1	putative long tail fiber, proximal subunit	2e-07	63.09	MSDLLKQHFRATNGLDAGGNKVINVALADRNVKTDGVSVEYVIQENTIQKYDPTRGYLTDFAVTYGRRIWIANKDIPKPAGDFNQANWTSLRVDPNWIYTVRKGEFEIQSGQFINVDSNAAGNATLLLPLAPDEGDTIVVRDIGGRPGYNGILIKAQDTGASIVFGESRLREVRLTRPYSQIMLTFSNGAWRASLTDFGDTAKMVVPNGIVPTQVQAGDNVVRRYTSNSEIFITLPLFANSNDIINFTDLDGTSPINHMTVRTFDPTISIGTPGQTEVQVRTSGNGFLVYDSIDKIWRIFENDLRTRVRIITSDVTLMPNEHISVFGADNNTVKTINVTLPTDVAVGDTVTIAMNYMRKGQTVVIKASDGDTIASNLNLLQFPKRSEYPPDAAWVQSSS…
2905	FAQDSTGSYPILTTKN	WKK95595.1	putative long tail fiber, proximal subunit	1e-07	62.95	MSDLLKQHFRATNGLDAGGNKVINVALADRNVKTDGVSVEYVIQENTIQKYDPTRGYLTDFAVTYGRRIWIANKDIPKPAGDFNQANWTSLRVDPNWIYTVRKGEFEIQSGQFINVDSNAAGNATLLLPLAPDEGDTIVVRDIGGRPGYNGILIKAQDTGASIVFGESRLREVRLTRPYSQIMLTFSNGAWRASLTDFGDTAKMVVPNGIVPTQVQAGDNVVRRYTSNSEIFITLPLFANSNDIINFTDLDGTSPINHMTVRTFDPTISIGTPGQTEVQVRTSGNGFLVYDSIDKIWRIFENDLRTRVRIITSDVTLMPNEHISVFGADNNTVKTINVTLPTDVAVGDTVTIAMNYMRKGQTVVIKASDGDTIASNLNLLQFPKRSEYPPDAAWVQSSS…
2908	RIITSDVTLMPNEHI	WKK95595.1	putative long tail fiber, proximal subunit	1e-06	62.83	MSDLLKQHFRATNGLDAGGNKVINVALADRNVKTDGVSVEYVIQENTIQKYDPTRGYLTDFAVTYGRRIWIANKDIPKPAGDFNQANWTSLRVDPNWIYTVRKGEFEIQSGQFINVDSNAAGNATLLLPLAPDEGDTIVVRDIGGRPGYNGILIKAQDTGASIVFGESRLREVRLTRPYSQIMLTFSNGAWRASLTDFGDTAKMVVPNGIVPTQVQAGDNVVRRYTSNSEIFITLPLFANSNDIINFTDLDGTSPINHMTVRTFDPTISIGTPGQTEVQVRTSGNGFLVYDSIDKIWRIFENDLRTRVRIITSDVTLMPNEHISVFGADNNTVKTINVTLPTDVAVGDTVTIAMNYMRKGQTVVIKASDGDTIASNLNLLQFPKRSEYPPDAAWVQSSS…
2912	NAAGNATLLLPLAPDEGDTIVVRD	WKK95595.1	putative long tail fiber, proximal subunit	2e-12	62.33	MSDLLKQHFRATNGLDAGGNKVINVALADRNVKTDGVSVEYVIQENTIQKYDPTRGYLTDFAVTYGRRIWIANKDIPKPAGDFNQANWTSLRVDPNWIYTVRKGEFEIQSGQFINVDSNAAGNATLLLPLAPDEGDTIVVRDIGGRPGYNGILIKAQDTGASIVFGESRLREVRLTRPYSQIMLTFSNGAWRASLTDFGDTAKMVVPNGIVPTQVQAGDNVVRRYTSNSEIFITLPLFANSNDIINFTDLDGTSPINHMTVRTFDPTISIGTPGQTEVQVRTSGNGFLVYDSIDKIWRIFENDLRTRVRIITSDVTLMPNEHISVFGADNNTVKTINVTLPTDVAVGDTVTIAMNYMRKGQTVVIKASDGDTIASNLNLLQFPKRSEYPPDAAWVQSSS…
2914	KTAAGGVLTQVGVTTNNTYQLWTPYPPTTETADKR	WKK95595.1	putative long tail fiber, proximal subunit	2e-20	62.19	MSDLLKQHFRATNGLDAGGNKVINVALADRNVKTDGVSVEYVIQENTIQKYDPTRGYLTDFAVTYGRRIWIANKDIPKPAGDFNQANWTSLRVDPNWIYTVRKGEFEIQSGQFINVDSNAAGNATLLLPLAPDEGDTIVVRDIGGRPGYNGILIKAQDTGASIVFGESRLREVRLTRPYSQIMLTFSNGAWRASLTDFGDTAKMVVPNGIVPTQVQAGDNVVRRYTSNSEIFITLPLFANSNDIINFTDLDGTSPINHMTVRTFDPTISIGTPGQTEVQVRTSGNGFLVYDSIDKIWRIFENDLRTRVRIITSDVTLMPNEHISVFGADNNTVKTINVTLPTDVAVGDTVTIAMNYMRKGQTVVIKASDGDTIASNLNLLQFPKRSEYPPDAAWVQSSS…
2917	KTLEVLEWIKL	WKK95595.1	putative long tail fiber, proximal subunit	2e-04	61.55	MSDLLKQHFRATNGLDAGGNKVINVALADRNVKTDGVSVEYVIQENTIQKYDPTRGYLTDFAVTYGRRIWIANKDIPKPAGDFNQANWTSLRVDPNWIYTVRKGEFEIQSGQFINVDSNAAGNATLLLPLAPDEGDTIVVRDIGGRPGYNGILIKAQDTGASIVFGESRLREVRLTRPYSQIMLTFSNGAWRASLTDFGDTAKMVVPNGIVPTQVQAGDNVVRRYTSNSEIFITLPLFANSNDIINFTDLDGTSPINHMTVRTFDPTISIGTPGQTEVQVRTSGNGFLVYDSIDKIWRIFENDLRTRVRIITSDVTLMPNEHISVFGADNNTVKTINVTLPTDVAVGDTVTIAMNYMRKGQTVVIKASDGDTIASNLNLLQFPKRSEYPPDAAWVQSSS…
2919	KGVAVSPYELNLTLKH	WKK95595.1	putative long tail fiber, proximal subunit	8e-08	61.36	MSDLLKQHFRATNGLDAGGNKVINVALADRNVKTDGVSVEYVIQENTIQKYDPTRGYLTDFAVTYGRRIWIANKDIPKPAGDFNQANWTSLRVDPNWIYTVRKGEFEIQSGQFINVDSNAAGNATLLLPLAPDEGDTIVVRDIGGRPGYNGILIKAQDTGASIVFGESRLREVRLTRPYSQIMLTFSNGAWRASLTDFGDTAKMVVPNGIVPTQVQAGDNVVRRYTSNSEIFITLPLFANSNDIINFTDLDGTSPINHMTVRTFDPTISIGTPGQTEVQVRTSGNGFLVYDSIDKIWRIFENDLRTRVRIITSDVTLMPNEHISVFGADNNTVKTINVTLPTDVAVGDTVTIAMNYMRKGQTVVIKASDGDTIASNLNLLQFPKRSEYPPDAAWVQSSS…
2920	KTDGVSVEYVIQENTIQKY	WKK95595.1	putative long tail fiber, proximal subunit	3e-09	61.29	MSDLLKQHFRATNGLDAGGNKVINVALADRNVKTDGVSVEYVIQENTIQKYDPTRGYLTDFAVTYGRRIWIANKDIPKPAGDFNQANWTSLRVDPNWIYTVRKGEFEIQSGQFINVDSNAAGNATLLLPLAPDEGDTIVVRDIGGRPGYNGILIKAQDTGASIVFGESRLREVRLTRPYSQIMLTFSNGAWRASLTDFGDTAKMVVPNGIVPTQVQAGDNVVRRYTSNSEIFITLPLFANSNDIINFTDLDGTSPINHMTVRTFDPTISIGTPGQTEVQVRTSGNGFLVYDSIDKIWRIFENDLRTRVRIITSDVTLMPNEHISVFGADNNTVKTINVTLPTDVAVGDTVTIAMNYMRKGQTVVIKASDGDTIASNLNLLQFPKRSEYPPDAAWVQSSS…
2922	TTTLATAAEVRT	WKK95595.1	putative long tail fiber, proximal subunit	0.003	61.18	MSDLLKQHFRATNGLDAGGNKVINVALADRNVKTDGVSVEYVIQENTIQKYDPTRGYLTDFAVTYGRRIWIANKDIPKPAGDFNQANWTSLRVDPNWIYTVRKGEFEIQSGQFINVDSNAAGNATLLLPLAPDEGDTIVVRDIGGRPGYNGILIKAQDTGASIVFGESRLREVRLTRPYSQIMLTFSNGAWRASLTDFGDTAKMVVPNGIVPTQVQAGDNVVRRYTSNSEIFITLPLFANSNDIINFTDLDGTSPINHMTVRTFDPTISIGTPGQTEVQVRTSGNGFLVYDSIDKIWRIFENDLRTRVRIITSDVTLMPNEHISVFGADNNTVKTINVTLPTDVAVGDTVTIAMNYMRKGQTVVIKASDGDTIASNLNLLQFPKRSEYPPDAAWVQSSS…
2927	KATVNQSGIVWLATDSEVRN	WKK95595.1	putative long tail fiber, proximal subunit	5e-10	60.5	MSDLLKQHFRATNGLDAGGNKVINVALADRNVKTDGVSVEYVIQENTIQKYDPTRGYLTDFAVTYGRRIWIANKDIPKPAGDFNQANWTSLRVDPNWIYTVRKGEFEIQSGQFINVDSNAAGNATLLLPLAPDEGDTIVVRDIGGRPGYNGILIKAQDTGASIVFGESRLREVRLTRPYSQIMLTFSNGAWRASLTDFGDTAKMVVPNGIVPTQVQAGDNVVRRYTSNSEIFITLPLFANSNDIINFTDLDGTSPINHMTVRTFDPTISIGTPGQTEVQVRTSGNGFLVYDSIDKIWRIFENDLRTRVRIITSDVTLMPNEHISVFGADNNTVKTINVTLPTDVAVGDTVTIAMNYMRKGQTVVIKASDGDTIASNLNLLQFPKRSEYPPDAAWVQSSS…
2930	ISPTADTGNVHVRF	WKK95595.1	putative long tail fiber, proximal subunit	2e-06	60.37	MSDLLKQHFRATNGLDAGGNKVINVALADRNVKTDGVSVEYVIQENTIQKYDPTRGYLTDFAVTYGRRIWIANKDIPKPAGDFNQANWTSLRVDPNWIYTVRKGEFEIQSGQFINVDSNAAGNATLLLPLAPDEGDTIVVRDIGGRPGYNGILIKAQDTGASIVFGESRLREVRLTRPYSQIMLTFSNGAWRASLTDFGDTAKMVVPNGIVPTQVQAGDNVVRRYTSNSEIFITLPLFANSNDIINFTDLDGTSPINHMTVRTFDPTISIGTPGQTEVQVRTSGNGFLVYDSIDKIWRIFENDLRTRVRIITSDVTLMPNEHISVFGADNNTVKTINVTLPTDVAVGDTVTIAMNYMRKGQTVVIKASDGDTIASNLNLLQFPKRSEYPPDAAWVQSSS…
2931	KIVTAATLHAKT	WKK95595.1	putative long tail fiber, proximal subunit	0.007	60.28	MSDLLKQHFRATNGLDAGGNKVINVALADRNVKTDGVSVEYVIQENTIQKYDPTRGYLTDFAVTYGRRIWIANKDIPKPAGDFNQANWTSLRVDPNWIYTVRKGEFEIQSGQFINVDSNAAGNATLLLPLAPDEGDTIVVRDIGGRPGYNGILIKAQDTGASIVFGESRLREVRLTRPYSQIMLTFSNGAWRASLTDFGDTAKMVVPNGIVPTQVQAGDNVVRRYTSNSEIFITLPLFANSNDIINFTDLDGTSPINHMTVRTFDPTISIGTPGQTEVQVRTSGNGFLVYDSIDKIWRIFENDLRTRVRIITSDVTLMPNEHISVFGADNNTVKTINVTLPTDVAVGDTVTIAMNYMRKGQTVVIKASDGDTIASNLNLLQFPKRSEYPPDAAWVQSSS…
2934	RGTTTLATAAEVRT	WKK95595.1	putative long tail fiber, proximal subunit	9e-05	60.11	MSDLLKQHFRATNGLDAGGNKVINVALADRNVKTDGVSVEYVIQENTIQKYDPTRGYLTDFAVTYGRRIWIANKDIPKPAGDFNQANWTSLRVDPNWIYTVRKGEFEIQSGQFINVDSNAAGNATLLLPLAPDEGDTIVVRDIGGRPGYNGILIKAQDTGASIVFGESRLREVRLTRPYSQIMLTFSNGAWRASLTDFGDTAKMVVPNGIVPTQVQAGDNVVRRYTSNSEIFITLPLFANSNDIINFTDLDGTSPINHMTVRTFDPTISIGTPGQTEVQVRTSGNGFLVYDSIDKIWRIFENDLRTRVRIITSDVTLMPNEHISVFGADNNTVKTINVTLPTDVAVGDTVTIAMNYMRKGQTVVIKASDGDTIASNLNLLQFPKRSEYPPDAAWVQSSS…
2935	RTFDPTISIGTPGQTEVQVRT	WKK95595.1	putative long tail fiber, proximal subunit	1e-10	60.08	MSDLLKQHFRATNGLDAGGNKVINVALADRNVKTDGVSVEYVIQENTIQKYDPTRGYLTDFAVTYGRRIWIANKDIPKPAGDFNQANWTSLRVDPNWIYTVRKGEFEIQSGQFINVDSNAAGNATLLLPLAPDEGDTIVVRDIGGRPGYNGILIKAQDTGASIVFGESRLREVRLTRPYSQIMLTFSNGAWRASLTDFGDTAKMVVPNGIVPTQVQAGDNVVRRYTSNSEIFITLPLFANSNDIINFTDLDGTSPINHMTVRTFDPTISIGTPGQTEVQVRTSGNGFLVYDSIDKIWRIFENDLRTRVRIITSDVTLMPNEHISVFGADNNTVKTINVTLPTDVAVGDTVTIAMNYMRKGQTVVIKASDGDTIASNLNLLQFPKRSEYPPDAAWVQSSS…
2936	KDIPKPAGDFNQANWTSLRV	WKK95595.1	putative long tail fiber, proximal subunit	3e-11	60.02	MSDLLKQHFRATNGLDAGGNKVINVALADRNVKTDGVSVEYVIQENTIQKYDPTRGYLTDFAVTYGRRIWIANKDIPKPAGDFNQANWTSLRVDPNWIYTVRKGEFEIQSGQFINVDSNAAGNATLLLPLAPDEGDTIVVRDIGGRPGYNGILIKAQDTGASIVFGESRLREVRLTRPYSQIMLTFSNGAWRASLTDFGDTAKMVVPNGIVPTQVQAGDNVVRRYTSNSEIFITLPLFANSNDIINFTDLDGTSPINHMTVRTFDPTISIGTPGQTEVQVRTSGNGFLVYDSIDKIWRIFENDLRTRVRIITSDVTLMPNEHISVFGADNNTVKTINVTLPTDVAVGDTVTIAMNYMRKGQTVVIKASDGDTIASNLNLLQFPKRSEYPPDAAWVQSSS…
2938	SLTDFGDTAKM	WKK95595.1	putative long tail fiber, proximal subunit	0.002	59.89	MSDLLKQHFRATNGLDAGGNKVINVALADRNVKTDGVSVEYVIQENTIQKYDPTRGYLTDFAVTYGRRIWIANKDIPKPAGDFNQANWTSLRVDPNWIYTVRKGEFEIQSGQFINVDSNAAGNATLLLPLAPDEGDTIVVRDIGGRPGYNGILIKAQDTGASIVFGESRLREVRLTRPYSQIMLTFSNGAWRASLTDFGDTAKMVVPNGIVPTQVQAGDNVVRRYTSNSEIFITLPLFANSNDIINFTDLDGTSPINHMTVRTFDPTISIGTPGQTEVQVRTSGNGFLVYDSIDKIWRIFENDLRTRVRIITSDVTLMPNEHISVFGADNNTVKTINVTLPTDVAVGDTVTIAMNYMRKGQTVVIKASDGDTIASNLNLLQFPKRSEYPPDAAWVQSSS…
2939	RIQVNTSSGLTITGNLWDHYTINIQEASTSQRG	WKK95595.1	putative long tail fiber, proximal subunit	3e-19	59.89	MSDLLKQHFRATNGLDAGGNKVINVALADRNVKTDGVSVEYVIQENTIQKYDPTRGYLTDFAVTYGRRIWIANKDIPKPAGDFNQANWTSLRVDPNWIYTVRKGEFEIQSGQFINVDSNAAGNATLLLPLAPDEGDTIVVRDIGGRPGYNGILIKAQDTGASIVFGESRLREVRLTRPYSQIMLTFSNGAWRASLTDFGDTAKMVVPNGIVPTQVQAGDNVVRRYTSNSEIFITLPLFANSNDIINFTDLDGTSPINHMTVRTFDPTISIGTPGQTEVQVRTSGNGFLVYDSIDKIWRIFENDLRTRVRIITSDVTLMPNEHISVFGADNNTVKTINVTLPTDVAVGDTVTIAMNYMRKGQTVVIKASDGDTIASNLNLLQFPKRSEYPPDAAWVQSSS…
2940	RLGVIALATQAQANAESNPEKE	WKK95595.1	putative long tail fiber, proximal subunit	7e-11	59.64	MSDLLKQHFRATNGLDAGGNKVINVALADRNVKTDGVSVEYVIQENTIQKYDPTRGYLTDFAVTYGRRIWIANKDIPKPAGDFNQANWTSLRVDPNWIYTVRKGEFEIQSGQFINVDSNAAGNATLLLPLAPDEGDTIVVRDIGGRPGYNGILIKAQDTGASIVFGESRLREVRLTRPYSQIMLTFSNGAWRASLTDFGDTAKMVVPNGIVPTQVQAGDNVVRRYTSNSEIFITLPLFANSNDIINFTDLDGTSPINHMTVRTFDPTISIGTPGQTEVQVRTSGNGFLVYDSIDKIWRIFENDLRTRVRIITSDVTLMPNEHISVFGADNNTVKTINVTLPTDVAVGDTVTIAMNYMRKGQTVVIKASDGDTIASNLNLLQFPKRSEYPPDAAWVQSSS…
2941	RKGEFEIQSGQFINVDSNAAGNATLLLPLAPDEGDTIVVRD	WKK95595.1	putative long tail fiber, proximal subunit	8e-25	59.5	MSDLLKQHFRATNGLDAGGNKVINVALADRNVKTDGVSVEYVIQENTIQKYDPTRGYLTDFAVTYGRRIWIANKDIPKPAGDFNQANWTSLRVDPNWIYTVRKGEFEIQSGQFINVDSNAAGNATLLLPLAPDEGDTIVVRDIGGRPGYNGILIKAQDTGASIVFGESRLREVRLTRPYSQIMLTFSNGAWRASLTDFGDTAKMVVPNGIVPTQVQAGDNVVRRYTSNSEIFITLPLFANSNDIINFTDLDGTSPINHMTVRTFDPTISIGTPGQTEVQVRTSGNGFLVYDSIDKIWRIFENDLRTRVRIITSDVTLMPNEHISVFGADNNTVKTINVTLPTDVAVGDTVTIAMNYMRKGQTVVIKASDGDTIASNLNLLQFPKRSEYPPDAAWVQSSS…
2942	KASDGDTIASNLNLLQFPKRS	WKK95595.1	putative long tail fiber, proximal subunit	9e-11	59.29	MSDLLKQHFRATNGLDAGGNKVINVALADRNVKTDGVSVEYVIQENTIQKYDPTRGYLTDFAVTYGRRIWIANKDIPKPAGDFNQANWTSLRVDPNWIYTVRKGEFEIQSGQFINVDSNAAGNATLLLPLAPDEGDTIVVRDIGGRPGYNGILIKAQDTGASIVFGESRLREVRLTRPYSQIMLTFSNGAWRASLTDFGDTAKMVVPNGIVPTQVQAGDNVVRRYTSNSEIFITLPLFANSNDIINFTDLDGTSPINHMTVRTFDPTISIGTPGQTEVQVRTSGNGFLVYDSIDKIWRIFENDLRTRVRIITSDVTLMPNEHISVFGADNNTVKTINVTLPTDVAVGDTVTIAMNYMRKGQTVVIKASDGDTIASNLNLLQFPKRSEYPPDAAWVQSSS…
2946	KVINVALADRN	WKK95595.1	putative long tail fiber, proximal subunit	0.002	58.86	MSDLLKQHFRATNGLDAGGNKVINVALADRNVKTDGVSVEYVIQENTIQKYDPTRGYLTDFAVTYGRRIWIANKDIPKPAGDFNQANWTSLRVDPNWIYTVRKGEFEIQSGQFINVDSNAAGNATLLLPLAPDEGDTIVVRDIGGRPGYNGILIKAQDTGASIVFGESRLREVRLTRPYSQIMLTFSNGAWRASLTDFGDTAKMVVPNGIVPTQVQAGDNVVRRYTSNSEIFITLPLFANSNDIINFTDLDGTSPINHMTVRTFDPTISIGTPGQTEVQVRTSGNGFLVYDSIDKIWRIFENDLRTRVRIITSDVTLMPNEHISVFGADNNTVKTINVTLPTDVAVGDTVTIAMNYMRKGQTVVIKASDGDTIASNLNLLQFPKRSEYPPDAAWVQSSS…
2949	DPNWIYTVRK	WKK95595.1	putative long tail fiber, proximal subunit	2e-04	58.71	MSDLLKQHFRATNGLDAGGNKVINVALADRNVKTDGVSVEYVIQENTIQKYDPTRGYLTDFAVTYGRRIWIANKDIPKPAGDFNQANWTSLRVDPNWIYTVRKGEFEIQSGQFINVDSNAAGNATLLLPLAPDEGDTIVVRDIGGRPGYNGILIKAQDTGASIVFGESRLREVRLTRPYSQIMLTFSNGAWRASLTDFGDTAKMVVPNGIVPTQVQAGDNVVRRYTSNSEIFITLPLFANSNDIINFTDLDGTSPINHMTVRTFDPTISIGTPGQTEVQVRTSGNGFLVYDSIDKIWRIFENDLRTRVRIITSDVTLMPNEHISVFGADNNTVKTINVTLPTDVAVGDTVTIAMNYMRKGQTVVIKASDGDTIASNLNLLQFPKRSEYPPDAAWVQSSS…
2951	RVFTSATPPTAADIGAPSSVSTQVKT	WKK95595.1	putative long tail fiber, proximal subunit	6e-13	58.67	MSDLLKQHFRATNGLDAGGNKVINVALADRNVKTDGVSVEYVIQENTIQKYDPTRGYLTDFAVTYGRRIWIANKDIPKPAGDFNQANWTSLRVDPNWIYTVRKGEFEIQSGQFINVDSNAAGNATLLLPLAPDEGDTIVVRDIGGRPGYNGILIKAQDTGASIVFGESRLREVRLTRPYSQIMLTFSNGAWRASLTDFGDTAKMVVPNGIVPTQVQAGDNVVRRYTSNSEIFITLPLFANSNDIINFTDLDGTSPINHMTVRTFDPTISIGTPGQTEVQVRTSGNGFLVYDSIDKIWRIFENDLRTRVRIITSDVTLMPNEHISVFGADNNTVKTINVTLPTDVAVGDTVTIAMNYMRKGQTVVIKASDGDTIASNLNLLQFPKRSEYPPDAAWVQSSS…
2952	RQGSWTAEIKD	WKK95595.1	putative long tail fiber, proximal subunit	2e-04	58.67	MSDLLKQHFRATNGLDAGGNKVINVALADRNVKTDGVSVEYVIQENTIQKYDPTRGYLTDFAVTYGRRIWIANKDIPKPAGDFNQANWTSLRVDPNWIYTVRKGEFEIQSGQFINVDSNAAGNATLLLPLAPDEGDTIVVRDIGGRPGYNGILIKAQDTGASIVFGESRLREVRLTRPYSQIMLTFSNGAWRASLTDFGDTAKMVVPNGIVPTQVQAGDNVVRRYTSNSEIFITLPLFANSNDIINFTDLDGTSPINHMTVRTFDPTISIGTPGQTEVQVRTSGNGFLVYDSIDKIWRIFENDLRTRVRIITSDVTLMPNEHISVFGADNNTVKTINVTLPTDVAVGDTVTIAMNYMRKGQTVVIKASDGDTIASNLNLLQFPKRSEYPPDAAWVQSSS…
2953	SPTADTGNVHVRF	WKK95595.1	putative long tail fiber, proximal subunit	6e-06	58.48	MSDLLKQHFRATNGLDAGGNKVINVALADRNVKTDGVSVEYVIQENTIQKYDPTRGYLTDFAVTYGRRIWIANKDIPKPAGDFNQANWTSLRVDPNWIYTVRKGEFEIQSGQFINVDSNAAGNATLLLPLAPDEGDTIVVRDIGGRPGYNGILIKAQDTGASIVFGESRLREVRLTRPYSQIMLTFSNGAWRASLTDFGDTAKMVVPNGIVPTQVQAGDNVVRRYTSNSEIFITLPLFANSNDIINFTDLDGTSPINHMTVRTFDPTISIGTPGQTEVQVRTSGNGFLVYDSIDKIWRIFENDLRTRVRIITSDVTLMPNEHISVFGADNNTVKTINVTLPTDVAVGDTVTIAMNYMRKGQTVVIKASDGDTIASNLNLLQFPKRSEYPPDAAWVQSSS…
2955	RGLAEIASNAKM	WKK95595.1	putative long tail fiber, proximal subunit	4e-04	58.12	MSDLLKQHFRATNGLDAGGNKVINVALADRNVKTDGVSVEYVIQENTIQKYDPTRGYLTDFAVTYGRRIWIANKDIPKPAGDFNQANWTSLRVDPNWIYTVRKGEFEIQSGQFINVDSNAAGNATLLLPLAPDEGDTIVVRDIGGRPGYNGILIKAQDTGASIVFGESRLREVRLTRPYSQIMLTFSNGAWRASLTDFGDTAKMVVPNGIVPTQVQAGDNVVRRYTSNSEIFITLPLFANSNDIINFTDLDGTSPINHMTVRTFDPTISIGTPGQTEVQVRTSGNGFLVYDSIDKIWRIFENDLRTRVRIITSDVTLMPNEHISVFGADNNTVKTINVTLPTDVAVGDTVTIAMNYMRKGQTVVIKASDGDTIASNLNLLQFPKRSEYPPDAAWVQSSS…
2957	KSYWIVTESDPTVERV	WKK95595.1	putative long tail fiber, proximal subunit	1e-07	57.79	MSDLLKQHFRATNGLDAGGNKVINVALADRNVKTDGVSVEYVIQENTIQKYDPTRGYLTDFAVTYGRRIWIANKDIPKPAGDFNQANWTSLRVDPNWIYTVRKGEFEIQSGQFINVDSNAAGNATLLLPLAPDEGDTIVVRDIGGRPGYNGILIKAQDTGASIVFGESRLREVRLTRPYSQIMLTFSNGAWRASLTDFGDTAKMVVPNGIVPTQVQAGDNVVRRYTSNSEIFITLPLFANSNDIINFTDLDGTSPINHMTVRTFDPTISIGTPGQTEVQVRTSGNGFLVYDSIDKIWRIFENDLRTRVRIITSDVTLMPNEHISVFGADNNTVKTINVTLPTDVAVGDTVTIAMNYMRKGQTVVIKASDGDTIASNLNLLQFPKRSEYPPDAAWVQSSS…
2961	RGYMVPIRT	WKK95595.1	putative long tail fiber, proximal subunit	0.002	57.34	MSDLLKQHFRATNGLDAGGNKVINVALADRNVKTDGVSVEYVIQENTIQKYDPTRGYLTDFAVTYGRRIWIANKDIPKPAGDFNQANWTSLRVDPNWIYTVRKGEFEIQSGQFINVDSNAAGNATLLLPLAPDEGDTIVVRDIGGRPGYNGILIKAQDTGASIVFGESRLREVRLTRPYSQIMLTFSNGAWRASLTDFGDTAKMVVPNGIVPTQVQAGDNVVRRYTSNSEIFITLPLFANSNDIINFTDLDGTSPINHMTVRTFDPTISIGTPGQTEVQVRTSGNGFLVYDSIDKIWRIFENDLRTRVRIITSDVTLMPNEHISVFGADNNTVKTINVTLPTDVAVGDTVTIAMNYMRKGQTVVIKASDGDTIASNLNLLQFPKRSEYPPDAAWVQSSS…
2962	TPIDPANPSTLVVTGYEEKT	WKK95595.1	putative long tail fiber, proximal subunit	4e-10	57.25	MSDLLKQHFRATNGLDAGGNKVINVALADRNVKTDGVSVEYVIQENTIQKYDPTRGYLTDFAVTYGRRIWIANKDIPKPAGDFNQANWTSLRVDPNWIYTVRKGEFEIQSGQFINVDSNAAGNATLLLPLAPDEGDTIVVRDIGGRPGYNGILIKAQDTGASIVFGESRLREVRLTRPYSQIMLTFSNGAWRASLTDFGDTAKMVVPNGIVPTQVQAGDNVVRRYTSNSEIFITLPLFANSNDIINFTDLDGTSPINHMTVRTFDPTISIGTPGQTEVQVRTSGNGFLVYDSIDKIWRIFENDLRTRVRIITSDVTLMPNEHISVFGADNNTVKTINVTLPTDVAVGDTVTIAMNYMRKGQTVVIKASDGDTIASNLNLLQFPKRSEYPPDAAWVQSSS…
2964	KPAGDFNQANWTSLRV	WKK95595.1	putative long tail fiber, proximal subunit	2e-08	56.92	MSDLLKQHFRATNGLDAGGNKVINVALADRNVKTDGVSVEYVIQENTIQKYDPTRGYLTDFAVTYGRRIWIANKDIPKPAGDFNQANWTSLRVDPNWIYTVRKGEFEIQSGQFINVDSNAAGNATLLLPLAPDEGDTIVVRDIGGRPGYNGILIKAQDTGASIVFGESRLREVRLTRPYSQIMLTFSNGAWRASLTDFGDTAKMVVPNGIVPTQVQAGDNVVRRYTSNSEIFITLPLFANSNDIINFTDLDGTSPINHMTVRTFDPTISIGTPGQTEVQVRTSGNGFLVYDSIDKIWRIFENDLRTRVRIITSDVTLMPNEHISVFGADNNTVKTINVTLPTDVAVGDTVTIAMNYMRKGQTVVIKASDGDTIASNLNLLQFPKRSEYPPDAAWVQSSS…
2965	KIWPDRPNQTLKF	WKK95595.1	putative long tail fiber, proximal subunit	6e-07	56.81	MSDLLKQHFRATNGLDAGGNKVINVALADRNVKTDGVSVEYVIQENTIQKYDPTRGYLTDFAVTYGRRIWIANKDIPKPAGDFNQANWTSLRVDPNWIYTVRKGEFEIQSGQFINVDSNAAGNATLLLPLAPDEGDTIVVRDIGGRPGYNGILIKAQDTGASIVFGESRLREVRLTRPYSQIMLTFSNGAWRASLTDFGDTAKMVVPNGIVPTQVQAGDNVVRRYTSNSEIFITLPLFANSNDIINFTDLDGTSPINHMTVRTFDPTISIGTPGQTEVQVRTSGNGFLVYDSIDKIWRIFENDLRTRVRIITSDVTLMPNEHISVFGADNNTVKTINVTLPTDVAVGDTVTIAMNYMRKGQTVVIKASDGDTIASNLNLLQFPKRSEYPPDAAWVQSSS…
2967	KAYDTGMLGGQTPDKY	WKK95595.1	putative long tail fiber, proximal subunit	9e-08	56.3	MSDLLKQHFRATNGLDAGGNKVINVALADRNVKTDGVSVEYVIQENTIQKYDPTRGYLTDFAVTYGRRIWIANKDIPKPAGDFNQANWTSLRVDPNWIYTVRKGEFEIQSGQFINVDSNAAGNATLLLPLAPDEGDTIVVRDIGGRPGYNGILIKAQDTGASIVFGESRLREVRLTRPYSQIMLTFSNGAWRASLTDFGDTAKMVVPNGIVPTQVQAGDNVVRRYTSNSEIFITLPLFANSNDIINFTDLDGTSPINHMTVRTFDPTISIGTPGQTEVQVRTSGNGFLVYDSIDKIWRIFENDLRTRVRIITSDVTLMPNEHISVFGADNNTVKTINVTLPTDVAVGDTVTIAMNYMRKGQTVVIKASDGDTIASNLNLLQFPKRSEYPPDAAWVQSSS…
2968	RVFTSATPPTAADIGAPSSVSTQVKT	WKK95595.1	putative long tail fiber, proximal subunit	6e-13	56.19	MSDLLKQHFRATNGLDAGGNKVINVALADRNVKTDGVSVEYVIQENTIQKYDPTRGYLTDFAVTYGRRIWIANKDIPKPAGDFNQANWTSLRVDPNWIYTVRKGEFEIQSGQFINVDSNAAGNATLLLPLAPDEGDTIVVRDIGGRPGYNGILIKAQDTGASIVFGESRLREVRLTRPYSQIMLTFSNGAWRASLTDFGDTAKMVVPNGIVPTQVQAGDNVVRRYTSNSEIFITLPLFANSNDIINFTDLDGTSPINHMTVRTFDPTISIGTPGQTEVQVRTSGNGFLVYDSIDKIWRIFENDLRTRVRIITSDVTLMPNEHISVFGADNNTVKTINVTLPTDVAVGDTVTIAMNYMRKGQTVVIKASDGDTIASNLNLLQFPKRSEYPPDAAWVQSSS…
2970	TISIGTPGQTEVQVRT	WKK95595.1	putative long tail fiber, proximal subunit	9e-07	55.94	MSDLLKQHFRATNGLDAGGNKVINVALADRNVKTDGVSVEYVIQENTIQKYDPTRGYLTDFAVTYGRRIWIANKDIPKPAGDFNQANWTSLRVDPNWIYTVRKGEFEIQSGQFINVDSNAAGNATLLLPLAPDEGDTIVVRDIGGRPGYNGILIKAQDTGASIVFGESRLREVRLTRPYSQIMLTFSNGAWRASLTDFGDTAKMVVPNGIVPTQVQAGDNVVRRYTSNSEIFITLPLFANSNDIINFTDLDGTSPINHMTVRTFDPTISIGTPGQTEVQVRTSGNGFLVYDSIDKIWRIFENDLRTRVRIITSDVTLMPNEHISVFGADNNTVKTINVTLPTDVAVGDTVTIAMNYMRKGQTVVIKASDGDTIASNLNLLQFPKRSEYPPDAAWVQSSS…
2971	RLGVVQLVKTGGAPNTTADRS	WKK95595.1	putative long tail fiber, proximal subunit	2e-10	55.66	MSDLLKQHFRATNGLDAGGNKVINVALADRNVKTDGVSVEYVIQENTIQKYDPTRGYLTDFAVTYGRRIWIANKDIPKPAGDFNQANWTSLRVDPNWIYTVRKGEFEIQSGQFINVDSNAAGNATLLLPLAPDEGDTIVVRDIGGRPGYNGILIKAQDTGASIVFGESRLREVRLTRPYSQIMLTFSNGAWRASLTDFGDTAKMVVPNGIVPTQVQAGDNVVRRYTSNSEIFITLPLFANSNDIINFTDLDGTSPINHMTVRTFDPTISIGTPGQTEVQVRTSGNGFLVYDSIDKIWRIFENDLRTRVRIITSDVTLMPNEHISVFGADNNTVKTINVTLPTDVAVGDTVTIAMNYMRKGQTVVIKASDGDTIASNLNLLQFPKRSEYPPDAAWVQSSS…
2973	RLSTGDGTWKGNDTNGSTLPDNGYASKG	WKK95595.1	putative long tail fiber, proximal subunit	1e-15	55.46	MSDLLKQHFRATNGLDAGGNKVINVALADRNVKTDGVSVEYVIQENTIQKYDPTRGYLTDFAVTYGRRIWIANKDIPKPAGDFNQANWTSLRVDPNWIYTVRKGEFEIQSGQFINVDSNAAGNATLLLPLAPDEGDTIVVRDIGGRPGYNGILIKAQDTGASIVFGESRLREVRLTRPYSQIMLTFSNGAWRASLTDFGDTAKMVVPNGIVPTQVQAGDNVVRRYTSNSEIFITLPLFANSNDIINFTDLDGTSPINHMTVRTFDPTISIGTPGQTEVQVRTSGNGFLVYDSIDKIWRIFENDLRTRVRIITSDVTLMPNEHISVFGADNNTVKTINVTLPTDVAVGDTVTIAMNYMRKGQTVVIKASDGDTIASNLNLLQFPKRSEYPPDAAWVQSSS…
2975	RGLAEIASNAKM	WKK95595.1	putative long tail fiber, proximal subunit	4e-04	55.24	MSDLLKQHFRATNGLDAGGNKVINVALADRNVKTDGVSVEYVIQENTIQKYDPTRGYLTDFAVTYGRRIWIANKDIPKPAGDFNQANWTSLRVDPNWIYTVRKGEFEIQSGQFINVDSNAAGNATLLLPLAPDEGDTIVVRDIGGRPGYNGILIKAQDTGASIVFGESRLREVRLTRPYSQIMLTFSNGAWRASLTDFGDTAKMVVPNGIVPTQVQAGDNVVRRYTSNSEIFITLPLFANSNDIINFTDLDGTSPINHMTVRTFDPTISIGTPGQTEVQVRTSGNGFLVYDSIDKIWRIFENDLRTRVRIITSDVTLMPNEHISVFGADNNTVKTINVTLPTDVAVGDTVTIAMNYMRKGQTVVIKASDGDTIASNLNLLQFPKRSEYPPDAAWVQSSS…
2977	KNGTGTTAASQTYTFGGNGTLEVPNEVSTKT	WKK95595.1	putative long tail fiber, proximal subunit	1e-16	55.18	MSDLLKQHFRATNGLDAGGNKVINVALADRNVKTDGVSVEYVIQENTIQKYDPTRGYLTDFAVTYGRRIWIANKDIPKPAGDFNQANWTSLRVDPNWIYTVRKGEFEIQSGQFINVDSNAAGNATLLLPLAPDEGDTIVVRDIGGRPGYNGILIKAQDTGASIVFGESRLREVRLTRPYSQIMLTFSNGAWRASLTDFGDTAKMVVPNGIVPTQVQAGDNVVRRYTSNSEIFITLPLFANSNDIINFTDLDGTSPINHMTVRTFDPTISIGTPGQTEVQVRTSGNGFLVYDSIDKIWRIFENDLRTRVRIITSDVTLMPNEHISVFGADNNTVKTINVTLPTDVAVGDTVTIAMNYMRKGQTVVIKASDGDTIASNLNLLQFPKRSEYPPDAAWVQSSS…
2978	KQTIQVTESWQATDSVRG	WKK95595.1	putative long tail fiber, proximal subunit	1e-08	55.14	MSDLLKQHFRATNGLDAGGNKVINVALADRNVKTDGVSVEYVIQENTIQKYDPTRGYLTDFAVTYGRRIWIANKDIPKPAGDFNQANWTSLRVDPNWIYTVRKGEFEIQSGQFINVDSNAAGNATLLLPLAPDEGDTIVVRDIGGRPGYNGILIKAQDTGASIVFGESRLREVRLTRPYSQIMLTFSNGAWRASLTDFGDTAKMVVPNGIVPTQVQAGDNVVRRYTSNSEIFITLPLFANSNDIINFTDLDGTSPINHMTVRTFDPTISIGTPGQTEVQVRTSGNGFLVYDSIDKIWRIFENDLRTRVRIITSDVTLMPNEHISVFGADNNTVKTINVTLPTDVAVGDTVTIAMNYMRKGQTVVIKASDGDTIASNLNLLQFPKRSEYPPDAAWVQSSS…
2979	RDIGGRPGYNGILIKA	WKK95595.1	putative long tail fiber, proximal subunit	3e-08	55.07	MSDLLKQHFRATNGLDAGGNKVINVALADRNVKTDGVSVEYVIQENTIQKYDPTRGYLTDFAVTYGRRIWIANKDIPKPAGDFNQANWTSLRVDPNWIYTVRKGEFEIQSGQFINVDSNAAGNATLLLPLAPDEGDTIVVRDIGGRPGYNGILIKAQDTGASIVFGESRLREVRLTRPYSQIMLTFSNGAWRASLTDFGDTAKMVVPNGIVPTQVQAGDNVVRRYTSNSEIFITLPLFANSNDIINFTDLDGTSPINHMTVRTFDPTISIGTPGQTEVQVRTSGNGFLVYDSIDKIWRIFENDLRTRVRIITSDVTLMPNEHISVFGADNNTVKTINVTLPTDVAVGDTVTIAMNYMRKGQTVVIKASDGDTIASNLNLLQFPKRSEYPPDAAWVQSSS…
2981	NISVQNIIYANGGEVKI	WKK95595.1	putative long tail fiber, proximal subunit	2e-07	55.04	MSDLLKQHFRATNGLDAGGNKVINVALADRNVKTDGVSVEYVIQENTIQKYDPTRGYLTDFAVTYGRRIWIANKDIPKPAGDFNQANWTSLRVDPNWIYTVRKGEFEIQSGQFINVDSNAAGNATLLLPLAPDEGDTIVVRDIGGRPGYNGILIKAQDTGASIVFGESRLREVRLTRPYSQIMLTFSNGAWRASLTDFGDTAKMVVPNGIVPTQVQAGDNVVRRYTSNSEIFITLPLFANSNDIINFTDLDGTSPINHMTVRTFDPTISIGTPGQTEVQVRTSGNGFLVYDSIDKIWRIFENDLRTRVRIITSDVTLMPNEHISVFGADNNTVKTINVTLPTDVAVGDTVTIAMNYMRKGQTVVIKASDGDTIASNLNLLQFPKRSEYPPDAAWVQSSS…
2983	RVKNGTGTTAASQTYTFGGNGTLEVPNEVSTKT	WKK95595.1	putative long tail fiber, proximal subunit	4e-18	54.93	MSDLLKQHFRATNGLDAGGNKVINVALADRNVKTDGVSVEYVIQENTIQKYDPTRGYLTDFAVTYGRRIWIANKDIPKPAGDFNQANWTSLRVDPNWIYTVRKGEFEIQSGQFINVDSNAAGNATLLLPLAPDEGDTIVVRDIGGRPGYNGILIKAQDTGASIVFGESRLREVRLTRPYSQIMLTFSNGAWRASLTDFGDTAKMVVPNGIVPTQVQAGDNVVRRYTSNSEIFITLPLFANSNDIINFTDLDGTSPINHMTVRTFDPTISIGTPGQTEVQVRTSGNGFLVYDSIDKIWRIFENDLRTRVRIITSDVTLMPNEHISVFGADNNTVKTINVTLPTDVAVGDTVTIAMNYMRKGQTVVIKASDGDTIASNLNLLQFPKRSEYPPDAAWVQSSS…
2984	KGNDTNGSTLPDNGYASKGVAVSPYELNLTLKH	WKK95595.1	putative long tail fiber, proximal subunit	2e-19	54.9	MSDLLKQHFRATNGLDAGGNKVINVALADRNVKTDGVSVEYVIQENTIQKYDPTRGYLTDFAVTYGRRIWIANKDIPKPAGDFNQANWTSLRVDPNWIYTVRKGEFEIQSGQFINVDSNAAGNATLLLPLAPDEGDTIVVRDIGGRPGYNGILIKAQDTGASIVFGESRLREVRLTRPYSQIMLTFSNGAWRASLTDFGDTAKMVVPNGIVPTQVQAGDNVVRRYTSNSEIFITLPLFANSNDIINFTDLDGTSPINHMTVRTFDPTISIGTPGQTEVQVRTSGNGFLVYDSIDKIWRIFENDLRTRVRIITSDVTLMPNEHISVFGADNNTVKTINVTLPTDVAVGDTVTIAMNYMRKGQTVVIKASDGDTIASNLNLLQFPKRSEYPPDAAWVQSSS…
2986	ALATQAQANAESNPEKE	WKK95595.1	putative long tail fiber, proximal subunit	4e-06	54.58	MSDLLKQHFRATNGLDAGGNKVINVALADRNVKTDGVSVEYVIQENTIQKYDPTRGYLTDFAVTYGRRIWIANKDIPKPAGDFNQANWTSLRVDPNWIYTVRKGEFEIQSGQFINVDSNAAGNATLLLPLAPDEGDTIVVRDIGGRPGYNGILIKAQDTGASIVFGESRLREVRLTRPYSQIMLTFSNGAWRASLTDFGDTAKMVVPNGIVPTQVQAGDNVVRRYTSNSEIFITLPLFANSNDIINFTDLDGTSPINHMTVRTFDPTISIGTPGQTEVQVRTSGNGFLVYDSIDKIWRIFENDLRTRVRIITSDVTLMPNEHISVFGADNNTVKTINVTLPTDVAVGDTVTIAMNYMRKGQTVVIKASDGDTIASNLNLLQFPKRSEYPPDAAWVQSSS…
2988	RGYLTDFAVTYGRR	WKK95595.1	putative long tail fiber, proximal subunit	1e-06	54.51	MSDLLKQHFRATNGLDAGGNKVINVALADRNVKTDGVSVEYVIQENTIQKYDPTRGYLTDFAVTYGRRIWIANKDIPKPAGDFNQANWTSLRVDPNWIYTVRKGEFEIQSGQFINVDSNAAGNATLLLPLAPDEGDTIVVRDIGGRPGYNGILIKAQDTGASIVFGESRLREVRLTRPYSQIMLTFSNGAWRASLTDFGDTAKMVVPNGIVPTQVQAGDNVVRRYTSNSEIFITLPLFANSNDIINFTDLDGTSPINHMTVRTFDPTISIGTPGQTEVQVRTSGNGFLVYDSIDKIWRIFENDLRTRVRIITSDVTLMPNEHISVFGADNNTVKTINVTLPTDVAVGDTVTIAMNYMRKGQTVVIKASDGDTIASNLNLLQFPKRSEYPPDAAWVQSSS…
2991	KNGTGTTAASQTYTFGGNGTLEVPNEVSTKT	WKK95595.1	putative long tail fiber, proximal subunit	1e-16	54.15	MSDLLKQHFRATNGLDAGGNKVINVALADRNVKTDGVSVEYVIQENTIQKYDPTRGYLTDFAVTYGRRIWIANKDIPKPAGDFNQANWTSLRVDPNWIYTVRKGEFEIQSGQFINVDSNAAGNATLLLPLAPDEGDTIVVRDIGGRPGYNGILIKAQDTGASIVFGESRLREVRLTRPYSQIMLTFSNGAWRASLTDFGDTAKMVVPNGIVPTQVQAGDNVVRRYTSNSEIFITLPLFANSNDIINFTDLDGTSPINHMTVRTFDPTISIGTPGQTEVQVRTSGNGFLVYDSIDKIWRIFENDLRTRVRIITSDVTLMPNEHISVFGADNNTVKTINVTLPTDVAVGDTVTIAMNYMRKGQTVVIKASDGDTIASNLNLLQFPKRSEYPPDAAWVQSSS…
2995	RQGSWTAEIKD	WKK95595.1	putative long tail fiber, proximal subunit	2e-04	53.7	MSDLLKQHFRATNGLDAGGNKVINVALADRNVKTDGVSVEYVIQENTIQKYDPTRGYLTDFAVTYGRRIWIANKDIPKPAGDFNQANWTSLRVDPNWIYTVRKGEFEIQSGQFINVDSNAAGNATLLLPLAPDEGDTIVVRDIGGRPGYNGILIKAQDTGASIVFGESRLREVRLTRPYSQIMLTFSNGAWRASLTDFGDTAKMVVPNGIVPTQVQAGDNVVRRYTSNSEIFITLPLFANSNDIINFTDLDGTSPINHMTVRTFDPTISIGTPGQTEVQVRTSGNGFLVYDSIDKIWRIFENDLRTRVRIITSDVTLMPNEHISVFGADNNTVKTINVTLPTDVAVGDTVTIAMNYMRKGQTVVIKASDGDTIASNLNLLQFPKRSEYPPDAAWVQSSS…
2998	RIITSDVTLMPNEHISVFGADNNTVKT	WKK95595.1	putative long tail fiber, proximal subunit	5e-15	53.51	MSDLLKQHFRATNGLDAGGNKVINVALADRNVKTDGVSVEYVIQENTIQKYDPTRGYLTDFAVTYGRRIWIANKDIPKPAGDFNQANWTSLRVDPNWIYTVRKGEFEIQSGQFINVDSNAAGNATLLLPLAPDEGDTIVVRDIGGRPGYNGILIKAQDTGASIVFGESRLREVRLTRPYSQIMLTFSNGAWRASLTDFGDTAKMVVPNGIVPTQVQAGDNVVRRYTSNSEIFITLPLFANSNDIINFTDLDGTSPINHMTVRTFDPTISIGTPGQTEVQVRTSGNGFLVYDSIDKIWRIFENDLRTRVRIITSDVTLMPNEHISVFGADNNTVKTINVTLPTDVAVGDTVTIAMNYMRKGQTVVIKASDGDTIASNLNLLQFPKRSEYPPDAAWVQSSS…
3000	RLGVIALATQAQANAESNPEKELAITPETLNGRR	WKK95595.1	putative long tail fiber, proximal subunit	4e-19	53.27	MSDLLKQHFRATNGLDAGGNKVINVALADRNVKTDGVSVEYVIQENTIQKYDPTRGYLTDFAVTYGRRIWIANKDIPKPAGDFNQANWTSLRVDPNWIYTVRKGEFEIQSGQFINVDSNAAGNATLLLPLAPDEGDTIVVRDIGGRPGYNGILIKAQDTGASIVFGESRLREVRLTRPYSQIMLTFSNGAWRASLTDFGDTAKMVVPNGIVPTQVQAGDNVVRRYTSNSEIFITLPLFANSNDIINFTDLDGTSPINHMTVRTFDPTISIGTPGQTEVQVRTSGNGFLVYDSIDKIWRIFENDLRTRVRIITSDVTLMPNEHISVFGADNNTVKTINVTLPTDVAVGDTVTIAMNYMRKGQTVVIKASDGDTIASNLNLLQFPKRSEYPPDAAWVQSSS…
3001	KQTIQVTESWQATDSVRG	WKK95595.1	putative long tail fiber, proximal subunit	1e-08	53	MSDLLKQHFRATNGLDAGGNKVINVALADRNVKTDGVSVEYVIQENTIQKYDPTRGYLTDFAVTYGRRIWIANKDIPKPAGDFNQANWTSLRVDPNWIYTVRKGEFEIQSGQFINVDSNAAGNATLLLPLAPDEGDTIVVRDIGGRPGYNGILIKAQDTGASIVFGESRLREVRLTRPYSQIMLTFSNGAWRASLTDFGDTAKMVVPNGIVPTQVQAGDNVVRRYTSNSEIFITLPLFANSNDIINFTDLDGTSPINHMTVRTFDPTISIGTPGQTEVQVRTSGNGFLVYDSIDKIWRIFENDLRTRVRIITSDVTLMPNEHISVFGADNNTVKTINVTLPTDVAVGDTVTIAMNYMRKGQTVVIKASDGDTIASNLNLLQFPKRSEYPPDAAWVQSSS…
3002	KDIPKPAGDFNQANWTSLRV	WKK95595.1	putative long tail fiber, proximal subunit	3e-11	52.99	MSDLLKQHFRATNGLDAGGNKVINVALADRNVKTDGVSVEYVIQENTIQKYDPTRGYLTDFAVTYGRRIWIANKDIPKPAGDFNQANWTSLRVDPNWIYTVRKGEFEIQSGQFINVDSNAAGNATLLLPLAPDEGDTIVVRDIGGRPGYNGILIKAQDTGASIVFGESRLREVRLTRPYSQIMLTFSNGAWRASLTDFGDTAKMVVPNGIVPTQVQAGDNVVRRYTSNSEIFITLPLFANSNDIINFTDLDGTSPINHMTVRTFDPTISIGTPGQTEVQVRTSGNGFLVYDSIDKIWRIFENDLRTRVRIITSDVTLMPNEHISVFGADNNTVKTINVTLPTDVAVGDTVTIAMNYMRKGQTVVIKASDGDTIASNLNLLQFPKRSEYPPDAAWVQSSS…
3004	KDVQMLAVEGLNSIFGAQS	WKK95595.1	putative long tail fiber, proximal subunit	3e-09	52.52	MSDLLKQHFRATNGLDAGGNKVINVALADRNVKTDGVSVEYVIQENTIQKYDPTRGYLTDFAVTYGRRIWIANKDIPKPAGDFNQANWTSLRVDPNWIYTVRKGEFEIQSGQFINVDSNAAGNATLLLPLAPDEGDTIVVRDIGGRPGYNGILIKAQDTGASIVFGESRLREVRLTRPYSQIMLTFSNGAWRASLTDFGDTAKMVVPNGIVPTQVQAGDNVVRRYTSNSEIFITLPLFANSNDIINFTDLDGTSPINHMTVRTFDPTISIGTPGQTEVQVRTSGNGFLVYDSIDKIWRIFENDLRTRVRIITSDVTLMPNEHISVFGADNNTVKTINVTLPTDVAVGDTVTIAMNYMRKGQTVVIKASDGDTIASNLNLLQFPKRSEYPPDAAWVQSSS…
3007	RSSGNAIVGGTVMVKD	WKK95595.1	putative long tail fiber, proximal subunit	7e-07	52.33	MSDLLKQHFRATNGLDAGGNKVINVALADRNVKTDGVSVEYVIQENTIQKYDPTRGYLTDFAVTYGRRIWIANKDIPKPAGDFNQANWTSLRVDPNWIYTVRKGEFEIQSGQFINVDSNAAGNATLLLPLAPDEGDTIVVRDIGGRPGYNGILIKAQDTGASIVFGESRLREVRLTRPYSQIMLTFSNGAWRASLTDFGDTAKMVVPNGIVPTQVQAGDNVVRRYTSNSEIFITLPLFANSNDIINFTDLDGTSPINHMTVRTFDPTISIGTPGQTEVQVRTSGNGFLVYDSIDKIWRIFENDLRTRVRIITSDVTLMPNEHISVFGADNNTVKTINVTLPTDVAVGDTVTIAMNYMRKGQTVVIKASDGDTIASNLNLLQFPKRSEYPPDAAWVQSSS…
3008	RPGYNGILIKA	WKK95595.1	putative long tail fiber, proximal subunit	1e-04	52.31	MSDLLKQHFRATNGLDAGGNKVINVALADRNVKTDGVSVEYVIQENTIQKYDPTRGYLTDFAVTYGRRIWIANKDIPKPAGDFNQANWTSLRVDPNWIYTVRKGEFEIQSGQFINVDSNAAGNATLLLPLAPDEGDTIVVRDIGGRPGYNGILIKAQDTGASIVFGESRLREVRLTRPYSQIMLTFSNGAWRASLTDFGDTAKMVVPNGIVPTQVQAGDNVVRRYTSNSEIFITLPLFANSNDIINFTDLDGTSPINHMTVRTFDPTISIGTPGQTEVQVRTSGNGFLVYDSIDKIWRIFENDLRTRVRIITSDVTLMPNEHISVFGADNNTVKTINVTLPTDVAVGDTVTIAMNYMRKGQTVVIKASDGDTIASNLNLLQFPKRSEYPPDAAWVQSSS…
3010	KSYWIVTESDPTVERV	WKK95595.1	putative long tail fiber, proximal subunit	1e-07	52.01	MSDLLKQHFRATNGLDAGGNKVINVALADRNVKTDGVSVEYVIQENTIQKYDPTRGYLTDFAVTYGRRIWIANKDIPKPAGDFNQANWTSLRVDPNWIYTVRKGEFEIQSGQFINVDSNAAGNATLLLPLAPDEGDTIVVRDIGGRPGYNGILIKAQDTGASIVFGESRLREVRLTRPYSQIMLTFSNGAWRASLTDFGDTAKMVVPNGIVPTQVQAGDNVVRRYTSNSEIFITLPLFANSNDIINFTDLDGTSPINHMTVRTFDPTISIGTPGQTEVQVRTSGNGFLVYDSIDKIWRIFENDLRTRVRIITSDVTLMPNEHISVFGADNNTVKTINVTLPTDVAVGDTVTIAMNYMRKGQTVVIKASDGDTIASNLNLLQFPKRSEYPPDAAWVQSSS…
3012	RGYMVPIRT	WKK95595.1	putative long tail fiber, proximal subunit	0.002	51.97	MSDLLKQHFRATNGLDAGGNKVINVALADRNVKTDGVSVEYVIQENTIQKYDPTRGYLTDFAVTYGRRIWIANKDIPKPAGDFNQANWTSLRVDPNWIYTVRKGEFEIQSGQFINVDSNAAGNATLLLPLAPDEGDTIVVRDIGGRPGYNGILIKAQDTGASIVFGESRLREVRLTRPYSQIMLTFSNGAWRASLTDFGDTAKMVVPNGIVPTQVQAGDNVVRRYTSNSEIFITLPLFANSNDIINFTDLDGTSPINHMTVRTFDPTISIGTPGQTEVQVRTSGNGFLVYDSIDKIWRIFENDLRTRVRIITSDVTLMPNEHISVFGADNNTVKTINVTLPTDVAVGDTVTIAMNYMRKGQTVVIKASDGDTIASNLNLLQFPKRSEYPPDAAWVQSSS…
3013	AGTGIFDHSDYKN	WKK95595.1	putative long tail fiber, proximal subunit	5e-06	51.96	MSDLLKQHFRATNGLDAGGNKVINVALADRNVKTDGVSVEYVIQENTIQKYDPTRGYLTDFAVTYGRRIWIANKDIPKPAGDFNQANWTSLRVDPNWIYTVRKGEFEIQSGQFINVDSNAAGNATLLLPLAPDEGDTIVVRDIGGRPGYNGILIKAQDTGASIVFGESRLREVRLTRPYSQIMLTFSNGAWRASLTDFGDTAKMVVPNGIVPTQVQAGDNVVRRYTSNSEIFITLPLFANSNDIINFTDLDGTSPINHMTVRTFDPTISIGTPGQTEVQVRTSGNGFLVYDSIDKIWRIFENDLRTRVRIITSDVTLMPNEHISVFGADNNTVKTINVTLPTDVAVGDTVTIAMNYMRKGQTVVIKASDGDTIASNLNLLQFPKRSEYPPDAAWVQSSS…
3014	KTATEGAIGLAQYATQAQVDAGTLSDRIV	WKK95595.1	putative long tail fiber, proximal subunit	3e-15	51.93	MSDLLKQHFRATNGLDAGGNKVINVALADRNVKTDGVSVEYVIQENTIQKYDPTRGYLTDFAVTYGRRIWIANKDIPKPAGDFNQANWTSLRVDPNWIYTVRKGEFEIQSGQFINVDSNAAGNATLLLPLAPDEGDTIVVRDIGGRPGYNGILIKAQDTGASIVFGESRLREVRLTRPYSQIMLTFSNGAWRASLTDFGDTAKMVVPNGIVPTQVQAGDNVVRRYTSNSEIFITLPLFANSNDIINFTDLDGTSPINHMTVRTFDPTISIGTPGQTEVQVRTSGNGFLVYDSIDKIWRIFENDLRTRVRIITSDVTLMPNEHISVFGADNNTVKTINVTLPTDVAVGDTVTIAMNYMRKGQTVVIKASDGDTIASNLNLLQFPKRSEYPPDAAWVQSSS…
3016	KGEFEAGTSSTVMVNPKL	WKK95595.1	putative long tail fiber, proximal subunit	1e-07	51.85	MSDLLKQHFRATNGLDAGGNKVINVALADRNVKTDGVSVEYVIQENTIQKYDPTRGYLTDFAVTYGRRIWIANKDIPKPAGDFNQANWTSLRVDPNWIYTVRKGEFEIQSGQFINVDSNAAGNATLLLPLAPDEGDTIVVRDIGGRPGYNGILIKAQDTGASIVFGESRLREVRLTRPYSQIMLTFSNGAWRASLTDFGDTAKMVVPNGIVPTQVQAGDNVVRRYTSNSEIFITLPLFANSNDIINFTDLDGTSPINHMTVRTFDPTISIGTPGQTEVQVRTSGNGFLVYDSIDKIWRIFENDLRTRVRIITSDVTLMPNEHISVFGADNNTVKTINVTLPTDVAVGDTVTIAMNYMRKGQTVVIKASDGDTIASNLNLLQFPKRSEYPPDAAWVQSSS…
3017	TPPTAADIGAPSSVSTQVKT	WKK95595.1	putative long tail fiber, proximal subunit	5e-09	51.78	MSDLLKQHFRATNGLDAGGNKVINVALADRNVKTDGVSVEYVIQENTIQKYDPTRGYLTDFAVTYGRRIWIANKDIPKPAGDFNQANWTSLRVDPNWIYTVRKGEFEIQSGQFINVDSNAAGNATLLLPLAPDEGDTIVVRDIGGRPGYNGILIKAQDTGASIVFGESRLREVRLTRPYSQIMLTFSNGAWRASLTDFGDTAKMVVPNGIVPTQVQAGDNVVRRYTSNSEIFITLPLFANSNDIINFTDLDGTSPINHMTVRTFDPTISIGTPGQTEVQVRTSGNGFLVYDSIDKIWRIFENDLRTRVRIITSDVTLMPNEHISVFGADNNTVKTINVTLPTDVAVGDTVTIAMNYMRKGQTVVIKASDGDTIASNLNLLQFPKRSEYPPDAAWVQSSS…
3018	KDVQMLAVEGLNSIFGAQSQSAFIRS	WKK95595.1	putative long tail fiber, proximal subunit	1e-13	51.77	MSDLLKQHFRATNGLDAGGNKVINVALADRNVKTDGVSVEYVIQENTIQKYDPTRGYLTDFAVTYGRRIWIANKDIPKPAGDFNQANWTSLRVDPNWIYTVRKGEFEIQSGQFINVDSNAAGNATLLLPLAPDEGDTIVVRDIGGRPGYNGILIKAQDTGASIVFGESRLREVRLTRPYSQIMLTFSNGAWRASLTDFGDTAKMVVPNGIVPTQVQAGDNVVRRYTSNSEIFITLPLFANSNDIINFTDLDGTSPINHMTVRTFDPTISIGTPGQTEVQVRTSGNGFLVYDSIDKIWRIFENDLRTRVRIITSDVTLMPNEHISVFGADNNTVKTINVTLPTDVAVGDTVTIAMNYMRKGQTVVIKASDGDTIASNLNLLQFPKRSEYPPDAAWVQSSS…
3020	NGFLVYDSIDKI	WKK95595.1	putative long tail fiber, proximal subunit	3e-05	51.54	MSDLLKQHFRATNGLDAGGNKVINVALADRNVKTDGVSVEYVIQENTIQKYDPTRGYLTDFAVTYGRRIWIANKDIPKPAGDFNQANWTSLRVDPNWIYTVRKGEFEIQSGQFINVDSNAAGNATLLLPLAPDEGDTIVVRDIGGRPGYNGILIKAQDTGASIVFGESRLREVRLTRPYSQIMLTFSNGAWRASLTDFGDTAKMVVPNGIVPTQVQAGDNVVRRYTSNSEIFITLPLFANSNDIINFTDLDGTSPINHMTVRTFDPTISIGTPGQTEVQVRTSGNGFLVYDSIDKIWRIFENDLRTRVRIITSDVTLMPNEHISVFGADNNTVKTINVTLPTDVAVGDTVTIAMNYMRKGQTVVIKASDGDTIASNLNLLQFPKRSEYPPDAAWVQSSS…
3021	PTADTGNVHVRF	WKK95595.1	putative long tail fiber, proximal subunit	2e-05	51.48	MSDLLKQHFRATNGLDAGGNKVINVALADRNVKTDGVSVEYVIQENTIQKYDPTRGYLTDFAVTYGRRIWIANKDIPKPAGDFNQANWTSLRVDPNWIYTVRKGEFEIQSGQFINVDSNAAGNATLLLPLAPDEGDTIVVRDIGGRPGYNGILIKAQDTGASIVFGESRLREVRLTRPYSQIMLTFSNGAWRASLTDFGDTAKMVVPNGIVPTQVQAGDNVVRRYTSNSEIFITLPLFANSNDIINFTDLDGTSPINHMTVRTFDPTISIGTPGQTEVQVRTSGNGFLVYDSIDKIWRIFENDLRTRVRIITSDVTLMPNEHISVFGADNNTVKTINVTLPTDVAVGDTVTIAMNYMRKGQTVVIKASDGDTIASNLNLLQFPKRSEYPPDAAWVQSSS…
3023	ADIGAPSSVSTQVKT	WKK95595.1	putative long tail fiber, proximal subunit	7e-06	51.15	MSDLLKQHFRATNGLDAGGNKVINVALADRNVKTDGVSVEYVIQENTIQKYDPTRGYLTDFAVTYGRRIWIANKDIPKPAGDFNQANWTSLRVDPNWIYTVRKGEFEIQSGQFINVDSNAAGNATLLLPLAPDEGDTIVVRDIGGRPGYNGILIKAQDTGASIVFGESRLREVRLTRPYSQIMLTFSNGAWRASLTDFGDTAKMVVPNGIVPTQVQAGDNVVRRYTSNSEIFITLPLFANSNDIINFTDLDGTSPINHMTVRTFDPTISIGTPGQTEVQVRTSGNGFLVYDSIDKIWRIFENDLRTRVRIITSDVTLMPNEHISVFGADNNTVKTINVTLPTDVAVGDTVTIAMNYMRKGQTVVIKASDGDTIASNLNLLQFPKRSEYPPDAAWVQSSS…
3025	KAQDTGASIVFGESRL	WKK95595.1	putative long tail fiber, proximal subunit	3e-07	50.98	MSDLLKQHFRATNGLDAGGNKVINVALADRNVKTDGVSVEYVIQENTIQKYDPTRGYLTDFAVTYGRRIWIANKDIPKPAGDFNQANWTSLRVDPNWIYTVRKGEFEIQSGQFINVDSNAAGNATLLLPLAPDEGDTIVVRDIGGRPGYNGILIKAQDTGASIVFGESRLREVRLTRPYSQIMLTFSNGAWRASLTDFGDTAKMVVPNGIVPTQVQAGDNVVRRYTSNSEIFITLPLFANSNDIINFTDLDGTSPINHMTVRTFDPTISIGTPGQTEVQVRTSGNGFLVYDSIDKIWRIFENDLRTRVRIITSDVTLMPNEHISVFGADNNTVKTINVTLPTDVAVGDTVTIAMNYMRKGQTVVIKASDGDTIASNLNLLQFPKRSEYPPDAAWVQSSS…
3029	QSSSITFNGTTSYVPVLGLAYIEDKA	WKK95595.1	putative long tail fiber, proximal subunit	5e-14	50.64	MSDLLKQHFRATNGLDAGGNKVINVALADRNVKTDGVSVEYVIQENTIQKYDPTRGYLTDFAVTYGRRIWIANKDIPKPAGDFNQANWTSLRVDPNWIYTVRKGEFEIQSGQFINVDSNAAGNATLLLPLAPDEGDTIVVRDIGGRPGYNGILIKAQDTGASIVFGESRLREVRLTRPYSQIMLTFSNGAWRASLTDFGDTAKMVVPNGIVPTQVQAGDNVVRRYTSNSEIFITLPLFANSNDIINFTDLDGTSPINHMTVRTFDPTISIGTPGQTEVQVRTSGNGFLVYDSIDKIWRIFENDLRTRVRIITSDVTLMPNEHISVFGADNNTVKTINVTLPTDVAVGDTVTIAMNYMRKGQTVVIKASDGDTIASNLNLLQFPKRSEYPPDAAWVQSSS…
3032	RLTRPYSQIMLTFSNGAWRA	WKK95595.1	putative long tail fiber, proximal subunit	4e-11	50.23	MSDLLKQHFRATNGLDAGGNKVINVALADRNVKTDGVSVEYVIQENTIQKYDPTRGYLTDFAVTYGRRIWIANKDIPKPAGDFNQANWTSLRVDPNWIYTVRKGEFEIQSGQFINVDSNAAGNATLLLPLAPDEGDTIVVRDIGGRPGYNGILIKAQDTGASIVFGESRLREVRLTRPYSQIMLTFSNGAWRASLTDFGDTAKMVVPNGIVPTQVQAGDNVVRRYTSNSEIFITLPLFANSNDIINFTDLDGTSPINHMTVRTFDPTISIGTPGQTEVQVRTSGNGFLVYDSIDKIWRIFENDLRTRVRIITSDVTLMPNEHISVFGADNNTVKTINVTLPTDVAVGDTVTIAMNYMRKGQTVVIKASDGDTIASNLNLLQFPKRSEYPPDAAWVQSSS…
3034	KGNDTNGSTLPDNGYASKG	WKK95595.1	putative long tail fiber, proximal subunit	2e-09	50.03	MSDLLKQHFRATNGLDAGGNKVINVALADRNVKTDGVSVEYVIQENTIQKYDPTRGYLTDFAVTYGRRIWIANKDIPKPAGDFNQANWTSLRVDPNWIYTVRKGEFEIQSGQFINVDSNAAGNATLLLPLAPDEGDTIVVRDIGGRPGYNGILIKAQDTGASIVFGESRLREVRLTRPYSQIMLTFSNGAWRASLTDFGDTAKMVVPNGIVPTQVQAGDNVVRRYTSNSEIFITLPLFANSNDIINFTDLDGTSPINHMTVRTFDPTISIGTPGQTEVQVRTSGNGFLVYDSIDKIWRIFENDLRTRVRIITSDVTLMPNEHISVFGADNNTVKTINVTLPTDVAVGDTVTIAMNYMRKGQTVVIKASDGDTIASNLNLLQFPKRSEYPPDAAWVQSSS…
3035	YQLWTPYPPTTETADKRF	WKK95595.1	putative long tail fiber, proximal subunit	4e-10	49.96	MSDLLKQHFRATNGLDAGGNKVINVALADRNVKTDGVSVEYVIQENTIQKYDPTRGYLTDFAVTYGRRIWIANKDIPKPAGDFNQANWTSLRVDPNWIYTVRKGEFEIQSGQFINVDSNAAGNATLLLPLAPDEGDTIVVRDIGGRPGYNGILIKAQDTGASIVFGESRLREVRLTRPYSQIMLTFSNGAWRASLTDFGDTAKMVVPNGIVPTQVQAGDNVVRRYTSNSEIFITLPLFANSNDIINFTDLDGTSPINHMTVRTFDPTISIGTPGQTEVQVRTSGNGFLVYDSIDKIWRIFENDLRTRVRIITSDVTLMPNEHISVFGADNNTVKTINVTLPTDVAVGDTVTIAMNYMRKGQTVVIKASDGDTIASNLNLLQFPKRSEYPPDAAWVQSSS…
3038	NGIVPTQVQAGDNVVRR	WKK95595.1	putative long tail fiber, proximal subunit	6e-08	49.78	MSDLLKQHFRATNGLDAGGNKVINVALADRNVKTDGVSVEYVIQENTIQKYDPTRGYLTDFAVTYGRRIWIANKDIPKPAGDFNQANWTSLRVDPNWIYTVRKGEFEIQSGQFINVDSNAAGNATLLLPLAPDEGDTIVVRDIGGRPGYNGILIKAQDTGASIVFGESRLREVRLTRPYSQIMLTFSNGAWRASLTDFGDTAKMVVPNGIVPTQVQAGDNVVRRYTSNSEIFITLPLFANSNDIINFTDLDGTSPINHMTVRTFDPTISIGTPGQTEVQVRTSGNGFLVYDSIDKIWRIFENDLRTRVRIITSDVTLMPNEHISVFGADNNTVKTINVTLPTDVAVGDTVTIAMNYMRKGQTVVIKASDGDTIASNLNLLQFPKRSEYPPDAAWVQSSS…
3040	NAAGNATLLLPLAPDEGDTIVVRD	WKK95595.1	putative long tail fiber, proximal subunit	2e-12	49.33	MSDLLKQHFRATNGLDAGGNKVINVALADRNVKTDGVSVEYVIQENTIQKYDPTRGYLTDFAVTYGRRIWIANKDIPKPAGDFNQANWTSLRVDPNWIYTVRKGEFEIQSGQFINVDSNAAGNATLLLPLAPDEGDTIVVRDIGGRPGYNGILIKAQDTGASIVFGESRLREVRLTRPYSQIMLTFSNGAWRASLTDFGDTAKMVVPNGIVPTQVQAGDNVVRRYTSNSEIFITLPLFANSNDIINFTDLDGTSPINHMTVRTFDPTISIGTPGQTEVQVRTSGNGFLVYDSIDKIWRIFENDLRTRVRIITSDVTLMPNEHISVFGADNNTVKTINVTLPTDVAVGDTVTIAMNYMRKGQTVVIKASDGDTIASNLNLLQFPKRSEYPPDAAWVQSSS…
3042	NNTYQLWTPYPPTTETADKRF	WKK95595.1	putative long tail fiber, proximal subunit	4e-12	48.99	MSDLLKQHFRATNGLDAGGNKVINVALADRNVKTDGVSVEYVIQENTIQKYDPTRGYLTDFAVTYGRRIWIANKDIPKPAGDFNQANWTSLRVDPNWIYTVRKGEFEIQSGQFINVDSNAAGNATLLLPLAPDEGDTIVVRDIGGRPGYNGILIKAQDTGASIVFGESRLREVRLTRPYSQIMLTFSNGAWRASLTDFGDTAKMVVPNGIVPTQVQAGDNVVRRYTSNSEIFITLPLFANSNDIINFTDLDGTSPINHMTVRTFDPTISIGTPGQTEVQVRTSGNGFLVYDSIDKIWRIFENDLRTRVRIITSDVTLMPNEHISVFGADNNTVKTINVTLPTDVAVGDTVTIAMNYMRKGQTVVIKASDGDTIASNLNLLQFPKRSEYPPDAAWVQSSS…
3043	KSYWIVTESDPTVERV	WKK95595.1	putative long tail fiber, proximal subunit	1e-07	48.97	MSDLLKQHFRATNGLDAGGNKVINVALADRNVKTDGVSVEYVIQENTIQKYDPTRGYLTDFAVTYGRRIWIANKDIPKPAGDFNQANWTSLRVDPNWIYTVRKGEFEIQSGQFINVDSNAAGNATLLLPLAPDEGDTIVVRDIGGRPGYNGILIKAQDTGASIVFGESRLREVRLTRPYSQIMLTFSNGAWRASLTDFGDTAKMVVPNGIVPTQVQAGDNVVRRYTSNSEIFITLPLFANSNDIINFTDLDGTSPINHMTVRTFDPTISIGTPGQTEVQVRTSGNGFLVYDSIDKIWRIFENDLRTRVRIITSDVTLMPNEHISVFGADNNTVKTINVTLPTDVAVGDTVTIAMNYMRKGQTVVIKASDGDTIASNLNLLQFPKRSEYPPDAAWVQSSS…
3046	RIYNPNLNKF	WKK95595.1	putative long tail fiber, proximal subunit	2e-04	48.83	MSDLLKQHFRATNGLDAGGNKVINVALADRNVKTDGVSVEYVIQENTIQKYDPTRGYLTDFAVTYGRRIWIANKDIPKPAGDFNQANWTSLRVDPNWIYTVRKGEFEIQSGQFINVDSNAAGNATLLLPLAPDEGDTIVVRDIGGRPGYNGILIKAQDTGASIVFGESRLREVRLTRPYSQIMLTFSNGAWRASLTDFGDTAKMVVPNGIVPTQVQAGDNVVRRYTSNSEIFITLPLFANSNDIINFTDLDGTSPINHMTVRTFDPTISIGTPGQTEVQVRTSGNGFLVYDSIDKIWRIFENDLRTRVRIITSDVTLMPNEHISVFGADNNTVKTINVTLPTDVAVGDTVTIAMNYMRKGQTVVIKASDGDTIASNLNLLQFPKRSEYPPDAAWVQSSS…
3048	RIFENDLRT	WKK95595.1	putative long tail fiber, proximal subunit	0.004	48.32	MSDLLKQHFRATNGLDAGGNKVINVALADRNVKTDGVSVEYVIQENTIQKYDPTRGYLTDFAVTYGRRIWIANKDIPKPAGDFNQANWTSLRVDPNWIYTVRKGEFEIQSGQFINVDSNAAGNATLLLPLAPDEGDTIVVRDIGGRPGYNGILIKAQDTGASIVFGESRLREVRLTRPYSQIMLTFSNGAWRASLTDFGDTAKMVVPNGIVPTQVQAGDNVVRRYTSNSEIFITLPLFANSNDIINFTDLDGTSPINHMTVRTFDPTISIGTPGQTEVQVRTSGNGFLVYDSIDKIWRIFENDLRTRVRIITSDVTLMPNEHISVFGADNNTVKTINVTLPTDVAVGDTVTIAMNYMRKGQTVVIKASDGDTIASNLNLLQFPKRSEYPPDAAWVQSSS…
3049	QIATQTEVNAGGVTNKA	WKK95595.1	putative long tail fiber, proximal subunit	3e-07	48.3	MSDLLKQHFRATNGLDAGGNKVINVALADRNVKTDGVSVEYVIQENTIQKYDPTRGYLTDFAVTYGRRIWIANKDIPKPAGDFNQANWTSLRVDPNWIYTVRKGEFEIQSGQFINVDSNAAGNATLLLPLAPDEGDTIVVRDIGGRPGYNGILIKAQDTGASIVFGESRLREVRLTRPYSQIMLTFSNGAWRASLTDFGDTAKMVVPNGIVPTQVQAGDNVVRRYTSNSEIFITLPLFANSNDIINFTDLDGTSPINHMTVRTFDPTISIGTPGQTEVQVRTSGNGFLVYDSIDKIWRIFENDLRTRVRIITSDVTLMPNEHISVFGADNNTVKTINVTLPTDVAVGDTVTIAMNYMRKGQTVVIKASDGDTIASNLNLLQFPKRSEYPPDAAWVQSSS…
3050	YWIVTESDPTVERV	WKK95595.1	putative long tail fiber, proximal subunit	2e-06	48.3	MSDLLKQHFRATNGLDAGGNKVINVALADRNVKTDGVSVEYVIQENTIQKYDPTRGYLTDFAVTYGRRIWIANKDIPKPAGDFNQANWTSLRVDPNWIYTVRKGEFEIQSGQFINVDSNAAGNATLLLPLAPDEGDTIVVRDIGGRPGYNGILIKAQDTGASIVFGESRLREVRLTRPYSQIMLTFSNGAWRASLTDFGDTAKMVVPNGIVPTQVQAGDNVVRRYTSNSEIFITLPLFANSNDIINFTDLDGTSPINHMTVRTFDPTISIGTPGQTEVQVRTSGNGFLVYDSIDKIWRIFENDLRTRVRIITSDVTLMPNEHISVFGADNNTVKTINVTLPTDVAVGDTVTIAMNYMRKGQTVVIKASDGDTIASNLNLLQFPKRSEYPPDAAWVQSSS…
3054	KGNDTNGSTLPDNGYASKG	WKK95595.1	putative long tail fiber, proximal subunit	2e-09	47.77	MSDLLKQHFRATNGLDAGGNKVINVALADRNVKTDGVSVEYVIQENTIQKYDPTRGYLTDFAVTYGRRIWIANKDIPKPAGDFNQANWTSLRVDPNWIYTVRKGEFEIQSGQFINVDSNAAGNATLLLPLAPDEGDTIVVRDIGGRPGYNGILIKAQDTGASIVFGESRLREVRLTRPYSQIMLTFSNGAWRASLTDFGDTAKMVVPNGIVPTQVQAGDNVVRRYTSNSEIFITLPLFANSNDIINFTDLDGTSPINHMTVRTFDPTISIGTPGQTEVQVRTSGNGFLVYDSIDKIWRIFENDLRTRVRIITSDVTLMPNEHISVFGADNNTVKTINVTLPTDVAVGDTVTIAMNYMRKGQTVVIKASDGDTIASNLNLLQFPKRSEYPPDAAWVQSSS…
3056	RLGVIALATQAQANA	WKK95595.1	putative long tail fiber, proximal subunit	1e-05	47.39	MSDLLKQHFRATNGLDAGGNKVINVALADRNVKTDGVSVEYVIQENTIQKYDPTRGYLTDFAVTYGRRIWIANKDIPKPAGDFNQANWTSLRVDPNWIYTVRKGEFEIQSGQFINVDSNAAGNATLLLPLAPDEGDTIVVRDIGGRPGYNGILIKAQDTGASIVFGESRLREVRLTRPYSQIMLTFSNGAWRASLTDFGDTAKMVVPNGIVPTQVQAGDNVVRRYTSNSEIFITLPLFANSNDIINFTDLDGTSPINHMTVRTFDPTISIGTPGQTEVQVRTSGNGFLVYDSIDKIWRIFENDLRTRVRIITSDVTLMPNEHISVFGADNNTVKTINVTLPTDVAVGDTVTIAMNYMRKGQTVVIKASDGDTIASNLNLLQFPKRSEYPPDAAWVQSSS…
3058	RLGVVQLVKT	WKK95595.1	putative long tail fiber, proximal subunit	0.006	47.19	MSDLLKQHFRATNGLDAGGNKVINVALADRNVKTDGVSVEYVIQENTIQKYDPTRGYLTDFAVTYGRRIWIANKDIPKPAGDFNQANWTSLRVDPNWIYTVRKGEFEIQSGQFINVDSNAAGNATLLLPLAPDEGDTIVVRDIGGRPGYNGILIKAQDTGASIVFGESRLREVRLTRPYSQIMLTFSNGAWRASLTDFGDTAKMVVPNGIVPTQVQAGDNVVRRYTSNSEIFITLPLFANSNDIINFTDLDGTSPINHMTVRTFDPTISIGTPGQTEVQVRTSGNGFLVYDSIDKIWRIFENDLRTRVRIITSDVTLMPNEHISVFGADNNTVKTINVTLPTDVAVGDTVTIAMNYMRKGQTVVIKASDGDTIASNLNLLQFPKRSEYPPDAAWVQSSS…
3061	RGIIYAEPQTASAGNLKV	WKK95595.1	putative long tail fiber, proximal subunit	8e-09	46.33	MSDLLKQHFRATNGLDAGGNKVINVALADRNVKTDGVSVEYVIQENTIQKYDPTRGYLTDFAVTYGRRIWIANKDIPKPAGDFNQANWTSLRVDPNWIYTVRKGEFEIQSGQFINVDSNAAGNATLLLPLAPDEGDTIVVRDIGGRPGYNGILIKAQDTGASIVFGESRLREVRLTRPYSQIMLTFSNGAWRASLTDFGDTAKMVVPNGIVPTQVQAGDNVVRRYTSNSEIFITLPLFANSNDIINFTDLDGTSPINHMTVRTFDPTISIGTPGQTEVQVRTSGNGFLVYDSIDKIWRIFENDLRTRVRIITSDVTLMPNEHISVFGADNNTVKTINVTLPTDVAVGDTVTIAMNYMRKGQTVVIKASDGDTIASNLNLLQFPKRSEYPPDAAWVQSSS…
3063	KAYDTGMLGGQTPDKY	WKK95595.1	putative long tail fiber, proximal subunit	9e-08	45.95	MSDLLKQHFRATNGLDAGGNKVINVALADRNVKTDGVSVEYVIQENTIQKYDPTRGYLTDFAVTYGRRIWIANKDIPKPAGDFNQANWTSLRVDPNWIYTVRKGEFEIQSGQFINVDSNAAGNATLLLPLAPDEGDTIVVRDIGGRPGYNGILIKAQDTGASIVFGESRLREVRLTRPYSQIMLTFSNGAWRASLTDFGDTAKMVVPNGIVPTQVQAGDNVVRRYTSNSEIFITLPLFANSNDIINFTDLDGTSPINHMTVRTFDPTISIGTPGQTEVQVRTSGNGFLVYDSIDKIWRIFENDLRTRVRIITSDVTLMPNEHISVFGADNNTVKTINVTLPTDVAVGDTVTIAMNYMRKGQTVVIKASDGDTIASNLNLLQFPKRSEYPPDAAWVQSSS…
3066	RIQVNTSSGLT	WKK95595.1	putative long tail fiber, proximal subunit	0.002	45.76	MSDLLKQHFRATNGLDAGGNKVINVALADRNVKTDGVSVEYVIQENTIQKYDPTRGYLTDFAVTYGRRIWIANKDIPKPAGDFNQANWTSLRVDPNWIYTVRKGEFEIQSGQFINVDSNAAGNATLLLPLAPDEGDTIVVRDIGGRPGYNGILIKAQDTGASIVFGESRLREVRLTRPYSQIMLTFSNGAWRASLTDFGDTAKMVVPNGIVPTQVQAGDNVVRRYTSNSEIFITLPLFANSNDIINFTDLDGTSPINHMTVRTFDPTISIGTPGQTEVQVRTSGNGFLVYDSIDKIWRIFENDLRTRVRIITSDVTLMPNEHISVFGADNNTVKTINVTLPTDVAVGDTVTIAMNYMRKGQTVVIKASDGDTIASNLNLLQFPKRSEYPPDAAWVQSSS…
3069	IWPDRPNQTLKF	WKK95595.1	putative long tail fiber, proximal subunit	3e-06	45.58	MSDLLKQHFRATNGLDAGGNKVINVALADRNVKTDGVSVEYVIQENTIQKYDPTRGYLTDFAVTYGRRIWIANKDIPKPAGDFNQANWTSLRVDPNWIYTVRKGEFEIQSGQFINVDSNAAGNATLLLPLAPDEGDTIVVRDIGGRPGYNGILIKAQDTGASIVFGESRLREVRLTRPYSQIMLTFSNGAWRASLTDFGDTAKMVVPNGIVPTQVQAGDNVVRRYTSNSEIFITLPLFANSNDIINFTDLDGTSPINHMTVRTFDPTISIGTPGQTEVQVRTSGNGFLVYDSIDKIWRIFENDLRTRVRIITSDVTLMPNEHISVFGADNNTVKTINVTLPTDVAVGDTVTIAMNYMRKGQTVVIKASDGDTIASNLNLLQFPKRSEYPPDAAWVQSSS…
3070	KTLEVLEWIKL	WKK95595.1	putative long tail fiber, proximal subunit	2e-04	45.48	MSDLLKQHFRATNGLDAGGNKVINVALADRNVKTDGVSVEYVIQENTIQKYDPTRGYLTDFAVTYGRRIWIANKDIPKPAGDFNQANWTSLRVDPNWIYTVRKGEFEIQSGQFINVDSNAAGNATLLLPLAPDEGDTIVVRDIGGRPGYNGILIKAQDTGASIVFGESRLREVRLTRPYSQIMLTFSNGAWRASLTDFGDTAKMVVPNGIVPTQVQAGDNVVRRYTSNSEIFITLPLFANSNDIINFTDLDGTSPINHMTVRTFDPTISIGTPGQTEVQVRTSGNGFLVYDSIDKIWRIFENDLRTRVRIITSDVTLMPNEHISVFGADNNTVKTINVTLPTDVAVGDTVTIAMNYMRKGQTVVIKASDGDTIASNLNLLQFPKRSEYPPDAAWVQSSS…
3072	RIQVNTSSGLTITGNLWDHYTINIQEASTSQRG	WKK95595.1	putative long tail fiber, proximal subunit	3e-19	45.25	MSDLLKQHFRATNGLDAGGNKVINVALADRNVKTDGVSVEYVIQENTIQKYDPTRGYLTDFAVTYGRRIWIANKDIPKPAGDFNQANWTSLRVDPNWIYTVRKGEFEIQSGQFINVDSNAAGNATLLLPLAPDEGDTIVVRDIGGRPGYNGILIKAQDTGASIVFGESRLREVRLTRPYSQIMLTFSNGAWRASLTDFGDTAKMVVPNGIVPTQVQAGDNVVRRYTSNSEIFITLPLFANSNDIINFTDLDGTSPINHMTVRTFDPTISIGTPGQTEVQVRTSGNGFLVYDSIDKIWRIFENDLRTRVRIITSDVTLMPNEHISVFGADNNTVKTINVTLPTDVAVGDTVTIAMNYMRKGQTVVIKASDGDTIASNLNLLQFPKRSEYPPDAAWVQSSS…
3074	RGIIYAEPQTASAGNLKV	WKK95595.1	putative long tail fiber, proximal subunit	8e-09	44.93	MSDLLKQHFRATNGLDAGGNKVINVALADRNVKTDGVSVEYVIQENTIQKYDPTRGYLTDFAVTYGRRIWIANKDIPKPAGDFNQANWTSLRVDPNWIYTVRKGEFEIQSGQFINVDSNAAGNATLLLPLAPDEGDTIVVRDIGGRPGYNGILIKAQDTGASIVFGESRLREVRLTRPYSQIMLTFSNGAWRASLTDFGDTAKMVVPNGIVPTQVQAGDNVVRRYTSNSEIFITLPLFANSNDIINFTDLDGTSPINHMTVRTFDPTISIGTPGQTEVQVRTSGNGFLVYDSIDKIWRIFENDLRTRVRIITSDVTLMPNEHISVFGADNNTVKTINVTLPTDVAVGDTVTIAMNYMRKGQTVVIKASDGDTIASNLNLLQFPKRSEYPPDAAWVQSSS…
3075	KTAAGGVLTQVGVTTNNTYQLWTPYPPTTETADKRF	WKK95595.1	putative long tail fiber, proximal subunit	2e-21	44.84	MSDLLKQHFRATNGLDAGGNKVINVALADRNVKTDGVSVEYVIQENTIQKYDPTRGYLTDFAVTYGRRIWIANKDIPKPAGDFNQANWTSLRVDPNWIYTVRKGEFEIQSGQFINVDSNAAGNATLLLPLAPDEGDTIVVRDIGGRPGYNGILIKAQDTGASIVFGESRLREVRLTRPYSQIMLTFSNGAWRASLTDFGDTAKMVVPNGIVPTQVQAGDNVVRRYTSNSEIFITLPLFANSNDIINFTDLDGTSPINHMTVRTFDPTISIGTPGQTEVQVRTSGNGFLVYDSIDKIWRIFENDLRTRVRIITSDVTLMPNEHISVFGADNNTVKTINVTLPTDVAVGDTVTIAMNYMRKGQTVVIKASDGDTIASNLNLLQFPKRSEYPPDAAWVQSSS…
3076	NAIVGGTVMVKD	WKK95595.1	putative long tail fiber, proximal subunit	3e-04	44.77	MSDLLKQHFRATNGLDAGGNKVINVALADRNVKTDGVSVEYVIQENTIQKYDPTRGYLTDFAVTYGRRIWIANKDIPKPAGDFNQANWTSLRVDPNWIYTVRKGEFEIQSGQFINVDSNAAGNATLLLPLAPDEGDTIVVRDIGGRPGYNGILIKAQDTGASIVFGESRLREVRLTRPYSQIMLTFSNGAWRASLTDFGDTAKMVVPNGIVPTQVQAGDNVVRRYTSNSEIFITLPLFANSNDIINFTDLDGTSPINHMTVRTFDPTISIGTPGQTEVQVRTSGNGFLVYDSIDKIWRIFENDLRTRVRIITSDVTLMPNEHISVFGADNNTVKTINVTLPTDVAVGDTVTIAMNYMRKGQTVVIKASDGDTIASNLNLLQFPKRSEYPPDAAWVQSSS…
3078	LATQAQANAESNPEKE	WKK95595.1	putative long tail fiber, proximal subunit	9e-06	44.58	MSDLLKQHFRATNGLDAGGNKVINVALADRNVKTDGVSVEYVIQENTIQKYDPTRGYLTDFAVTYGRRIWIANKDIPKPAGDFNQANWTSLRVDPNWIYTVRKGEFEIQSGQFINVDSNAAGNATLLLPLAPDEGDTIVVRDIGGRPGYNGILIKAQDTGASIVFGESRLREVRLTRPYSQIMLTFSNGAWRASLTDFGDTAKMVVPNGIVPTQVQAGDNVVRRYTSNSEIFITLPLFANSNDIINFTDLDGTSPINHMTVRTFDPTISIGTPGQTEVQVRTSGNGFLVYDSIDKIWRIFENDLRTRVRIITSDVTLMPNEHISVFGADNNTVKTINVTLPTDVAVGDTVTIAMNYMRKGQTVVIKASDGDTIASNLNLLQFPKRSEYPPDAAWVQSSS…
3079	KDIPKPAGDFNQANWTS	WKK95595.1	putative long tail fiber, proximal subunit	4e-09	44.58	MSDLLKQHFRATNGLDAGGNKVINVALADRNVKTDGVSVEYVIQENTIQKYDPTRGYLTDFAVTYGRRIWIANKDIPKPAGDFNQANWTSLRVDPNWIYTVRKGEFEIQSGQFINVDSNAAGNATLLLPLAPDEGDTIVVRDIGGRPGYNGILIKAQDTGASIVFGESRLREVRLTRPYSQIMLTFSNGAWRASLTDFGDTAKMVVPNGIVPTQVQAGDNVVRRYTSNSEIFITLPLFANSNDIINFTDLDGTSPINHMTVRTFDPTISIGTPGQTEVQVRTSGNGFLVYDSIDKIWRIFENDLRTRVRIITSDVTLMPNEHISVFGADNNTVKTINVTLPTDVAVGDTVTIAMNYMRKGQTVVIKASDGDTIASNLNLLQFPKRSEYPPDAAWVQSSS…
3080	RNGTPASSNIPTVVTPEALHKK	WKK95595.1	putative long tail fiber, proximal subunit	1e-11	44.56	MSDLLKQHFRATNGLDAGGNKVINVALADRNVKTDGVSVEYVIQENTIQKYDPTRGYLTDFAVTYGRRIWIANKDIPKPAGDFNQANWTSLRVDPNWIYTVRKGEFEIQSGQFINVDSNAAGNATLLLPLAPDEGDTIVVRDIGGRPGYNGILIKAQDTGASIVFGESRLREVRLTRPYSQIMLTFSNGAWRASLTDFGDTAKMVVPNGIVPTQVQAGDNVVRRYTSNSEIFITLPLFANSNDIINFTDLDGTSPINHMTVRTFDPTISIGTPGQTEVQVRTSGNGFLVYDSIDKIWRIFENDLRTRVRIITSDVTLMPNEHISVFGADNNTVKTINVTLPTDVAVGDTVTIAMNYMRKGQTVVIKASDGDTIASNLNLLQFPKRSEYPPDAAWVQSSS…
3081	HISVFGADNNTVKT	WKK95595.1	putative long tail fiber, proximal subunit	4e-06	44.21	MSDLLKQHFRATNGLDAGGNKVINVALADRNVKTDGVSVEYVIQENTIQKYDPTRGYLTDFAVTYGRRIWIANKDIPKPAGDFNQANWTSLRVDPNWIYTVRKGEFEIQSGQFINVDSNAAGNATLLLPLAPDEGDTIVVRDIGGRPGYNGILIKAQDTGASIVFGESRLREVRLTRPYSQIMLTFSNGAWRASLTDFGDTAKMVVPNGIVPTQVQAGDNVVRRYTSNSEIFITLPLFANSNDIINFTDLDGTSPINHMTVRTFDPTISIGTPGQTEVQVRTSGNGFLVYDSIDKIWRIFENDLRTRVRIITSDVTLMPNEHISVFGADNNTVKTINVTLPTDVAVGDTVTIAMNYMRKGQTVVIKASDGDTIASNLNLLQFPKRSEYPPDAAWVQSSS…
3082	RFATPGAKGEFEAGTSSTVMVNPKL	WKK95595.1	putative long tail fiber, proximal subunit	1e-13	44.18	MSDLLKQHFRATNGLDAGGNKVINVALADRNVKTDGVSVEYVIQENTIQKYDPTRGYLTDFAVTYGRRIWIANKDIPKPAGDFNQANWTSLRVDPNWIYTVRKGEFEIQSGQFINVDSNAAGNATLLLPLAPDEGDTIVVRDIGGRPGYNGILIKAQDTGASIVFGESRLREVRLTRPYSQIMLTFSNGAWRASLTDFGDTAKMVVPNGIVPTQVQAGDNVVRRYTSNSEIFITLPLFANSNDIINFTDLDGTSPINHMTVRTFDPTISIGTPGQTEVQVRTSGNGFLVYDSIDKIWRIFENDLRTRVRIITSDVTLMPNEHISVFGADNNTVKTINVTLPTDVAVGDTVTIAMNYMRKGQTVVIKASDGDTIASNLNLLQFPKRSEYPPDAAWVQSSS…
3085	RRGLAEIASNAKM	WKK95595.1	putative long tail fiber, proximal subunit	6e-05	43.95	MSDLLKQHFRATNGLDAGGNKVINVALADRNVKTDGVSVEYVIQENTIQKYDPTRGYLTDFAVTYGRRIWIANKDIPKPAGDFNQANWTSLRVDPNWIYTVRKGEFEIQSGQFINVDSNAAGNATLLLPLAPDEGDTIVVRDIGGRPGYNGILIKAQDTGASIVFGESRLREVRLTRPYSQIMLTFSNGAWRASLTDFGDTAKMVVPNGIVPTQVQAGDNVVRRYTSNSEIFITLPLFANSNDIINFTDLDGTSPINHMTVRTFDPTISIGTPGQTEVQVRTSGNGFLVYDSIDKIWRIFENDLRTRVRIITSDVTLMPNEHISVFGADNNTVKTINVTLPTDVAVGDTVTIAMNYMRKGQTVVIKASDGDTIASNLNLLQFPKRSEYPPDAAWVQSSS…
3088	KGEFEAGTSSTVMVNPKL	WKK95595.1	putative long tail fiber, proximal subunit	1e-07	43.86	MSDLLKQHFRATNGLDAGGNKVINVALADRNVKTDGVSVEYVIQENTIQKYDPTRGYLTDFAVTYGRRIWIANKDIPKPAGDFNQANWTSLRVDPNWIYTVRKGEFEIQSGQFINVDSNAAGNATLLLPLAPDEGDTIVVRDIGGRPGYNGILIKAQDTGASIVFGESRLREVRLTRPYSQIMLTFSNGAWRASLTDFGDTAKMVVPNGIVPTQVQAGDNVVRRYTSNSEIFITLPLFANSNDIINFTDLDGTSPINHMTVRTFDPTISIGTPGQTEVQVRTSGNGFLVYDSIDKIWRIFENDLRTRVRIITSDVTLMPNEHISVFGADNNTVKTINVTLPTDVAVGDTVTIAMNYMRKGQTVVIKASDGDTIASNLNLLQFPKRSEYPPDAAWVQSSS…
3091	NGTTSYVPVLGLAYIEDKA	WKK95595.1	putative long tail fiber, proximal subunit	2e-09	43.68	MSDLLKQHFRATNGLDAGGNKVINVALADRNVKTDGVSVEYVIQENTIQKYDPTRGYLTDFAVTYGRRIWIANKDIPKPAGDFNQANWTSLRVDPNWIYTVRKGEFEIQSGQFINVDSNAAGNATLLLPLAPDEGDTIVVRDIGGRPGYNGILIKAQDTGASIVFGESRLREVRLTRPYSQIMLTFSNGAWRASLTDFGDTAKMVVPNGIVPTQVQAGDNVVRRYTSNSEIFITLPLFANSNDIINFTDLDGTSPINHMTVRTFDPTISIGTPGQTEVQVRTSGNGFLVYDSIDKIWRIFENDLRTRVRIITSDVTLMPNEHISVFGADNNTVKTINVTLPTDVAVGDTVTIAMNYMRKGQTVVIKASDGDTIASNLNLLQFPKRSEYPPDAAWVQSSS…
3094	NSNDIINFTDLDGTSPINHMTVRT	WKK95595.1	putative long tail fiber, proximal subunit	5e-13	43.6	MSDLLKQHFRATNGLDAGGNKVINVALADRNVKTDGVSVEYVIQENTIQKYDPTRGYLTDFAVTYGRRIWIANKDIPKPAGDFNQANWTSLRVDPNWIYTVRKGEFEIQSGQFINVDSNAAGNATLLLPLAPDEGDTIVVRDIGGRPGYNGILIKAQDTGASIVFGESRLREVRLTRPYSQIMLTFSNGAWRASLTDFGDTAKMVVPNGIVPTQVQAGDNVVRRYTSNSEIFITLPLFANSNDIINFTDLDGTSPINHMTVRTFDPTISIGTPGQTEVQVRTSGNGFLVYDSIDKIWRIFENDLRTRVRIITSDVTLMPNEHISVFGADNNTVKTINVTLPTDVAVGDTVTIAMNYMRKGQTVVIKASDGDTIASNLNLLQFPKRSEYPPDAAWVQSSS…
3097	RIQVNTSSGLTITGNLWDHYTINIQEASTSQRG	WKK95595.1	putative long tail fiber, proximal subunit	3e-19	43.29	MSDLLKQHFRATNGLDAGGNKVINVALADRNVKTDGVSVEYVIQENTIQKYDPTRGYLTDFAVTYGRRIWIANKDIPKPAGDFNQANWTSLRVDPNWIYTVRKGEFEIQSGQFINVDSNAAGNATLLLPLAPDEGDTIVVRDIGGRPGYNGILIKAQDTGASIVFGESRLREVRLTRPYSQIMLTFSNGAWRASLTDFGDTAKMVVPNGIVPTQVQAGDNVVRRYTSNSEIFITLPLFANSNDIINFTDLDGTSPINHMTVRTFDPTISIGTPGQTEVQVRTSGNGFLVYDSIDKIWRIFENDLRTRVRIITSDVTLMPNEHISVFGADNNTVKTINVTLPTDVAVGDTVTIAMNYMRKGQTVVIKASDGDTIASNLNLLQFPKRSEYPPDAAWVQSSS…
3101	SYLDNVIVTPKK	WKK95595.1	putative long tail fiber, proximal subunit	1e-04	42.66	MSDLLKQHFRATNGLDAGGNKVINVALADRNVKTDGVSVEYVIQENTIQKYDPTRGYLTDFAVTYGRRIWIANKDIPKPAGDFNQANWTSLRVDPNWIYTVRKGEFEIQSGQFINVDSNAAGNATLLLPLAPDEGDTIVVRDIGGRPGYNGILIKAQDTGASIVFGESRLREVRLTRPYSQIMLTFSNGAWRASLTDFGDTAKMVVPNGIVPTQVQAGDNVVRRYTSNSEIFITLPLFANSNDIINFTDLDGTSPINHMTVRTFDPTISIGTPGQTEVQVRTSGNGFLVYDSIDKIWRIFENDLRTRVRIITSDVTLMPNEHISVFGADNNTVKTINVTLPTDVAVGDTVTIAMNYMRKGQTVVIKASDGDTIASNLNLLQFPKRSEYPPDAAWVQSSS…
3102	RRGLAEIASNAKM	WKK95595.1	putative long tail fiber, proximal subunit	6e-05	42.44	MSDLLKQHFRATNGLDAGGNKVINVALADRNVKTDGVSVEYVIQENTIQKYDPTRGYLTDFAVTYGRRIWIANKDIPKPAGDFNQANWTSLRVDPNWIYTVRKGEFEIQSGQFINVDSNAAGNATLLLPLAPDEGDTIVVRDIGGRPGYNGILIKAQDTGASIVFGESRLREVRLTRPYSQIMLTFSNGAWRASLTDFGDTAKMVVPNGIVPTQVQAGDNVVRRYTSNSEIFITLPLFANSNDIINFTDLDGTSPINHMTVRTFDPTISIGTPGQTEVQVRTSGNGFLVYDSIDKIWRIFENDLRTRVRIITSDVTLMPNEHISVFGADNNTVKTINVTLPTDVAVGDTVTIAMNYMRKGQTVVIKASDGDTIASNLNLLQFPKRSEYPPDAAWVQSSS…
3113	NDTNGSTLPDNGYASKG	WKK95595.1	putative long tail fiber, proximal subunit	4e-08	41.57	MSDLLKQHFRATNGLDAGGNKVINVALADRNVKTDGVSVEYVIQENTIQKYDPTRGYLTDFAVTYGRRIWIANKDIPKPAGDFNQANWTSLRVDPNWIYTVRKGEFEIQSGQFINVDSNAAGNATLLLPLAPDEGDTIVVRDIGGRPGYNGILIKAQDTGASIVFGESRLREVRLTRPYSQIMLTFSNGAWRASLTDFGDTAKMVVPNGIVPTQVQAGDNVVRRYTSNSEIFITLPLFANSNDIINFTDLDGTSPINHMTVRTFDPTISIGTPGQTEVQVRTSGNGFLVYDSIDKIWRIFENDLRTRVRIITSDVTLMPNEHISVFGADNNTVKTINVTLPTDVAVGDTVTIAMNYMRKGQTVVIKASDGDTIASNLNLLQFPKRSEYPPDAAWVQSSS…
3114	RSTETQTGIARI	WKK95595.1	putative long tail fiber, proximal subunit	4e-04	41.54	MSDLLKQHFRATNGLDAGGNKVINVALADRNVKTDGVSVEYVIQENTIQKYDPTRGYLTDFAVTYGRRIWIANKDIPKPAGDFNQANWTSLRVDPNWIYTVRKGEFEIQSGQFINVDSNAAGNATLLLPLAPDEGDTIVVRDIGGRPGYNGILIKAQDTGASIVFGESRLREVRLTRPYSQIMLTFSNGAWRASLTDFGDTAKMVVPNGIVPTQVQAGDNVVRRYTSNSEIFITLPLFANSNDIINFTDLDGTSPINHMTVRTFDPTISIGTPGQTEVQVRTSGNGFLVYDSIDKIWRIFENDLRTRVRIITSDVTLMPNEHISVFGADNNTVKTINVTLPTDVAVGDTVTIAMNYMRKGQTVVIKASDGDTIASNLNLLQFPKRSEYPPDAAWVQSSS…
3116	KVATDGAIGLIQI	WKK95595.1	putative long tail fiber, proximal subunit	2e-04	41.38	MSDLLKQHFRATNGLDAGGNKVINVALADRNVKTDGVSVEYVIQENTIQKYDPTRGYLTDFAVTYGRRIWIANKDIPKPAGDFNQANWTSLRVDPNWIYTVRKGEFEIQSGQFINVDSNAAGNATLLLPLAPDEGDTIVVRDIGGRPGYNGILIKAQDTGASIVFGESRLREVRLTRPYSQIMLTFSNGAWRASLTDFGDTAKMVVPNGIVPTQVQAGDNVVRRYTSNSEIFITLPLFANSNDIINFTDLDGTSPINHMTVRTFDPTISIGTPGQTEVQVRTSGNGFLVYDSIDKIWRIFENDLRTRVRIITSDVTLMPNEHISVFGADNNTVKTINVTLPTDVAVGDTVTIAMNYMRKGQTVVIKASDGDTIASNLNLLQFPKRSEYPPDAAWVQSSS…
3117	RPGYNGILIKA	WKK95595.1	putative long tail fiber, proximal subunit	1e-04	41.23	MSDLLKQHFRATNGLDAGGNKVINVALADRNVKTDGVSVEYVIQENTIQKYDPTRGYLTDFAVTYGRRIWIANKDIPKPAGDFNQANWTSLRVDPNWIYTVRKGEFEIQSGQFINVDSNAAGNATLLLPLAPDEGDTIVVRDIGGRPGYNGILIKAQDTGASIVFGESRLREVRLTRPYSQIMLTFSNGAWRASLTDFGDTAKMVVPNGIVPTQVQAGDNVVRRYTSNSEIFITLPLFANSNDIINFTDLDGTSPINHMTVRTFDPTISIGTPGQTEVQVRTSGNGFLVYDSIDKIWRIFENDLRTRVRIITSDVTLMPNEHISVFGADNNTVKTINVTLPTDVAVGDTVTIAMNYMRKGQTVVIKASDGDTIASNLNLLQFPKRSEYPPDAAWVQSSS…
3120	KDIPKPAGDFNQANW	WKK95595.1	putative long tail fiber, proximal subunit	5e-08	41.05	MSDLLKQHFRATNGLDAGGNKVINVALADRNVKTDGVSVEYVIQENTIQKYDPTRGYLTDFAVTYGRRIWIANKDIPKPAGDFNQANWTSLRVDPNWIYTVRKGEFEIQSGQFINVDSNAAGNATLLLPLAPDEGDTIVVRDIGGRPGYNGILIKAQDTGASIVFGESRLREVRLTRPYSQIMLTFSNGAWRASLTDFGDTAKMVVPNGIVPTQVQAGDNVVRRYTSNSEIFITLPLFANSNDIINFTDLDGTSPINHMTVRTFDPTISIGTPGQTEVQVRTSGNGFLVYDSIDKIWRIFENDLRTRVRIITSDVTLMPNEHISVFGADNNTVKTINVTLPTDVAVGDTVTIAMNYMRKGQTVVIKASDGDTIASNLNLLQFPKRSEYPPDAAWVQSSS…
3126	KMDAGTDDFTIVTPKKL	WKK95595.1	putative long tail fiber, proximal subunit	2e-07	40.82	MSDLLKQHFRATNGLDAGGNKVINVALADRNVKTDGVSVEYVIQENTIQKYDPTRGYLTDFAVTYGRRIWIANKDIPKPAGDFNQANWTSLRVDPNWIYTVRKGEFEIQSGQFINVDSNAAGNATLLLPLAPDEGDTIVVRDIGGRPGYNGILIKAQDTGASIVFGESRLREVRLTRPYSQIMLTFSNGAWRASLTDFGDTAKMVVPNGIVPTQVQAGDNVVRRYTSNSEIFITLPLFANSNDIINFTDLDGTSPINHMTVRTFDPTISIGTPGQTEVQVRTSGNGFLVYDSIDKIWRIFENDLRTRVRIITSDVTLMPNEHISVFGADNNTVKTINVTLPTDVAVGDTVTIAMNYMRKGQTVVIKASDGDTIASNLNLLQFPKRSEYPPDAAWVQSSS…
3129	KDVQMLAVEGLN	WKK95595.1	putative long tail fiber, proximal subunit	8e-05	40.72	MSDLLKQHFRATNGLDAGGNKVINVALADRNVKTDGVSVEYVIQENTIQKYDPTRGYLTDFAVTYGRRIWIANKDIPKPAGDFNQANWTSLRVDPNWIYTVRKGEFEIQSGQFINVDSNAAGNATLLLPLAPDEGDTIVVRDIGGRPGYNGILIKAQDTGASIVFGESRLREVRLTRPYSQIMLTFSNGAWRASLTDFGDTAKMVVPNGIVPTQVQAGDNVVRRYTSNSEIFITLPLFANSNDIINFTDLDGTSPINHMTVRTFDPTISIGTPGQTEVQVRTSGNGFLVYDSIDKIWRIFENDLRTRVRIITSDVTLMPNEHISVFGADNNTVKTINVTLPTDVAVGDTVTIAMNYMRKGQTVVIKASDGDTIASNLNLLQFPKRSEYPPDAAWVQSSS…
3134	KAQDTGASIVFGESRL	WKK95595.1	putative long tail fiber, proximal subunit	3e-07	40.53	MSDLLKQHFRATNGLDAGGNKVINVALADRNVKTDGVSVEYVIQENTIQKYDPTRGYLTDFAVTYGRRIWIANKDIPKPAGDFNQANWTSLRVDPNWIYTVRKGEFEIQSGQFINVDSNAAGNATLLLPLAPDEGDTIVVRDIGGRPGYNGILIKAQDTGASIVFGESRLREVRLTRPYSQIMLTFSNGAWRASLTDFGDTAKMVVPNGIVPTQVQAGDNVVRRYTSNSEIFITLPLFANSNDIINFTDLDGTSPINHMTVRTFDPTISIGTPGQTEVQVRTSGNGFLVYDSIDKIWRIFENDLRTRVRIITSDVTLMPNEHISVFGADNNTVKTINVTLPTDVAVGDTVTIAMNYMRKGQTVVIKASDGDTIASNLNLLQFPKRSEYPPDAAWVQSSS…
3135	RVKNGTGTTAASQTYTFGGNGTLEVPNEVSTKT	WKK95595.1	putative long tail fiber, proximal subunit	4e-18	40.49	MSDLLKQHFRATNGLDAGGNKVINVALADRNVKTDGVSVEYVIQENTIQKYDPTRGYLTDFAVTYGRRIWIANKDIPKPAGDFNQANWTSLRVDPNWIYTVRKGEFEIQSGQFINVDSNAAGNATLLLPLAPDEGDTIVVRDIGGRPGYNGILIKAQDTGASIVFGESRLREVRLTRPYSQIMLTFSNGAWRASLTDFGDTAKMVVPNGIVPTQVQAGDNVVRRYTSNSEIFITLPLFANSNDIINFTDLDGTSPINHMTVRTFDPTISIGTPGQTEVQVRTSGNGFLVYDSIDKIWRIFENDLRTRVRIITSDVTLMPNEHISVFGADNNTVKTINVTLPTDVAVGDTVTIAMNYMRKGQTVVIKASDGDTIASNLNLLQFPKRSEYPPDAAWVQSSS…
3137	RSSAGTGIFDHSDYKN	WKK95595.1	putative long tail fiber, proximal subunit	2e-07	40.44	MSDLLKQHFRATNGLDAGGNKVINVALADRNVKTDGVSVEYVIQENTIQKYDPTRGYLTDFAVTYGRRIWIANKDIPKPAGDFNQANWTSLRVDPNWIYTVRKGEFEIQSGQFINVDSNAAGNATLLLPLAPDEGDTIVVRDIGGRPGYNGILIKAQDTGASIVFGESRLREVRLTRPYSQIMLTFSNGAWRASLTDFGDTAKMVVPNGIVPTQVQAGDNVVRRYTSNSEIFITLPLFANSNDIINFTDLDGTSPINHMTVRTFDPTISIGTPGQTEVQVRTSGNGFLVYDSIDKIWRIFENDLRTRVRIITSDVTLMPNEHISVFGADNNTVKTINVTLPTDVAVGDTVTIAMNYMRKGQTVVIKASDGDTIASNLNLLQFPKRSEYPPDAAWVQSSS…
3139	LWTPYPPTTETADKRF	WKK95595.1	putative long tail fiber, proximal subunit	2e-08	39.82	MSDLLKQHFRATNGLDAGGNKVINVALADRNVKTDGVSVEYVIQENTIQKYDPTRGYLTDFAVTYGRRIWIANKDIPKPAGDFNQANWTSLRVDPNWIYTVRKGEFEIQSGQFINVDSNAAGNATLLLPLAPDEGDTIVVRDIGGRPGYNGILIKAQDTGASIVFGESRLREVRLTRPYSQIMLTFSNGAWRASLTDFGDTAKMVVPNGIVPTQVQAGDNVVRRYTSNSEIFITLPLFANSNDIINFTDLDGTSPINHMTVRTFDPTISIGTPGQTEVQVRTSGNGFLVYDSIDKIWRIFENDLRTRVRIITSDVTLMPNEHISVFGADNNTVKTINVTLPTDVAVGDTVTIAMNYMRKGQTVVIKASDGDTIASNLNLLQFPKRSEYPPDAAWVQSSS…
[truncated: 4,668 more rows]

## Sheet: NA mapping
Peptide Spectial Matches	Blast Hit	Hit in ValerieMcCarty03 (bp)	gene product	function	notes
[truncated: 119 more rows]

[truncated: 4 more sheets: Spectra, Proteins, Spectra Counts, Hypothetical proteins analyzed ]
